# Supplementary material for: mRNA Levels in Control Rat Liver Display Strain-Specific, Hereditary, and AHR-Dependent Components
Source: PLoS One. 2011 Jul 8;6(7):e18337. doi: 10.1371/journal.pone.0018337 (PMC3132743; doi:10.1371/journal.pone.0018337)
Supplement: Table S1 — Complete W/T analysis for all ProbeSets. The within-strain (W), between-strain (B), and total (T) variances are given for every ProbeSet, along with the mean signal intensity, the expression quartile (high, medium, low, unexpressed) and the ratio W/T. (XLS) [file pone.0018337.s009.xls]

## Sheet: data
ProbeSet	within	between	total	mean	wt	expression
1367452_at	0.00972154	0.017546	0.0272676	9.49192	0.356524	Medium Expression
1367453_at	0.0053367	0.00491849	0.0102552	9.03846	0.52039	Medium Expression
1367454_at	0.0157238	0.0235669	0.0392907	9.07147	0.40019	Medium Expression
1367455_at	0.00828384	1.78709e-10	0.00828384	10.8744	1	Medium Expression
1367456_at	0.00403832	0.00865133	0.0126897	11.7381	0.318237	Medium Expression
1367457_at	0.00788926	0.0200575	0.0279468	7.77771	0.282296	Low Expression
1367458_at	0.0277231	0.0574115	0.0851346	6.67199	0.325638	Low Expression
1367459_at	0.00465034	2.80232e-12	0.00465034	12.308	1	High Expression
1367460_at	0.0186383	0.0477003	0.0663386	10.4502	0.280957	Medium Expression
1367461_at	0.0108723	0.0191083	0.0299805	8.65028	0.362644	Medium Expression
1367462_at	0.0234635	0.0738943	0.0973578	10.4675	0.241003	Medium Expression
1367463_at	0.0339508	0.0192672	0.0532179	10.3021	0.637957	Medium Expression
1367464_at	0.0392539	0.0203353	0.0595893	8.67258	0.658741	Medium Expression
1367465_at	0.0439367	0.045391	0.0893277	9.11139	0.49186	Medium Expression
1367466_at	0.00377065	0.00302578	0.00679642	8.61152	0.554799	Medium Expression
1367467_at	0.0107028	0.0100736	0.0207764	11.0678	0.515141	Medium Expression
1367468_at	0.0265164	0.0107178	0.0372342	6.97213	0.712151	Low Expression
1367469_at	0.0106974	0.0110893	0.0217867	11.467	0.491006	Medium Expression
1367470_at	0.0326153	0.0156888	0.0483041	9.71653	0.675208	Medium Expression
1367471_at	0.0290712	0.0114059	0.0404771	8.59755	0.718214	Medium Expression
1367472_at	0.0240431	0.0507981	0.0748413	9.67952	0.321255	Medium Expression
1367473_at	0.0262396	0.0150463	0.0412858	8.9891	0.635559	Medium Expression
1367474_at	0.0116393	0.0192183	0.0308576	9.5448	0.377195	Medium Expression
1367475_at	0.0188004	0.0055483	0.0243487	10.3102	0.772132	Medium Expression
1367476_at	0.0251151	0.0197853	0.0449004	10.2382	0.559352	Medium Expression
1367477_at	0.0228713	0.011769	0.0346403	8.80921	0.660252	Medium Expression
1367478_at	0.00675345	0.00125681	0.00801027	6.55703	0.8431	Low Expression
1367479_at	0.00896443	0.0104984	0.0194629	10.4499	0.460592	Medium Expression
1367480_at	0.0186688	0.00702673	0.0256955	8.87736	0.726539	Medium Expression
1367481_at	0.0234414	0.0116484	0.0350898	8.34904	0.66804	Medium Expression
1367482_at	0.0141712	0.00461023	0.0187814	8.82082	0.754532	Medium Expression
1367483_at	0.0518834	3.70734e-12	0.0518834	7.42484	1	Low Expression
1367484_at	0.0165971	0.029998	0.0465952	8.18967	0.356199	Medium Expression
1367485_at	0.0379726	0.0451395	0.0831121	8.75126	0.456884	Medium Expression
1367486_at	0.0256658	0.0127296	0.0383954	8.56611	0.66846	Medium Expression
1367487_at	0.0140082	1.1583e-11	0.0140082	3.36285	1	Unexpressed
1367488_at	0.246355	0.135712	0.382067	6.62353	0.644795	Low Expression
1367489_at	0.00572691	6.8023e-12	0.00572692	5.90505	1	Low Expression
1367490_at	0.0359402	0.0096444	0.0455846	2.94544	0.788428	Unexpressed
1367491_at	0.0276009	0.0165559	0.0441567	8.6146	0.625066	Medium Expression
1367492_at	0.00486983	0.00184747	0.0067173	8.02224	0.724968	Medium Expression
1367493_at	0.0228004	0.00453499	0.0273354	7.2102	0.834099	Low Expression
1367494_at	0.00737412	0.0198544	0.0272286	8.58743	0.270823	Medium Expression
1367495_at	0.0196169	0.0393495	0.0589664	5.79371	0.332679	Low Expression
1367496_at	0.0101688	0.00886263	0.0190315	11.2995	0.534317	Medium Expression
1367497_at	0.0412175	0.0200664	0.0612839	6.62721	0.672566	Low Expression
1367498_at	0.0490941	8.03774e-11	0.0490941	8.12703	1	Medium Expression
1367499_at	0.0971971	0.0261236	0.123321	4.3742	0.788165	Low Expression
1367500_at	0.0160371	0.00887396	0.0249111	9.8627	0.643775	Medium Expression
1367501_at	0.00971815	0.00936252	0.0190807	8.16137	0.509319	Medium Expression
1367502_at	0.0398579	0.0497344	0.0895923	6.02496	0.444881	Low Expression
1367503_at	0.014719	0.00291869	0.0176377	9.75434	0.83452	Medium Expression
1367504_at	0.0260544	1.12227e-10	0.0260544	5.89601	1	Low Expression
1367505_at	0.0375347	0.0271715	0.0647063	5.80785	0.580079	Low Expression
1367506_at	0.0155002	0.030156	0.0456561	9.20692	0.339498	Medium Expression
1367507_at	0.0154078	9.46458e-12	0.0154078	5.48763	1	Low Expression
1367508_at	0.0606773	0.00391431	0.0645916	4.93444	0.939399	Low Expression
1367509_at	0.028696	1.37501e-12	0.028696	8.02505	1	Medium Expression
1367510_at	0.0315384	1.14095e-11	0.0315384	9.02133	1	Medium Expression
1367511_at	0.0173521	0.00183082	0.0191829	7.94776	0.90456	Low Expression
1367512_at	0.0147309	0.0392539	0.0539848	9.67635	0.272871	Medium Expression
1367513_at	0.0272584	0.00553499	0.0327934	8.69349	0.831217	Medium Expression
1367514_at	0.029166	0.00914782	0.0383139	5.8806	0.76124	Low Expression
1367515_at	0.0395812	0.00854986	0.0481311	5.6413	0.822363	Low Expression
1367516_at	0.0274064	0.0151563	0.0425627	7.31061	0.643906	Low Expression
1367517_at	0.0808027	1.52738e-10	0.0808027	6.25304	1	Low Expression
1367518_at	0.0263254	0.0129944	0.0393198	6.79571	0.669521	Low Expression
1367519_at	0.0135308	0.00609978	0.0196306	7.34637	0.689271	Low Expression
1367520_at	0.0273632	1.60681e-11	0.0273632	8.72566	1	Medium Expression
1367521_at	0.0509572	1.6266e-12	0.0509572	4.65391	1	Low Expression
1367522_at	0.0274689	0.00306756	0.0305365	7.47911	0.899544	Low Expression
1367523_at	0.020422	0.00232241	0.0227445	7.24723	0.897891	Low Expression
1367524_at	0.0002807	0.000173239	0.000453939	1.85784	0.618365	Unexpressed
1367525_at	0.00837923	9.88688e-12	0.00837923	7.70655	1	Low Expression
1367526_at	0.0398718	0.0354468	0.0753185	7.87638	0.529375	Low Expression
1367527_at	0.0317241	0.0333655	0.0650896	7.58145	0.487391	Low Expression
1367528_at	0.037593	0.0761519	0.113745	5.97644	0.330503	Low Expression
1367529_at	0.0244709	0.000719433	0.0251903	8.40395	0.97144	Medium Expression
1367530_at	0.0154472	0.0101009	0.0255481	3.8749	0.604632	Unexpressed
1367531_at	0.0269833	0.0248024	0.0517857	9.66915	0.521057	Medium Expression
1367532_at	0.00708393	0.00719101	0.0142749	10.8239	0.496249	Medium Expression
1367533_at	0.0828771	3.52117e-11	0.0828772	7.6219	1	Low Expression
1367534_at	0.0831614	0.0453302	0.128492	5.2962	0.647213	Low Expression
1367535_at	0.00878567	1.70128e-11	0.00878567	6.83666	1	Low Expression
1367536_at	0.0208468	0.0117425	0.0325893	4.7631	0.639682	Low Expression
1367537_at	0.0349704	0.047322	0.0822924	6.36006	0.424953	Low Expression
1367538_at	0.0717055	0.0823753	0.154081	4.89695	0.465376	Low Expression
1367539_at	0.0246144	0.0409792	0.0655936	7.45864	0.375256	Low Expression
1367540_at	0.0126663	0.00333927	0.0160056	6.79196	0.791369	Low Expression
1367541_at	0.0625141	0.108095	0.170609	7.39188	0.366418	Low Expression
1367542_at	0.00800616	0.00602033	0.0140265	7.63676	0.570789	Low Expression
1367543_at	0.0359001	0.0182532	0.0541534	8.15661	0.662935	Medium Expression
1367544_at	0.0238445	4.91981e-11	0.0238445	4.06247	1	Low Expression
1367545_at	0.00806415	0.00143578	0.00949993	3.95415	0.848864	Unexpressed
1367546_at	0.0195517	0.000393977	0.0199457	9.05489	0.980247	Medium Expression
1367547_at	0.140965	0.038993	0.179958	5.00566	0.783322	Low Expression
1367548_at	0.0727097	0.0760577	0.148767	4.72993	0.488748	Low Expression
1367549_a_at	0.0086399	0.0369118	0.0455517	9.3846	0.189672	Medium Expression
1367550_a_at	0.048098	0.0108721	0.0589701	7.659	0.815633	Low Expression
1367551_a_at	0.022183	0.0308103	0.0529933	7.23152	0.4186	Low Expression
1367552_at	0.000310156	0.000160374	0.000470531	3.02948	0.659163	Unexpressed
1367553_x_at	0.249728	0.18621	0.435938	12.1172	0.572851	High Expression
1367554_at	0.00189227	0.00121521	0.00310748	2.81077	0.608941	Unexpressed
1367555_at	0.00175346	0.00160569	0.00335915	16.6524	0.521996	High Expression
1367556_s_at	0.0013147	0.000745196	0.00205989	16.2085	0.638236	High Expression
1367557_s_at	0.0149368	0.0162721	0.0312088	13.0669	0.478607	High Expression
1367558_x_at	0.0118721	0.0124346	0.0243067	3.59414	0.488429	Unexpressed
1367559_at	0.00396451	0.00429129	0.0082558	13.119	0.480209	High Expression
1367560_at	0.0129544	0.00787869	0.0208331	12.5365	0.621819	High Expression
1367561_at	0.00467123	0.020235	0.0249062	12.6126	0.187553	High Expression
1367562_at	0.117137	0.326021	0.443159	7.90422	0.264324	Low Expression
1367563_at	0.0706206	0.261151	0.331772	7.92942	0.212859	Low Expression
1367564_at	0.00223628	0.00122246	0.00345875	2.72824	0.646559	Unexpressed
1367565_a_at	0.0070762	0.00350192	0.0105781	14.6752	0.668947	High Expression
1367566_at	0.00324096	0.00269764	0.0059386	3.05963	0.545745	Unexpressed
1367567_at	0.00779001	0.00671663	0.0145066	11.5466	0.536996	Medium Expression
1367568_a_at	0.198306	0.153142	0.351449	7.82546	0.564254	Low Expression
1367569_at	0.00647359	0.00279631	0.0092699	11.151	0.698345	Medium Expression
1367570_at	0.0153771	0.0017285	0.0171056	2.36245	0.898952	Unexpressed
1367571_a_at	0.000744208	0.00135177	0.00209598	2.62802	0.355065	Unexpressed
1367572_at	0.00628036	0.00347031	0.00975068	3.32238	0.644095	Unexpressed
1367573_at	0.00473158	0.0118588	0.0165904	12.3486	0.2852	High Expression
1367574_at	0.0754712	0.467839	0.543311	7.35804	0.13891	Low Expression
1367575_at	0.0127396	0.0259251	0.0386647	10.3005	0.329489	Medium Expression
1367576_at	0.0212863	0.0641639	0.0854502	13.4654	0.249107	High Expression
1367577_at	0.120768	0.216056	0.336823	5.55162	0.358549	Low Expression
1367578_at	0.0162638	5.4606e-12	0.0162638	9.5214	1	Medium Expression
1367579_a_at	0.0253389	0.019113	0.0444519	10.8799	0.570029	Medium Expression
1367580_at	0.00538299	0.00786238	0.0132454	11.0685	0.406405	Medium Expression
1367581_a_at	0.000772101	0.00134771	0.00211981	2.70071	0.364232	Unexpressed
1367582_at	0.0114051	0.00775107	0.0191561	10.6693	0.595374	Medium Expression
1367583_at	0.00788682	0.00313688	0.0110237	14.0063	0.715442	High Expression
1367584_at	0.0268143	0.294059	0.320873	6.27641	0.0835666	Low Expression
1367585_a_at	0.0277108	0.0290711	0.0567819	10.641	0.488021	Medium Expression
1367586_at	0.0186138	0.0780331	0.0966469	12.7829	0.192596	High Expression
1367587_at	0.00187286	0.00237079	0.00424365	3.11875	0.441333	Unexpressed
1367588_a_at	0.0174011	0.027123	0.0445241	12.1371	0.390824	High Expression
1367589_at	0.0192064	0.0417656	0.060972	9.03225	0.315004	Medium Expression
1367590_at	0.0334946	0.0158016	0.0492961	9.97595	0.679456	Medium Expression
1367591_at	0.00719486	0.0159721	0.0231669	9.43205	0.310566	Medium Expression
1367592_at	0.0104111	0.00979406	0.0202052	3.4626	0.51527	Unexpressed
1367593_at	0.188546	0.659333	0.847878	5.3248	0.222374	Low Expression
1367594_at	0.0250624	0.0675534	0.0926158	7.5296	0.270606	Low Expression
1367595_s_at	0.00526788	0.00820944	0.0134773	13.9723	0.39087	High Expression
1367596_at	0.0144196	0.00936834	0.0237879	11.0055	0.606172	Medium Expression
1367597_at	0.0059214	0.00371421	0.00963561	13.2201	0.614533	High Expression
1367598_at	0.00270297	0.00483351	0.00753648	15.3058	0.358651	High Expression
1367599_at	0.0240094	0.0131989	0.0372083	11.2298	0.645269	Medium Expression
1367600_at	0.00140262	0.000131541	0.00153416	2.98128	0.914259	Unexpressed
1367601_at	0.0666646	0.0367808	0.103445	6.81607	0.644442	Low Expression
1367602_at	0.123634	2.3432e-11	0.123634	8.27624	1	Medium Expression
1367603_at	0.00566972	0.0143702	0.0200399	10.9913	0.282921	Medium Expression
1367604_at	0.015726	0.0669073	0.0826332	11.3698	0.19031	Medium Expression
1367605_at	0.00680152	0.0211029	0.0279045	11.677	0.243743	Medium Expression
1367606_at	0.00881319	0.00354292	0.0123561	13.3264	0.713266	High Expression
1367607_at	0.00917209	0.0222016	0.0313737	12.3817	0.29235	High Expression
1367608_at	0.000479702	0.000457667	0.000937369	2.53307	0.511754	Unexpressed
1367609_at	0.0956365	0.182569	0.278205	11.174	0.343762	Medium Expression
1367610_at	0.00769649	0.00883193	0.0165284	12.7128	0.465652	High Expression
1367611_at	0.00101038	0.0013321	0.00234248	2.44235	0.431329	Unexpressed
1367612_at	0.00526226	0.00142464	0.00668691	14.2171	0.78695	High Expression
1367613_at	0.00802236	0.0286837	0.0367061	12.8663	0.218556	High Expression
1367614_at	0.179278	0.286603	0.465881	4.90415	0.384814	Low Expression
1367615_at	0.00528187	0.00608536	0.0113672	3.20602	0.464658	Unexpressed
1367616_at	0.00181148	0.00032624	0.00213772	2.70496	0.847388	Unexpressed
1367617_at	0.0235514	0.0635079	0.0870593	8.11205	0.270521	Medium Expression
1367618_a_at	0.00942864	0.0101807	0.0196094	11.2232	0.480823	Medium Expression
1367619_at	0.0263616	0.0315343	0.057896	13.3815	0.455327	High Expression
1367620_at	0.00506102	0.00840242	0.0134634	13.0835	0.375908	High Expression
1367621_at	0.0596861	3.00034e-12	0.0596861	6.21751	1	Low Expression
1367622_at	0.00420315	0.00774144	0.0119446	11.5227	0.351887	Medium Expression
1367623_at	0.00833959	0.0238644	0.032204	11.2096	0.258961	Medium Expression
1367624_at	0.114908	0.0553003	0.170208	10.1401	0.675103	Medium Expression
1367625_at	0.00462878	0.0201717	0.0248005	13.0962	0.186641	High Expression
1367626_at	0.00118668	0.000217877	0.00140456	2.53597	0.844879	Unexpressed
1367627_at	0.0630901	0.0876952	0.150785	5.35254	0.41841	Low Expression
1367628_at	0.0060137	0.00509375	0.0111075	2.7273	0.541412	Unexpressed
1367629_at	0.0161591	0.00288538	0.0190445	11.5501	0.848493	Medium Expression
1367630_at	0.00881548	0.000118918	0.0089344	12.2483	0.98669	High Expression
1367631_at	0.144964	3.67832e-11	0.144964	3.22442	1	Unexpressed
1367632_at	0.0461669	0.0751866	0.121354	11.8548	0.380433	Medium Expression
1367633_at	0.08199	0.161031	0.243021	10.3282	0.337378	Medium Expression
1367634_at	0.00809587	0.00712412	0.01522	12.7703	0.531924	High Expression
1367635_at	0.0132409	0.0132759	0.0265168	12.3753	0.499341	High Expression
1367636_at	0.0331589	0.0891117	0.122271	7.13611	0.271193	Low Expression
1367637_a_at	0.0157615	0.0246018	0.0403633	10.3763	0.390491	Medium Expression
1367638_at	0.0193863	0.0277132	0.0470995	9.20866	0.411602	Medium Expression
1367639_a_at	0.00703869	0.00442019	0.0114589	12.629	0.614256	High Expression
1367640_at	0.0118477	0.0027556	0.0146033	12.3242	0.811303	High Expression
1367641_at	0.00664921	0.00310484	0.00975404	13.2701	0.681687	High Expression
1367642_at	0.020887	0.0411045	0.0619915	10.8581	0.336933	Medium Expression
1367643_at	0.0106278	0.0342113	0.0448391	11.567	0.237021	Medium Expression
1367644_at	0.0424603	0.0677154	0.110176	6.71653	0.385387	Low Expression
1367645_at	0.016654	0.00231	0.018964	12.3894	0.878191	High Expression
1367646_at	0.00845961	0.0265165	0.0349761	11.9551	0.241868	Medium Expression
1367647_at	0.00218662	9.39845e-12	0.00218662	15.0717	1	High Expression
1367648_at	0.0703543	0.496558	0.566912	4.28773	0.124101	Low Expression
1367649_at	0.000893862	3.89707e-05	0.000932833	1.97351	0.958223	Unexpressed
1367650_at	0.0013871	1.79347e-11	0.0013871	2.05336	1	Unexpressed
1367651_at	0.0553862	0.132628	0.188014	9.35273	0.294585	Medium Expression
1367652_at	0.0643344	0.240134	0.304468	7.27333	0.211301	Low Expression
1367653_a_at	0.0233453	0.0752689	0.0986142	11.4487	0.236733	Medium Expression
1367654_at	0.089111	0.0838192	0.17293	6.9359	0.5153	Low Expression
1367655_at	0.000610715	0.000360484	0.000971198	2.65286	0.628826	Unexpressed
1367656_at	0.00698665	0.012695	0.0196816	10.2843	0.354983	Medium Expression
1367657_at	0.0353234	0.033075	0.0683984	12.1997	0.516436	High Expression
1367658_at	0.0211528	0.131152	0.152305	3.31514	0.138884	Unexpressed
1367659_s_at	0.145034	0.597013	0.742047	11.0657	0.195451	Medium Expression
1367660_at	0.0215808	0.000751048	0.0223319	2.73772	0.966369	Unexpressed
1367661_at	0.0317758	0.0190302	0.050806	3.47532	0.625434	Unexpressed
1367662_at	0.0218401	1.35688e-11	0.0218401	11.8997	1	Medium Expression
1367663_at	0.0132965	0.0661571	0.0794536	11.4649	0.167349	Medium Expression
1367664_at	0.00150409	0.00170852	0.00321261	2.2086	0.468183	Unexpressed
1367665_at	0.00134263	0.000795501	0.00213813	2.38416	0.627946	Unexpressed
1367666_at	0.0407038	0.0128098	0.0535136	8.9279	0.760625	Medium Expression
1367667_at	0.0394246	0.0117874	0.0512119	11.8518	0.769832	Medium Expression
1367668_a_at	0.155185	3.76009e-11	0.155185	4.53401	1	Low Expression
1367669_a_at	0.0261169	0.036402	0.0625189	10.1713	0.417744	Medium Expression
1367670_at	0.0383457	0.00728731	0.045633	10.7301	0.840306	Medium Expression
1367671_at	0.0613966	0.0426473	0.104044	7.76139	0.590103	Low Expression
1367672_at	0.0219378	0.0218588	0.0437966	11.9875	0.500903	Medium Expression
1367673_at	0.0550704	0.147729	0.202799	10.8765	0.271551	Medium Expression
1367674_at	0.0501747	0.0193168	0.0694915	8.00827	0.722026	Medium Expression
1367675_at	0.0164625	0.025496	0.0419586	8.60904	0.392353	Medium Expression
1367676_at	0.0263574	0.0162116	0.042569	5.18971	0.619169	Low Expression
1367677_at	0.0331533	0.0488338	0.0819872	11.4508	0.404372	Medium Expression
1367678_at	0.0114556	0.0187142	0.0301698	11.4865	0.379704	Medium Expression
1367679_at	0.0559704	0.220235	0.276205	10.4018	0.202641	Medium Expression
1367680_at	0.0463669	0.0283494	0.0747163	12.5774	0.620572	High Expression
1367681_at	0.0391956	0.0797945	0.11899	8.56094	0.329402	Medium Expression
1367682_at	0.00153133	0.00124932	0.00278066	4.49432	0.55071	Low Expression
1367683_at	0.0417653	0.0336501	0.0754155	9.12784	0.553803	Medium Expression
1367684_at	0.00142546	0.000771549	0.002197	3.07458	0.648818	Unexpressed
1367685_at	0.00986253	5.88148e-12	0.00986253	12.0817	1	High Expression
1367686_at	0.0069164	0.010279	0.0171954	11.9363	0.402225	Medium Expression
1367687_a_at	0.06239	0.0529891	0.115379	7.55249	0.540739	Low Expression
1367688_at	0.0862463	0.111653	0.197899	7.13948	0.435809	Low Expression
1367689_a_at	0.370025	0.38147	0.751496	6.87225	0.492385	Low Expression
1367690_at	0.0150632	0.0252639	0.040327	11.2783	0.373525	Medium Expression
1367691_at	0.179001	0.337313	0.516315	9.01308	0.34669	Medium Expression
1367692_at	0.0380498	0.0202519	0.0583017	3.82173	0.652636	Unexpressed
1367693_at	0.0164358	0.0106826	0.0271183	8.56295	0.606076	Medium Expression
1367694_at	0.0611784	0.0915412	0.15272	11.0572	0.400593	Medium Expression
1367695_at	0.0157112	0.011361	0.0270722	11.858	0.580344	Medium Expression
1367696_at	0.0364185	0.110602	0.14702	4.5957	0.247711	Low Expression
1367697_at	0.0905406	0.0227388	0.113279	9.63768	0.799268	Medium Expression
1367698_a_at	0.0432003	0.0487856	0.0919859	8.24716	0.469641	Medium Expression
1367699_at	0.0415524	0.0144297	0.0559821	6.10942	0.742245	Low Expression
1367700_at	0.00186092	0.00140803	0.00326895	2.58168	0.569272	Unexpressed
1367701_at	0.0632128	0.0657774	0.12899	3.69909	0.490059	Unexpressed
1367702_at	0.0261287	0.0282061	0.0543348	12.3513	0.480883	High Expression
1367703_at	0.00854168	0.0107723	0.019314	3.30767	0.442253	Unexpressed
1367704_at	0.0113571	1.85889e-11	0.0113571	7.85671	1	Low Expression
1367705_at	0.0527368	0.0762515	0.128988	8.62363	0.40885	Medium Expression
1367706_at	0.0221136	0.0148972	0.0370108	10.5185	0.59749	Medium Expression
1367707_at	0.465188	1.03248	1.49767	9.56937	0.310608	Medium Expression
1367708_a_at	0.32932	0.929265	1.25859	10.2088	0.261659	Medium Expression
1367709_at	0.0785191	1.03858	1.1171	9.46574	0.0702884	Medium Expression
1367710_at	0.0191545	0.00101049	0.020165	9.46499	0.949889	Medium Expression
1367711_at	0.00761334	0.00373587	0.0113492	10.4426	0.670825	Medium Expression
1367712_at	0.0577691	0.0146466	0.0724157	4.64573	0.797743	Low Expression
1367713_at	0.028049	0.0038452	0.0318942	8.60215	0.879439	Medium Expression
1367714_at	0.0560322	1.99984e-13	0.0560322	6.02692	1	Low Expression
1367715_at	0.0479265	0.0205415	0.068468	9.95445	0.699983	Medium Expression
1367716_at	0.0458131	6.0974e-13	0.0458131	6.65657	1	Low Expression
1367717_at	0.0148633	0.0107511	0.0256143	12.4585	0.580271	High Expression
1367718_at	0.0197233	6.67355e-12	0.0197233	7.26492	1	Low Expression
1367719_at	0.0209046	0.0115119	0.0324164	8.51182	0.644875	Medium Expression
1367720_at	0.0151823	0.00446218	0.0196445	11.5454	0.772853	Medium Expression
1367721_at	0.0506019	0.119	0.169602	11.2856	0.298356	Medium Expression
1367722_at	0.0459836	0.0499525	0.0959361	4.95363	0.479315	Low Expression
1367723_a_at	0.016202	0.0167971	0.0329991	4.52694	0.490984	Low Expression
1367724_a_at	0.0207202	0.00116236	0.0218825	9.29493	0.946882	Medium Expression
1367725_at	0.260102	0.297652	0.557754	5.18157	0.466338	Low Expression
1367726_at	0.000394759	8.98e-05	0.000484559	1.38409	0.814677	Unexpressed
1367727_at	0.0238334	3.41341e-12	0.0238334	6.78389	1	Low Expression
1367728_at	0.0441785	0.0341061	0.0782846	2.63352	0.564332	Unexpressed
1367729_at	0.152619	0.229974	0.382593	10.8136	0.398907	Medium Expression
1367730_at	0.0166893	0.0212894	0.0379787	9.16448	0.439438	Medium Expression
1367731_at	0.0913676	0.0442796	0.135647	6.79469	0.673568	Low Expression
1367732_at	0.0444271	0.0894331	0.13386	6.94496	0.331892	Low Expression
1367733_at	0.0191386	1.4884e-11	0.0191386	3.89994	1	Unexpressed
1367734_at	0.0500588	0.0159813	0.0660401	3.92192	0.758007	Unexpressed
1367735_at	0.0181389	0.0706491	0.088788	11.6515	0.204294	Medium Expression
1367736_at	0.0387086	0.021871	0.0605795	9.19348	0.638971	Medium Expression
1367737_at	0.0193028	0.0308543	0.0501571	9.94159	0.384847	Medium Expression
1367738_at	0.0370029	0.00988099	0.0468839	5.40311	0.789246	Low Expression
1367739_at	0.0141233	0.0167959	0.0309192	3.03975	0.456781	Unexpressed
1367740_at	0.00546451	0.00216574	0.00763025	5.56266	0.716164	Low Expression
1367741_at	0.272942	9.32902e-11	0.272942	9.57642	1	Medium Expression
1367742_at	0.00388074	0.00714775	0.0110285	3.54461	0.351883	Unexpressed
1367743_at	0.0671092	0.16418	0.231289	6.57826	0.290153	Low Expression
1367744_at	0.00128732	0.000882959	0.00217028	2.3145	0.593159	Unexpressed
1367745_at	0.03435	0.0027504	0.0371004	8.18795	0.925866	Medium Expression
1367746_a_at	0.0727388	0.130428	0.203167	7.20458	0.358025	Low Expression
1367747_at	0.011461	0.00329896	0.01476	5.20651	0.776493	Low Expression
1367748_at	0.0218003	0.0343629	0.0561631	9.19286	0.38816	Medium Expression
1367749_at	0.336107	0.0470617	0.383169	2.76226	0.877178	Unexpressed
1367750_at	0.029004	0.0123707	0.0413748	8.52361	0.701008	Medium Expression
1367751_at	0.0129489	0.00622125	0.0191702	6.43336	0.675472	Low Expression
1367752_at	0.073833	0.00291669	0.0767496	6.63855	0.961997	Low Expression
1367753_at	0.159718	0.387526	0.547244	7.91601	0.291859	Low Expression
1367754_s_at	0.0759131	0.0956935	0.171607	10.3723	0.442367	Medium Expression
1367755_at	0.0136476	0.00220322	0.0158509	13.8899	0.861003	High Expression
1367756_at	0.0769881	1.12462e-11	0.0769881	7.53245	1	Low Expression
1367757_at	0.00834589	0.0115187	0.0198646	11.9771	0.42014	Medium Expression
1367758_at	0.215442	1.15163	1.36707	6.83051	0.157594	Low Expression
1367759_at	0.14213	0.0685789	0.210709	7.99075	0.674533	Low Expression
1367760_at	0.0243149	0.0296264	0.0539413	7.27807	0.450766	Low Expression
1367761_at	0.00966821	1.53249e-11	0.00966821	7.36125	1	Low Expression
1367762_at	0.00112949	0.0011536	0.00228309	2.18717	0.494721	Unexpressed
1367763_at	0.0168824	0.0620706	0.078953	10.7803	0.213828	Medium Expression
1367764_at	0.177012	0.0656293	0.242642	6.43327	0.729522	Low Expression
1367765_at	0.0431102	0.0407583	0.0838685	9.65711	0.514021	Medium Expression
1367766_at	0.00718575	2.83636e-12	0.00718575	10.6184	1	Medium Expression
1367767_at	0.0169622	0.0384123	0.0553744	9.95166	0.306317	Medium Expression
1367768_at	0.00385741	0.00134898	0.0052064	4.98395	0.740899	Low Expression
1367769_at	0.00805467	0.0028681	0.0109228	7.50255	0.73742	Low Expression
1367770_at	0.0427658	0.0114591	0.054225	8.79101	0.788674	Medium Expression
1367771_at	0.253866	3.9918e-10	0.253866	7.80586	1	Low Expression
1367772_at	0.01067	2.46066e-12	0.01067	3.31059	1	Unexpressed
1367773_at	0.0216832	0.0642947	0.0859779	10.5646	0.252195	Medium Expression
1367774_at	0.0266233	1.61138e-11	0.0266233	12.9636	1	High Expression
1367775_at	0.040538	0.0231307	0.0636687	12.5617	0.636703	High Expression
1367776_at	0.00376386	0.00267591	0.00643977	3.09681	0.584472	Unexpressed
1367777_at	0.103889	0.314034	0.417923	11.8421	0.248584	Medium Expression
1367778_at	0.0755901	0.371497	0.447087	9.41915	0.169073	Medium Expression
1367779_at	0.00475298	0.000592107	0.00534508	3.06613	0.889224	Unexpressed
1367780_at	0.00145847	0.000976195	0.00243466	3.05026	0.599043	Unexpressed
1367781_at	0.00338749	0.00384566	0.00723315	2.80403	0.468328	Unexpressed
1367782_at	0.000420989	0.000325718	0.000746707	1.76557	0.563795	Unexpressed
1367783_at	0.00343419	0.0372026	0.0406368	11.4545	0.0845094	Medium Expression
1367784_a_at	0.0130267	0.0241638	0.0371905	12.9853	0.350269	High Expression
1367785_at	0.00197018	0.00301298	0.00498315	3.0015	0.395368	Unexpressed
1367786_at	0.110504	0.108594	0.219098	8.60574	0.504359	Medium Expression
1367787_at	0.00131815	2.17147e-12	0.00131815	2.36003	1	Unexpressed
1367788_at	0.0530555	1.68712e-12	0.0530555	6.31602	1	Low Expression
1367789_at	0.0159552	0.0156006	0.0315559	7.01024	0.505619	Low Expression
1367790_at	0.0331733	0.0341612	0.0673346	9.39137	0.492664	Medium Expression
1367791_at	0.00491392	0.00105498	0.0059689	4.39103	0.823254	Low Expression
1367792_at	0.00196254	0.000887311	0.00284985	2.73822	0.688647	Unexpressed
1367793_at	0.0126422	0.0024209	0.0150631	12.7682	0.839283	High Expression
1367794_at	0.452411	1.38606	1.83847	4.80583	0.24608	Low Expression
1367795_at	0.093693	0.012219	0.105912	6.62648	0.884631	Low Expression
1367796_at	0.0779671	0.271451	0.349418	7.4109	0.223134	Low Expression
1367797_at	0.00943721	0.00907669	0.0185139	3.7832	0.509736	Unexpressed
1367798_at	0.0322802	2.79326e-12	0.0322802	11.9715	1	Medium Expression
1367799_at	0.00320509	0.000727547	0.00393264	2.85642	0.814998	Unexpressed
1367800_at	0.00428944	0.00398502	0.00827446	3.2075	0.518395	Unexpressed
1367801_at	0.0616006	0.122135	0.183736	8.61707	0.335267	Medium Expression
1367802_at	1.16416	0.0847481	1.24891	9.75844	0.932142	Medium Expression
1367803_at	0.00107248	0.000401285	0.00147377	2.34409	0.727715	Unexpressed
1367804_at	0.0265637	0.0223265	0.0488902	12.1921	0.543333	High Expression
1367805_at	0.000519632	0.00037702	0.000896652	2.0187	0.579525	Unexpressed
1367806_at	0.00611659	0.00182017	0.00793675	3.70955	0.770666	Unexpressed
1367807_at	0.0460177	0.179234	0.225252	8.72984	0.204295	Medium Expression
1367808_at	0.0198021	0.00759068	0.0273927	9.33996	0.722894	Medium Expression
1367809_at	0.00197817	0.00102719	0.00300536	2.44683	0.658213	Unexpressed
1367810_at	0.00131293	0.000366938	0.00167987	2.63062	0.781568	Unexpressed
1367811_at	0.20218	3.04865	3.25083	2.92999	0.0621932	Unexpressed
1367812_at	0.0665733	0.0246559	0.0912293	6.67818	0.729736	Low Expression
1367813_at	0.0156898	0.074984	0.0906738	4.33596	0.173036	Low Expression
1367814_at	0.245878	0.0253286	0.271206	7.39296	0.906608	Low Expression
1367815_at	0.0473911	0.0337912	0.0811824	4.29999	0.583761	Low Expression
1367816_at	0.0015964	0.000533957	0.00213035	2.35388	0.749358	Unexpressed
1367817_at	0.0424071	0.0277586	0.0701657	4.18636	0.604385	Low Expression
1367818_at	0.0126817	0.00904174	0.0217234	6.90632	0.58378	Low Expression
1367819_at	0.00688898	0.0100368	0.0169258	12.0153	0.407011	High Expression
1367820_at	0.0522073	2.28483e-12	0.0522073	7.21773	1	Low Expression
1367821_a_at	0.00123543	0.00114004	0.00237547	2.40577	0.520078	Unexpressed
1367822_at	0.0017028	0.00142998	0.00313278	2.70196	0.543543	Unexpressed
1367823_at	0.00107638	0.000816924	0.0018933	2.13051	0.568519	Unexpressed
1367824_at	0.0297458	0.0136367	0.0433825	8.21188	0.685662	Medium Expression
1367825_at	0.000324131	0.000174841	0.000498972	2.8164	0.649598	Unexpressed
1367826_at	0.0693424	0.0341225	0.103465	9.95954	0.670202	Medium Expression
1367827_at	0.0167546	0.000156938	0.0169115	8.29095	0.99072	Medium Expression
1367828_at	0.0286897	0.0377391	0.0664287	8.73526	0.431886	Medium Expression
1367829_at	0.0147631	0.0439389	0.058702	11.0134	0.251493	Medium Expression
1367830_a_at	0.0332872	0.0739074	0.107195	7.56482	0.310531	Low Expression
1367831_at	0.0147788	0.0680753	0.082854	7.39808	0.178371	Low Expression
1367832_at	0.0342763	0.0563457	0.090622	10.9917	0.378234	Medium Expression
1367833_at	0.0303639	0.024571	0.0549349	8.91108	0.552725	Medium Expression
1367834_at	0.141235	0.0669433	0.208179	6.05416	0.678433	Low Expression
1367835_at	0.00240719	0.000599998	0.00300719	2.04939	0.800479	Unexpressed
1367836_at	0.478558	0.89169	1.37025	8.91923	0.349249	Medium Expression
1367837_at	0.0197413	3.31821e-10	0.0197413	8.1325	1	Medium Expression
1367838_at	0.0500717	0.0418713	0.091943	13.3457	0.544595	High Expression
1367839_at	0.0558877	0.122938	0.178826	10.4515	0.312526	Medium Expression
1367840_at	0.0281514	1.82783e-12	0.0281514	6.12984	1	Low Expression
1367841_a_at	0.00947491	0.00875306	0.018228	3.39402	0.519801	Unexpressed
1367842_at	0.00199292	0.000807811	0.00280074	3.50474	0.711572	Unexpressed
1367843_at	0.025132	0.0631528	0.0882848	10.2459	0.284669	Medium Expression
1367844_at	0.0402803	0.105645	0.145925	7.40403	0.276033	Low Expression
1367845_at	0.00154519	0.00189893	0.00344412	2.68048	0.448646	Unexpressed
1367846_at	0.0289395	1.57026e-11	0.0289395	2.49439	1	Unexpressed
1367847_at	0.326105	1.76513	2.09123	7.66635	0.155939	Low Expression
1367848_at	0.0145278	0.0044901	0.0190179	6.04845	0.763901	Low Expression
1367849_at	0.0988908	0.18968	0.288571	9.26957	0.342691	Medium Expression
1367850_at	0.126495	0.406178	0.532673	6.93281	0.237472	Low Expression
1367851_at	0.00322296	0.00276339	0.00598635	2.95474	0.538384	Unexpressed
1367852_s_at	0.00159417	0.00113232	0.00272648	2.39309	0.584697	Unexpressed
1367853_at	0.0121323	0.00533108	0.0174634	2.89403	0.694729	Unexpressed
1367854_at	0.285658	0.295691	0.581349	11.1098	0.49137	Medium Expression
1367855_at	0.0934983	0.370035	0.463534	8.09362	0.201708	Medium Expression
1367856_at	0.151228	0.248092	0.399321	7.89585	0.378714	Low Expression
1367857_at	0.0897461	0.0180943	0.10784	11.5996	0.832213	Medium Expression
1367858_at	0.00189716	0.00109889	0.00299605	2.64401	0.633221	Unexpressed
1367859_at	0.00082387	0.000558281	0.00138215	1.99312	0.596078	Unexpressed
1367860_a_at	0.104325	0.0445863	0.148911	8.83866	0.700584	Medium Expression
1367861_at	0.000789223	0.000470857	0.00126008	2.05178	0.626328	Unexpressed
1367862_at	0.000615833	0.000463733	0.00107957	2.11115	0.570445	Unexpressed
1367863_at	0.00210785	0.00131888	0.00342674	3.28838	0.615119	Unexpressed
1367864_at	0.00133475	0.000293132	0.00162788	2.37462	0.819931	Unexpressed
1367865_at	0.0972807	0.192804	0.290085	4.04289	0.335352	Low Expression
1367866_at	0.000941833	3.18248e-12	0.000941833	2.00468	1	Unexpressed
1367867_at	0.0354886	0.0130868	0.0485754	8.34692	0.730588	Medium Expression
1367868_at	0.0615961	0.500881	0.562477	7.49077	0.109509	Low Expression
1367869_at	0.139969	0.0190864	0.159056	8.66696	0.880002	Medium Expression
1367870_at	0.0326327	0.0431561	0.0757888	10.0007	0.430575	Medium Expression
1367871_at	0.019781	0.0674639	0.0872449	14.6564	0.226729	High Expression
1367872_at	0.0345928	0.0170389	0.0516317	7.3891	0.669992	Low Expression
1367873_at	0.00993034	0.00940262	0.019333	8.84418	0.513648	Medium Expression
1367874_at	0.0106646	1.6052e-11	0.0106647	4.45645	1	Low Expression
1367875_at	0.00996703	0.000818641	0.0107857	8.74643	0.924099	Medium Expression
1367876_at	0.0659231	0.0705709	0.136494	6.24794	0.482974	Low Expression
1367877_at	0.0121496	1.72477e-11	0.0121496	7.33659	1	Low Expression
1367878_at	0.0723309	0.013697	0.0860279	6.82052	0.840785	Low Expression
1367879_at	0.000261949	0.000145394	0.000407343	3.082	0.643068	Unexpressed
1367880_at	0.00364933	0.000943839	0.00459317	2.51861	0.794513	Unexpressed
1367881_at	0.143028	0.371427	0.514455	6.67536	0.278019	Low Expression
1367882_at	0.00267566	2.85229e-12	0.00267566	4.30314	1	Low Expression
1367883_at	0.00055883	0.000667571	0.0012264	3.38667	0.455667	Unexpressed
1367884_at	0.0525713	0.694986	0.747558	8.47696	0.070324	Medium Expression
1367885_at	0.00693999	2.31398e-12	0.00693999	11.7609	1	Medium Expression
1367886_at	0.00028297	0.000387371	0.000670341	2.51454	0.422128	Unexpressed
1367887_at	0.0167743	0.00519649	0.0219708	12.8586	0.763482	High Expression
1367888_at	0.000761239	0.00103405	0.00179529	2.36234	0.42402	Unexpressed
1367889_at	0.114486	0.0930395	0.207525	6.53998	0.551671	Low Expression
1367890_at	0.00798528	4.63282e-12	0.00798528	4.77277	1	Low Expression
1367891_a_at	0.00124404	0.00108351	0.00232754	2.43229	0.534484	Unexpressed
1367892_at	0.0427102	0.0385561	0.0812663	10.9458	0.525559	Medium Expression
1367893_a_at	0.0328341	0.0156868	0.0485209	3.44268	0.6767	Unexpressed
1367894_at	0.294806	0.0248671	0.319673	10.9536	0.922211	Medium Expression
1367895_at	0.0140982	0.00386518	0.0179634	11.1597	0.78483	Medium Expression
1367896_at	0.0705772	0.0998234	0.170401	13.9859	0.414184	High Expression
1367897_at	0.0161843	0.0051549	0.0213392	10.0087	0.758431	Medium Expression
1367898_at	0.018703	0.00393974	0.0226427	9.40928	0.826004	Medium Expression
1367899_at	0.0624881	0.00156768	0.0640558	3.02499	0.975526	Unexpressed
1367900_at	0.0261416	0.00445614	0.0305977	3.44777	0.854364	Unexpressed
1367901_at	0.0253669	0.0126578	0.0380247	7.39482	0.667117	Low Expression
1367902_at	0.04093	0.034689	0.075619	4.08912	0.541266	Low Expression
1367903_at	0.0133619	0.0136988	0.0270607	8.31005	0.493776	Medium Expression
1367904_at	0.103963	0.0488582	0.152822	4.38729	0.680292	Low Expression
1367905_at	0.071375	0.0455699	0.116945	9.02455	0.61033	Medium Expression
1367906_at	0.0758501	0.00658666	0.0824368	8.80341	0.9201	Medium Expression
1367907_a_at	0.0329827	0.0315435	0.0645262	8.07229	0.511152	Medium Expression
1367908_at	0.0127052	5.0534e-12	0.0127052	11.3085	1	Medium Expression
1367909_at	0.0411724	0.0127116	0.0538841	11.4915	0.764093	Medium Expression
1367910_at	0.0272987	0.0542594	0.0815581	4.8295	0.334714	Low Expression
1367911_at	0.180364	0.0203456	0.20071	4.33491	0.898632	Low Expression
1367912_at	0.00925515	0.00389447	0.0131496	3.67743	0.703834	Unexpressed
1367913_at	0.000315923	0.000151284	0.000467207	4.01617	0.676194	Low Expression
1367914_at	0.000417609	0.00011876	0.000536369	2.5879	0.778586	Unexpressed
1367915_at	0.0231647	0.0375305	0.0606952	7.58236	0.381656	Low Expression
1367916_at	0.000573454	0.000391241	0.000964695	2.4678	0.594441	Unexpressed
1367917_at	0.0092058	0.00807156	0.0172774	13.4637	0.532825	High Expression
1367918_at	0.000909883	0.000913619	0.0018235	2.73182	0.498976	Unexpressed
1367919_at	0.0105658	0.000963733	0.0115295	2.12087	0.916412	Unexpressed
1367920_at	0.000320548	0.000257704	0.000578252	1.85053	0.55434	Unexpressed
1367921_at	0.0297431	0.0493708	0.0791139	7.02857	0.375953	Low Expression
1367922_at	0.0239666	0.0016068	0.0255734	5.05234	0.937169	Low Expression
1367923_at	0.000995271	0.000664233	0.0016595	2.43904	0.59974	Unexpressed
1367924_at	0.00441519	1.92e-11	0.00441519	2.75416	1	Unexpressed
1367925_at	0.0794839	0.100768	0.180252	5.84096	0.440959	Low Expression
1367926_at	0.046613	0.00421352	0.0508265	6.76006	0.9171	Low Expression
1367927_at	0.0143825	2.73375e-11	0.0143825	9.8157	1	Medium Expression
1367928_at	0.00572209	0.00184855	0.00757064	2.87247	0.755826	Unexpressed
1367929_at	0.0334067	0.0656948	0.0991015	9.51804	0.337096	Medium Expression
1367930_at	0.000511228	0.000544443	0.00105567	2.01614	0.484268	Unexpressed
1367931_a_at	0.0408867	0.200164	0.241051	9.44164	0.169619	Medium Expression
1367932_at	0.101398	0.0768839	0.178282	12.6221	0.568752	High Expression
1367933_at	0.255176	0.0428661	0.298042	6.86674	0.856174	Low Expression
1367934_at	0.00188866	1.00342e-12	0.00188866	5.18038	1	Low Expression
1367935_at	0.0238616	0.00767855	0.0315401	6.84737	0.756547	Low Expression
1367936_at	0.0179334	2.77678e-11	0.0179334	4.43438	1	Low Expression
1367937_at	0.0443766	0.0884435	0.13282	7.67776	0.33411	Low Expression
1367938_at	0.0341003	0.037179	0.0712793	10.4647	0.478404	Medium Expression
1367939_at	0.0819875	0.459952	0.541939	10.4361	0.151285	Medium Expression
1367940_at	0.0161287	0.0244293	0.040558	3.40601	0.39767	Unexpressed
1367941_at	0.0817042	0.0333711	0.115075	7.00826	0.710006	Low Expression
1367942_at	0.0718164	0.112517	0.184333	5.95721	0.389601	Low Expression
1367943_at	0.086065	0.0101458	0.0962108	6.5664	0.894546	Low Expression
1367944_at	0.000762058	0.000499655	0.00126171	2.95046	0.603987	Unexpressed
1367945_at	0.0280119	0.0300117	0.0580236	11.4091	0.482768	Medium Expression
1367946_at	0.146599	0.277223	0.423822	9.12902	0.345898	Medium Expression
1367947_at	0.0627034	0.0393421	0.102045	6.62094	0.614465	Low Expression
1367948_a_at	0.0128428	0.0428912	0.0557341	9.869	0.23043	Medium Expression
1367949_at	0.00084015	4.06134e-05	0.000880763	1.99418	0.953888	Unexpressed
1367950_at	0.153511	0.0254813	0.178993	2.73292	0.857641	Unexpressed
1367951_at	0.00607342	0.00289673	0.00897015	2.60533	0.67707	Unexpressed
1367952_at	0.0568297	0.0033359	0.0601656	3.4014	0.944555	Unexpressed
1367953_at	0.000893664	0.00054891	0.00144257	2.20454	0.619493	Unexpressed
1367954_at	0.0619099	0.0165177	0.0784276	5.66855	0.789389	Low Expression
1367955_at	0.00101657	0.000584845	0.00160142	2.37396	0.634795	Unexpressed
1367956_at	0.0126211	1.245e-11	0.0126211	1.75151	1	Unexpressed
1367957_at	0.36569	0.047329	0.413019	8.00254	0.885407	Medium Expression
1367958_at	0.174971	0.772261	0.947232	5.78477	0.184719	Low Expression
1367959_a_at	0.00648455	5.24678e-12	0.00648455	2.7711	1	Unexpressed
1367960_at	0.124509	0.00243984	0.126949	5.85432	0.980781	Low Expression
1367961_at	0.00150085	0.00294683	0.00444769	2.6795	0.337446	Unexpressed
1367962_at	0.00339919	0.00149357	0.00489276	2.2251	0.69474	Unexpressed
1367963_at	0.00438607	0.00238163	0.0067677	4.72373	0.648088	Low Expression
1367964_at	0.0138915	0.000701981	0.0145935	2.59831	0.951898	Unexpressed
1367965_at	0.0557792	0.0194923	0.0752715	4.85236	0.74104	Low Expression
1367966_at	0.0583799	0.0458927	0.104273	8.42854	0.559878	Medium Expression
1367967_at	0.0180653	3.58641e-11	0.0180653	6.57725	1	Low Expression
1367968_at	0.00235364	0.00203667	0.00439031	2.69146	0.536099	Unexpressed
1367969_at	0.0918107	0.0078567	0.0996674	10.7933	0.921171	Medium Expression
1367970_at	0.00201655	0.000751096	0.00276764	2.59992	0.728615	Unexpressed
1367971_at	0.0159436	0.126705	0.142649	8.70075	0.111768	Medium Expression
1367972_at	0.0198479	0.0101339	0.0299818	8.93917	0.661999	Medium Expression
1367973_at	0.00175616	0.00132522	0.00308138	2.98857	0.569926	Unexpressed
1367974_at	0.0677065	0.263553	0.331259	6.81461	0.204391	Low Expression
1367975_at	0.100501	4.97365e-11	0.100501	3.54465	1	Unexpressed
1367976_at	0.0516647	0.0170453	0.0687099	7.32391	0.751924	Low Expression
1367977_at	0.00123158	0.000808617	0.00204019	2.2402	0.603657	Unexpressed
1367978_at	0.00374691	0.00135315	0.00510007	2.90786	0.734679	Unexpressed
1367979_s_at	0.0688523	0.101523	0.170376	11.8558	0.40412	Medium Expression
1367980_at	0.0667955	0.083079	0.149875	6.33694	0.445676	Low Expression
1367981_at	0.0691857	1.09182e-11	0.0691857	4.22566	1	Low Expression
1367982_at	0.113112	0.142548	0.25566	10.6391	0.442431	Medium Expression
1367983_at	0.00145594	0.000475653	0.00193159	2.48165	0.753751	Unexpressed
1367984_at	0.191969	0.288311	0.48028	5.19193	0.399702	Low Expression
1367985_at	0.272336	0.105434	0.37777	5.09652	0.720904	Low Expression
1367986_at	0.0192136	9.78872e-12	0.0192137	3.03879	1	Unexpressed
1367987_at	0.0139334	3.62825e-05	0.0139697	7.75648	0.997403	Low Expression
1367988_at	0.0287999	0.0324903	0.0612902	13.0862	0.469893	High Expression
1367989_at	0.00135742	0.000531903	0.00188932	2.37212	0.718469	Unexpressed
1367990_at	0.000852502	0.000318157	0.00117066	2.9993	0.728224	Unexpressed
1367991_at	0.0314284	0.00424374	0.0356721	8.67264	0.881035	Medium Expression
1367992_at	0.0383351	0.0104686	0.0488037	2.83316	0.785496	Unexpressed
1367993_at	0.0161306	0.0131514	0.029282	5.96753	0.550872	Low Expression
1367994_at	0.0351502	0.104652	0.139803	10.1943	0.251428	Medium Expression
1367995_at	0.0208263	0.00697959	0.0278059	14.293	0.748989	High Expression
1367996_a_at	0.067577	0.049472	0.117049	3.89391	0.57734	Unexpressed
1367997_at	0.0231935	0.0149331	0.0381265	5.53585	0.608329	Low Expression
1367998_at	0.0629675	0.686536	0.749503	7.90754	0.0840123	Low Expression
1367999_at	0.0112179	0.0444805	0.0556984	12.5706	0.201404	High Expression
1368000_at	0.0041734	0.000957712	0.00513111	15.6136	0.813352	High Expression
1368001_at	0.00390135	0.00429166	0.00819302	3.26709	0.47618	Unexpressed
1368002_at	0.00127088	0.000985583	0.00225646	3.5626	0.563217	Unexpressed
1368003_at	0.00390003	0.000567155	0.00446718	3.49821	0.87304	Unexpressed
1368004_at	0.0281044	0.0256308	0.0537352	8.43263	0.523017	Medium Expression
1368005_at	0.000988219	0.000446981	0.0014352	2.2638	0.688558	Unexpressed
1368006_at	0.0341545	0.0962715	0.130426	4.67277	0.261869	Low Expression
1368007_at	0.529197	2.09315e-08	0.529197	4.66244	1	Low Expression
1368008_at	0.00373159	0.00134749	0.00507908	2.3572	0.734698	Unexpressed
1368009_at	0.084207	4.16311	4.24732	6.70138	0.0198259	Low Expression
1368010_at	0.00311121	0.000525526	0.00363674	5.96806	0.855495	Low Expression
1368011_at	0.0217036	2.53022e-12	0.0217036	6.35615	1	Low Expression
1368012_at	0.023846	9.71846e-12	0.023846	4.69026	1	Low Expression
1368013_at	0.00314672	5.42293e-12	0.00314672	2.53602	1	Unexpressed
1368014_at	0.00320612	0.0017659	0.00497202	3.02973	0.644832	Unexpressed
1368015_at	0.00106896	0.000453883	0.00152285	3.90686	0.701951	Unexpressed
1368016_at	0.00674396	0.0210813	0.0278253	13.0456	0.242368	High Expression
1368017_at	0.000486241	0.000425117	0.000911358	1.82383	0.533534	Unexpressed
1368018_at	0.0152843	0.00536695	0.0206512	8.2352	0.740115	Medium Expression
1368019_at	0.0533333	8.27064e-05	0.053416	6.81665	0.998452	Low Expression
1368020_at	0.104752	0.11972	0.224471	6.37937	0.466659	Low Expression
1368021_at	0.0286316	0.067709	0.0963406	14.0933	0.297192	High Expression
1368022_at	0.0647609	6.82422e-12	0.0647609	2.46809	1	Unexpressed
1368023_at	0.00987149	0.0108047	0.0206762	3.18467	0.477432	Unexpressed
1368024_at	0.00805953	1.55334e-12	0.00805953	2.30016	1	Unexpressed
1368025_at	0.0617433	0.0361273	0.0978705	2.81544	0.630867	Unexpressed
1368026_at	0.0394019	0.0322085	0.0716104	6.49305	0.550226	Low Expression
1368027_at	0.000867824	0.000461509	0.00132933	2.07901	0.652827	Unexpressed
1368028_at	0.00338304	0.00183009	0.00521313	2.99378	0.648946	Unexpressed
1368029_at	0.0223588	0.0116831	0.0340419	9.88393	0.656803	Medium Expression
1368030_at	0.046779	0.0389973	0.0857763	7.59962	0.54536	Low Expression
1368031_at	0.0218589	0.00296743	0.0248263	6.04096	0.880472	Low Expression
1368032_at	0.15032	0.0632203	0.21354	5.52609	0.703942	Low Expression
1368033_at	0.0195509	0.00742855	0.0269794	2.91194	0.724659	Unexpressed
1368034_at	0.00260914	0.0016658	0.00427494	3.18868	0.610333	Unexpressed
1368035_a_at	0.0757098	0.0292536	0.104963	10.3393	0.721297	Medium Expression
1368036_at	0.0669528	0.177428	0.24438	9.15606	0.27397	Medium Expression
1368037_at	0.00662148	0.000487717	0.00710919	5.17509	0.931396	Low Expression
1368038_at	0.0448761	0.0648451	0.109721	7.10695	0.409001	Low Expression
1368039_at	0.129506	0.0388882	0.168395	2.72193	0.769065	Unexpressed
1368040_at	0.0451954	0.00891746	0.0541128	7.32063	0.835206	Low Expression
1368041_at	0.0273148	0.0239011	0.0512159	8.79806	0.533327	Medium Expression
1368042_a_at	0.014158	0.0276436	0.0418017	10.4275	0.338695	Medium Expression
1368043_at	0.0821345	0.0367307	0.118865	6.32334	0.690988	Low Expression
1368044_at	0.00702895	0.00717597	0.0142049	3.34794	0.494825	Unexpressed
1368045_at	0.0279654	0.0427859	0.0707513	9.20236	0.395263	Medium Expression
1368046_at	0.0435348	0.0704065	0.113941	9.78439	0.382081	Medium Expression
1368047_at	0.16732	0.291667	0.458987	8.06812	0.364542	Medium Expression
1368048_at	0.0256488	0.0112356	0.0368844	14.699	0.695382	High Expression
1368049_at	0.0188879	0.0125234	0.0314113	10.8565	0.601311	Medium Expression
1368050_at	0.154032	0.231116	0.385148	7.16386	0.39993	Low Expression
1368051_at	0.0384251	0.0530992	0.0915243	10.9829	0.419835	Medium Expression
1368052_at	0.00204585	0.00241607	0.00446191	2.71015	0.458513	Unexpressed
1368053_at	0.00138079	0.000736904	0.00211769	2.59863	0.652025	Unexpressed
1368054_at	0.0465293	0.0173069	0.0638363	3.60329	0.728886	Unexpressed
1368055_a_at	0.0859133	0.108144	0.194057	5.14901	0.442721	Low Expression
1368056_at	0.00125661	0.00051907	0.00177568	3.57803	0.707678	Unexpressed
1368057_at	0.0713198	0.0322878	0.103608	9.33677	0.688365	Medium Expression
1368058_at	0.000414088	0.000349668	0.000763755	2.04266	0.542173	Unexpressed
1368059_at	0.227921	0.263823	0.491744	9.23799	0.463495	Medium Expression
1368060_at	0.0121378	0.0257817	0.0379195	13.6232	0.320095	High Expression
1368061_at	0.000326511	0.000287302	0.000613814	1.73975	0.531939	Unexpressed
1368062_at	0.0153823	0.000999587	0.0163819	7.34069	0.938982	Low Expression
1368063_a_at	0.0517967	5.60732e-13	0.0517967	8.33366	1	Medium Expression
1368064_a_at	0.173353	0.109423	0.282776	8.62946	0.613039	Medium Expression
1368065_at	0.0140831	0.0135758	0.0276589	3.8447	0.50917	Unexpressed
1368066_at	0.00577279	4.36663e-12	0.00577279	3.07444	1	Unexpressed
1368067_at	0.0544574	2.68687e-12	0.0544574	7.02247	1	Low Expression
1368068_a_at	0.0253078	3.5626e-11	0.0253078	2.87575	1	Unexpressed
1368069_at	0.0237935	5.3943e-12	0.0237935	6.70138	1	Low Expression
1368070_at	0.0358822	0.00723364	0.0431158	6.38166	0.832228	Low Expression
1368071_at	0.0270755	0.000268397	0.0273439	11.0326	0.990184	Medium Expression
1368072_at	0.00359331	6.35255e-12	0.00359331	2.96577	1	Unexpressed
1368073_at	0.254755	0.320629	0.575384	6.805	0.442756	Low Expression
1368074_at	0.00199836	0.000327963	0.00232632	2.06334	0.859021	Unexpressed
1368075_at	0.0575284	0.100335	0.157863	10.3341	0.364419	Medium Expression
1368076_at	0.0430962	0.0152383	0.0583345	4.16619	0.738778	Low Expression
1368077_at	0.0161344	0.0207218	0.0368562	12.8999	0.437767	High Expression
1368078_at	0.00794937	0.00675451	0.0147039	3.51311	0.540631	Unexpressed
1368079_at	0.0827327	0.0496395	0.132372	8.29888	0.625	Medium Expression
1368080_at	0.000959421	0.000978507	0.00193793	2.2977	0.495076	Unexpressed
1368081_at	0.0180636	0.00702493	0.0250886	6.78484	0.719995	Low Expression
1368082_at	0.104795	0.923706	1.0285	7.97081	0.101891	Low Expression
1368083_at	0.06518	0.00302774	0.0682078	6.8061	0.95561	Low Expression
1368084_at	0.00118087	0.00112273	0.00230361	2.67185	0.512619	Unexpressed
1368085_at	0.0291827	0.0145685	0.0437512	9.53178	0.667015	Medium Expression
1368086_a_at	0.0833284	0.461751	0.54508	6.34051	0.152874	Low Expression
1368087_a_at	0.171606	0.0987889	0.270395	7.95467	0.63465	Low Expression
1368088_at	0.0375532	0.00905509	0.0466082	5.35283	0.805719	Low Expression
1368089_at	0.0508737	0.0595984	0.110472	5.48577	0.460512	Low Expression
1368090_at	0.00652478	0.00109268	0.00761746	4.78626	0.856556	Low Expression
1368091_at	0.112244	0.496172	0.608416	10.1323	0.184485	Medium Expression
1368092_at	0.00941622	0.0072263	0.0166425	12.0424	0.565793	High Expression
1368093_at	0.0066209	0.00622128	0.0128422	3.36872	0.515559	Unexpressed
1368094_at	0.0148063	0.000213812	0.0150201	2.28486	0.985765	Unexpressed
1368095_at	0.0378226	0.0455199	0.0833425	9.26154	0.453822	Medium Expression
1368096_at	0.0233275	0.00444601	0.0277735	8.30217	0.839919	Medium Expression
1368097_a_at	0.00884585	0.00313921	0.0119851	2.9766	0.738073	Unexpressed
1368098_a_at	0.0003663	0.000196871	0.000563171	2.14949	0.650424	Unexpressed
1368099_at	0.00150412	0.000702415	0.00220654	3.02437	0.681667	Unexpressed
1368100_at	0.0160454	0.00440606	0.0204515	9.97593	0.78456	Medium Expression
1368101_at	0.00679632	0.00152108	0.0083174	4.14418	0.81712	Low Expression
1368102_at	0.0163691	0.00315428	0.0195234	2.71964	0.838436	Unexpressed
1368103_at	0.0541749	0.32792	0.382095	4.24012	0.141784	Low Expression
1368104_at	0.00239294	0.00189967	0.00429261	2.60098	0.557456	Unexpressed
1368105_at	0.000680214	0.000253262	0.000933476	2.58138	0.72869	Unexpressed
1368106_at	0.100013	0.137584	0.237598	8.10105	0.420935	Medium Expression
1368107_at	0.00151687	0.000875528	0.00239239	2.22485	0.634037	Unexpressed
1368108_at	0.000790545	0.000223569	0.00101411	2.18549	0.779543	Unexpressed
1368109_at	0.0181664	0.0100541	0.0282205	2.6578	0.64373	Unexpressed
1368110_a_at	0.00185712	0.00179407	0.00365119	2.62655	0.508635	Unexpressed
1368111_at	0.043312	0.0727314	0.116043	5.48319	0.37324	Low Expression
1368112_at	0.00144117	0.00112101	0.00256218	2.796	0.562476	Unexpressed
1368113_at	0.00246219	9.64733e-06	0.00247184	3.05302	0.996097	Unexpressed
1368114_at	0.00219412	0.000346962	0.00254108	2.69081	0.863459	Unexpressed
1368115_at	0.0395882	0.0166008	0.056189	9.20204	0.704554	Medium Expression
1368116_a_at	0.0726904	0.011722	0.0844125	4.94727	0.861134	Low Expression
1368117_at	0.0218535	0.012169	0.0340225	7.1777	0.642324	Low Expression
1368118_at	0.0291552	0.018985	0.0481402	5.88595	0.605631	Low Expression
1368119_at	0.000176047	0.000262347	0.000438394	1.93474	0.401572	Unexpressed
1368120_at	0.00200708	0.000637542	0.00264462	2.66868	0.758929	Unexpressed
1368121_at	0.167327	0.993258	1.16059	9.43437	0.144175	Medium Expression
1368122_at	0.011265	0.125442	0.136707	6.72207	0.0824023	Low Expression
1368123_at	0.003956	4.23236e-12	0.003956	3.18419	1	Unexpressed
1368124_at	0.0820935	6.82362e-11	0.0820935	5.22057	1	Low Expression
1368125_at	0.00131228	0.000160826	0.00147311	2.28157	0.890826	Unexpressed
1368126_at	0.0286224	0.0100645	0.0386869	3.46592	0.739847	Unexpressed
1368127_at	0.000429877	0.000436133	0.000866009	2.05864	0.496388	Unexpressed
1368128_at	0.224126	0.0426856	0.266812	2.79083	0.840016	Unexpressed
1368129_at	0.0018265	0.000534903	0.0023614	2.81269	0.773481	Unexpressed
1368130_at	0.0422344	0.00880653	0.0510409	3.18166	0.827461	Unexpressed
1368131_at	0.00152171	0.000779183	0.00230089	2.49013	0.661356	Unexpressed
1368132_at	0.14045	0.0351158	0.175565	9.21086	0.799984	Medium Expression
1368133_at	0.213301	0.582061	0.795363	5.71455	0.268181	Low Expression
1368134_a_at	0.122886	0.0693621	0.192248	6.406	0.639205	Low Expression
1368135_at	0.000359465	0.000240569	0.000600034	2.03188	0.599075	Unexpressed
1368136_at	0.0846451	0.0611655	0.145811	5.34592	0.580514	Low Expression
1368137_at	0.000278691	0.000140756	0.000419447	1.83385	0.664424	Unexpressed
1368138_at	0.0040044	1.14373e-10	0.0040044	2.98211	1	Unexpressed
1368139_s_at	0.0141489	0.00716034	0.0213093	2.43242	0.66398	Unexpressed
1368140_at	0.00106599	0.000694888	0.00176088	2.97815	0.605375	Unexpressed
1368141_at	0.0129239	0.0275953	0.0405192	11.5574	0.318958	Medium Expression
1368142_at	0.00489331	3.64679e-12	0.00489331	2.8374	1	Unexpressed
1368143_at	0.0941954	0.185439	0.279634	5.83866	0.336852	Low Expression
1368144_at	0.000740117	0.000597973	0.00133809	2.06839	0.553114	Unexpressed
1368145_at	0.000878376	0.000718757	0.00159713	2.34703	0.54997	Unexpressed
1368146_at	0.318249	1.82708e-10	0.318249	6.76483	1	Low Expression
1368147_at	0.449646	3.73829e-10	0.449646	6.7575	1	Low Expression
1368148_at	0.00115976	0.000616457	0.00177622	2.47691	0.652938	Unexpressed
1368149_at	0.00288839	0.00155015	0.00443854	2.91071	0.650752	Unexpressed
1368150_at	0.0348657	0.0238621	0.0587278	12.877	0.593683	High Expression
1368151_at	0.0170846	3.06001e-11	0.0170846	9.17195	1	Medium Expression
1368152_at	0.0713643	1.05558e-10	0.0713643	3.71532	1	Unexpressed
1368153_a_at	0.0650056	0.024826	0.0898316	6.74056	0.723638	Low Expression
1368154_at	0.129067	0.286221	0.415287	5.19647	0.310789	Low Expression
1368155_at	0.74747	4.72591	5.47338	9.42135	0.136565	Medium Expression
1368156_at	0.00198147	0.00112633	0.0031078	3.04968	0.63758	Unexpressed
1368157_at	0.00351367	0.00020812	0.00372179	3.1845	0.944081	Unexpressed
1368158_at	0.0250148	0.0645917	0.0896065	8.53893	0.279163	Medium Expression
1368159_at	0.074286	0.00897706	0.0832631	5.97922	0.892184	Low Expression
1368160_at	1.12753	1.16097	2.2885	5.02471	0.492694	Low Expression
1368161_a_at	0.00627359	0.00707648	0.0133501	15.2548	0.469929	High Expression
1368162_at	0.000957521	0.000931966	0.00188949	2.65958	0.506762	Unexpressed
1368163_at	0.0262618	0.018192	0.0444538	8.88931	0.590766	Medium Expression
1368164_at	0.00859459	0.00162738	0.010222	5.77125	0.840796	Low Expression
1368165_at	0.00406	0.000220707	0.00428071	4.28221	0.948442	Low Expression
1368166_at	0.000517219	0.000565655	0.00108287	2.42482	0.477635	Unexpressed
1368167_at	0.0012581	0.000680161	0.00193826	2.36673	0.649088	Unexpressed
1368168_at	0.302549	0.101902	0.404451	8.18604	0.748048	Medium Expression
1368169_at	0.00465454	0.00104555	0.00570009	4.19248	0.816573	Low Expression
1368170_at	0.00368792	0.00474052	0.00842844	3.08723	0.437556	Unexpressed
1368171_at	1.95458	8.01462	9.9692	6.49289	0.196062	Low Expression
1368172_a_at	0.592626	3.19438	3.78701	5.79338	0.156489	Low Expression
1368173_at	0.441497	0.045066	0.486564	7.5406	0.907379	Low Expression
1368174_at	0.000903713	0.00175258	0.00265629	2.6256	0.340216	Unexpressed
1368175_at	0.132382	0.127153	0.259535	5.12051	0.510075	Low Expression
1368176_at	0.0401309	2.89348e-13	0.0401309	5.76751	1	Low Expression
1368177_at	0.0462974	2.22185e-13	0.0462974	5.44746	1	Low Expression
1368178_at	0.0553675	0.00918853	0.064556	7.95567	0.857666	Low Expression
1368179_at	0.00604522	5.93038e-12	0.00604522	3.36954	1	Unexpressed
1368180_s_at	0.0915976	0.0464131	0.138011	12.9361	0.663699	High Expression
1368181_at	0.0406934	0.0897453	0.130439	9.64122	0.311974	Medium Expression
1368182_at	0.00311901	0.00260889	0.0057279	2.54466	0.54453	Unexpressed
1368183_at	0.00703809	0.00285159	0.00988969	6.61027	0.71166	Low Expression
1368184_at	0.0270173	0.046858	0.0738753	7.8768	0.365715	Low Expression
1368185_at	0.000383173	0.000307411	0.000690584	2.55238	0.554854	Unexpressed
1368186_a_at	0.00107209	0.00034646	0.00141855	1.50169	0.755765	Unexpressed
1368187_at	0.120742	0.481895	0.602637	6.46054	0.200356	Low Expression
1368188_at	0.007041	0.0401701	0.0472111	13.7355	0.149139	High Expression
1368189_at	0.226971	0.0722585	0.299229	10.3235	0.758518	Medium Expression
1368190_at	0.00215909	0.00148719	0.00364628	2.25667	0.592136	Unexpressed
1368191_a_at	0.0155092	0.0485427	0.0640519	10.3165	0.242135	Medium Expression
1368192_at	0.00477417	0.00205136	0.00682553	3.55854	0.699458	Unexpressed
1368193_at	0.00304199	0.00228719	0.00532917	2.60095	0.570818	Unexpressed
1368194_at	0.00267833	2.99068e-05	0.00270824	2.92657	0.988957	Unexpressed
1368195_at	0.00331939	0.000212708	0.0035321	2.92272	0.939778	Unexpressed
1368196_at	0.00224617	0.00204012	0.0042863	3.17276	0.524036	Unexpressed
1368197_at	0.000411995	0.00052841	0.000940405	2.90347	0.438104	Unexpressed
1368198_at	0.000483208	0.000279074	0.000762282	1.89156	0.633897	Unexpressed
1368199_at	0.0126335	0.0101343	0.0227678	5.29107	0.554883	Low Expression
1368200_at	0.00107216	0.000883224	0.00195538	2.40312	0.548311	Unexpressed
1368201_at	0.00777138	3.37263e-12	0.00777138	4.51174	1	Low Expression
1368202_a_at	0.126882	0.408195	0.535077	4.73242	0.237129	Low Expression
1368203_at	0.000612088	8.29391e-05	0.000695028	2.09118	0.880668	Unexpressed
1368204_at	0.0135336	8.67205e-12	0.0135336	3.45406	1	Unexpressed
1368205_at	0.0147498	0.00896441	0.0237142	13.0743	0.621981	High Expression
1368206_at	0.016234	0.0113197	0.0275537	7.57548	0.589177	Low Expression
1368207_at	0.00903937	0.0048164	0.0138558	2.74307	0.65239	Unexpressed
1368208_at	0.00240357	0.00259988	0.00500345	2.58928	0.480383	Unexpressed
1368209_at	0.000347891	0.000296036	0.000643927	2.49068	0.540265	Unexpressed
1368210_at	0.000824857	0.000495686	0.00132054	2.07665	0.624635	Unexpressed
1368211_at	0.0147941	0.0118515	0.0266455	12.4554	0.555217	High Expression
1368212_at	0.111389	0.0105124	0.121901	6.63194	0.913763	Low Expression
1368213_at	0.356106	0.703396	1.0595	7.56373	0.336107	Low Expression
1368214_at	0.0926626	0.0100013	0.102664	4.74471	0.902582	Low Expression
1368215_at	0.0320611	0.143503	0.175564	9.54461	0.182617	Medium Expression
1368216_at	0.0197699	0.0126244	0.0323943	8.0047	0.610289	Medium Expression
1368217_at	0.0706977	0.046691	0.117389	7.49318	0.602253	Low Expression
1368218_at	0.00155379	0.000683947	0.00223773	3.3882	0.694357	Unexpressed
1368219_at	0.00457287	0.00262849	0.00720137	2.94713	0.635001	Unexpressed
1368220_at	0.0504984	1.09209e-12	0.0504984	7.0262	1	Low Expression
1368221_at	0.118	2.54968e-11	0.118	8.18566	1	Medium Expression
1368222_at	0.101356	2.74129e-11	0.101356	4.01543	1	Low Expression
1368223_at	0.0468684	0.0698192	0.116688	4.33634	0.401657	Low Expression
1368224_at	0.034075	0.0248115	0.0588865	13.8598	0.578655	High Expression
1368225_at	0.00680252	0.00478197	0.0115845	4.40612	0.587209	Low Expression
1368226_at	0.0416994	0.0292875	0.0709869	6.09497	0.587423	Low Expression
1368227_at	0.0523948	0.0400627	0.0924575	8.24371	0.56669	Medium Expression
1368228_at	0.0491403	2.62584e-12	0.0491403	6.81561	1	Low Expression
1368229_at	0.0122796	4.91122e-12	0.0122796	5.05534	1	Low Expression
1368230_a_at	0.0519621	1.53184e-12	0.0519622	7.60798	1	Low Expression
1368231_at	0.0067407	0.00123707	0.00797777	2.4481	0.844935	Unexpressed
1368232_at	0.191161	0.2161	0.40726	6.49482	0.469382	Low Expression
1368233_at	0.00793155	0.00238263	0.0103142	5.76259	0.768995	Low Expression
1368234_at	0.0676568	0.00614022	0.0737971	7.08428	0.916796	Low Expression
1368235_at	0.0418789	0.00128067	0.0431596	6.76908	0.970327	Low Expression
1368236_at	0.00592321	0.00130807	0.00723127	2.31941	0.81911	Unexpressed
1368237_at	0.000609081	0.000806482	0.00141556	2.32795	0.430275	Unexpressed
1368238_at	0.00161681	0.0010961	0.00271291	2.46407	0.595968	Unexpressed
1368239_at	0.141583	0.0271584	0.168741	7.35961	0.839053	Low Expression
1368240_a_at	0.00443497	0.00237112	0.0068061	2.88611	0.651618	Unexpressed
1368241_a_at	0.0278068	0.000971078	0.0287778	6.60994	0.966256	Low Expression
1368242_at	0.00153688	0.00144223	0.00297911	2.38025	0.515886	Unexpressed
1368243_at	0.000735796	0.000453538	0.00118933	1.96146	0.618662	Unexpressed
1368244_at	0.0367538	0.00659552	0.0433493	10.1698	0.847852	Medium Expression
1368245_at	0.0103194	0.0144076	0.024727	12.8359	0.417332	High Expression
1368246_at	0.000776159	0.000314478	0.00109064	2.49971	0.711657	Unexpressed
1368247_at	0.00186628	0.000737768	0.00260404	2.24833	0.716684	Unexpressed
1368248_at	0.030261	0.0457432	0.0760043	4.62867	0.398149	Low Expression
1368249_at	0.177071	0.0641502	0.241221	9.64107	0.734061	Medium Expression
1368250_at	0.00114374	0.000854756	0.00199849	2.29682	0.5723	Unexpressed
1368251_at	0.00134743	0.000473988	0.00182141	3.09497	0.739769	Unexpressed
1368252_at	0.00134123	0.00100047	0.00234169	2.51055	0.57276	Unexpressed
1368253_at	0.019698	0.00435454	0.0240526	12.436	0.818958	High Expression
1368254_a_at	0.000690368	0.000390622	0.00108099	2.37838	0.638644	Unexpressed
1368255_at	0.00192391	0.000798794	0.0027227	2.62269	0.706617	Unexpressed
1368256_at	0.00332314	0.0033014	0.00662454	2.886	0.501641	Unexpressed
1368257_at	0.00395422	0.00372991	0.00768413	3.37976	0.514595	Unexpressed
1368258_at	0.000248283	0.000288874	0.000537157	2.04249	0.462216	Unexpressed
1368259_at	0.0354433	0.00369845	0.0391417	5.52605	0.905511	Low Expression
1368260_at	0.00126295	0.00222379	0.00348674	2.84043	0.362216	Unexpressed
1368261_at	0.00132664	0.00138741	0.00271406	2.19327	0.488804	Unexpressed
1368262_at	0.00922105	0.000731456	0.00995251	4.58517	0.926505	Low Expression
1368263_a_at	0.00186771	0.00129579	0.0031635	2.24578	0.590393	Unexpressed
1368264_at	0.0588022	0.0707774	0.12958	4.67013	0.453792	Low Expression
1368265_at	0.184872	0.143267	0.328139	7.25122	0.563396	Low Expression
1368266_at	0.0340805	0.00563351	0.039714	13.5377	0.858148	High Expression
1368267_at	0.0868126	0.0495973	0.13641	4.45419	0.63641	Low Expression
1368268_at	0.00117565	4.04171e-12	0.00117565	4.57477	1	Low Expression
1368269_at	0.00128766	0.00109081	0.00237847	2.67765	0.541381	Unexpressed
1368270_at	0.0760542	0.159853	0.235907	4.09438	0.322391	Low Expression
1368271_a_at	0.00499446	0.00280528	0.00779974	3.19157	0.640336	Unexpressed
1368272_at	0.17634	0.140539	0.316879	10.3145	0.556489	Medium Expression
1368273_at	0.0453374	0.0111482	0.0564856	8.05629	0.802637	Medium Expression
1368274_at	0.0661828	0.0191817	0.0853645	5.30592	0.775297	Low Expression
1368275_at	0.168575	0.19111	0.359685	10.788	0.468673	Medium Expression
1368276_at	0.00996866	0.00755202	0.0175207	4.4945	0.568965	Low Expression
1368277_at	0.0655513	0.0739656	0.139517	6.1012	0.469845	Low Expression
1368278_at	0.00233299	0.000855205	0.00318819	2.00663	0.731759	Unexpressed
1368279_at	0.0232153	0.00868652	0.0319018	3.42648	0.727711	Unexpressed
1368280_at	0.0317899	0.0226314	0.0544213	11.6572	0.584145	Medium Expression
1368281_at	0.000502828	0.000678954	0.00118178	2.29896	0.425483	Unexpressed
1368282_at	0.00300561	0.00211344	0.00511905	2.80059	0.587142	Unexpressed
1368283_at	0.112492	0.403458	0.51595	12.0768	0.218029	High Expression
1368284_at	0.0250165	1.36063e-11	0.0250165	3.46239	1	Unexpressed
1368285_at	0.00041481	0.000217845	0.000632655	1.7868	0.655666	Unexpressed
1368286_at	0.0136241	0.00881433	0.0224384	2.75564	0.607177	Unexpressed
1368287_at	0.0023856	0.00127154	0.00365714	3.30314	0.652312	Unexpressed
1368288_at	0.00231085	0.00456525	0.00687611	15.6912	0.33607	High Expression
1368289_at	0.0145133	0.349955	0.364468	11.0919	0.0398205	Medium Expression
1368290_at	0.00918126	0.0054102	0.0145915	4.02651	0.629221	Low Expression
1368291_at	0.229623	0.0273384	0.256961	7.58928	0.893609	Low Expression
1368292_at	0.000863287	0.000374836	0.00123812	4.98389	0.697255	Low Expression
1368293_at	0.00136426	0.000395855	0.00176011	2.94083	0.775097	Unexpressed
1368294_at	0.0089471	0.0683024	0.0772495	9.42207	0.115821	Medium Expression
1368295_at	0.0471761	0.0998054	0.146982	7.74115	0.320966	Low Expression
1368296_at	0.0470894	0.327312	0.374402	8.36395	0.125772	Medium Expression
1368297_at	0.000763809	0.000421621	0.00118543	2.26282	0.644331	Unexpressed
1368298_at	0.00114319	0.000318353	0.00146155	2.90801	0.782181	Unexpressed
1368299_at	0.00131357	0.00100307	0.00231665	2.25188	0.567015	Unexpressed
1368300_at	0.00158769	0.00152857	0.00311626	2.55938	0.509486	Unexpressed
1368301_at	0.0011884	0.000750406	0.0019388	2.39399	0.612954	Unexpressed
1368302_at	0.00719622	0.00412882	0.011325	3.59075	0.635425	Unexpressed
1368303_at	1.29455	0.300076	1.59463	5.16116	0.811821	Low Expression
1368304_at	0.0821735	0.0387579	0.120931	10.9323	0.679505	Medium Expression
1368305_at	0.171951	0.183722	0.355673	6.0995	0.483452	Low Expression
1368306_at	0.000400477	0.000264956	0.000665433	2.26085	0.601829	Unexpressed
1368307_at	0.000666033	0.00055218	0.00121821	2.52794	0.54673	Unexpressed
1368308_at	0.175625	1.38189e-10	0.175625	3.72552	1	Unexpressed
1368309_at	0.0251423	0.0235535	0.0486959	6.53177	0.516313	Low Expression
1368310_at	0.00530565	0.000542073	0.00584772	3.25752	0.907302	Unexpressed
1368311_at	0.07065	0.0620929	0.132743	7.70084	0.532232	Low Expression
1368312_at	0.000333257	0.000429246	0.000762503	2.12897	0.437057	Unexpressed
1368313_a_at	0.00315588	0.00419189	0.00734777	2.93036	0.429502	Unexpressed
1368314_at	0.0287859	0.0678586	0.0966445	9.15092	0.297853	Medium Expression
1368315_at	0.00791058	6.34902e-12	0.00791058	4.93036	1	Low Expression
1368316_at	0.176412	0.173558	0.34997	9.86621	0.504077	Medium Expression
1368317_at	0.000657657	0.000439598	0.00109726	2.05976	0.599366	Unexpressed
1368318_at	0.0723248	0.147132	0.219457	5.26117	0.329562	Low Expression
1368319_a_at	0.00407725	0.00309487	0.00717211	3.75906	0.568486	Unexpressed
1368320_at	0.0178246	0.00497957	0.0228041	3.93637	0.781637	Unexpressed
1368321_at	1.8236	0.0959439	1.91954	5.62938	0.950017	Low Expression
1368322_at	0.0667218	0.0174646	0.0841864	7.06699	0.792548	Low Expression
1368323_at	0.0568126	0.0241073	0.0809199	4.2373	0.702085	Low Expression
1368324_at	0.00501069	0.0027974	0.00780808	2.65233	0.641731	Unexpressed
1368325_at	0.0511071	1.56084e-12	0.0511071	6.20835	1	Low Expression
1368326_at	0.127681	3.86939e-11	0.127681	4.56582	1	Low Expression
1368327_at	0.02641	0.00139504	0.027805	2.05981	0.949828	Unexpressed
1368328_at	0.0993915	4.67747e-11	0.0993915	8.17456	1	Medium Expression
1368329_at	0.0315166	5.10684e-12	0.0315166	2.733	1	Unexpressed
1368330_at	0.0145907	5.54068e-11	0.0145907	2.52883	1	Unexpressed
1368331_at	0.00955419	0.0206244	0.0301785	10.0636	0.316589	Medium Expression
1368332_at	0.054691	0.0926254	0.147316	4.14255	0.371249	Low Expression
1368333_at	0.00123472	0.00067404	0.00190876	2.67775	0.64687	Unexpressed
1368334_at	0.0270266	0.0126199	0.0396464	3.01228	0.68169	Unexpressed
1368335_at	0.0344829	0.064013	0.0984959	14.526	0.350095	High Expression
1368336_at	0.0696745	0.0403252	0.11	10.4327	0.633407	Medium Expression
1368337_at	0.00100945	0.00134764	0.00235708	3.35883	0.428261	Unexpressed
1368338_at	0.00371753	0.00270713	0.00642466	2.78318	0.578634	Unexpressed
1368339_at	0.00352704	0.00353098	0.00705801	2.72462	0.499721	Unexpressed
1368340_at	0.0882192	0.0878676	0.176087	7.29028	0.500998	Low Expression
1368341_at	0.0202235	0.010339	0.0305626	4.89227	0.66171	Low Expression
1368342_at	0.00302688	0.00330014	0.00632701	2.52797	0.478405	Unexpressed
1368343_at	0.00101951	0.000541315	0.00156083	2.30617	0.653187	Unexpressed
1368344_at	0.00162833	0.00161029	0.00323863	2.61707	0.502785	Unexpressed
1368345_at	0.00521886	0.00341633	0.00863519	3.23071	0.604372	Unexpressed
1368346_at	0.01708	3.60982e-12	0.01708	4.55143	1	Low Expression
1368347_at	0.0256796	0.00486823	0.0305478	3.7921	0.840636	Unexpressed
1368348_at	0.00045666	0.000424065	0.000880725	2.14583	0.518504	Unexpressed
1368349_at	0.00244703	0.00136505	0.00381209	2.32978	0.641914	Unexpressed
1368350_at	0.00329846	0.00211349	0.00541195	2.88294	0.609477	Unexpressed
1368351_at	0.00195245	0.000585096	0.00253754	2.3069	0.769424	Unexpressed
1368352_at	0.000751134	0.000431367	0.0011825	2.0902	0.635208	Unexpressed
1368353_at	0.000331493	0.000193549	0.000525041	1.67851	0.631365	Unexpressed
1368354_at	0.0436846	0.0145868	0.0582713	8.28201	0.749675	Medium Expression
1368355_at	0.00613683	6.96258e-11	0.00613683	2.84871	1	Unexpressed
1368356_a_at	0.0437776	0.08273	0.126508	9.17372	0.346047	Medium Expression
1368357_at	0.000432487	0.000310405	0.000742892	1.67765	0.582167	Unexpressed
1368358_a_at	0.00229706	0.00238413	0.00468119	2.62382	0.490699	Unexpressed
1368359_a_at	0.000772814	0.000467495	0.00124031	2.18029	0.623082	Unexpressed
1368360_at	0.0134623	0.0100956	0.023558	14.3295	0.571456	High Expression
1368361_a_at	0.0902423	0.0236223	0.113865	7.11059	0.792541	Low Expression
1368362_a_at	0.0109117	0.0585312	0.0694429	11.1818	0.157132	Medium Expression
1368363_at	0.00294659	0.00135632	0.0043029	2.96452	0.684791	Unexpressed
1368364_at	0.00379994	0.00355792	0.00735786	2.91456	0.516447	Unexpressed
1368365_at	0.0114288	0.016424	0.0278527	12.6299	0.410328	High Expression
1368366_at	0.00343559	0.00359262	0.00702821	2.75966	0.488829	Unexpressed
1368367_at	0.00218455	0.00105348	0.00323803	2.54726	0.674654	Unexpressed
1368368_a_at	0.0197397	0.0663055	0.0860452	9.61498	0.229411	Medium Expression
1368369_at	0.00141581	0.000537873	0.00195368	2.59631	0.724687	Unexpressed
1368370_at	0.000419972	0.000293132	0.000713104	2.6665	0.588935	Unexpressed
1368371_at	0.0013958	0.000795889	0.00219168	1.99628	0.63686	Unexpressed
1368372_at	0.107898	0.128469	0.236368	6.83376	0.456485	Low Expression
1368373_at	0.000435329	0.000486435	0.000921764	1.69589	0.472278	Unexpressed
1368374_a_at	0.000308499	0.000199814	0.000508312	2.27011	0.606908	Unexpressed
1368375_a_at	0.00164162	0.00239675	0.00403837	3.1322	0.406505	Unexpressed
1368376_at	1.1081	0.541962	1.65006	6.96976	0.67155	Low Expression
1368377_at	0.00127043	0.000547765	0.0018182	2.2899	0.698732	Unexpressed
1368378_at	0.042042	0.0649697	0.107012	11.9034	0.392873	Medium Expression
1368379_at	0.0488329	0.0383501	0.087183	7.76788	0.56012	Low Expression
1368380_at	0.00809539	0.022213	0.0303084	13.9022	0.267101	High Expression
1368381_at	0.00471934	0.00154144	0.00626079	2.73425	0.753794	Unexpressed
1368382_at	0.000298637	0.000217991	0.000516628	1.44131	0.57805	Unexpressed
1368383_at	0.0234391	0.00632764	0.0297667	2.71055	0.787426	Unexpressed
1368384_at	0.00531311	0.00188054	0.00719364	2.83642	0.738583	Unexpressed
1368385_a_at	0.0371779	0.020928	0.058106	7.57849	0.63983	Low Expression
1368386_at	0.00862294	0.00948833	0.0181113	8.80828	0.476109	Medium Expression
1368387_at	0.0370136	0.0337783	0.0707918	10.6716	0.522851	Medium Expression
1368388_at	0.00435541	0.000150075	0.00450549	3.35289	0.966691	Unexpressed
1368389_at	0.0639829	0.0203984	0.0843813	9.36261	0.758259	Medium Expression
1368390_at	0.0644684	0.0260324	0.0905008	7.62301	0.712352	Low Expression
1368391_at	0.00156255	0.00135437	0.00291692	2.67544	0.535685	Unexpressed
1368392_at	0.000732243	0.000167451	0.000899694	2.06952	0.81388	Unexpressed
1368393_at	0.420415	0.764342	1.18476	2.99326	0.354853	Unexpressed
1368394_at	0.00750289	0.00235373	0.00985662	3.80835	0.761203	Unexpressed
1368395_at	0.00192681	0.000880622	0.00280743	2.5677	0.686325	Unexpressed
1368396_at	0.000975835	0.000487786	0.00146362	2.99682	0.666727	Unexpressed
1368397_at	0.00891289	0.064181	0.0730939	13.3602	0.121937	High Expression
1368398_at	0.00127848	0.000957338	0.00223582	2.20629	0.571818	Unexpressed
1368399_a_at	0.0197818	0.00163301	0.0214148	10.617	0.923744	Medium Expression
1368400_at	0.0175281	3.48094e-12	0.0175281	6.86754	1	Low Expression
1368401_at	0.000779477	0.000749501	0.00152898	2.04773	0.509802	Unexpressed
1368402_at	0.0194154	0.0115287	0.0309441	8.95781	0.627435	Medium Expression
1368403_at	0.017653	0.00567778	0.0233308	7.63733	0.75664	Low Expression
1368404_at	0.00912099	0.000196187	0.00931718	2.78121	0.978944	Unexpressed
1368405_at	0.0366324	0.102439	0.139071	4.81887	0.263407	Low Expression
1368406_at	0.000457709	0.000399844	0.000857553	1.74956	0.533739	Unexpressed
1368407_at	0.0858856	0.245985	0.33187	2.60543	0.258793	Unexpressed
1368408_at	0.00161484	0.00162104	0.00323587	2.57806	0.499042	Unexpressed
1368409_at	0.0782425	0.390751	0.468993	8.51884	0.166831	Medium Expression
1368410_at	0.00255107	4.94416e-12	0.00255107	3.25823	1	Unexpressed
1368411_a_at	0.00144714	0.000999699	0.00244683	2.58292	0.591432	Unexpressed
1368412_a_at	0.00110732	0.000749202	0.00185652	2.36189	0.596448	Unexpressed
1368413_at	0.000622691	0.000562022	0.00118471	2.09222	0.525605	Unexpressed
1368414_at	0.00139072	0.000408275	0.001799	2.63727	0.773054	Unexpressed
1368415_at	0.0123573	0.0156142	0.0279715	2.08343	0.441781	Unexpressed
1368416_at	0.00297016	0.00306834	0.0060385	2.69762	0.491871	Unexpressed
1368417_at	0.000388801	0.000304591	0.000693392	1.6751	0.560723	Unexpressed
1368418_a_at	0.0447173	0.0165112	0.0612285	13.0572	0.730335	High Expression
1368419_at	0.0110879	0.0124212	0.0235091	8.16495	0.471642	Medium Expression
1368420_at	0.0254977	0.010514	0.0360117	14.3417	0.708039	High Expression
1368421_at	0.00253473	0.00346062	0.00599535	2.87605	0.422782	Unexpressed
1368422_at	0.0101823	0.00279501	0.0129773	3.23463	0.784623	Unexpressed
1368423_at	0.00658441	1.94411e-12	0.00658441	4.63046	1	Low Expression
1368424_at	0.169521	0.264723	0.434244	5.9204	0.390382	Low Expression
1368425_at	0.000408429	0.000294193	0.000702621	1.97588	0.581293	Unexpressed
1368426_at	0.750575	2.10864	2.85922	9.92438	0.262511	Medium Expression
1368427_at	0.0177521	0.00314872	0.0209008	2.72294	0.84935	Unexpressed
1368428_at	0.0532542	0.098102	0.151356	8.57771	0.351847	Medium Expression
1368429_at	0.0197351	0.0165776	0.0363127	4.47062	0.543477	Low Expression
1368430_at	0.0277625	0.0712776	0.0990401	8.37285	0.280316	Medium Expression
1368431_at	0.0118876	0.0564179	0.0683056	11.1905	0.174036	Medium Expression
1368432_a_at	0.00217539	0.00137218	0.00354757	2.93646	0.613206	Unexpressed
1368433_at	0.0120096	0.0517075	0.0637171	9.1257	0.188482	Medium Expression
1368434_at	0.0668555	0.115002	0.181858	6.2794	0.367625	Low Expression
1368435_at	0.359315	0.32727	0.686585	10.8626	0.523336	Medium Expression
1368436_at	0.0312786	0.0128398	0.0441184	9.09704	0.70897	Medium Expression
1368437_at	0.000765191	0.000487552	0.00125274	2.21755	0.610812	Unexpressed
1368438_at	0.00107893	0.000739814	0.00181875	2.50438	0.593229	Unexpressed
1368439_at	0.0018361	0.00125663	0.00309273	2.71021	0.593682	Unexpressed
1368440_at	0.0799625	1.28602e-11	0.0799625	5.48937	1	Low Expression
1368441_at	0.00383118	0.00141133	0.00524252	2.42496	0.730791	Unexpressed
1368442_at	0.00815136	0.0033549	0.0115063	14.0695	0.708428	High Expression
1368443_at	0.000924665	0.000820393	0.00174506	2.5772	0.529876	Unexpressed
1368444_at	0.0198393	0.103443	0.123282	7.18185	0.160926	Low Expression
1368445_at	0.000222022	0.000137602	0.000359624	1.27344	0.617373	Unexpressed
1368446_at	0.127144	0.337293	0.464437	4.96668	0.273759	Low Expression
1368447_x_at	0.388251	1.93924	2.32749	6.23336	0.166811	Low Expression
1368448_at	0.000621319	0.000354118	0.000975437	2.56986	0.636965	Unexpressed
1368449_at	0.0027544	0.000632017	0.00338642	3.11193	0.813367	Unexpressed
1368450_at	0.000811986	0.000365139	0.00117713	2.70402	0.689805	Unexpressed
1368451_at	0.000515375	0.00042893	0.000944305	2.89064	0.545771	Unexpressed
1368452_at	0.0198818	0.0365555	0.0564373	10.1833	0.352282	Medium Expression
1368453_at	0.111541	0.170999	0.282539	9.21203	0.394779	Medium Expression
1368454_at	0.00176125	0.000885339	0.00264659	2.18028	0.665479	Unexpressed
1368455_at	0.000827547	0.000638729	0.00146628	2.10159	0.564387	Unexpressed
1368456_at	0.000647783	0.000539778	0.00118756	2.08688	0.545474	Unexpressed
1368457_at	0.00165301	0.000818998	0.002472	2.491	0.668691	Unexpressed
1368458_at	1.06749	1.6652e-09	1.06749	9.55346	1	Medium Expression
1368459_at	0.00145681	0.00162303	0.00307983	2.87179	0.473015	Unexpressed
1368460_at	0.0113699	0.0206577	0.0320276	3.23029	0.355003	Unexpressed
1368461_at	0.0468907	0.0422019	0.0890926	10.1808	0.526314	Medium Expression
1368462_at	0.00129879	0.000860832	0.00215962	2.35663	0.601397	Unexpressed
1368463_at	0.00523926	0.00633435	0.0115736	5.50404	0.45269	Low Expression
1368464_at	0.0034766	0.000844413	0.00432101	2.63323	0.80458	Unexpressed
1368465_at	0.000511454	0.000461967	0.000973421	1.82682	0.525419	Unexpressed
1368466_a_at	0.0063842	0.000633188	0.00701739	3.30539	0.909769	Unexpressed
1368467_at	0.0333548	0.0133623	0.0467171	12.6762	0.713974	High Expression
1368468_at	0.000403546	0.000400077	0.000803623	1.85797	0.502158	Unexpressed
1368469_at	0.00089829	0.000729012	0.0016273	2.51755	0.552012	Unexpressed
1368470_at	0.102925	0.0323905	0.135315	7.37576	0.760629	Low Expression
1368471_at	0.00240104	0.00136056	0.00376159	1.76662	0.638303	Unexpressed
1368472_at	0.000911235	0.000621277	0.00153251	2.04944	0.594602	Unexpressed
1368473_at	0.000972712	0.000522889	0.0014956	2.03968	0.650382	Unexpressed
1368474_at	0.0226514	0.821909	0.84456	3.4685	0.0268203	Unexpressed
1368475_at	0.000751105	0.000464257	0.00121536	2.02675	0.618009	Unexpressed
1368476_at	0.0150248	0.00235928	0.0173841	2.82347	0.864285	Unexpressed
1368477_at	0.000825061	0.000273805	0.00109887	2.49908	0.750829	Unexpressed
1368478_at	0.00155145	0.00176823	0.00331968	2.34169	0.46735	Unexpressed
1368479_at	0.00270463	0.00225598	0.00496061	2.99467	0.545221	Unexpressed
1368480_at	0.0255549	1.20074e-11	0.0255549	3.14858	1	Unexpressed
1368481_at	0.00128426	0.00218157	0.00346584	2.89928	0.37055	Unexpressed
1368482_at	0.00380499	0.000924673	0.00472967	3.27897	0.804495	Unexpressed
1368483_a_at	0.000496365	0.000495682	0.000992047	1.67367	0.500344	Unexpressed
1368484_at	0.011542	0.000459959	0.0120019	3.01856	0.961676	Unexpressed
1368485_at	0.00155089	0.00136259	0.00291348	2.45231	0.532316	Unexpressed
1368486_at	0.187718	1.57237e-10	0.187718	3.90019	1	Unexpressed
1368487_at	0.00253299	0.00188126	0.00441425	2.61795	0.573821	Unexpressed
1368488_at	0.134132	0.0350508	0.169183	7.99274	0.792823	Low Expression
1368489_at	0.000597607	0.000395438	0.000993045	1.8234	0.601792	Unexpressed
1368490_at	0.207569	0.740872	0.948441	9.11799	0.218853	Medium Expression
1368491_at	0.0913977	0.0783959	0.169794	2.61119	0.538287	Unexpressed
1368492_at	0.0251094	2.41405e-11	0.0251094	3.3908	1	Unexpressed
1368493_at	0.000554722	0.000218554	0.000773276	1.91273	0.717366	Unexpressed
1368494_at	0.0304934	0.0295362	0.0600296	4.2254	0.507973	Low Expression
1368495_at	0.00131981	0.00138691	0.00270673	2.75899	0.487605	Unexpressed
1368496_at	0.00133862	0.00104054	0.00237916	2.65185	0.562643	Unexpressed
1368497_at	0.07252	0.0367627	0.109283	9.97006	0.6636	Medium Expression
1368498_a_at	0.0288002	0.0352234	0.0640236	4.06536	0.449838	Low Expression
1368499_at	0.00612427	0.00695507	0.0130793	3.1503	0.46824	Unexpressed
1368500_a_at	0.0213206	0.00561383	0.0269344	2.26628	0.791574	Unexpressed
1368501_s_at	0.00355829	0.00641645	0.00997474	3.5062	0.35673	Unexpressed
1368502_at	0.000960396	0.000901532	0.00186193	2.22045	0.515807	Unexpressed
1368503_at	0.00299365	0.000228566	0.00322222	1.71649	0.929065	Unexpressed
1368504_at	0.0147429	0.0114779	0.0262208	11.2516	0.562261	Medium Expression
1368505_at	0.000902337	0.000971177	0.00187351	3.05729	0.481628	Unexpressed
1368506_at	0.00128414	0.00119406	0.00247819	2.43272	0.518175	Unexpressed
1368507_at	0.00781995	0.0222724	0.0300923	11.1956	0.259865	Medium Expression
1368508_at	0.0631013	0.00733489	0.0704362	5.69465	0.895865	Low Expression
1368509_at	0.0462696	5.11409e-13	0.0462696	3.88468	1	Unexpressed
1368510_at	0.0012555	0.000968832	0.00222434	2.65554	0.56444	Unexpressed
1368511_at	0.00138246	0.00108687	0.00246933	2.64048	0.559851	Unexpressed
1368512_a_at	0.0732243	0.0141751	0.0873994	8.49285	0.837812	Medium Expression
1368513_at	0.00150922	4.01254e-06	0.00151323	2.47954	0.997348	Unexpressed
1368514_at	0.0143143	0.00979389	0.0241082	11.2949	0.593752	Medium Expression
1368515_at	0.000748537	0.000585046	0.00133358	1.99492	0.561298	Unexpressed
1368516_at	0.00688326	0.00421468	0.0110979	4.31789	0.620229	Low Expression
1368517_at	0.00485384	0.00289558	0.00774942	3.71528	0.626349	Unexpressed
1368518_at	0.122987	0.0994823	0.222469	3.27347	0.552826	Unexpressed
1368519_at	0.0016955	0.00143603	0.00313152	2.62412	0.541429	Unexpressed
1368520_at	0.00697062	0.0182465	0.0252171	13.4143	0.276424	High Expression
1368521_at	0.00318988	2.36801e-12	0.00318988	2.29541	1	Unexpressed
1368522_at	0.00241449	0.00202472	0.0044392	2.4993	0.543901	Unexpressed
1368523_at	0.00149814	0.000698073	0.00219621	2.44835	0.682146	Unexpressed
1368524_at	0.00300194	0.0027169	0.00571884	2.80522	0.524921	Unexpressed
1368525_at	0.0151452	0.000764475	0.0159097	3.49867	0.951949	Unexpressed
1368526_at	0.0038258	0.000729408	0.00455521	2.06509	0.839874	Unexpressed
1368527_at	0.0188922	0.0192658	0.038158	3.75997	0.495104	Unexpressed
1368528_at	0.0605169	0.121747	0.182264	6.76157	0.332029	Low Expression
1368529_at	0.000916459	0.000638613	0.00155507	2.0522	0.589335	Unexpressed
1368530_at	0.00416152	0.000394658	0.00455618	4.05965	0.91338	Low Expression
1368531_at	0.0248038	0.0281519	0.0529556	4.2725	0.468388	Low Expression
1368532_at	0.00136384	0.00091144	0.00227528	2.3551	0.599415	Unexpressed
1368533_at	0.00334656	0.00159858	0.00494513	2.83232	0.676737	Unexpressed
1368534_at	0.0324794	0.00300188	0.0354812	4.92711	0.915395	Low Expression
1368535_at	0.00979886	0.00168948	0.0114883	3.14667	0.85294	Unexpressed
1368536_at	0.116697	0.102888	0.219585	10.4013	0.531444	Medium Expression
1368537_at	0.0388223	0.0207914	0.0596137	6.20253	0.651231	Low Expression
1368538_at	0.0236104	0.0157463	0.0393567	6.50594	0.599908	Low Expression
1368539_at	0.0138444	0.0130134	0.0268578	3.67487	0.515471	Unexpressed
1368540_at	0.00158758	0.00134341	0.002931	2.44715	0.541653	Unexpressed
1368541_at	0.0200809	0.00148555	0.0215664	2.79379	0.931117	Unexpressed
1368542_at	0.00175193	0.00160468	0.00335661	2.53682	0.521933	Unexpressed
1368543_at	0.514772	0.357481	0.872254	5.1853	0.590164	Low Expression
1368544_a_at	0.00149374	0.00108298	0.00257672	2.59733	0.579706	Unexpressed
1368545_at	0.00053197	0.00056744	0.00109941	2.14815	0.483868	Unexpressed
1368546_at	0.003757	0.00259661	0.00635361	2.89325	0.591317	Unexpressed
1368547_at	0.000461221	0.000409349	0.000870571	1.70114	0.529792	Unexpressed
1368548_at	0.00239647	0.00227066	0.00466713	2.69789	0.513479	Unexpressed
1368549_at	0.0328718	0.000464113	0.0333359	8.37479	0.986078	Medium Expression
1368550_at	0.000811946	0.000746975	0.00155892	2.25675	0.520838	Unexpressed
1368551_at	0.000927644	0.00103207	0.00195971	2.40318	0.473358	Unexpressed
1368552_at	0.0193858	0.0442835	0.0636692	9.90823	0.304476	Medium Expression
1368553_at	0.00138929	0.00130598	0.00269527	2.57022	0.515456	Unexpressed
1368554_at	0.00658332	0.000433153	0.00701648	3.41567	0.938266	Unexpressed
1368555_at	0.000574926	0.000340904	0.00091583	2.12797	0.627765	Unexpressed
1368556_at	0.00243832	0.00186401	0.00430233	2.72107	0.566744	Unexpressed
1368557_s_at	0.0489993	0.0263947	0.075394	4.18008	0.64991	Low Expression
1368558_s_at	0.0874963	0.141509	0.229005	6.49079	0.382072	Low Expression
1368559_at	0.00213335	0.00142489	0.00355824	3.19848	0.599553	Unexpressed
1368560_at	0.00163613	0.000482331	0.00211846	2.50516	0.77232	Unexpressed
1368561_at	0.0014086	0.000766861	0.00217546	2.24098	0.647494	Unexpressed
1368562_at	0.000749097	0.000163799	0.000912896	2.33811	0.820572	Unexpressed
1368563_at	0.173098	0.177637	0.350735	3.28982	0.49353	Unexpressed
1368564_at	0.00159523	0.000931586	0.00252681	2.31354	0.63132	Unexpressed
1368565_at	0.000407097	0.00038896	0.000796058	1.82116	0.511392	Unexpressed
1368566_a_at	0.0147388	0.0550226	0.0697613	9.69589	0.211274	Medium Expression
1368567_at	0.0342701	0.00220388	0.036474	6.70231	0.939577	Low Expression
1368568_at	0.0037722	0.000175665	0.00394786	3.03798	0.955504	Unexpressed
1368569_at	0.0416001	0.00418573	0.0457859	2.8976	0.90858	Unexpressed
1368570_at	0.0717146	0.306296	0.37801	4.56782	0.189716	Low Expression
1368571_at	0.00129933	0.000684423	0.00198375	2.56374	0.654986	Unexpressed
1368572_a_at	0.000375554	0.000241018	0.000616572	1.44887	0.6091	Unexpressed
1368573_at	0.0232641	3.7005e-12	0.0232641	7.64352	1	Low Expression
1368574_at	0.0274343	0.00449642	0.0319307	9.19069	0.859182	Medium Expression
1368575_at	0.000645072	0.000620059	0.00126513	2.06052	0.509885	Unexpressed
1368576_at	0.00393705	0.00322193	0.00715898	2.91976	0.549945	Unexpressed
1368577_at	0.00711479	0.00779542	0.0149102	3.11653	0.477176	Unexpressed
1368578_at	0.000791247	0.000807069	0.00159832	2.24122	0.495051	Unexpressed
1368579_at	0.00336206	0.00062139	0.00398345	2.47908	0.844007	Unexpressed
1368580_at	0.000332043	0.000221883	0.000553927	1.67098	0.599436	Unexpressed
1368581_at	0.000689463	0.000164621	0.000854084	2.09481	0.807254	Unexpressed
1368582_at	0.000345092	0.000215436	0.000560527	1.86463	0.615655	Unexpressed
1368583_a_at	0.0109275	0.0870873	0.0980148	14.3627	0.111489	High Expression
1368584_a_at	0.0524323	0.0140967	0.066529	3.28924	0.788111	Unexpressed
1368585_at	0.000847697	0.000345752	0.00119345	1.73844	0.710292	Unexpressed
1368586_at	0.00103331	0.000569096	0.00160241	2.18943	0.64485	Unexpressed
1368587_at	0.00821436	0.00523059	0.013445	14.8877	0.610962	High Expression
1368588_at	0.0197414	0.0127524	0.0324938	4.69016	0.607544	Low Expression
1368589_at	0.0502399	0.0381906	0.0884305	3.7611	0.568129	Unexpressed
1368590_at	0.00107413	0.00129674	0.00237088	2.56686	0.453054	Unexpressed
1368591_at	0.0519515	0.0457322	0.0976837	7.14045	0.531834	Low Expression
1368592_at	0.119599	0.364272	0.483871	2.63679	0.247172	Unexpressed
1368593_at	0.0521295	0.337449	0.389578	8.55718	0.13381	Medium Expression
1368594_at	0.00535617	0.00446051	0.00981669	3.98815	0.545619	Unexpressed
1368595_at	0.000834004	0.000609172	0.00144318	2.10335	0.577895	Unexpressed
1368596_at	0.00536582	0.00285267	0.00821849	5.6691	0.652896	Low Expression
1368597_at	0.000300494	0.00017019	0.000470684	2.06236	0.63842	Unexpressed
1368598_at	0.00289949	0.00118785	0.00408734	2.8197	0.709383	Unexpressed
1368599_at	0.000665907	0.000509027	0.00117493	2.27127	0.566761	Unexpressed
1368600_at	0.0516661	0.0589965	0.110663	11.0686	0.46688	Medium Expression
1368601_at	0.00156888	0.00136454	0.00293342	2.39326	0.53483	Unexpressed
1368602_at	0.000456269	0.000431914	0.000888184	2.06044	0.513711	Unexpressed
1368603_at	0.00145301	0.00112983	0.00258284	2.35814	0.562564	Unexpressed
1368604_at	0.00083261	0.000762792	0.0015954	2.06804	0.521881	Unexpressed
1368605_at	0.00149817	0.00197518	0.00347335	2.44065	0.431334	Unexpressed
1368606_at	0.000866864	0.000835321	0.00170219	2.52586	0.509266	Unexpressed
1368607_at	0.227326	0.223094	0.450419	4.07747	0.504698	Low Expression
1368608_at	0.0997243	0.00681447	0.106539	8.95487	0.936038	Medium Expression
1368609_at	0.0178551	0.0380949	0.05595	12.776	0.319126	High Expression
1368610_at	0.000987965	0.000682023	0.00166999	2.24274	0.5916	Unexpressed
1368611_at	0.0011184	0.000856652	0.00197505	2.29248	0.566264	Unexpressed
1368612_at	0.0122131	0.00159945	0.0138125	2.80387	0.884203	Unexpressed
1368613_at	0.000436887	0.000362238	0.000799125	1.72548	0.546707	Unexpressed
1368614_at	0.107753	0.62748	0.735233	8.05358	0.146556	Medium Expression
1368615_a_at	0.000301005	0.000218015	0.00051902	1.40802	0.579948	Unexpressed
1368616_at	0.00050884	0.000412874	0.000921713	2.18492	0.552058	Unexpressed
1368617_at	0.00262883	0.00232797	0.0049568	2.84047	0.530349	Unexpressed
1368618_at	0.0293474	0.0173668	0.0467142	8.94503	0.628233	Medium Expression
1368619_at	0.00151433	0.000820599	0.00233493	2.40919	0.648555	Unexpressed
1368620_at	0.000682352	0.000476166	0.00115852	2.02258	0.588987	Unexpressed
1368621_at	0.0617691	0.0151285	0.0768975	10.9778	0.803265	Medium Expression
1368622_at	0.0168685	0.00435446	0.021223	2.68573	0.794824	Unexpressed
1368623_at	0.00176622	0.00237731	0.00414353	2.99756	0.426259	Unexpressed
1368624_at	0.000951282	0.000324708	0.00127599	2.15912	0.745525	Unexpressed
1368625_at	0.00398189	2.38828e-05	0.00400577	2.40305	0.994038	Unexpressed
1368626_at	0.00193086	0.00104782	0.00297869	3.11518	0.648226	Unexpressed
1368627_at	0.0137282	0.0603325	0.0740607	13.3635	0.185364	High Expression
1368628_at	0.00379252	0.0040511	0.00784361	2.86185	0.483516	Unexpressed
1368629_at	0.00101562	0.000568115	0.00158374	2.4054	0.641282	Unexpressed
1368630_at	0.0223369	0.0286381	0.0509749	3.96591	0.438193	Unexpressed
1368631_at	0.0067324	0.00571339	0.0124458	3.38496	0.540938	Unexpressed
1368632_at	0.00504803	0.00549885	0.0105469	3.02023	0.478628	Unexpressed
1368633_at	0.00173024	0.00111034	0.00284058	2.20608	0.609114	Unexpressed
1368634_at	0.0517962	2.185e-12	0.0517962	4.94713	1	Low Expression
1368635_at	0.0134868	0.00612928	0.0196161	2.85589	0.687539	Unexpressed
1368636_at	0.000255696	0.000210806	0.000466502	1.73812	0.548114	Unexpressed
1368637_at	0.0013611	0.000876967	0.00223807	2.27618	0.608159	Unexpressed
1368638_at	0.000405801	0.000332863	0.000738664	1.82207	0.549371	Unexpressed
1368639_at	0.000876189	0.000810443	0.00168663	2.41351	0.51949	Unexpressed
1368640_at	0.000915721	0.00160194	0.00251766	2.69772	0.363719	Unexpressed
1368641_at	0.000757812	0.000624386	0.0013822	2.19951	0.548266	Unexpressed
1368642_at	0.0222645	0.0762096	0.0984741	9.44837	0.226095	Medium Expression
1368643_at	0.0037095	0.00415191	0.0078614	2.95709	0.471862	Unexpressed
1368644_at	0.00660938	0.00167045	0.00827982	2.50914	0.798251	Unexpressed
1368645_at	0.0051846	0.00157736	0.00676195	2.96008	0.766731	Unexpressed
1368646_at	0.078126	0.136915	0.215041	6.34611	0.363307	Low Expression
1368647_at	0.00641184	0.004566	0.0109778	5.41947	0.584071	Low Expression
1368648_at	0.00123123	0.00102617	0.0022574	2.26923	0.54542	Unexpressed
1368649_at	0.00648029	0.000276871	0.00675716	5.62807	0.959026	Low Expression
1368650_at	0.366667	0.0463002	0.412968	5.1016	0.887884	Low Expression
1368651_at	0.338048	0.159298	0.497346	9.70468	0.679704	Medium Expression
1368652_at	0.0046251	0.00160015	0.00622525	2.72856	0.742958	Unexpressed
1368653_a_at	0.0255988	0.0318167	0.0574155	9.57615	0.445852	Medium Expression
1368654_at	0.00734874	0.00323519	0.0105839	3.35029	0.69433	Unexpressed
1368655_at	0.107876	0.125158	0.233034	7.20003	0.46292	Low Expression
1368656_at	0.00350161	0.00233658	0.00583818	2.52238	0.599777	Unexpressed
1368657_at	0.00207786	0.00126056	0.00333842	2.45415	0.622409	Unexpressed
1368658_at	0.000998188	0.000861067	0.00185925	2.86228	0.536875	Unexpressed
1368659_at	0.0992453	0.660755	0.760001	8.32009	0.130586	Medium Expression
1368660_at	0.000847683	0.000515607	0.00136329	2.15828	0.621792	Unexpressed
1368661_at	0.100089	1.20311	1.3032	2.66086	0.0768024	Unexpressed
1368662_at	0.0511805	0.000409221	0.0515897	6.75252	0.992068	Low Expression
1368663_at	0.00181706	0.00113869	0.00295575	2.6286	0.614753	Unexpressed
1368664_at	0.000839434	0.000139538	0.000978973	2.2103	0.857464	Unexpressed
1368665_at	0.0221157	0.015489	0.0376047	7.47151	0.58811	Low Expression
1368666_a_at	0.000848831	0.00110037	0.00194921	2.73055	0.435476	Unexpressed
1368667_at	0.027373	0.00391773	0.0312907	1.96504	0.874796	Unexpressed
1368668_at	0.0422157	2.63682e-13	0.0422157	8.51108	1	Medium Expression
1368669_at	0.0703896	0.109901	0.180291	4.11447	0.390422	Low Expression
1368670_a_at	0.000551577	0.000656434	0.00120801	2.28615	0.456599	Unexpressed
1368671_at	0.00159253	2.61961e-12	0.00159253	1.92832	1	Unexpressed
1368672_at	0.00149974	0.000474783	0.00197452	2.23499	0.759545	Unexpressed
1368673_at	0.00133728	0.000519967	0.00185725	2.41514	0.720034	Unexpressed
1368674_at	0.0736109	0.0397104	0.113321	11.1709	0.649577	Medium Expression
1368675_at	0.0487168	0.125853	0.17457	6.10298	0.279067	Low Expression
1368676_at	0.00046053	0.000537115	0.000997646	2.20049	0.461617	Unexpressed
1368677_at	0.00156616	0.00147936	0.00304551	2.5824	0.514251	Unexpressed
1368678_at	0.0067923	0.00833773	0.01513	3.54367	0.448929	Unexpressed
1368679_a_at	0.0414011	0.0141652	0.0555663	5.00491	0.745075	Low Expression
1368680_a_at	0.00311471	0.00336816	0.00648287	2.17493	0.480452	Unexpressed
1368681_at	0.0134961	4.87404e-11	0.0134961	2.88412	1	Unexpressed
1368682_at	0.00114211	0.000950139	0.00209225	2.37906	0.545877	Unexpressed
1368683_at	0.0206459	0.0181288	0.0387748	3.52141	0.532458	Unexpressed
1368684_at	0.000969587	0.000531449	0.00150104	2.31259	0.645945	Unexpressed
1368685_at	0.000427617	0.000457563	0.00088518	1.96038	0.483085	Unexpressed
1368686_at	0.00335193	0.00409208	0.00744401	14.9405	0.450286	High Expression
1368687_at	0.000352391	0.000277873	0.000630263	2.23056	0.559117	Unexpressed
1368688_at	0.00136515	0.000939784	0.00230494	2.32395	0.592274	Unexpressed
1368689_at	0.00103541	0.00108393	0.00211933	2.20586	0.488554	Unexpressed
1368690_a_at	0.00165104	0.00111403	0.00276507	2.63474	0.597106	Unexpressed
1368691_at	0.00599582	0.00277805	0.00877387	2.78555	0.683372	Unexpressed
1368692_a_at	0.103692	0.0417949	0.145487	8.29214	0.712725	Medium Expression
1368693_at	0.00487105	3.8181e-05	0.00490923	2.32152	0.992223	Unexpressed
1368694_at	0.00113739	0.000928908	0.0020663	2.06947	0.550448	Unexpressed
1368695_at	0.0933404	0.0179365	0.111277	12.3158	0.838812	High Expression
1368696_at	0.000999016	0.000524715	0.00152373	2.37257	0.655638	Unexpressed
1368697_at	0.068974	0.00429536	0.0732694	3.50897	0.941376	Unexpressed
1368698_at	0.0559303	0.0266217	0.082552	3.20709	0.677516	Unexpressed
1368699_at	0.00428998	0.00281343	0.00710341	2.31076	0.603932	Unexpressed
1368700_at	0.00163409	0.00132853	0.00296261	2.58723	0.551569	Unexpressed
1368701_at	0.00111548	0.000482547	0.00159803	2.5394	0.698036	Unexpressed
1368702_at	0.102449	0.205333	0.307781	7.08984	0.332862	Low Expression
1368703_at	0.0323951	0.00678358	0.0391787	3.82639	0.826856	Unexpressed
1368704_a_at	0.00348003	0.00271685	0.00619687	2.46802	0.561578	Unexpressed
1368705_at	0.0030542	0.00287389	0.00592809	2.8552	0.515208	Unexpressed
1368706_at	0.0282056	0.0119742	0.0401799	12.0012	0.701985	High Expression
1368707_at	0.030676	0.0135429	0.0442189	14.7391	0.69373	High Expression
1368708_a_at	0.000457831	0.000219432	0.000677263	1.82914	0.676002	Unexpressed
1368709_at	0.00317392	0.00215846	0.00533238	2.71326	0.595217	Unexpressed
1368710_at	0.0134295	8.20826e-05	0.0135116	4.42673	0.993925	Low Expression
1368711_at	0.459677	0.384913	0.84459	7.73484	0.54426	Low Expression
1368712_at	0.12078	0.114289	0.235069	7.20157	0.513807	Low Expression
1368713_at	0.00127197	0.000864217	0.00213619	2.78663	0.59544	Unexpressed
1368714_at	0.0160265	0.0278502	0.0438767	4.21721	0.365262	Low Expression
1368715_s_at	0.0293189	0.0125735	0.0418924	3.96823	0.699862	Unexpressed
1368716_at	0.00494042	0.00422002	0.00916044	3.02225	0.539321	Unexpressed
1368717_at	0.2369	0.2063	0.4432	9.05868	0.534521	Medium Expression
1368718_at	0.00328238	0.00565342	0.0089358	3.30196	0.36733	Unexpressed
1368719_at	0.0016852	0.000969198	0.00265439	2.68267	0.634871	Unexpressed
1368720_at	0.0131389	0.0113695	0.0245084	12.8276	0.536099	High Expression
1368721_at	0.00136471	0.000870253	0.00223496	3.11061	0.610618	Unexpressed
1368722_at	0.00155706	0.00113905	0.00269611	2.60386	0.57752	Unexpressed
1368723_at	0.000699776	0.000594888	0.00129466	2.66534	0.540508	Unexpressed
1368724_a_at	0.000337461	0.000330893	0.000668354	1.8048	0.504914	Unexpressed
1368725_at	0.00625003	0.00223624	0.00848627	3.45539	0.736487	Unexpressed
1368726_a_at	0.066758	0.0341175	0.100875	5.32005	0.661786	Low Expression
1368727_at	0.00103016	0.00114666	0.00217682	2.28201	0.473241	Unexpressed
1368728_at	0.000760142	0.00054973	0.00130987	1.96557	0.580318	Unexpressed
1368729_a_at	0.00170013	0.00118193	0.00288207	2.34518	0.5899	Unexpressed
1368730_a_at	0.00124647	0.00103229	0.00227877	2.59973	0.546995	Unexpressed
1368731_at	0.0459401	0.0286364	0.0745765	13.7661	0.616013	High Expression
1368732_at	0.0128662	0.000406791	0.013273	3.83301	0.969352	Unexpressed
1368733_at	0.0108715	0.155449	0.166321	13.8964	0.0653645	High Expression
1368734_at	0.00138175	0.000798673	0.00218042	3.10679	0.633707	Unexpressed
1368735_a_at	0.00530499	0.00627795	0.0115829	3.31558	0.458001	Unexpressed
1368736_at	0.00308552	0.00404249	0.007128	2.49322	0.432872	Unexpressed
1368737_at	0.000976657	0.000684122	0.00166078	2.77761	0.588072	Unexpressed
1368738_at	0.000726736	0.000474741	0.00120148	2.40327	0.604869	Unexpressed
1368739_s_at	0.000857571	0.000431037	0.00128861	2.20773	0.665502	Unexpressed
1368740_at	0.00121185	0.00106262	0.00227447	2.59879	0.532804	Unexpressed
1368741_at	0.0323189	0.0275866	0.0599055	13.4966	0.539497	High Expression
1368742_at	0.000513597	8.35999e-13	0.000513597	2.34331	1	Unexpressed
1368743_a_at	0.000479402	0.000303891	0.000783294	3.0046	0.612034	Unexpressed
1368744_a_at	0.0133748	0.0126874	0.0260622	4.37421	0.513187	Low Expression
1368745_at	0.00593757	0.000416661	0.00635423	2.81447	0.934428	Unexpressed
1368746_a_at	0.000810049	0.000715379	0.00152543	2.0173	0.531031	Unexpressed
1368747_at	0.00401378	0.000822703	0.00483648	2.70373	0.829896	Unexpressed
1368748_at	0.000581057	0.000542494	0.00112355	2.14409	0.517161	Unexpressed
1368749_at	0.00279925	0.00183326	0.00463251	2.47457	0.604262	Unexpressed
1368750_a_at	0.00201585	0.00176696	0.00378281	2.70366	0.532897	Unexpressed
1368751_at	0.00118246	0.000944709	0.00212717	2.26139	0.555884	Unexpressed
1368752_at	0.00416476	0.00344429	0.00760905	3.01355	0.547343	Unexpressed
1368753_at	0.00397862	0.000228403	0.00420702	2.78307	0.945709	Unexpressed
1368754_at	0.000606175	0.000215611	0.000821786	2.39798	0.737631	Unexpressed
1368755_at	0.052953	0.0953065	0.148259	9.98721	0.357164	Medium Expression
1368756_at	0.00149979	0.000139125	0.00163891	2.41809	0.915111	Unexpressed
1368757_at	0.00194085	0.00108679	0.00302763	2.38092	0.641044	Unexpressed
1368758_a_at	0.000333996	0.00023251	0.000566506	1.40553	0.589572	Unexpressed
1368759_at	0.00066247	0.000341982	0.00100445	2.38557	0.659533	Unexpressed
1368760_at	0.000745961	0.000650758	0.00139672	2.24983	0.534081	Unexpressed
1368761_at	0.000473071	0.000444563	0.000917634	1.93709	0.515533	Unexpressed
1368762_at	1.65711	3.15586	4.81297	3.24368	0.344301	Unexpressed
1368763_at	0.000791531	0.000916029	0.00170756	2.94938	0.463545	Unexpressed
1368764_at	0.00504183	0.00397358	0.00901541	2.89657	0.559245	Unexpressed
1368765_at	0.00140703	0.000559738	0.00196676	2.09806	0.715401	Unexpressed
1368766_at	0.00138318	0.00143186	0.00281503	2.37393	0.491354	Unexpressed
1368767_at	0.00125937	0.000793024	0.00205239	2.06548	0.61361	Unexpressed
1368768_at	0.00128514	0.000944249	0.00222939	2.40938	0.576454	Unexpressed
1368769_at	0.0907542	0.14801	0.238764	10.7588	0.3801	Medium Expression
1368770_at	0.00517036	0.00687952	0.0120499	3.08358	0.42908	Unexpressed
1368771_at	0.000910074	0.000241169	0.00115124	2.51981	0.790514	Unexpressed
1368772_at	0.000523486	0.000389841	0.000913327	1.82102	0.573164	Unexpressed
1368773_at	0.00122763	0.000742999	0.00197063	2.43986	0.622965	Unexpressed
1368774_a_at	0.00355176	0.00312634	0.0066781	2.767	0.531851	Unexpressed
1368775_at	0.0511415	0.0946424	0.145784	5.22866	0.350803	Low Expression
1368776_at	0.00119345	0.000782516	0.00197597	2.23193	0.603983	Unexpressed
1368777_at	0.000533535	0.000645224	0.00117876	2.63093	0.452624	Unexpressed
1368778_at	0.54941	2.46635	3.01576	5.27429	0.182179	Low Expression
1368779_a_at	0.0623413	0.00785924	0.0702005	6.23483	0.888046	Low Expression
1368780_at	0.00226979	0.000740739	0.00301053	3.10056	0.75395	Unexpressed
1368781_at	0.000968113	0.000416683	0.0013848	2.39703	0.699102	Unexpressed
1368782_at	0.00142537	0.00147923	0.0029046	2.62891	0.490729	Unexpressed
1368783_at	0.00142632	0.00117949	0.00260581	2.60447	0.547361	Unexpressed
1368784_at	0.150503	0.173886	0.324388	5.89052	0.463958	Low Expression
1368785_a_at	0.00295467	0.00396122	0.00691589	3.07746	0.427229	Unexpressed
1368786_a_at	0.00123246	0.000198306	0.00143076	2.23124	0.861398	Unexpressed
1368787_at	0.000799846	0.00051554	0.00131539	2.41369	0.60807	Unexpressed
1368788_at	0.00482482	0.00352082	0.00834564	3.1937	0.578125	Unexpressed
1368789_at	0.00666907	0.00463178	0.0113008	2.85298	0.590139	Unexpressed
1368790_at	0.0404285	0.0302013	0.0706298	11.1896	0.5724	Medium Expression
1368791_at	0.000620661	0.000251595	0.000872256	2.01183	0.711558	Unexpressed
1368792_at	0.0178769	0.0053179	0.0231948	3.33063	0.770728	Unexpressed
1368793_at	0.00451031	0.0041409	0.00865121	2.6074	0.521351	Unexpressed
1368794_at	0.00994385	0.0981903	0.108134	11.261	0.0919584	Medium Expression
1368795_at	0.000855189	0.000510272	0.00136546	2.17436	0.626301	Unexpressed
1368796_at	0.000389166	0.000241152	0.000630318	1.76758	0.617412	Unexpressed
1368797_at	0.278056	0.25381	0.531866	8.12363	0.522794	Medium Expression
1368798_at	0.0128948	0.015556	0.0284509	4.04752	0.453231	Low Expression
1368799_at	0.0169488	0.00163509	0.0185839	2.62387	0.912016	Unexpressed
1368800_at	0.000550474	0.000355424	0.000905897	2.14889	0.607656	Unexpressed
1368801_at	0.000878461	0.00109805	0.00197651	2.3761	0.444451	Unexpressed
1368802_at	0.0015764	0.00102005	0.00259644	2.27056	0.607137	Unexpressed
1368803_at	0.00214713	0.00123739	0.00338452	2.58163	0.634396	Unexpressed
1368804_at	0.0010453	0.000799333	0.00184464	2.76086	0.566672	Unexpressed
1368805_at	0.000992753	0.000604054	0.00159681	2.14114	0.621711	Unexpressed
1368806_at	0.00687732	0.00774872	0.014626	15.4358	0.47021	High Expression
1368807_at	0.000220661	0.000179708	0.000400369	1.71086	0.551144	Unexpressed
1368808_at	0.0245915	3.89666e-12	0.0245915	7.20513	1	Low Expression
1368809_at	0.0300139	0.0203663	0.0503802	8.04601	0.595747	Medium Expression
1368810_a_at	0.00126957	0.000864842	0.00213441	2.25493	0.59481	Unexpressed
1368811_at	0.0110988	0.00338636	0.0144852	3.68899	0.766219	Unexpressed
1368812_at	0.00182468	0.00138093	0.0032056	2.51049	0.569215	Unexpressed
1368813_at	0.00460923	0.00113536	0.00574458	2.12508	0.802361	Unexpressed
1368814_at	0.0139522	0.0148632	0.0288154	10.685	0.484192	Medium Expression
1368815_at	0.0006842	0.000596286	0.00128049	2.15668	0.534328	Unexpressed
1368816_at	0.00163014	0.00118396	0.00281409	2.89809	0.579276	Unexpressed
1368817_at	0.0106138	0.0144814	0.0250952	9.49246	0.422942	Medium Expression
1368818_at	0.035596	0.00463462	0.0402306	6.45109	0.884799	Low Expression
1368819_at	0.0150928	0.0394559	0.0545487	8.45352	0.276684	Medium Expression
1368820_at	0.0282862	0.036875	0.0651613	4.79971	0.434095	Low Expression
1368821_at	0.000986292	0.00113814	0.00212443	3.55437	0.464261	Unexpressed
1368822_at	0.0587638	0.0610726	0.119836	4.20817	0.490367	Low Expression
1368823_at	0.000438677	0.000305218	0.000743895	1.70638	0.589703	Unexpressed
1368824_at	0.0856982	0.15766	0.243359	8.99058	0.352148	Medium Expression
1368825_at	0.00181828	0.00157516	0.00339344	2.53061	0.535821	Unexpressed
1368826_at	0.118027	4.07065	4.18868	11.5895	0.0281777	Medium Expression
1368827_at	0.0210188	0.029327	0.0503458	5.18972	0.417488	Low Expression
1368828_at	0.00485769	0.000304698	0.00516239	1.82057	0.940977	Unexpressed
1368829_at	0.127702	0.0323928	0.160095	3.8638	0.797665	Unexpressed
1368830_at	0.0003513	0.000266641	0.00061794	1.51021	0.568501	Unexpressed
1368831_at	0.0334438	0.0139236	0.0473675	8.51664	0.706051	Medium Expression
1368832_at	0.150134	0.252481	0.402615	7.17474	0.372896	Low Expression
1368833_at	0.00033725	0.000296863	0.000634114	1.59307	0.531845	Unexpressed
1368834_at	0.000684517	0.000568136	0.00125265	2.67414	0.546454	Unexpressed
1368835_at	0.0656993	0.00140111	0.0671004	7.75044	0.979119	Low Expression
1368836_a_at	0.00302256	0.00177804	0.0048006	2.76316	0.629622	Unexpressed
1368837_at	0.000915047	0.000287769	0.00120282	3.2756	0.760754	Unexpressed
1368838_at	0.0155121	0.00113011	0.0166422	3.7127	0.932094	Unexpressed
1368839_at	0.0442797	0.0116211	0.0559009	2.64033	0.792112	Unexpressed
1368840_at	0.0720414	0.0321158	0.104157	12.0375	0.69166	High Expression
1368841_at	0.024468	0.000436474	0.0249044	5.82652	0.982474	Low Expression
1368842_at	0.0173051	0.0142897	0.0315948	3.18127	0.547721	Unexpressed
1368843_at	0.028928	0.0204355	0.0493636	9.16459	0.58602	Medium Expression
1368844_at	0.0504315	0.0256614	0.0760929	7.80493	0.662762	Low Expression
1368845_at	0.00132564	0.000519705	0.00184534	2.3603	0.718369	Unexpressed
1368846_at	0.00117523	9.3677e-05	0.0012689	2.90271	0.926175	Unexpressed
1368847_at	0.0205404	0.00646697	0.0270074	7.02897	0.760548	Low Expression
1368848_at	0.0578219	0.045316	0.103138	8.4601	0.560627	Medium Expression
1368849_at	0.0785553	0.0243008	0.102856	6.38474	0.76374	Low Expression
1368850_at	0.000401732	0.000392789	0.000794521	1.76922	0.505628	Unexpressed
1368851_at	0.0229089	0.0259144	0.0488234	8.17814	0.469221	Medium Expression
1368852_at	0.0239392	0.0227257	0.0466648	10.1885	0.513002	Medium Expression
1368853_at	0.00181957	0.00114216	0.00296173	2.89177	0.614361	Unexpressed
1368854_at	0.00188324	0.00111602	0.00299926	2.56561	0.627902	Unexpressed
1368855_at	0.000550352	0.000374575	0.000924927	2.33593	0.595022	Unexpressed
1368856_at	0.00422179	0.000284605	0.00450639	2.69601	0.936844	Unexpressed
1368857_at	0.00532537	0.00533091	0.0106563	3.04431	0.49974	Unexpressed
1368858_at	0.0016914	0.00188281	0.00357421	2.79115	0.473223	Unexpressed
1368859_at	0.0387631	0.021536	0.0602991	9.1093	0.642847	Medium Expression
1368860_at	0.00346935	0.00127073	0.00474008	2.74791	0.731918	Unexpressed
1368861_a_at	0.00110423	0.00122215	0.00232637	2.55257	0.474655	Unexpressed
1368862_at	0.318099	0.521344	0.839443	6.25759	0.37894	Low Expression
1368863_at	0.0366924	0.0287742	0.0654666	8.52126	0.560475	Medium Expression
1368864_at	0.00832922	0.00624642	0.0145756	3.26604	0.571448	Unexpressed
1368865_at	0.00237785	0.00245368	0.00483153	2.72241	0.492153	Unexpressed
1368866_at	0.0689437	0.00119316	0.0701369	2.05295	0.982988	Unexpressed
1368867_at	0.00735161	0.000254588	0.00760619	3.22216	0.966529	Unexpressed
1368868_at	0.00126821	0.000754463	0.00202267	2.21392	0.626997	Unexpressed
1368869_at	0.0151407	3.33599e-11	0.0151407	3.34532	1	Unexpressed
1368870_at	0.28004	0.417928	0.697967	7.58048	0.401222	Low Expression
1368871_at	0.291005	1.19788	1.48888	4.93494	0.195452	Low Expression
1368872_a_at	0.000328216	0.000542279	0.000870494	2.02697	0.377045	Unexpressed
1368873_at	0.000583963	0.000426677	0.00101064	2.15063	0.577815	Unexpressed
1368874_a_at	0.0023489	3.95233e-12	0.0023489	3.98234	1	Unexpressed
1368875_a_at	0.000272124	0.000171703	0.000443826	2.87626	0.613131	Unexpressed
1368876_a_at	0.00202408	0.00181405	0.00383813	2.58988	0.527362	Unexpressed
1368877_at	0.118748	1.83159e-10	0.118748	4.1329	1	Low Expression
1368878_at	0.260961	0.51588	0.77684	9.85378	0.335926	Medium Expression
1368879_a_at	0.00134	0.00105267	0.00239268	2.80329	0.560044	Unexpressed
1368880_at	0.000569166	0.000404583	0.000973749	1.89321	0.58451	Unexpressed
1368881_at	0.0792288	0.0126847	0.0919135	8.58969	0.861993	Medium Expression
1368882_at	0.00496039	0.00419006	0.00915045	2.61978	0.542093	Unexpressed
1368883_at	0.0013289	0.000338111	0.00166702	2.55	0.797176	Unexpressed
1368884_at	0.00120954	0.000791464	0.00200101	2.46906	0.604467	Unexpressed
1368885_at	0.00172346	0.00138088	0.00310433	2.44116	0.555178	Unexpressed
1368886_at	0.0595778	0.0970806	0.156658	8.44829	0.380304	Medium Expression
1368887_at	0.0457756	8.37759e-12	0.0457756	2.92561	1	Unexpressed
1368888_a_at	0.0874723	2.3975e-10	0.0874723	6.38734	1	Low Expression
1368889_at	0.0265716	0.00312786	0.0296995	4.18308	0.894683	Low Expression
1368890_at	0.217721	0.0733297	0.291051	3.09727	0.748052	Unexpressed
1368891_at	0.00150937	0.00188939	0.00339876	3.03567	0.444095	Unexpressed
1368892_at	0.00089121	0.000658392	0.0015496	2.39514	0.575122	Unexpressed
1368893_at	0.00113451	0.000448412	0.00158292	3.33901	0.716719	Unexpressed
1368894_at	0.000667138	0.000575809	0.00124295	2.04764	0.536739	Unexpressed
1368895_at	0.00382858	0.000833771	0.00466235	2.86492	0.821169	Unexpressed
1368896_at	0.0249886	0.0316756	0.0566641	4.52142	0.440994	Low Expression
1368897_at	0.033997	3.90719e-12	0.033997	2.73774	1	Unexpressed
1368898_at	0.000492232	0.000300346	0.000792578	3.34862	0.621052	Unexpressed
1368899_at	0.0192104	0.00259512	0.0218056	3.32682	0.880988	Unexpressed
1368900_at	0.000792443	0.000384535	0.00117698	2.26686	0.673286	Unexpressed
1368901_at	0.00595334	0.00176477	0.00771811	2.83735	0.771347	Unexpressed
1368902_at	0.0224581	0.00129269	0.0237508	2.7154	0.945573	Unexpressed
1368903_at	0.0606688	0.103501	0.16417	6.7922	0.369549	Low Expression
1368904_at	0.0230549	6.36057e-12	0.0230549	2.12191	1	Unexpressed
1368905_at	0.0971742	0.0814527	0.178627	6.52711	0.544007	Low Expression
1368906_at	0.0264089	0.0379624	0.0643713	4.04873	0.410259	Low Expression
1368907_at	0.00189272	0.000104348	0.00199706	2.45739	0.94775	Unexpressed
1368908_at	0.0552406	0.0585586	0.113799	5.69457	0.485422	Low Expression
1368909_a_at	0.01523	4.76378e-12	0.01523	4.26188	1	Low Expression
1368910_at	0.00199746	0.00130766	0.00330512	2.35554	0.604354	Unexpressed
1368911_at	0.00256504	0.00346863	0.00603367	3.82483	0.425121	Unexpressed
1368912_at	0.00279602	0.00054029	0.00333631	3.18551	0.838057	Unexpressed
1368913_at	0.000522355	0.000405298	0.000927653	1.83269	0.563093	Unexpressed
1368914_at	0.000473795	0.000430387	0.000904182	1.90531	0.524004	Unexpressed
1368915_at	0.0199593	0.00202907	0.0219883	9.84392	0.907721	Medium Expression
1368916_at	0.0922465	0.0593111	0.151558	10.0779	0.608656	Medium Expression
1368917_at	0.000625294	0.000481459	0.00110675	1.94367	0.56498	Unexpressed
1368918_at	0.00132507	0.000469109	0.00179418	2.20442	0.738538	Unexpressed
1368919_at	0.0013053	0.000732827	0.00203812	2.69894	0.64044	Unexpressed
1368920_at	0.000739004	0.000402158	0.00114116	1.85243	0.647589	Unexpressed
1368921_a_at	0.000593632	0.00041867	0.0010123	2.11189	0.586418	Unexpressed
1368922_at	0.000953982	0.000371705	0.00132569	2.05568	0.719613	Unexpressed
1368923_at	0.00245084	0.00167675	0.00412758	2.66662	0.59377	Unexpressed
1368924_at	0.0298332	0.147819	0.177653	10.8053	0.16793	Medium Expression
1368925_a_at	0.0145157	0.00149695	0.0160126	3.39759	0.906514	Unexpressed
1368926_at	0.000957839	0.000540053	0.00149789	2.44774	0.639458	Unexpressed
1368927_at	0.0474396	3.05131e-12	0.0474396	3.12811	1	Unexpressed
1368928_at	0.000477068	0.000273983	0.000751051	2.08097	0.635201	Unexpressed
1368929_at	0.0259899	0.0194321	0.045422	2.38468	0.572187	Unexpressed
1368930_at	0.00169823	0.0024693	0.00416753	3.53232	0.407492	Unexpressed
1368931_at	0.0645006	0.0605211	0.125022	6.19708	0.515915	Low Expression
1368932_at	0.00312941	0.00132135	0.00445076	2.80278	0.703118	Unexpressed
1368933_at	0.0037219	3.26061e-12	0.0037219	2.26199	1	Unexpressed
1368934_at	0.682935	1.2101	1.89303	11.235	0.360763	Medium Expression
1368935_at	0.00144917	0.00161709	0.00306626	2.4342	0.472618	Unexpressed
1368936_at	0.0169505	0.00693098	0.0238815	9.99989	0.709776	Medium Expression
1368937_at	0.0074355	0.000715636	0.00815114	2.52916	0.912204	Unexpressed
1368938_at	0.16513	0.0668958	0.232026	2.69358	0.711688	Unexpressed
1368939_a_at	0.0026068	0.00192371	0.00453051	2.60297	0.575388	Unexpressed
1368940_at	0.190063	0.44266	0.632723	7.50317	0.300389	Low Expression
1368941_at	0.00122904	0.000812139	0.00204118	2.39302	0.602123	Unexpressed
1368942_at	0.000908962	0.000672515	0.00158148	2.27236	0.574755	Unexpressed
1368943_at	0.0384957	0.00885299	0.0473487	13.7055	0.813026	High Expression
1368944_at	0.0600327	0.117638	0.17767	4.9485	0.337888	Low Expression
1368945_at	0.0189558	0.00807637	0.0270322	2.71964	0.701231	Unexpressed
1368946_at	0.00102482	0.00059697	0.00162179	2.79396	0.631906	Unexpressed
1368947_at	0.349064	0.297487	0.646551	5.58633	0.539886	Low Expression
1368948_at	0.00602156	3.12244e-12	0.00602156	2.2089	1	Unexpressed
1368949_at	0.00273384	0.00180739	0.00454123	2.97879	0.602004	Unexpressed
1368950_a_at	0.000460042	0.000312829	0.000772871	1.9621	0.595238	Unexpressed
1368951_at	0.00780454	0.00234753	0.0101521	2.62694	0.768764	Unexpressed
1368952_at	0.000993529	0.000493423	0.00148695	2.22468	0.668165	Unexpressed
1368953_at	0.053186	0.00109026	0.0542763	2.47586	0.979913	Unexpressed
1368954_at	0.00482868	0.000638812	0.00546749	2.92464	0.883162	Unexpressed
1368955_at	0.0133501	0.00460409	0.0179542	4.22103	0.743565	Low Expression
1368956_at	0.0027024	0.00223822	0.00494062	2.78378	0.546976	Unexpressed
1368957_at	0.000552746	0.000931199	0.00148395	2.51853	0.372484	Unexpressed
1368958_at	0.00328865	0.00183063	0.00511929	2.56823	0.642405	Unexpressed
1368959_at	0.00140814	0.00129606	0.0027042	2.34303	0.520723	Unexpressed
1368960_at	0.0236129	0.0349071	0.05852	8.93055	0.403501	Medium Expression
1368961_at	0.0013545	0.000742007	0.00209651	2.75989	0.646075	Unexpressed
1368962_at	0.00168974	0.00134845	0.00303818	2.52529	0.556166	Unexpressed
1368963_at	0.0406391	0.0129687	0.0536078	2.90532	0.758082	Unexpressed
1368964_at	0.00222364	0.0015221	0.00374574	3.33498	0.593645	Unexpressed
1368965_at	0.00163383	0.00111626	0.00275009	2.75787	0.594101	Unexpressed
1368966_at	0.00168965	0.0015267	0.00321636	2.70169	0.525331	Unexpressed
1368967_at	0.0626337	0.00431872	0.0669525	2.41594	0.935496	Unexpressed
1368968_at	0.00179777	0.00259632	0.00439408	2.78385	0.409134	Unexpressed
1368969_at	0.00192024	0.00031612	0.00223636	2.62548	0.858645	Unexpressed
1368970_at	0.00581136	0.00320977	0.00902114	3.20448	0.644194	Unexpressed
1368971_a_at	0.00105766	0.00116601	0.00222367	2.49699	0.475636	Unexpressed
1368972_at	0.000990825	0.000819751	0.00181058	2.19013	0.547243	Unexpressed
1368973_at	0.0231398	0.00131955	0.0244594	1.95925	0.946051	Unexpressed
1368974_at	0.000978528	0.00105106	0.00202959	2.58089	0.482132	Unexpressed
1368975_at	0.00335849	1.56467e-12	0.00335849	2.37252	1	Unexpressed
1368976_at	0.00155862	0.000258338	0.00181696	2.96866	0.857818	Unexpressed
1368977_a_at	0.0291332	0.00786026	0.0369935	7.42257	0.787523	Low Expression
1368978_at	0.000758358	0.000362353	0.00112071	2.20315	0.676676	Unexpressed
1368979_at	0.00973767	0.00325867	0.0129963	2.64636	0.749262	Unexpressed
1368980_at	0.0065471	7.33706e-12	0.0065471	2.72661	1	Unexpressed
1368981_at	0.00272361	0.00246627	0.00518988	2.82183	0.524793	Unexpressed
1368982_at	0.00190936	0.000991916	0.00290128	2.37933	0.658111	Unexpressed
1368983_at	0.00208945	0.00144274	0.00353219	2.65225	0.591545	Unexpressed
1368984_at	0.0301726	0.151394	0.181567	5.04069	0.166179	Low Expression
1368985_at	0.00270133	0.00297405	0.00567537	2.98447	0.475973	Unexpressed
1368986_at	0.000646592	0.0006867	0.00133329	1.9229	0.484959	Unexpressed
1368987_at	0.000699689	0.000439093	0.00113878	2.57539	0.614419	Unexpressed
1368988_at	0.0444831	0.00418616	0.0486692	2.73018	0.913988	Unexpressed
1368989_at	0.00111527	0.000452716	0.00156798	2.46488	0.711275	Unexpressed
1368990_at	0.00691729	0.00556824	0.0124855	3.34319	0.554025	Unexpressed
1368991_at	0.0174978	8.42497e-12	0.0174978	2.36728	1	Unexpressed
1368992_a_at	0.0436238	0.0192688	0.0628926	10.2298	0.693623	Medium Expression
1368993_at	0.0188631	0.00175425	0.0206174	2.99313	0.914914	Unexpressed
1368994_a_at	0.00781366	0.000750315	0.00856398	2.58022	0.912387	Unexpressed
1368995_at	0.00508939	0.00430743	0.00939682	3.26866	0.541607	Unexpressed
1368996_at	0.00174138	0.00141957	0.00316095	2.37396	0.550904	Unexpressed
1368997_at	0.0232075	0.012456	0.0356635	2.35883	0.650736	Unexpressed
1368998_at	0.00285505	0.00291615	0.0057712	2.66846	0.494707	Unexpressed
1368999_a_at	0.000959205	0.000538176	0.00149738	2.50719	0.640589	Unexpressed
1369000_at	0.000994081	0.000951083	0.00194516	2.41733	0.511053	Unexpressed
1369001_at	0.00212038	0.001475	0.00359538	2.67094	0.589752	Unexpressed
1369002_at	0.000849055	0.000521541	0.0013706	2.0665	0.619479	Unexpressed
1369003_at	0.00182964	0.00181476	0.0036444	2.60049	0.502042	Unexpressed
1369004_at	0.000731528	0.000593117	0.00132464	2.16811	0.552245	Unexpressed
1369005_at	0.00168719	0.00057839	0.00226558	2.82981	0.744705	Unexpressed
1369006_at	0.00130432	0.000385095	0.00168942	2.12157	0.772055	Unexpressed
1369007_at	0.00626898	0.00166232	0.0079313	2.30112	0.79041	Unexpressed
1369008_a_at	0.00147394	0.00225668	0.00373062	2.65724	0.395094	Unexpressed
1369009_at	0.000855415	0.000799626	0.00165504	2.26032	0.516854	Unexpressed
1369010_at	0.000998973	0.00150009	0.00249907	2.48783	0.399738	Unexpressed
1369011_at	0.0502797	0.0299455	0.0802252	12.178	0.626732	High Expression
1369012_at	0.0110826	0.00709517	0.0181778	3.37189	0.60968	Unexpressed
1369013_a_at	0.0141531	0.0338877	0.0480409	10.0695	0.294606	Medium Expression
1369014_at	0.000413428	0.000286311	0.000699739	1.7557	0.590832	Unexpressed
1369015_at	0.0105796	8.389e-12	0.0105796	4.29503	1	Low Expression
1369016_at	0.00248992	0.000389052	0.00287898	3.05069	0.864864	Unexpressed
1369017_at	0.00333965	0.00353703	0.00687668	2.96335	0.485648	Unexpressed
1369018_at	0.00100138	0.00120602	0.0022074	2.32962	0.453645	Unexpressed
1369019_at	0.00181544	0.000832372	0.00264782	2.12642	0.685638	Unexpressed
1369020_at	0.000430901	0.000338715	0.000769616	1.73465	0.559891	Unexpressed
1369021_at	0.000582184	0.000118448	0.000700632	1.88119	0.830941	Unexpressed
1369022_at	0.00146275	0.00057498	0.00203773	2.15988	0.717834	Unexpressed
1369023_at	0.0207395	0.0114637	0.0322032	8.5868	0.644021	Medium Expression
1369024_at	0.00108679	0.000165719	0.00125251	2.09206	0.867691	Unexpressed
1369025_at	0.00110858	0.000783639	0.00189222	2.34841	0.585863	Unexpressed
1369026_at	0.00356225	0.00236415	0.0059264	3.14325	0.601082	Unexpressed
1369027_at	0.00209292	0.00123285	0.00332577	3.19624	0.629303	Unexpressed
1369028_at	0.00682324	0.00376914	0.0105924	3.04659	0.644165	Unexpressed
1369029_at	0.0278268	0.0190254	0.0468522	2.82596	0.593927	Unexpressed
1369030_at	0.00903122	0.00432933	0.0133606	3.89737	0.675962	Unexpressed
1369031_at	0.0819322	0.232196	0.314128	6.95053	0.260824	Low Expression
1369032_at	0.0237946	0.0273742	0.0511688	4.99378	0.465021	Low Expression
1369033_at	0.0015101	0.000976596	0.00248669	2.44444	0.607271	Unexpressed
1369034_at	0.000821824	0.000853879	0.0016757	2.72132	0.490435	Unexpressed
1369035_a_at	0.00190934	0.00198554	0.00389488	2.95774	0.490217	Unexpressed
1369036_at	0.00889933	0.00995117	0.0188505	3.07383	0.4721	Unexpressed
1369037_at	0.000481136	0.000361645	0.000842781	1.72495	0.570891	Unexpressed
1369038_at	0.00177872	0.00152022	0.00329893	2.70384	0.539179	Unexpressed
1369039_at	0.0414598	0.00585968	0.0473195	6.55249	0.876168	Low Expression
1369040_at	0.00435714	0.00236937	0.00672652	3.14415	0.647756	Unexpressed
1369041_at	0.00191342	0.00120997	0.0031234	2.57203	0.61261	Unexpressed
1369042_at	0.00688395	0.0015946	0.00847855	3.17426	0.811925	Unexpressed
1369043_at	0.00221158	0.0018692	0.00408079	2.54212	0.54195	Unexpressed
1369044_a_at	0.283295	0.0375542	0.320849	2.68751	0.882954	Unexpressed
1369045_at	0.0133551	0.00137635	0.0147314	1.96741	0.906571	Unexpressed
1369046_at	0.00177885	0.000733199	0.00251205	2.46639	0.708127	Unexpressed
1369047_at	0.0249277	0.0260665	0.0509942	3.94464	0.488835	Unexpressed
1369048_at	0.000789887	0.000534517	0.0013244	2.16678	0.59641	Unexpressed
1369049_at	0.00116088	0.000657298	0.00181817	2.32866	0.638485	Unexpressed
1369050_at	0.174322	0.17235	0.346673	5.51189	0.502844	Low Expression
1369051_at	0.0427255	0.06919	0.111916	2.96082	0.381766	Unexpressed
1369052_at	0.000610757	0.000747496	0.00135825	2.30256	0.449663	Unexpressed
1369053_at	0.000867154	0.00040636	0.00127351	2.04156	0.680914	Unexpressed
1369054_at	0.0170659	0.0128762	0.0299422	3.59256	0.569964	Unexpressed
1369055_at	0.00134978	0.000817467	0.00216724	2.52239	0.622808	Unexpressed
1369056_at	0.0067823	0.00284161	0.00962392	3.91341	0.704734	Unexpressed
1369057_at	0.0174706	0.000539077	0.0180096	5.3985	0.970067	Low Expression
1369058_at	0.00100789	0.000979389	0.00198728	2.61886	0.50717	Unexpressed
1369059_at	0.0357369	0.0475916	0.0833285	5.78498	0.428868	Low Expression
1369060_a_at	0.0132849	0.00147903	0.0147639	5.81301	0.899821	Low Expression
1369061_at	0.0506906	0.0617466	0.112437	6.52245	0.450835	Low Expression
1369062_at	0.00835092	0.00120648	0.0095574	2.93342	0.873764	Unexpressed
1369063_at	0.12271	1.23289	1.3556	8.39563	0.0905207	Medium Expression
1369064_a_at	0.00264284	0.00112849	0.00377132	2.90851	0.700772	Unexpressed
1369065_a_at	0.141008	1.5891e-09	0.141008	7.68046	1	Low Expression
1369066_at	0.000331869	0.000182455	0.000514324	2.37907	0.645253	Unexpressed
1369067_at	0.00140595	0.00102056	0.00242652	2.33346	0.579413	Unexpressed
1369068_at	0.00216821	0.00311308	0.00528129	2.77006	0.410546	Unexpressed
1369069_at	0.117048	0.558663	0.675711	7.78561	0.173222	Low Expression
1369070_at	0.0244182	0.00672153	0.0311398	4.38322	0.78415	Low Expression
1369071_at	0.0129262	0.00719913	0.0201254	3.28212	0.642286	Unexpressed
1369072_at	0.137208	0.0468526	0.184061	4.86496	0.74545	Low Expression
1369073_at	0.0882539	0.116909	0.205163	8.52032	0.430165	Medium Expression
1369074_at	0.0175525	0.0184502	0.0360027	12.1181	0.487532	High Expression
1369075_a_at	0.00404616	0.00249297	0.00653913	3.32452	0.618761	Unexpressed
1369076_at	0.0677443	0.186947	0.254691	8.31898	0.265986	Medium Expression
1369077_at	0.0370106	0.024	0.0610106	5.60817	0.606625	Low Expression
1369078_at	0.0128023	0.0036671	0.0164694	4.84589	0.777338	Low Expression
1369079_at	0.000750857	0.00039511	0.00114597	2.29465	0.655217	Unexpressed
1369080_at	0.00123796	0.000741482	0.00197944	2.08513	0.625408	Unexpressed
1369081_at	0.0732557	0.0706375	0.143893	4.67682	0.509098	Low Expression
1369082_at	0.00102118	0.000854177	0.00187536	2.67974	0.544527	Unexpressed
1369083_at	0.000783246	0.000603069	0.00138631	2.46669	0.564984	Unexpressed
1369084_a_at	0.00924998	0.00428717	0.0135371	4.35927	0.683303	Low Expression
1369085_s_at	0.00784394	0.00177765	0.00962159	3.19596	0.815243	Unexpressed
1369086_a_at	0.00831877	0.00209923	0.010418	3.11687	0.7985	Unexpressed
1369087_at	0.00271963	0.000265969	0.0029856	3.06701	0.910916	Unexpressed
1369088_at	0.0359231	0.174571	0.210494	4.22325	0.170661	Low Expression
1369089_at	0.00149943	0.000245915	0.00174535	2.00439	0.859102	Unexpressed
1369090_at	0.00360711	0.0014212	0.00502831	3.45529	0.71736	Unexpressed
1369091_at	0.000876107	0.000880911	0.00175702	2.24506	0.498633	Unexpressed
1369092_at	0.0222438	0.000338459	0.0225823	6.29364	0.985012	Low Expression
1369093_at	0.017923	0.0123779	0.0303009	2.4464	0.5915	Unexpressed
1369094_a_at	0.016605	0.0242386	0.0408436	9.8179	0.406551	Medium Expression
1369095_at	0.00229298	0.00240227	0.00469525	2.69304	0.488362	Unexpressed
1369096_at	0.00160504	0.00154395	0.00314899	2.43547	0.509699	Unexpressed
1369097_s_at	0.0243898	0.0137768	0.0381667	2.87396	0.639035	Unexpressed
1369098_at	0.00153383	0.000834196	0.00236803	2.30193	0.647725	Unexpressed
1369099_at	0.111049	0.213352	0.324401	6.39627	0.34232	Low Expression
1369100_at	0.123093	0.00519595	0.128289	3.88243	0.959498	Unexpressed
1369101_at	0.545308	0.261826	0.807134	7.74854	0.67561	Low Expression
1369102_at	0.00117435	0.000992055	0.00216641	2.36532	0.542073	Unexpressed
1369103_at	0.0017498	0.00101924	0.00276903	2.56437	0.631916	Unexpressed
1369104_at	0.011154	0.00490121	0.0160552	3.25543	0.694728	Unexpressed
1369105_a_at	0.0194934	0.0194077	0.0389011	3.67827	0.501101	Unexpressed
1369106_at	0.000824624	0.000925685	0.00175031	2.18925	0.471131	Unexpressed
1369107_at	0.00211954	0.00145646	0.00357601	2.88492	0.592712	Unexpressed
1369108_at	0.00100384	0.00076148	0.00176532	2.32345	0.568646	Unexpressed
1369109_at	0.00113336	0.000845527	0.00197888	2.33059	0.572725	Unexpressed
1369110_x_at	0.0820469	1.04386	1.12591	8.83162	0.0728718	Medium Expression
1369111_at	0.00358181	0.020166	0.0237479	15.3468	0.150827	High Expression
1369112_at	0.00275059	0.00223416	0.00498475	2.4447	0.5518	Unexpressed
1369113_at	0.00257939	0.00228573	0.00486512	2.5915	0.53018	Unexpressed
1369114_at	0.0258662	0.0192774	0.0451435	3.91531	0.572976	Unexpressed
1369115_at	0.000891649	0.000727813	0.00161946	2.39278	0.550584	Unexpressed
1369116_a_at	0.00184938	0.0003786	0.00222798	2.53406	0.83007	Unexpressed
1369117_at	0.000836727	0.00085848	0.00169521	2.15863	0.493584	Unexpressed
1369118_a_at	0.000904001	0.000444431	0.00134843	2.26059	0.670409	Unexpressed
1369119_a_at	0.00175825	0.00137831	0.00313656	2.46391	0.560565	Unexpressed
1369120_a_at	0.0025729	0.000866083	0.00343898	2.85783	0.748157	Unexpressed
1369121_at	0.000297123	0.000228584	0.000525707	1.81193	0.565187	Unexpressed
1369122_at	0.0342879	0.00063942	0.0349273	6.55651	0.981693	Low Expression
1369123_a_at	0.16123	0.122962	0.284192	2.55115	0.567329	Unexpressed
1369124_at	0.00169308	0.00098706	0.00268014	2.50492	0.631714	Unexpressed
1369125_at	0.00422999	0.00661482	0.0108448	2.58468	0.390047	Unexpressed
1369126_at	0.00678592	0.00612679	0.0129127	3.06389	0.525523	Unexpressed
1369127_a_at	0.00220786	1.40138e-12	0.00220786	2.49112	1	Unexpressed
1369128_at	0.00120607	0.000179133	0.0013852	2.42284	0.870681	Unexpressed
1369129_at	0.00214082	0.00154379	0.00368461	2.82194	0.581017	Unexpressed
1369130_at	0.00246376	0.00277093	0.00523469	2.69714	0.470659	Unexpressed
1369131_at	0.00135789	0.000842285	0.00220017	2.25059	0.617173	Unexpressed
1369132_at	0.00071672	0.000433281	0.00115	1.99993	0.623234	Unexpressed
1369133_a_at	0.00715974	0.00225993	0.00941967	5.40544	0.760084	Low Expression
1369134_x_at	0.00682212	3.39638e-12	0.00682212	4.47849	1	Low Expression
1369135_at	0.00404199	9.43187e-12	0.00404199	2.24418	1	Unexpressed
1369136_at	0.00137859	0.000839095	0.00221768	2.25633	0.621634	Unexpressed
1369137_at	0.000708372	0.000648584	0.00135696	1.96034	0.52203	Unexpressed
1369138_a_at	0.00588432	0.000763315	0.00664764	3.35473	0.885175	Unexpressed
1369139_at	0.0025636	0.00245296	0.00501656	2.69164	0.511028	Unexpressed
1369140_at	0.00502289	0.00323068	0.00825358	3.19578	0.608572	Unexpressed
1369141_at	0.00160609	0.00137865	0.00298474	2.25055	0.538101	Unexpressed
1369142_at	0.000839173	0.000556658	0.00139583	2.04461	0.6012	Unexpressed
1369143_at	0.000797034	0.000910598	0.00170763	2.61956	0.466748	Unexpressed
1369144_a_at	0.00204711	0.00152341	0.00357052	2.66164	0.573338	Unexpressed
1369145_a_at	0.0253337	0.0235499	0.0488836	3.85824	0.518245	Unexpressed
1369146_a_at	0.222101	0.11299	0.335091	2.87816	0.662807	Unexpressed
1369147_at	0.00320231	7.154e-05	0.00327385	3.11121	0.978148	Unexpressed
1369148_at	0.0173205	0.0313734	0.0486939	7.37015	0.355701	Low Expression
1369149_at	0.000734193	0.000644882	0.00137908	1.81045	0.532381	Unexpressed
1369150_at	0.188337	0.320219	0.508556	6.79429	0.370336	Low Expression
1369151_at	0.00099288	0.000710748	0.00170363	2.3481	0.582803	Unexpressed
1369152_at	0.529806	0.0310319	0.560838	6.21643	0.944669	Low Expression
1369153_at	0.00562831	0.00346871	0.00909702	2.90009	0.618699	Unexpressed
1369154_at	0.00203198	0.00181561	0.00384758	2.89772	0.528117	Unexpressed
1369155_at	0.00169749	0.00137878	0.00307627	2.53288	0.551801	Unexpressed
1369156_at	0.0433836	0.0589778	0.102361	4.83837	0.423828	Low Expression
1369157_at	0.0698782	0.132758	0.202637	5.48135	0.344845	Low Expression
1369158_at	0.000892652	0.000856502	0.00174915	2.20421	0.510334	Unexpressed
1369159_at	0.0151126	0.000372487	0.0154851	3.52807	0.975945	Unexpressed
1369160_a_at	0.0012139	0.00123757	0.00245147	2.5175	0.495172	Unexpressed
1369161_at	0.0711602	0.120071	0.191231	9.22852	0.372117	Medium Expression
1369162_at	0.00164924	0.000732962	0.0023822	2.98927	0.692317	Unexpressed
1369163_at	0.00642762	0.0023361	0.00876372	2.83238	0.733435	Unexpressed
1369164_a_at	0.00533313	0.00474638	0.0100795	3.18869	0.529106	Unexpressed
1369165_at	0.000760801	0.000731127	0.00149193	2.31515	0.509945	Unexpressed
1369166_at	0.00123845	0.000921058	0.0021595	2.17021	0.573486	Unexpressed
1369167_at	0.000790927	0.000423906	0.00121483	2.0962	0.651058	Unexpressed
1369168_a_at	0.00120758	0.000777136	0.00198471	2.32435	0.608439	Unexpressed
1369169_at	0.156675	0.00602149	0.162696	7.72399	0.962989	Low Expression
1369170_at	0.0196098	0.0108363	0.030446	4.13471	0.644083	Low Expression
1369171_at	0.0266996	0.0198871	0.0465867	10.5419	0.573116	Medium Expression
1369172_at	0.000706086	0.000669844	0.00137593	2.04213	0.51317	Unexpressed
1369173_at	0.00569738	0.00348285	0.00918022	3.06152	0.620614	Unexpressed
1369174_at	0.0345277	0.00318441	0.0377121	3.85277	0.91556	Unexpressed
1369175_a_at	0.00205192	0.000997559	0.00304948	2.6647	0.672876	Unexpressed
1369176_at	0.000310552	0.000263387	0.00057394	1.44463	0.541089	Unexpressed
1369177_at	0.0659949	0.000600026	0.0665949	4.59332	0.99099	Low Expression
1369178_a_at	0.000559735	0.000497995	0.00105773	1.90106	0.529185	Unexpressed
1369179_a_at	0.0327934	6.55348e-11	0.0327934	3.4048	1	Unexpressed
1369180_at	0.000770813	0.000918499	0.00168931	2.32217	0.456288	Unexpressed
1369181_at	0.0119592	1.36501e-11	0.0119592	2.41194	1	Unexpressed
1369182_at	0.00248835	0.00229145	0.0047798	2.60332	0.520598	Unexpressed
1369183_at	0.00103225	0.000488729	0.00152098	3.30021	0.678675	Unexpressed
1369184_at	0.00234424	0.00140715	0.00375139	2.27141	0.624899	Unexpressed
1369185_a_at	0.00076252	0.000572244	0.00133476	2.16264	0.571277	Unexpressed
1369186_at	0.00107634	0.000369206	0.00144554	2.97779	0.74459	Unexpressed
1369187_a_at	0.0588785	0.107952	0.166831	5.40017	0.352924	Low Expression
1369188_at	0.00213526	0.00114252	0.00327779	2.8614	0.651435	Unexpressed
1369189_at	0.00227566	0.000507468	0.00278313	1.71256	0.817663	Unexpressed
1369190_at	0.00386394	0.00233415	0.00619809	3.144	0.623409	Unexpressed
1369191_at	0.00303662	0.00300844	0.00604505	2.72757	0.502331	Unexpressed
1369192_at	0.00143399	0.00100008	0.00243406	2.38818	0.589133	Unexpressed
1369193_at	0.0018483	0.0012637	0.003112	2.50399	0.593927	Unexpressed
1369194_a_at	0.00113649	0.000968375	0.00210486	2.4517	0.539934	Unexpressed
1369195_at	0.0154198	0.00358746	0.0190073	2.71149	0.811258	Unexpressed
1369196_at	0.00365206	0.00164305	0.00529511	4.12354	0.689704	Low Expression
1369197_at	0.00709319	0.00410132	0.0111945	3.88731	0.633631	Unexpressed
1369198_at	0.00124183	0.000433582	0.00167541	3.54515	0.741209	Unexpressed
1369199_at	0.00312804	0.00334524	0.00647328	2.94395	0.483223	Unexpressed
1369200_at	0.0239548	0.0354833	0.0594381	9.25916	0.403021	Medium Expression
1369201_at	0.00200932	0.00189088	0.0039002	2.73076	0.515184	Unexpressed
1369202_at	0.391754	4.63066e-10	0.391754	5.87212	1	Low Expression
1369203_at	0.00278851	0.00256476	0.00535327	2.82668	0.520899	Unexpressed
1369204_at	0.0267361	0.0313299	0.058066	4.55539	0.460444	Low Expression
1369205_at	0.0103021	0.012773	0.0230752	2.9927	0.446459	Unexpressed
1369206_at	0.00966488	0.0361506	0.0458154	12.4647	0.210952	High Expression
1369207_at	0.0272744	5.3706e-12	0.0272744	3.91658	1	Unexpressed
1369208_at	0.00601778	1.01505e-11	0.00601778	2.37617	1	Unexpressed
1369209_at	0.00339815	6.87487e-06	0.00340503	2.20932	0.997981	Unexpressed
1369210_at	0.0024613	0.00258031	0.0050416	2.79956	0.488198	Unexpressed
1369211_at	0.000407125	0.000302427	0.000709552	1.76712	0.573778	Unexpressed
1369212_s_at	0.0144095	0.00552289	0.0199324	5.33542	0.722919	Low Expression
1369213_at	0.00106748	0.000348667	0.00141615	2.40399	0.753792	Unexpressed
1369214_a_at	0.00206982	8.25207e-05	0.00215235	5.52023	0.96166	Low Expression
1369215_a_at	0.338043	1.67615	2.01419	7.14144	0.167831	Low Expression
1369216_a_at	0.0380231	0.0525664	0.0905895	3.17092	0.41973	Unexpressed
1369217_at	0.00108002	0.000680425	0.00176045	2.29202	0.613493	Unexpressed
1369218_at	0.0975211	0.812647	0.910168	4.46525	0.107146	Low Expression
1369219_at	0.00803584	0.000152099	0.00818794	3.25119	0.981424	Unexpressed
1369220_at	0.00633032	0.00355516	0.00988548	4.94165	0.640365	Low Expression
1369221_at	0.086607	0.268492	0.355099	3.33207	0.243895	Unexpressed
1369222_at	0.00199388	0.00259447	0.00458835	3.08863	0.434553	Unexpressed
1369223_at	0.013162	0.000452775	0.0136148	2.49812	0.966744	Unexpressed
1369224_at	0.289606	0.240944	0.53055	9.93722	0.545859	Medium Expression
1369225_at	0.0281269	0.00940849	0.0375354	11.5993	0.749344	Medium Expression
1369226_at	0.429888	0.240185	0.670073	8.61832	0.641554	Medium Expression
1369227_at	0.00444579	0.00126636	0.00571214	2.50598	0.778304	Unexpressed
1369228_at	0.00141225	0.000951778	0.00236403	2.38797	0.597392	Unexpressed
1369229_at	0.00107961	0.000566308	0.00164591	2.13123	0.655931	Unexpressed
1369230_at	0.00136901	0.00102824	0.00239725	2.36882	0.571076	Unexpressed
1369231_at	0.000744214	0.000631292	0.00137551	1.96351	0.541048	Unexpressed
1369232_at	0.00127145	0.000948008	0.00221946	2.74813	0.572865	Unexpressed
1369233_at	0.0131048	0.00942229	0.0225271	3.04305	0.581735	Unexpressed
1369234_at	0.0778612	0.399883	0.477744	5.46867	0.162977	Low Expression
1369235_at	0.00048559	0.000458047	0.000943637	2.07748	0.514594	Unexpressed
1369236_at	0.00115628	0.000854273	0.00201056	2.94963	0.575106	Unexpressed
1369237_at	0.00785624	0.00434775	0.012204	3.3126	0.643743	Unexpressed
1369238_at	0.114304	3.72629e-11	0.114304	9.04179	1	Medium Expression
1369239_at	0.00106277	0.000669711	0.00173249	2.27023	0.613439	Unexpressed
1369240_a_at	0.000443237	0.000392285	0.000835522	1.77513	0.530492	Unexpressed
1369241_at	0.000677581	0.000863379	0.00154096	2.44776	0.439714	Unexpressed
1369242_at	0.00187196	0.00104176	0.00291372	2.25277	0.642463	Unexpressed
1369243_at	0.00151509	0.00121118	0.00272627	2.32161	0.555738	Unexpressed
1369244_at	0.0177728	0.0558074	0.0735802	3.13356	0.241543	Unexpressed
1369245_at	0.00189728	0.00198344	0.00388072	2.79807	0.488898	Unexpressed
1369246_a_at	0.00113376	0.000695274	0.00182903	2.12882	0.619868	Unexpressed
1369247_at	0.000585229	0.000875643	0.00146087	2.55395	0.400603	Unexpressed
1369248_a_at	0.30952	1.45119	1.76071	4.16974	0.175792	Low Expression
1369249_at	0.140238	0.178164	0.318402	6.69747	0.440443	Low Expression
1369250_at	0.00322325	0.000815724	0.00403897	2.54968	0.798037	Unexpressed
1369251_a_at	0.00165932	0.000401663	0.00206098	2.7245	0.805111	Unexpressed
1369252_a_at	0.00126621	0.000851978	0.00211819	2.26856	0.59778	Unexpressed
1369253_at	0.00205607	0.00184422	0.00390029	2.75623	0.527159	Unexpressed
1369254_a_at	0.0024188	0.00166442	0.00408322	2.72511	0.592375	Unexpressed
1369255_at	0.0216646	8.46251e-12	0.0216646	2.547	1	Unexpressed
1369256_at	0.00267425	1.04115e-12	0.00267425	2.36578	1	Unexpressed
1369257_at	0.00112919	0.000540383	0.00166957	2.44017	0.676335	Unexpressed
1369258_at	0.00393931	0.00334784	0.00728716	2.81573	0.540583	Unexpressed
1369259_at	0.125069	5.0569e-11	0.125069	5.60331	1	Low Expression
1369260_a_at	0.00489226	0.00437799	0.00927025	3.01281	0.527738	Unexpressed
1369261_at	0.000831453	0.00105826	0.00188972	2.27207	0.439988	Unexpressed
1369262_at	0.0225677	0.00866211	0.0312298	3.02174	0.722633	Unexpressed
1369263_at	0.00317512	0.00187338	0.0050485	3.06311	0.628923	Unexpressed
1369264_at	0.000945093	0.000613741	0.00155883	2.29176	0.606282	Unexpressed
1369265_at	0.055763	0.00170862	0.0574716	3.89857	0.97027	Unexpressed
1369266_at	0.000541728	0.000364429	0.000906156	1.99156	0.59783	Unexpressed
1369267_at	0.000511043	0.000410389	0.000921432	2.10837	0.554618	Unexpressed
1369268_at	0.0131028	0.00349056	0.0165933	3.08469	0.789641	Unexpressed
1369269_at	0.0361478	0.00468855	0.0408363	7.40697	0.885187	Low Expression
1369270_at	0.0585931	0.0494312	0.108024	7.64907	0.542406	Low Expression
1369271_at	0.000862701	0.000712557	0.00157526	2.20616	0.547657	Unexpressed
1369272_at	0.000502597	0.000412085	0.000914682	1.80498	0.549477	Unexpressed
1369273_a_at	0.00162674	0.00159914	0.00322589	2.1637	0.504278	Unexpressed
1369274_a_at	0.00363345	0.0018764	0.00550985	3.21128	0.659446	Unexpressed
1369275_s_at	0.0133459	0.0579486	0.0712945	12.0865	0.187194	High Expression
1369276_at	0.00118827	0.000824122	0.00201239	2.61499	0.590476	Unexpressed
1369277_at	0.00214308	0.0024766	0.00461968	2.82342	0.463903	Unexpressed
1369278_at	0.823101	0.773495	1.5966	5.10125	0.515535	Low Expression
1369279_at	0.00176511	0.000687535	0.00245265	2.52286	0.719676	Unexpressed
1369280_at	0.000597836	0.000520501	0.00111834	1.9268	0.534576	Unexpressed
1369281_at	0.00139812	0.00109922	0.00249734	2.3628	0.559842	Unexpressed
1369282_at	0.0110601	0.00699692	0.018057	3.26737	0.612509	Unexpressed
1369283_at	0.000708085	0.000585923	0.00129401	2.25126	0.547203	Unexpressed
1369284_at	0.0132194	9.06656e-05	0.0133101	2.82763	0.993188	Unexpressed
1369285_at	0.0032691	0.00148001	0.00474911	4.42059	0.688361	Low Expression
1369286_at	0.00553248	0.00295953	0.00849201	12.5533	0.651492	High Expression
1369287_at	0.000759336	0.000842278	0.00160161	2.17992	0.474107	Unexpressed
1369288_at	0.000355038	0.000193639	0.000548677	1.6386	0.64708	Unexpressed
1369289_at	0.503813	0.0169115	0.520724	9.77687	0.967523	Medium Expression
1369290_at	0.00191177	0.00124772	0.00315949	2.42132	0.605087	Unexpressed
1369291_at	0.024778	11.6608	11.6855	6.43307	0.0021204	Low Expression
1369292_at	0.0043027	0.00384293	0.00814563	2.72551	0.528222	Unexpressed
1369293_at	0.00448475	0.00196941	0.00645416	3.19186	0.694862	Unexpressed
1369294_at	0.00119678	0.000465435	0.00166221	2.21619	0.71999	Unexpressed
1369295_at	0.000892761	0.000733049	0.00162581	2.37119	0.549118	Unexpressed
1369296_at	0.0170506	3.3306e-12	0.0170506	12.8627	1	High Expression
1369297_at	0.00120627	0.000813996	0.00202027	2.21173	0.597085	Unexpressed
1369298_at	0.00121902	0.000702532	0.00192156	2.32584	0.634394	Unexpressed
1369299_at	0.00195036	0.0003359	0.00228626	2.88426	0.853079	Unexpressed
1369300_at	0.00147824	0.00133603	0.00281427	2.4599	0.525267	Unexpressed
1369301_at	0.000366511	0.000270617	0.000637127	1.63511	0.575255	Unexpressed
1369302_at	0.000511133	0.000546149	0.00105728	2.02183	0.48344	Unexpressed
1369303_at	0.001835	0.00144585	0.00328085	2.5325	0.559307	Unexpressed
1369304_at	0.0189258	0.0143558	0.0332816	4.83741	0.568656	Low Expression
1369305_at	0.000758766	0.000681906	0.00144067	2.51985	0.526675	Unexpressed
1369306_at	0.00156325	0.000870004	0.00243326	2.52295	0.642453	Unexpressed
1369307_at	0.000902629	0.000646281	0.00154891	2.4666	0.582751	Unexpressed
1369308_at	0.000719961	0.00058416	0.00130412	2.06405	0.552066	Unexpressed
1369309_a_at	0.000424761	0.000413446	0.000838206	1.84381	0.50675	Unexpressed
1369310_at	0.00214283	0.000862475	0.00300531	2.48797	0.713016	Unexpressed
1369311_at	0.00162769	0.00140815	0.00303584	2.58202	0.536159	Unexpressed
1369312_a_at	0.0648246	0.0128092	0.0776338	7.58361	0.835005	Low Expression
1369313_at	0.0107895	1.6145e-11	0.0107895	2.75678	1	Unexpressed
1369314_at	0.00230587	0.00182661	0.00413248	2.40642	0.557988	Unexpressed
1369315_at	0.00586888	6.13019e-12	0.00586888	2.84221	1	Unexpressed
1369316_s_at	0.175096	9.67979e-11	0.175096	5.04343	1	Low Expression
1369317_at	0.00191452	0.00139714	0.00331166	2.5896	0.578114	Unexpressed
1369318_at	0.000548407	0.000197789	0.000746196	2.28285	0.734937	Unexpressed
1369319_at	0.0317696	0.0193805	0.0511501	7.72286	0.621105	Low Expression
1369320_at	0.00389389	0.00342604	0.00731993	3.20341	0.531957	Unexpressed
1369321_s_at	0.0209769	0.0112486	0.0322254	4.02657	0.650941	Low Expression
1369322_at	0.000536312	0.00048062	0.00101693	2.63065	0.527382	Unexpressed
1369323_at	0.0533586	0.00613808	0.0594967	3.63881	0.896833	Unexpressed
1369324_at	0.00138986	0.00140673	0.0027966	2.32874	0.496984	Unexpressed
1369325_at	0.0293082	0.00295395	0.0322622	3.66493	0.908439	Unexpressed
1369326_at	0.00436085	0.0051093	0.00947015	3.08863	0.460484	Unexpressed
1369327_at	0.000758824	0.000286637	0.00104546	2.31579	0.725827	Unexpressed
1369328_at	0.00808488	1.31066e-11	0.00808488	2.63696	1	Unexpressed
1369329_at	0.000245339	0.000276439	0.000521778	1.66845	0.470198	Unexpressed
1369330_at	0.0048213	0.00533262	0.0101539	3.34654	0.474822	Unexpressed
1369331_a_at	0.000784562	0.000769642	0.0015542	2.16242	0.5048	Unexpressed
1369332_a_at	0.000472396	0.0004245	0.000896896	1.84793	0.526701	Unexpressed
1369333_a_at	0.00828118	0.00966528	0.0179465	3.40541	0.461438	Unexpressed
1369334_at	0.000622329	0.000459298	0.00108163	2.02363	0.575364	Unexpressed
1369335_at	0.00978325	0.00967461	0.0194579	3.46609	0.502792	Unexpressed
1369336_at	0.00113008	5.61576e-12	0.00113008	2.52278	1	Unexpressed
1369337_at	0.00280265	0.00123377	0.00403642	2.6946	0.694341	Unexpressed
1369338_at	0.0023546	0.00132191	0.00367651	2.96403	0.640444	Unexpressed
1369339_at	0.00349534	0.004423	0.00791834	3.4536	0.441423	Unexpressed
1369340_at	0.000788398	0.00066927	0.00145767	2.14306	0.540863	Unexpressed
1369341_a_at	0.00365836	0.0017316	0.00538996	2.58321	0.678735	Unexpressed
1369342_at	0.0013462	0.00111309	0.00245928	2.50678	0.547393	Unexpressed
1369343_at	0.00723811	0.00383343	0.0110715	3.07427	0.653758	Unexpressed
1369344_at	0.00163028	0.000684398	0.00231467	2.6978	0.704322	Unexpressed
1369345_at	0.00145857	0.000880575	0.00233914	2.4982	0.623548	Unexpressed
1369346_at	0.0162077	0.0189736	0.0351812	3.6013	0.460691	Unexpressed
1369347_s_at	0.00222047	0.000732	0.00295247	2.59223	0.752072	Unexpressed
1369348_at	0.000647433	0.000586136	0.00123357	2.26161	0.524845	Unexpressed
1369349_a_at	0.00677577	0.00764332	0.0144191	3.45304	0.469917	Unexpressed
1369350_at	0.000541926	0.000323712	0.000865637	2.30342	0.626042	Unexpressed
1369351_at	0.000480868	0.000267579	0.000748447	1.75802	0.642488	Unexpressed
1369352_at	0.169504	0.244456	0.413961	2.86599	0.409469	Unexpressed
1369353_at	0.00127753	0.00061507	0.0018926	2.75635	0.675013	Unexpressed
1369354_at	0.00045812	0.000155034	0.000613153	2.23918	0.747154	Unexpressed
1369355_at	0.00110931	0.000710139	0.00181945	2.18464	0.609696	Unexpressed
1369356_at	0.00118828	0.00103036	0.00221864	2.16843	0.535591	Unexpressed
1369357_at	0.000507038	0.000359058	0.000866095	1.84799	0.585429	Unexpressed
1369358_a_at	0.000283337	0.000191036	0.000474373	1.61833	0.597287	Unexpressed
1369359_at	0.000445434	0.000247283	0.000692717	1.79931	0.643025	Unexpressed
1369360_at	0.000553828	0.00050874	0.00106257	1.99911	0.521217	Unexpressed
1369361_at	0.000517019	0.000389359	0.000906378	2.21503	0.570423	Unexpressed
1369362_at	0.00778723	0.00655718	0.0143444	3.10523	0.542876	Unexpressed
1369363_at	0.00162488	0.0010622	0.00268708	2.77434	0.604702	Unexpressed
1369364_at	0.0041872	0.00355065	0.00773785	3.05356	0.541132	Unexpressed
1369365_at	0.000929148	0.000530242	0.00145939	2.09854	0.636669	Unexpressed
1369366_at	0.00069357	0.000703261	0.00139683	1.94305	0.496531	Unexpressed
1369367_at	0.00037092	0.000242375	0.000613295	1.79525	0.604799	Unexpressed
1369368_at	0.00186094	0.00131748	0.00317842	2.63499	0.585493	Unexpressed
1369369_at	0.00200958	0.00173023	0.00373982	2.56349	0.537348	Unexpressed
1369370_s_at	0.00121581	0.00081034	0.00202615	1.96861	0.600059	Unexpressed
1369371_a_at	0.000466043	0.000508652	0.000974695	1.74327	0.478143	Unexpressed
1369372_at	0.000218177	0.000180193	0.00039837	1.72995	0.547674	Unexpressed
1369373_at	0.037849	0.0263134	0.0641624	2.55765	0.589894	Unexpressed
1369374_at	0.00130267	0.000624848	0.00192752	2.46112	0.675827	Unexpressed
1369375_a_at	0.00174675	0.00147024	0.00321699	2.38496	0.542976	Unexpressed
1369376_a_at	0.0118307	0.00615434	0.0179851	2.67735	0.657809	Unexpressed
1369377_at	0.00160245	0.000852668	0.00245511	2.42861	0.652697	Unexpressed
1369378_at	0.000335064	0.000309011	0.000644075	1.83696	0.520226	Unexpressed
1369379_at	0.00135339	0.00103068	0.00238407	2.46457	0.567682	Unexpressed
1369380_at	0.0202348	0.0222673	0.0425021	4.14113	0.47609	Low Expression
1369381_a_at	0.012114	0.00450895	0.016623	3.70797	0.728752	Unexpressed
1369382_at	0.00402369	2.36292e-12	0.00402369	3.37756	1	Unexpressed
1369383_a_at	0.000765768	0.000482013	0.00124778	2.27976	0.613704	Unexpressed
1369384_at	0.00131198	0.00102199	0.00233397	2.38059	0.562123	Unexpressed
1369385_at	0.000480608	0.000433626	0.000914234	2.01035	0.525695	Unexpressed
1369386_at	0.00070698	0.000640335	0.00134731	1.94086	0.524732	Unexpressed
1369387_at	0.00217956	0.000389057	0.00256862	3.00466	0.848535	Unexpressed
1369388_at	0.00112789	0.00093043	0.00205832	2.15303	0.547965	Unexpressed
1369389_at	0.000991827	0.000476566	0.00146839	2.09516	0.675451	Unexpressed
1369390_a_at	0.000812764	0.000714677	0.00152744	2.24096	0.532108	Unexpressed
1369391_at	0.00089049	0.000662222	0.00155271	2.07363	0.573506	Unexpressed
1369392_at	0.0011931	0.00177698	0.00297008	2.8305	0.401706	Unexpressed
1369393_at	0.00976272	0.00907765	0.0188404	3.53913	0.518181	Unexpressed
1369394_at	0.00166071	0.000420877	0.00208159	2.43654	0.79781	Unexpressed
1369395_at	0.00240487	0.00130679	0.00371166	2.5949	0.647924	Unexpressed
1369396_at	0.00226251	0.00143818	0.00370069	3.01828	0.611375	Unexpressed
1369397_at	0.00137095	0.000820952	0.0021919	2.48786	0.62546	Unexpressed
1369398_at	0.00181949	0.000886557	0.00270604	2.52978	0.672379	Unexpressed
1369399_at	0.00654977	0.00302499	0.00957476	3.24276	0.684066	Unexpressed
1369400_a_at	0.00177025	0.000767392	0.00253764	2.12482	0.697596	Unexpressed
1369401_at	0.0213105	0.0223885	0.043699	4.16733	0.487666	Low Expression
1369402_at	0.0135048	0.0185846	0.0320895	5.08715	0.420849	Low Expression
1369403_at	0.00106196	0.000790289	0.00185225	2.49481	0.573336	Unexpressed
1369404_a_at	0.00880612	0.00350774	0.0123139	2.9334	0.715139	Unexpressed
1369405_a_at	0.000662275	0.000490303	0.00115258	2.1314	0.574603	Unexpressed
1369406_at	0.00322241	0.00242895	0.00565136	3.80449	0.570201	Unexpressed
1369407_at	0.00092102	0.000108086	0.00102911	2.40701	0.894971	Unexpressed
1369408_at	0.000757279	0.000539351	0.00129663	2.4435	0.584036	Unexpressed
1369409_at	0.0331168	0.054905	0.0880219	7.45956	0.376234	Low Expression
1369410_at	0.0967578	0.355996	0.452754	9.80637	0.213709	Medium Expression
1369411_at	0.00147116	0.00127506	0.00274622	2.66944	0.535704	Unexpressed
1369412_a_at	0.00155874	0.00171131	0.00327006	2.77578	0.476672	Unexpressed
1369413_at	0.000670736	8.62589e-05	0.000756995	2.52132	0.886051	Unexpressed
1369414_at	0.0158601	0.00343755	0.0192976	8.30447	0.821867	Medium Expression
1369415_at	0.635237	1.018	1.65324	5.90192	0.384239	Low Expression
1369416_at	0.00117183	5.02745e-12	0.00117183	1.8523	1	Unexpressed
1369417_a_at	0.000970091	0.000731276	0.00170137	2.17734	0.570184	Unexpressed
1369418_at	0.00191809	0.00261701	0.0045351	2.16414	0.422943	Unexpressed
1369419_at	0.00527195	0.00385938	0.00913133	3.39591	0.577348	Unexpressed
1369420_at	0.00130719	0.000814393	0.00212158	2.37495	0.616139	Unexpressed
1369421_at	0.0789769	0.0183983	0.0973753	4.2329	0.811057	Low Expression
1369422_at	0.00148986	0.000773703	0.00226356	2.31922	0.658192	Unexpressed
1369423_at	0.00136169	0.001097	0.00245868	2.34078	0.553827	Unexpressed
1369424_at	0.0220565	0.00715776	0.0292142	12.725	0.754991	High Expression
1369425_at	0.00277236	0.00158996	0.00436232	2.17251	0.635524	Unexpressed
1369426_at	0.002111	0.00057828	0.00268928	2.62986	0.784968	Unexpressed
1369427_at	0.115569	0.0951517	0.210721	9.06872	0.548447	Medium Expression
1369428_a_at	0.000518403	0.000295969	0.000814372	1.81058	0.636568	Unexpressed
1369429_at	0.00231217	0.00194343	0.0042556	2.64333	0.543324	Unexpressed
1369430_at	0.0531935	2.10317	2.15636	6.92378	0.0246682	Low Expression
1369431_at	0.0015853	0.000965718	0.00255102	2.39122	0.621439	Unexpressed
1369432_at	0.00449333	0.00539627	0.00988961	2.44682	0.454349	Unexpressed
1369433_at	0.00229893	0.000641981	0.00294091	3.11583	0.781707	Unexpressed
1369434_at	0.00127429	0.000847745	0.00212203	2.26438	0.600503	Unexpressed
1369435_at	0.0155754	0.0144858	0.0300611	11.8007	0.518123	Medium Expression
1369436_at	0.00186181	0.00143242	0.00329423	2.37397	0.565172	Unexpressed
1369437_at	0.000987689	0.000471801	0.00145949	2.00205	0.676736	Unexpressed
1369438_at	0.00181352	0.000287523	0.00210104	2.66519	0.863152	Unexpressed
1369439_at	0.00225924	0.00170795	0.00396719	2.5465	0.569482	Unexpressed
1369440_at	0.225209	0.738546	0.963755	3.4205	0.233679	Unexpressed
1369441_at	0.00065515	0.000306439	0.000961589	2.48923	0.68132	Unexpressed
1369442_at	0.0117211	0.0176852	0.0294063	3.27413	0.398592	Unexpressed
1369443_at	0.00782439	1.67072e-12	0.00782439	3.83309	1	Unexpressed
1369444_at	0.000965445	0.000718968	0.00168441	2.17467	0.573164	Unexpressed
1369445_at	0.00143875	0.000910317	0.00234907	2.52972	0.612478	Unexpressed
1369446_at	0.000794323	0.000205571	0.000999893	3.10785	0.794407	Unexpressed
1369447_at	0.000983028	0.000360265	0.00134329	2.40082	0.731804	Unexpressed
1369448_at	0.000439397	0.000402558	0.000841955	2.06492	0.521877	Unexpressed
1369449_at	0.00123014	0.000881098	0.00211124	2.25734	0.582662	Unexpressed
1369450_at	0.0256808	0.0296804	0.0553612	11.2568	0.463877	Medium Expression
[truncated: 13,924 more rows]
