# Supplementary material for: mRNA Levels in Control Rat Liver Display Strain-Specific, Hereditary, and AHR-Dependent Components
Source: PLoS One. 2011 Jul 8;6(7):e18337. doi: 10.1371/journal.pone.0018337 (PMC3132743; doi:10.1371/journal.pone.0018337)
Supplement: Table S2 — Complete table of log10 p-values for enrichment of all GO terms for all W/T groups. Each decile of W/T (i.e. 0.0 to 0.1) is listed as a column, and the rows correspond to all GO terms represented by genes on the microarray. Each cell gives a log10|P| value for the enrichment (Fisher's Exact test) of that GO term in genes in that decile of W/T. (XLS) [file pone.0018337.s010.xls]

## Sheet: QRY_AGGREGATE
HYPERLINKED GO CATEGORY	00-01.LOG10(p)	01-02.LOG10(p)	02-03.LOG10(p)	03-04.LOG10(p)	04-05.LOG10(p)	05-06.LOG10(p)	06-07.LOG10(p)	07-08.LOG10(p)	08-09.LOG10(p)	09-10.LOG10(p)
GO:0000002_mitochondrial_genome_maintenance	0	0	-1.74582	0	0	0	0	-0.529703	-0.60024	-0.378689
GO:0000003_reproduction	-0.048368	-0.131845	-0.212301	-0.692976	-0.218526	-0.018592	-0.089177	-0.025229	-0.113515	-0.000467
GO:0000012_single_strand_break_repair	0	0	0	0	0	0	0	0	0	0
GO:0000015_phosphopyruvate_hydratase_complex	0	0	0	-0.767852	0	0	0	0	0	0
GO:0000018_regulation_of_DNA_recombination	0	-0.868906	0	0	0	-0.499718	0	0	0	-0.378689
GO:0000019_regulation_of_mitotic_recombination	0	0	0	0	0	0	0	0	0	-0.988778
GO:0000028_ribosomal_small_subunit_assembly_and_maintenance	0	0	0	0	0	-1.13522	0	0	0	0
GO:0000030_mannosyltransferase_activity	0	0	0	0	-1.10209	-0.384086	-1.11173	0	-1.26149	0
GO:0000038_very-long-chain_fatty_acid_metabolic_process	0	-0.959669	0	-0.655941	0	-0.581071	0	0	0	0
GO:0000041_transition_metal_ion_transport	0	-0.576723	-0.333322	-0.448915	-1.51415	-0.132047	-0.672244	-0.679757	-0.227037	-0.051859
GO:0000042_protein_targeting_to_Golgi	0	0	0	0	0	0	0	0	0	0
GO:0000045_autophagic_vacuole_formation	0	0	-0.895195	0	0	0	0	-0.722616	0	-0.556936
GO:0000049_tRNA_binding	0	0	-0.565057	-0.451157	-1.10209	-0.384086	0	-1.1173	0	-0.806418
GO:0000050_urea_cycle	0	0	0	-0.505491	-1.22835	0	-0.462106	-0.464727	-0.532926	0
GO:0000051_urea_cycle_intermediate_metabolic_process	0	-0.530892	0	-0.791986	-0.702155	-0.222675	-0.243218	-0.245294	-0.843816	-0.138152
GO:0000053_argininosuccinate_metabolic_process	0	0	0	0	-1.1615	0	-1.16695	0	0	0
GO:0000059_protein_import_into_nucleus__docking	0	0	-0.437766	-0.333265	-0.291837	-0.787283	-1.58066	-0.297965	0	-0.17944
GO:0000060_protein_import_into_nucleus__translocation	0	-0.298819	-0.177823	-0.758516	-1.10144	-0.076077	0	-0.310281	-0.826196	-0.642608
GO:0000062_acyl-CoA_binding	-0.995053	-0.429412	0	-1.16521	-1.02995	-0.969242	-0.169582	0	-0.219143	-0.653872
GO:0000070_mitotic_sister_chromatid_segregation	0	0	0	0	0	-0.183391	0	0	-0.735588	-0.776564
GO:0000072_M_phase_specific_microtubule_process	0	0	0	0	0	-0.850366	0	0	0	0
GO:0000074_regulation_of_progression_through_cell_cycle	-0.522052	-0.349685	-0.391037	-0.527865	-0.362804	-0.194193	-0.386745	-0.767321	-0.027344	-0.37199
GO:0000075_cell_cycle_checkpoint	0	-0.244115	-0.430786	-0.594097	-0.058246	-0.446022	-0.059945	-1.9364	-0.089651	-0.459925
GO:0000077_DNA_damage_checkpoint	0	-0.475734	-0.900371	-0.234572	0	-0.56261	0	-1.92155	0	0
GO:0000079_regulation_of_cyclin-dependent_protein_kinase_activity	0	-0.264244	-0.15064	-1.11408	0	-1.36041	-0.069828	-0.561971	0	-0.10747
GO:0000080_G1_phase_of_mitotic_cell_cycle	0	0	-0.474393	0	0	0	-0.327873	0	0	-0.630486
GO:0000082_G1_S_transition_of_mitotic_cell_cycle	0	0	-0.394924	-0.246233	-0.790486	-0.042956	-0.19816	-0.812566	0	-0.68308
GO:0000083_G1_S-specific_transcription_in_mitotic_cell_cycle	0	0	0	0	0	0	-0.880941	0	0	-0.710598
GO:0000084_S_phase_of_mitotic_cell_cycle	0	0	0	-0.451157	-1.10209	0	0	0	0	0
GO:0000085_G2_phase_of_mitotic_cell_cycle	0	-0.959669	-1.9548	0	0	-0.581071	0	0	-0.685163	0
GO:0000086_G2_M_transition_of_mitotic_cell_cycle	0	0	0	0	-0.291837	-0.273395	0	-0.297965	-0.357361	-0.17944
GO:0000087_M_phase_of_mitotic_cell_cycle	0	-0.124486	-0.103455	-0.033212	-0.335192	-0.619965	-0.211624	-0.355247	-0.218361	-0.068528
GO:0000089_mitotic_metaphase	0	0	0	0	0	0	0	0	0	0
GO:0000090_mitotic_anaphase	0	0	0	0	0	0	0	-1.88377	0	0
GO:0000096_sulfur_amino_acid_metabolic_process	0	0	-0.224068	-0.932743	-0.118729	-0.75225	0	-0.402497	-0.507603	-1.32544
GO:0000097_sulfur_amino_acid_biosynthetic_process	0	0	0	-0.791986	0	-0.661832	0	-0.245294	-0.843816	-0.138152
GO:0000098_sulfur_amino_acid_catabolic_process	0	0	0	-0.571921	0	-0.499718	0	0	-0.60024	-1.06928
GO:0000099_sulfur_amino_acid_transporter_activity	0	0	0	0	0	0	0	0	0	0
GO:0000103_sulfate_assimilation	0	0	0	0	0	0	0	-0.612233	0	0
GO:0000104_succinate_dehydrogenase_activity	0	0	0	-0.930776	-0.875681	0	0	0	0	0
GO:0000105_histidine_biosynthetic_process	0	0	0	-1.2185	0	0	0	0	0	0
GO:0000109_nucleotide-excision_repair_complex	0	0	0	0	0	-0.850366	0	0	0	-0.710598
GO:0000118_histone_deacetylase_complex	0	0	-0.30624	0	-0.181875	-0.166963	-0.18504	0	-0.236478	-0.711968
GO:0000119_mediator_complex	0	0	0	-0.505491	0	0	0	0	0	-0.923015
GO:0000120_RNA_polymerase_I_transcription_factor_complex	0	0	0	0	0	0	0	0	0	0
GO:0000122_negative_regulation_of_transcription_from_RNA_polymerase_II_promoter	-0.340775	-0.031534	-0.96401	-0.010098	-0.218022	-0.297741	-1.3554	-0.127429	-0.049306	-0.037934
GO:0000123_histone_acetyltransferase_complex	-1.28487	0	-0.516342	0	0	-0.341035	-0.365249	0	0	-0.236862
GO:0000127_transcription_factor_TFIIIC_complex	0	0	0	0	0	0	0	0	-0.961862	-0.710598
GO:0000132_establishment_of_mitotic_spindle_orientation	0	0	0	0	-1.1615	-1.13522	0	0	0	0
GO:0000137_Golgi_cis_cisterna	0	-0.959669	0	0	0	0	0	0	0	-0.454007
GO:0000138_Golgi_trans_cisterna	0	0	0	0	0	0	0	0	0	-0.988778
GO:0000139_Golgi_membrane	-0.378383	-0.386465	-0.055188	-1.26113	-0.71314	-0.863983	-0.504412	-0.036899	-1.4309	-1.16767
GO:0000145_exocyst	0	-0.795842	-0.622654	0	0	-1.18087	0	0	0	0
GO:0000146_microfilament_motor_activity	-1.23512	0	0	-1.00413	0	0	0	0	0	0
GO:0000149_SNARE_binding	0	0	-0.47072	-0.088905	-0.067963	-0.059388	-0.069828	-0.256927	-0.102076	-0.272572
GO:0000151_ubiquitin_ligase_complex	-0.639837	-0.511762	-0.080737	-0.682081	-0.118633	-0.49594	-0.563783	-2.4053	-1.68938	-0.108685
GO:0000152_nuclear_ubiquitin_ligase_complex	0	0	0	-0.505491	0	0	0	-0.464727	-0.532926	0
GO:0000153_cytoplasmic_ubiquitin_ligase_complex	0	-0.868906	-0.692412	-0.571921	0	0	0	-1.40045	-0.60024	0
GO:0000154_rRNA_modification	0	0	0	0	0	-0.850366	0	0	0	-0.710598
GO:0000155_two-component_sensor_activity	0	0	0	0	0	0	0	0	0	-0.274501
GO:0000156_two-component_response_regulator_activity	0	0	0	0	0	0	-1.16695	0	0	0
GO:0000158_protein_phosphatase_type_2A_activity	0	0	0	0	-0.404925	-1.05584	-0.409288	-0.411812	0	-0.274501
GO:0000159_protein_phosphatase_type_2A_complex	0	-0.598165	0	-0.333265	-0.291837	-0.273395	-0.295718	0	-0.357361	-0.17944
GO:0000160_two-component_signal_transduction_system_(phosphorelay)	0	0	0	-0.686053	-0.198964	-0.183391	-0.608699	-0.204178	0	-0.107541
GO:0000163_protein_phosphatase_type_1_activity	0	0	0	-0.405639	-0.361051	-0.341035	-0.365249	-1.01172	0	-0.710708
GO:0000164_protein_phosphatase_type_1_complex	0	0	0	0	0	-0.850366	0	0	0	0
GO:0000165_MAPKKK_cascade	0	-0.011666	-0.324349	-0.114137	-0.118838	-0.04581	-0.652112	-0.484004	-0.011655	-0.403866
GO:0000166_nucleotide_binding	-0.187465	-0.536368	-0.007779	-1.94745	-1.84694	-0.258876	-2.13493	-1.0157	-1.11075	-2.46919
GO:0000170_sphingosine_hydroxylase_activity	0	0	0	0	0	0	0	0	0	0
GO:0000171_ribonuclease_MRP_activity	0	0	0	0	0	0	0	0	0	0
GO:0000172_ribonuclease_MRP_complex	0	0	0	0	0	-0.850366	0	0	0	0
GO:0000175_3'-5'-exoribonuclease_activity	0	0	0	0	-1.10209	0	-0.409288	-0.411812	-0.477728	-0.274501
GO:0000176_nuclear_exosome_(RNase_complex)	0	0	0	0	-1.1615	0	0	0	0	0
GO:0000178_exosome_(RNase_complex)	0	0	0	0	-0.875681	0	0	0	-0.961862	0
GO:0000184_mRNA_catabolic_process__nonsense-mediated_decay	0	0	0	0	-0.714616	0	0	0	-0.797996	-0.556936
GO:0000185_activation_of_MAPKKK_activity	0	0	0	0	0	0	-0.609409	-0.612233	0	0
GO:0000186_activation_of_MAPKK_activity	0	0	-0.405432	0	0	0	-0.267753	-0.775832	0	-0.157191
GO:0000187_activation_of_MAPK_activity	0	-0.146166	-0.066186	-0.030558	0	-0.411757	-0.47393	-0.24918	0	-0.02494
GO:0000188_inactivation_of_MAPK_activity	0	0	-0.30624	-0.216129	0	-0.166963	-0.18504	0	-0.688946	-0.332558
GO:0000189_nuclear_translocation_of_MAPK	0	0	0	0	-1.86697	0	0	-0.722616	0	0
GO:0000209_protein_polyubiquitination	0	-0.637925	-0.474393	-0.366823	0	-0.304619	-0.327873	-0.921805	-0.391725	-0.205655
GO:0000212_meiotic_spindle_organization_and_biogenesis	-1.70378	0	0	-0.767852	0	0	-0.719687	0	0	0
GO:0000213_tRNA-intron_endonuclease_activity	0	-1.24832	0	0	0	0	0	0	0	0
GO:0000214_tRNA-intron_endonuclease_complex	0	-1.24832	0	0	0	0	0	0	0	0
GO:0000217_DNA_secondary_structure_binding	0	0	0	0	0	0	0	0	0	0
GO:0000221_vacuolar_proton-transporting_V-type_ATPase__V1_domain	0	0	0	0	0	0	0	0	0	0
GO:0000225_N-acetylglucosaminylphosphatidylinositol_deacetylase_activity	0	0	0	0	0	0	0	0	-1.25055	0
GO:0000226_microtubule_cytoskeleton_organization_and_biogenesis	-0.512161	0	-0.037028	-0.94671	-0.483012	-0.672094	-0.047219	0	0	-0.477366
GO:0000228_nuclear_chromosome	0	0	0	-0.667266	-0.051058	-0.041611	-2.05502	-0.542175	-0.020567	-0.765076
GO:0000235_astral_microtubule	0	0	0	0	-1.1615	-1.13522	0	0	0	0
GO:0000242_pericentriolar_material	0	0	0	0	0	0	-2.33464	0	0	0
GO:0000244_assembly_of_spliceosomal_tri-snRNP	0	0	0	0	-0.875681	0	0	0	0	0
GO:0000245_spliceosome_assembly	0	-1.17321	0	-0.216129	0	0	-1.11124	-0.186878	-0.236478	-0.711968
GO:0000247_C-8_sterol_isomerase_activity	0	0	-1.06164	0	-0.875681	0	0	0	0	0
GO:0000250_lanosterol_synthase_activity	-2.17807	-1.54311	0	0	0	0	0	0	0	0
GO:0000253_3-keto_sterol_reductase_activity	0	0	0	0	0	0	0	0	0	0
GO:0000254_C-4_methylsterol_oxidase_activity	0	0	0	0	-1.1615	0	0	0	0	0
GO:0000257_nitrilase_activity	0	0	-1.35296	0	0	0	0	0	0	0
GO:0000262_mitochondrial_chromosome	0	0	0	0	0	0	0	0	-1.25055	0
GO:0000266_mitochondrial_fission	0	0	0	0	0	0	0	0	0	-1.97802
GO:0000267_cell_fraction	-1.13973	-1.38626	-1.20535	-0.497519	-1.42276	-0.474281	-0.087955	-0.057399	-0.023796	-0.016134
GO:0000268_peroxisome_targeting_sequence_binding	0	0	0	0	-0.714616	0	-0.719687	0	-0.797996	0
GO:0000270_peptidoglycan_metabolic_process	0	0	0	0	0	0	0	-0.223532	0	-0.12175
GO:0000271_polysaccharide_biosynthetic_process	-0.94669	0	0	-1.03998	-0.449497	0	-0.456646	-0.92919	-0.57144	-0.976995
GO:0000272_polysaccharide_catabolic_process	0	0	0	-0.366823	-0.323837	0	-0.327873	0	-1.05952	0
GO:0000273_lipoic_acid_metabolic_process	0	0	0	0	0	0	0	0	-0.961862	0
GO:0000278_mitotic_cell_cycle	0	-0.067129	-0.508153	-0.171451	-0.983373	-0.362358	-0.346993	-0.48991	-0.347757	-0.367764
GO:0000279_M_phase	-0.255007	-0.062401	-0.101574	-0.12597	-0.220814	-0.56611	-0.354603	-0.143418	-0.087471	-0.149078
GO:0000281_cytokinesis_after_mitosis	0	0	0	0	0	0	0	0	0	0
GO:0000287_magnesium_ion_binding	-0.489235	-0.128639	-0.286287	-0.966581	-0.064907	-0.128017	-0.674684	-0.690943	-0.012356	-0.273068
GO:0000288_mRNA_catabolic_process__deadenylation-dependent_decay	0	0	0	0	-0.714616	0	-0.719687	-0.722616	0	0
GO:0000290_deadenylation-dependent_decapping	0	0	0	0	-1.1615	0	0	0	0	0
GO:0000291_mRNA_catabolic_process__exonucleolytic	0	0	0	0	0	0	0	-1.1701	0	0
GO:0000293_ferric-chelate_reductase_activity	0	0	0	0	-1.1615	0	0	0	0	0
GO:0000294_mRNA_catabolic_process__endonucleolytic_cleavage-dependent_decay	0	0	0	0	0	0	0	-1.1701	0	0
GO:0000295_adenine_nucleotide_transporter_activity	0	0	-1.06164	0	0	0	0	0	-0.961862	0
GO:0000299_integral_to_membrane_of_membrane_fraction	0	-0.475734	-0.327435	-0.234572	-1.8919	0	0	0	-0.255633	-0.367674
GO:0000300_peripheral_to_membrane_of_membrane_fraction	0	0	0	0	0	0	0	0	0	0
GO:0000301_retrograde_transport__vesicle_recycling_within_Golgi	0	0	0	0	0	0	0	0	0	-1.53161
GO:0000302_response_to_reactive_oxygen_species	0	-0.201792	-0.347594	-0.208934	-1.08969	-0.140872	-0.386231	-1.11868	-0.238885	-0.159493
GO:0000303_response_to_superoxide	0	0	0	-0.655941	0	0	-0.609409	-0.612233	-0.685163	0
GO:0000305_response_to_oxygen_radical	0	0	0	-0.571921	0	-0.499718	-0.526982	-0.529703	-0.60024	0
GO:0000307_cyclin-dependent_protein_kinase_holoenzyme_complex	0	-0.683049	-0.516342	-0.405639	-0.361051	-0.951861	0	0	0	-0.710708
GO:0000313_organellar_ribosome	0	-0.234801	-0.412383	-2.09085	-0.053955	-0.421845	-0.474799	-2.49248	0	-1.09431
GO:0000314_organellar_small_ribosomal_subunit	0	0	-0.474393	-0.366823	0	-0.304619	-0.327873	-0.921805	0	-1.24842
GO:0000315_organellar_large_ribosomal_subunit	0	-0.475734	-0.327435	-1.31374	-0.198964	-0.56261	-0.608699	-0.613336	0	-0.367674
GO:0000318_protein-methionine-R-oxide_reductase_activity	0	0	-1.35296	0	0	0	0	0	0	0
GO:0000320_re-entry_into_mitotic_cell_cycle	0	0	-0.895195	0	-1.86697	0	0	0	0	0
GO:0000323_lytic_vacuole	-0.707056	-0.558083	-2.51318	-1.16856	-0.32152	-0.72393	-0.069557	-0.223725	-0.012191	-1.60317
GO:0000334_3-hydroxyanthranilate_3_4-dioxygenase_activity	-2.17807	0	0	0	0	0	0	0	0	0
GO:0000339_RNA_cap_binding	0	0	0	0	0	0	0	0	-0.797996	-0.556936
GO:0000375_RNA_splicing__via_transesterification_reactions	0	-0.951264	-0.07307	-0.630709	-0.264116	-0.089774	-1.24296	-0.523453	-0.706462	-2.14495
GO:0000377_RNA_splicing__via_transesterification_reactions_with_bulged_adenosine_as_nucleophile	0	-0.951264	-0.07307	-0.630709	-0.264116	-0.089774	-1.24296	-0.523453	-0.706462	-2.14495
GO:0000387_spliceosomal_snRNP_biogenesis	0	0	0	0	-0.714616	0	0	0	0	-0.556936
GO:0000389_nuclear_mRNA_3'-splice_site_recognition	0	0	0	0	0	0	0	0	0	-0.710598
GO:0000394_RNA_splicing__via_endonucleolytic_cleavage_and_ligation	0	-1.24832	0	0	0	0	0	0	0	0
GO:0000395_nuclear_mRNA_5'-splice_site_recognition	0	0	0	0	0	0	0	0	0	0
GO:0000398_nuclear_mRNA_splicing__via_spliceosome	0	-0.951264	-0.07307	-0.630709	-0.264116	-0.089774	-1.24296	-0.523453	-0.706462	-2.14495
GO:0000400_four-way_junction_DNA_binding	0	0	0	0	0	0	0	0	0	0
GO:0000428_DNA-directed_RNA_polymerase_complex	0	0	0	-0.255101	0	-0.201844	-1.26939	-0.661683	0	-0.407268
GO:0000502_proteasome_complex_(sensu_Eukaryota)	0	-0.975471	-0.076799	-0.35778	-1.26524	-4.75112	-1.76867	-0.117212	-0.407019	-0.222839
GO:0000506_glycosylphosphatidylinositol-N-acetylglucosaminyltransferase_(GPI-GnT)_complex	0	0	0	0	0	-1.13522	0	0	0	0
GO:0000507_1-acylglycerophosphocholine_O-acyltransferase	0	0	0	0	0	0	0	0	0	0
GO:0000578_embryonic_axis_specification	0	0	0	-0.767852	0	0	0	0	0	0
GO:0000702_oxidized_base_lesion_DNA_N-glycosylase_activity	0	0	0	0	0	0	0	0	0	0
GO:0000720_pyrimidine_dimer_repair_via_nucleotide-excision_repair	0	0	0	0	0	0	0	0	0	-0.988778
GO:0000722_telomere_maintenance_via_recombination	0	0	0	0	0	0	0	0	0	-0.988778
GO:0000723_telomere_maintenance	0	0	-0.437766	-0.333265	0	-0.273395	-0.838842	0	0	-0.56219
GO:0000724_double-strand_break_repair_via_homologous_recombination	0	0	0	0	0	0	0	0	0	0
GO:0000725_recombinational_repair	0	0	0	0	0	0	0	0	0	0
GO:0000726_non-recombinational_repair	0	0	0	0	0	0	0	0	0	-0.378689
GO:0000731_DNA_synthesis_during_DNA_repair	0	0	0	0	0	0	0	0	-0.797996	0
GO:0000737_DNA_catabolic_process__endonucleolytic	0	0	0	0	0	0	0	0	-1.25055	0
GO:0000739_DNA_strand_annealing_activity	0	-1.54311	0	-1.2185	0	-1.13522	0	0	0	0
GO:0000746_conjugation	0	0	0	0	0	0	0	0	0	0
GO:0000747_conjugation_with_cellular_fusion	0	0	0	0	0	0	0	0	0	0
GO:0000774_adenyl-nucleotide_exchange_factor_activity	0	0	0	-1.2185	0	0	0	0	0	0
GO:0000775_chromosome__pericentric_region	-0.716176	0	-0.115434	-0.063168	-0.419151	-0.690434	0	0	-0.264678	-0.644517
GO:0000776_kinetochore	-0.97012	0	-0.269204	0	-0.967409	-0.447374	0	0	-0.203392	-1.61303
GO:0000777_condensed_chromosome_kinetochore	0	0	0	0	0	0	0	0	0	-0.556936
GO:0000779_condensed_chromosome__pericentric_region	0	0	0	0	0	0	0	0	0	-0.378689
GO:0000780_condensed_nuclear_chromosome__pericentric_region	0	0	0	0	0	0	0	0	0	0
GO:0000781_chromosome__telomeric_region	0	0	-0.474393	-0.366823	0	0	-0.327873	-0.33021	0	-0.205655
GO:0000784_nuclear_chromosome__telomeric_region	0	0	0	-0.930776	0	0	-0.880941	0	0	0
GO:0000785_chromatin	0	-0.167841	-0.312577	-0.261885	-0.982081	-0.14434	-0.321383	-0.09329	-0.170924	-0.910923
GO:0000786_nucleosome	0	-0.32541	-0.593249	-0.126738	-0.719855	-0.66682	-0.349187	-0.104582	0	-0.401946
GO:0000790_nuclear_chromatin	0	0	0	-1.97636	-0.181875	0	-0.565149	0	0	-0.711968
GO:0000791_euchromatin	0	0	0	-1.2185	0	0	-1.16695	0	0	0
GO:0000792_heterochromatin	0	0	-0.252933	-0.526316	-0.909915	-0.127221	-0.456646	0	0	-0.248212
GO:0000793_condensed_chromosome	0	0	0	-0.095323	-0.073465	-0.238336	-0.586782	-0.273471	-0.363008	-0.117765
GO:0000794_condensed_nuclear_chromosome	0	0	0	0	-0.181875	-0.166963	-0.565149	-0.569659	-0.236478	-0.095175
GO:0000795_synaptonemal_complex	0	0	0	0	-0.361051	-0.341035	-0.365249	0	0	-0.236862
GO:0000796_condensin_complex	0	0	0	0	0	-1.13522	0	0	0	0
GO:0000800_lateral_element	0	0	0	0	-0.875681	-0.850366	0	0	0	0
GO:0000801_central_element	0	0	0	0	0	0	0	0	0	0
GO:0000802_transverse_filament	0	0	0	0	0	0	0	0	0	0
GO:0000803_sex_chromosome	0	0	0	-0.571921	0	0	0	0	0	-0.378689
GO:0000805_X_chromosome	0	0	0	-1.2185	0	0	0	0	0	0
GO:0000808_origin_recognition_complex	0	0	0	0	0	0	-0.609409	0	0	-0.454007
GO:0000819_sister_chromatid_segregation	0	0	0	0	0	-0.183391	0	0	-0.735588	-0.776564
GO:0000900_translation_repressor_activity__nucleic_acid_binding	0	-1.24832	0	0	0	0	0	-0.883977	0	0
GO:0000902_cell_morphogenesis	-0.348913	-0.757556	-0.167593	-0.014719	-0.045738	-0.157625	-0.001735	-0.035881	-0.218048	-0.226298
GO:0000904_cellular_morphogenesis_during_differentiation	-1.12648	-0.378224	-0.312803	-0.000418	-0.003036	-0.066298	-0.025186	-0.010759	-0.224483	-0.005159
GO:0000910_cytokinesis	-0.768664	-0.253917	0	-0.082961	-0.233154	-0.054736	-0.238421	-1.4282	-0.095639	-0.252415
GO:0000912_cytokinesis__formation_of_actomyosin_apparatus	0	0	0	0	0	0	0	0	0	0
GO:0000915_cytokinesis__contractile_ring_formation	0	0	0	0	0	0	0	0	0	0
GO:0000917_barrier_septum_formation	0	0	0	0	0	0	-1.16695	0	0	0
GO:0000920_cell_separation_during_cytokinesis	0	0	0	0	0	0	0	-0.883977	0	0
GO:0000921_septin_ring_assembly	0	0	0	0	-1.1615	0	0	0	0	0
GO:0000922_spindle_pole	0	0	0	0	-0.239637	-0.661832	-0.243218	-0.245294	0	-0.138152
GO:0000930_gamma-tubulin_complex	0	0	0	-0.655941	0	0	-0.609409	0	0	0
GO:0000931_gamma-tubulin_large_complex	0	0	0	0	0	0	0	0	0	0
GO:0000939_inner_kinetochore_of_condensed_chromosome	0	0	0	0	0	0	0	0	0	-0.988778
GO:0000940_outer_kinetochore_of_condensed_chromosome	0	0	0	0	0	0	0	0	0	0
GO:0001101_response_to_acid	0	0	0	0	0	0	0	0	0	-0.320685
GO:0001302_replicative_cell_aging	0	0	0	0	0	0	0	0	0	0
GO:0001306_age-dependent_response_to_oxidative_stress	0	0	0	0	0	0	0	0	0	-0.988778
GO:0001315_age-dependent_response_to_reactive_oxygen_species	0	0	0	0	0	0	-1.16695	0	-1.25055	0
GO:0001409_guanine_nucleotide_transporter_activity	0	0	0	0	0	0	0	0	0	0
GO:0001501_skeletal_development	-1.00547	-0.462414	-0.333558	-0.097105	-0.009995	-0.162706	-0.004046	-0.094351	-0.016793	-0.051889
GO:0001502_cartilage_condensation	0	0	-0.437766	0	0	-1.49742	0	0	0	-0.17944
GO:0001503_ossification	-0.351465	-0.034558	-0.709386	-0.20635	-0.062787	-0.500881	-0.006403	-0.257941	-0.055978	-0.254597
GO:0001504_neurotransmitter_uptake	0	0	0	0	-0.291837	0	0	-0.297965	-0.357361	-0.17944
GO:0001505_regulation_of_neurotransmitter_levels	-0.775575	-0.079833	-0.05732	-0.014168	-0.001383	-0.004347	-0.10998	-0.007388	-0.122116	-0.010183
GO:0001507_acetylcholine_catabolic_process_in_synaptic_cleft	0	0	0	0	0	0	0	0	0	0
GO:0001508_regulation_of_action_potential	0	0	-0.059994	-0.116061	-0.017642	-0.01426	0	-0.225655	-0.137881	-0.159828
GO:0001509_legumain_activity	0	0	-1.06164	0	-0.875681	0	0	0	0	0
GO:0001510_RNA_methylation	0	0	0	0	0	-0.850366	0	0	0	-0.710598
GO:0001514_selenocysteine_incorporation	0	0	0	0	0	0	0	0	0	-0.556936
GO:0001515_opioid_peptide_activity	0	0	0	0	0	0	0	0	0	0
GO:0001516_prostaglandin_biosynthetic_process	0	0	-0.474393	-0.366823	0	0	0	0	0	-0.205655
GO:0001518_voltage-gated_sodium_channel_complex	0	0	0	0	0	0	0	0	0	0
GO:0001520_outer_dense_fiber	0	0	0	0	0	0	0	0	0	0
GO:0001522_pseudouridine_synthesis	0	0	-1.35296	0	0	0	0	0	0	0
GO:0001523_retinoid_metabolic_process	-0.995053	-2.0066	-0.286908	-0.599074	-0.166546	0	0	-0.171345	-0.219143	-0.653872
GO:0001525_angiogenesis	-2.31163	-1.1107	-0.50224	-0.118008	-0.009661	-0.453839	-0.072928	-0.569764	-0.007505	-0.001911
GO:0001527_microfibril	0	0	-0.692412	0	0	0	0	0	0	0
GO:0001530_lipopolysaccharide_binding	0	0	0	-0.930776	0	0	0	0	0	0
GO:0001533_cornified_envelope	0	0	0	-0.451157	0	0	-0.409288	0	0	0
GO:0001539_ciliary_or_flagellar_motility	0	0	0	0	0	0	0	0	0	0
GO:0001540_beta-amyloid_binding	0	0	0	0	-0.457573	0	-0.462106	0	-0.532926	-0.320685
GO:0001541_ovarian_follicle_development	0	0	0	0	-0.166546	0	0	-0.530009	-0.219143	-0.301275
GO:0001542_ovulation_(sensu_Mammalia)	0	-0.530892	-0.376629	0	-0.239637	0	0	0	0	-0.452148
GO:0001543_ovarian_follicle_rupture	0	0	0	0	0	0	0	0	0	-0.710598
GO:0001544_initiation_of_primordial_ovarian_follicle_growth	0	0	0	0	0	0	0	0	0	0
GO:0001547_antral_ovarian_follicle_growth	0	0	0	0	0	0	0	0	0	0
GO:0001550_ovarian_cumulus_expansion	0	0	0	0	0	0	0	0	0	0
GO:0001553_luteinization	0	0	0	-0.767852	0	0	0	0	0	0
GO:0001556_oocyte_maturation	0	0	0	0	0	0	0	0	0	0
GO:0001558_regulation_of_cell_growth	0	-0.492801	-0.547617	-0.24567	-0.414815	-0.217711	-0.03782	-0.00038	-0.17466	-0.148457
GO:0001560_regulation_of_cell_growth_by_extracellular_stimulus	0	0	0	0	0	0	0	0	0	0
GO:0001561_fatty_acid_alpha-oxidation	0	0	0	0	0	-0.850366	0	-0.883977	0	0
GO:0001562_response_to_protozoan	0	0	0	0	0	0	0	0	0	0
GO:0001565_phorbol_ester_receptor_activity	0	0	-1.01498	0	0	-0.222675	0	0	0	-0.138152
GO:0001566_non-kinase_phorbol_ester_receptor_activity	0	0	0	0	0	0	0	0	0	0
GO:0001568_blood_vessel_development	-2.55439	-1.22142	-0.929546	-0.172628	-0.003205	-0.191695	-0.054846	-0.388839	-0.013661	-0.005508
GO:0001569_patterning_of_blood_vessels	-1.15078	-0.562741	-0.405432	0	-0.264024	-0.246334	-0.267753	-0.269913	0	0
GO:0001570_vasculogenesis	0	-0.475734	-0.327435	-0.234572	-0.198964	0	0	0	0	-0.367674
GO:0001573_ganglioside_metabolic_process	0	0	0	-0.451157	0	-0.384086	0	-0.411812	-0.477728	-0.274501
GO:0001574_ganglioside_biosynthetic_process	0	0	0	0	0	0	0	0	-0.797996	-0.556936
GO:0001578_microtubule_bundle_formation	0	0	0	0	-0.522274	0	0	0	0	-0.378689
GO:0001579_medium-chain_fatty_acid_transport	0	-1.54311	-1.35296	0	0	0	0	0	0	0
GO:0001580_detection_of_chemical_stimulus_during_sensory_perception_of_bitter_taste	0	0	0	0	0	0	0	0	0	0
GO:0001582_detection_of_chemical_stimulus_during_sensory_perception_of_sweet_taste	0	0	0	0	0	0	0	0	0	0
GO:0001584_rhodopsin-like_receptor_activity	-0.322205	0	-0.000535	-8.8e-05	0	0	0	-0.000339	-5e-06	0
GO:0001588_dopamine_D1_receptor-like_receptor_activity	0	0	0	0	0	0	0	0	0	0
GO:0001589_dopamine_D5_receptor_activity	0	0	0	0	0	0	0	0	0	0
GO:0001590_dopamine_D1_receptor_activity	0	0	0	0	0	0	0	0	0	0
GO:0001591_dopamine_D2_receptor-like_receptor_activity	0	0	0	0	0	0	0	0	0	0
GO:0001593_dopamine_D4_receptor_activity	0	0	0	0	0	0	0	0	0	0
GO:0001594_trace-amine_receptor_activity	0	0	0	0	0	0	0	0	0	0
GO:0001595_angiotensin_receptor_activity	-1.19077	0	0	0	0	0	0	0	0	0
GO:0001596_angiotensin_type_I_receptor_activity	-1.87846	0	0	0	0	0	0	0	0	0
GO:0001599_endothelin-A_receptor_activity	0	0	0	0	0	0	0	0	0	0
GO:0001600_endothelin-B_receptor_activity	0	0	0	0	0	0	0	0	0	0
GO:0001601_peptide_YY_receptor_activity	0	0	0	0	0	0	0	0	0	0
GO:0001602_pancreatic_polypeptide_receptor_activity	0	0	0	0	0	0	0	0	0	0
GO:0001603_vasopressin-like_receptor_activity	0	0	0	0	0	0	0	0	-0.60024	0
GO:0001604_urotensin_II_receptor_activity	0	0	0	0	0	0	0	0	0	0
GO:0001605_adrenomedullin_receptor_activity	0	0	0	0	0	0	0	-1.1701	0	0
GO:0001607_neuromedin_U_receptor_activity	0	0	0	0	0	0	0	0	0	0
GO:0001608_nucleotide_receptor_activity__G-protein_coupled	0	0	0	-0.051675	0	0	0	-0.038997	0	0
GO:0001609_adenosine_receptor_activity__G-protein_coupled	0	0	0	0	0	0	0	0	0	0
GO:0001610_A1_adenosine_receptor_activity__G-protein_coupled	0	0	0	0	0	0	0	0	0	0
GO:0001611_A2A_adenosine_receptor_activity__G-protein_coupled	0	0	0	0	0	0	0	0	0	0
GO:0001612_A2B_adenosine_receptor_activity__G-protein_coupled	0	0	0	0	0	0	0	0	0	0
GO:0001613_A3_adenosine_receptor_activity__G-protein_coupled	0	0	0	0	0	0	0	0	0	0
GO:0001614_purinergic_nucleotide_receptor_activity	0	0	0	-0.051675	0	0	0	-0.038997	0	0
GO:0001615_thyrotropin_releasing_hormone_and_secretagogue-like_receptors_activity	0	0	0	0	0	0	0	-0.722616	0	0
GO:0001616_growth_hormone_secretagogue_receptor_activity	0	0	0	0	0	0	0	0	0	0
GO:0001618_viral_receptor_activity	0	0	0	0	0	0	0	0	0	0
GO:0001619_lysosphingolipid_and_lysophosphatidic_acid_receptor_activity	0	0	0	0	0	0	-0.409288	0	0	0
GO:0001621_platelet_ADP_receptor_activity	0	0	0	0	0	0	0	0	0	0
GO:0001631_cysteinyl_leukotriene_receptor_activity	0	0	0	0	0	0	0	0	0	0
GO:0001632_leukotriene_B4_receptor_activity	0	0	0	0	0	0	0	0	0	0
GO:0001633_secretin-like_receptor_activity	0	0	-0.211218	0	0	0	-0.11184	0	0	-0.047025
GO:0001635_calcitonin_gene-related_polypeptide_receptor_activity	0	0	0	0	0	0	0	0	0	-0.556936
GO:0001636_corticotrophin-releasing_factor_gastric_inhibitory_peptide-like_receptor_activity	0	0	0	0	0	0	0	0	0	0
GO:0001637_G-protein_chemoattractant_receptor_activity	0	0	0	0	0	0	0	0	0	0
GO:0001639_PLC_activating_metabotropic_glutamate_receptor_activity	0	0	0	0	0	0	0	0	0	0
GO:0001640_adenylate_cyclase_inhibiting_metabotropic_glutamate_receptor_activity	0	0	0	0	0	0	0	0	-0.532926	0
GO:0001641_group_II_metabotropic_glutamate_receptor_activity	0	0	0	0	0	0	0	0	0	0
GO:0001642_group_III_metabotropic_glutamate_receptor_activity	0	0	0	0	0	0	0	0	-0.685163	0
GO:0001649_osteoblast_differentiation	-0.798089	-0.275138	-0.974006	-0.325969	0	-0.064465	-0.075418	-0.076558	0	-0.117765
GO:0001650_fibrillar_center	0	0	-1.35296	0	0	0	0	0	0	0
GO:0001651_dense_fibrillar_component	0	0	0	0	0	0	0	-1.1701	0	0
GO:0001652_granular_component	0	0	0	0	0	0	0	0	0	0
GO:0001653_peptide_receptor_activity	-0.333906	0	-0.006272	0	0	-0.000353	0	-0.004902	-0.001952	-0.000204
GO:0001654_eye_development	0	-0.696551	0	-0.077449	0	-0.05047	0	0	-0.089651	-0.089544
GO:0001655_urogenital_system_development	-0.577649	0	0	-0.110093	-0.406179	-0.013193	-0.08059	-0.214752	0	-0.14947
GO:0001656_metanephros_development	0	0	0	-0.291015	-0.062904	-0.054736	-0.064684	-0.065725	0	-0.252415
GO:0001657_ureteric_bud_development	0	0	0	-0.365863	-0.085978	-0.076077	-0.088117	0	0	-0.343726
GO:0001658_ureteric_bud_branching	0	0	0	-0.791986	-0.239637	-0.222675	-0.243218	0	0	-0.138152
GO:0001659_thermoregulation	0	0	0	-0.640536	0	-0.166963	0	0	0	0
GO:0001660_fever	0	0	0	-0.655941	0	0	0	0	0	0
GO:0001662_behavioral_fear_response	0	0	0	-0.303935	0	-0.246334	0	0	0	-0.503341
GO:0001664_G-protein-coupled_receptor_binding	0	-0.062263	-0.087409	-0.098933	-0.06355	-0.050559	-0.0665	-0.021062	-0.123389	-0.00215
GO:0001665_alpha-N-acetylgalactosaminide_alpha-2_6-sialyltransferase_activity	0	0	0	0	0	0	0	0	0	-0.988778
GO:0001666_response_to_hypoxia	-0.399526	-0.762348	-0.17908	-0.309936	-0.044104	-0.312878	-0.001996	-0.388371	-0.030306	-0.279563
GO:0001667_ameboidal_cell_migration	0	0	0	0	-0.714616	-1.81566	0	0	0	-0.556936
GO:0001668_phosphatidylinositol-4_5-bisphosphate_5-phosphatase_activity	0	0	0	0	0	0	0	0	0	0
GO:0001669_acrosome	0	-0.475734	-0.327435	-0.234572	-0.198964	0	-0.202263	0	0	-0.367674
GO:0001670_dopamine_D2_receptor_activity	0	0	0	0	0	0	0	0	0	0
GO:0001671_ATPase_stimulator_activity	0	0	0	0	0	0	0	0	0	-0.988778
GO:0001673_male_germ_cell_nucleus	0	0	0	0	0	0	0	0	0	0
GO:0001674_female_germ_cell_nucleus	0	0	0	0	0	0	0	0	0	0
GO:0001675_acrosome_formation	0	0	-0.895195	0	-0.714616	-0.690246	0	0	0	0
GO:0001676_long-chain_fatty_acid_metabolic_process	0	-0.562741	0	-0.303935	0	-1.38285	0	0	0	0
GO:0001678_cell_glucose_homeostasis	0	0	0	0	-0.457573	0	0	0	-0.532926	-0.320685
GO:0001681_sialate_O-acetylesterase_activity	0	0	-1.35296	0	0	0	0	0	0	0
GO:0001691_pseudophosphatase_activity	0	0	0	0	0	0	0	0	-1.25055	0
GO:0001696_gastric_acid_secretion	0	0	0	0	0	0	0	0	0	0
GO:0001701_in_utero_embryonic_development	-0.505675	0	-1.43507	-0.35512	-0.007911	-0.225589	-0.128219	-0.13088	-0.21013	-0.28403
GO:0001702_gastrulation_with_mouth_forming_second	-1.02168	-0.45162	-0.850588	-0.640536	-0.181875	0	-0.565149	0	-0.236478	-0.332558
GO:0001704_formation_of_primary_germ_layer	-0.97012	-0.408873	-0.762812	-0.184412	0	-0.447374	-0.489598	0	0	-0.273303
GO:0001706_endoderm_formation	-1.87846	-1.24832	-1.06164	0	0	0	0	0	0	0
GO:0001707_mesoderm_formation	0	0	-0.30624	-0.216129	0	-0.52037	-0.565149	0	0	-0.332558
GO:0001708_cell_fate_specification	-1.1144	-0.530892	-0.376629	-0.278073	-0.239637	0	0	0	0	0
GO:0001709_cell_fate_determination	-1.99986	-0.311718	-0.565682	0	-0.093098	0	-0.095336	-0.330785	-0.133201	0
GO:0001710_mesodermal_cell_fate_commitment	0	0	0	0	0	0	0	0	0	0
GO:0001711_endodermal_cell_fate_commitment	-2.17807	-1.54311	-1.35296	0	0	0	0	0	0	0
GO:0001725_stress_fiber	-1.05025	-0.475734	-0.900371	-0.686053	0	0	0	-0.204178	-0.255633	0
GO:0001726_ruffle	-0.768664	0	-0.142698	-0.623249	0	0	-0.064684	-0.932102	0	-1.21679
GO:0001727_lipid_kinase_activity	0	0	-0.30624	0	-0.181875	-0.52037	-0.565149	-0.186878	-0.688946	-0.095175
GO:0001729_ceramide_kinase_activity	0	0	0	0	-1.1615	0	0	0	0	0
GO:0001730_2'-5'-oligoadenylate_synthetase_activity	0	0	0	-0.930776	0	0	0	0	0	0
GO:0001735_prenylcysteine_oxidase_activity	0	0	0	0	0	0	0	0	-1.25055	0
GO:0001736_establishment_of_planar_polarity	0	0	0	0	0	0	0	0	0	0
GO:0001738_morphogenesis_of_a_polarized_epithelium	0	0	0	0	0	0	0	0	0	0
GO:0001739_sex_chromatin	0	0	0	-0.571921	0	0	0	0	0	-0.378689
GO:0001740_Barr_body	0	0	0	-1.2185	0	0	0	0	0	0
GO:0001750_photoreceptor_outer_segment	0	0	0	-0.255101	0	0	0	0	0	0
GO:0001754_eye_photoreceptor_cell_differentiation	0	-0.530892	0	-0.278073	0	-0.222675	0	0	-0.300613	0
GO:0001755_neural_crest_cell_migration	0	-0.562741	0	0	-0.264024	0	0	0	0	-0.157191
GO:0001756_somitogenesis	-1.1144	-0.530892	0	0	0	-0.222675	0	0	0	-0.929927
GO:0001757_somite_specification	0	0	0	0	0	0	0	0	0	0
GO:0001758_retinal_dehydrogenase_activity	0	-1.07843	0	-0.767852	0	0	0	0	0	0
GO:0001759_induction_of_an_organ	0	0	0	0	0	0	0	-0.33021	0	0
GO:0001760_aminocarboxymuconate-semialdehyde_decarboxylase_activity	0	0	0	0	0	0	0	0	0	0
GO:0001761_beta-alanine_transporter_activity	0	-1.54311	0	0	0	0	0	0	0	0
GO:0001762_beta-alanine_transport	0	-1.54311	0	0	0	0	0	0	0	0
GO:0001763_morphogenesis_of_a_branching_structure	-0.659972	-0.180779	-0.089292	-0.177662	-0.133923	-0.287504	-0.331601	-0.033678	0	-0.126748
GO:0001764_neuron_migration	0	-0.497015	0	0	-0.277874	-0.780557	-0.115167	0	0	-0.100621
GO:0001766_lipid_raft_polarization	0	0	0	0	0	0	0	0	0	0
GO:0001767_establishment_of_lymphocyte_polarity	-2.17807	0	0	-1.2185	0	0	0	0	0	0
GO:0001768_establishment_of_T_cell_polarity	-2.17807	0	0	-1.2185	0	0	0	0	0	0
GO:0001772_immunological_synapse	-0.995053	-0.429412	0	-0.199487	0	0	-0.169582	0	-0.219143	0
GO:0001773_myeloid_dendritic_cell_activation	0	0	0	0	0	0	0	0	0	0
GO:0001775_cell_activation	-0.195492	-0.360908	-0.294138	-0.154311	-0.002579	-0.005019	-0.047161	-0.091647	-0.011579	-0.037402
GO:0001776_leukocyte_homeostasis	0	0	0	-0.736267	0	-0.201844	-0.221538	-0.223532	0	0
GO:0001777_T_cell_homeostatic_proliferation	0	0	0	0	0	0	0	0	0	0
GO:0001778_plasma_membrane_repair	0	0	0	0	0	0	-0.880941	0	0	0
GO:0001779_natural_killer_cell_differentiation	0	0	-0.895195	-0.767852	0	0	0	0	0	0
GO:0001780_neutrophil_homeostasis	0	0	0	0	0	0	0	0	0	0
GO:0001781_neutrophil_apoptosis	0	0	0	0	0	0	0	0	0	0
GO:0001782_B_cell_homeostasis	0	0	0	-0.505491	0	-0.435888	-0.462106	-0.464727	0	0
GO:0001783_B_cell_apoptosis	0	0	0	0	0	0	-1.16695	0	0	0
GO:0001784_phosphotyrosine_binding	0	0	0	0	-2.25421	0	-0.462106	-0.464727	-0.532926	-0.320685
GO:0001786_phosphatidylserine_binding	0	-2.61921	-0.895195	0	0	0	0	0	0	0
GO:0001788_antibody-dependent_cellular_cytotoxicity	0	0	-1.06164	0	-0.875681	0	0	0	0	0
GO:0001794_type_IIa_hypersensitivity	0	0	-0.895195	0	-0.714616	0	0	0	-0.797996	0
GO:0001796_regulation_of_type_IIa_hypersensitivity	0	0	-0.895195	0	-0.714616	0	0	0	-0.797996	0
GO:0001798_positive_regulation_of_type_IIa_hypersensitivity	0	0	-0.895195	0	-0.714616	0	0	0	-0.797996	0
GO:0001802_type_III_hypersensitivity	0	0	-1.35296	0	-1.1615	0	0	0	0	0
GO:0001803_regulation_of_type_III_hypersensitivity	0	0	-1.35296	0	-1.1615	0	0	0	0	0
GO:0001805_positive_regulation_of_type_III_hypersensitivity	0	0	-1.35296	0	-1.1615	0	0	0	0	0
GO:0001806_type_IV_hypersensitivity	0	0	0	0	0	0	0	0	0	0
GO:0001807_regulation_of_type_IV_hypersensitivity	0	0	0	0	0	0	0	0	0	0
GO:0001808_negative_regulation_of_type_IV_hypersensitivity	0	0	0	0	0	0	0	0	0	0
GO:0001810_regulation_of_type_I_hypersensitivity	0	0	-0.692412	-0.571921	-0.522274	0	0	0	0	0
GO:0001811_negative_regulation_of_type_I_hypersensitivity	0	0	0	-1.2185	0	0	0	0	0	0
GO:0001812_positive_regulation_of_type_I_hypersensitivity	0	0	-0.779826	0	-0.604522	0	0	0	0	0
GO:0001816_cytokine_production	0	-0.595404	-0.290342	-0.050019	-0.095894	-0.078609	-0.218745	-0.033919	-0.171269	-0.004628
GO:0001817_regulation_of_cytokine_production	0	-0.734983	-0.565057	0	0	0	0	0	0	0
GO:0001818_negative_regulation_of_cytokine_production	0	-1.24832	0	0	0	0	0	0	0	0
GO:0001819_positive_regulation_of_cytokine_production	0	0	0	0	0	0	0	0	0	0
GO:0001820_serotonin_secretion	0	0	-0.779826	0	-0.604522	0	0	0	0	0
GO:0001822_kidney_development	-0.611735	0	0	-0.136041	-0.483657	-0.018015	-0.102224	-0.261868	0	-0.0862
GO:0001823_mesonephros_development	0	0	0	0	0	0	0	0	0	0
GO:0001824_blastocyst_development	0	0	-1.65976	-0.234572	-0.198964	0	-0.608699	0	-0.255633	-0.367674
GO:0001825_blastocyst_formation	0	0	-0.895195	0	0	0	0	0	0	0
GO:0001826_inner_cell_mass_cell_differentiation	0	0	0	0	0	0	0	0	0	0
GO:0001829_trophectodermal_cell_differentiation	0	0	0	0	0	0	0	0	0	0
GO:0001832_blastocyst_growth	0	0	-1.9548	0	-0.604522	0	-0.609409	0	0	-0.454007
GO:0001833_inner_cell_mass_cell_proliferation	0	0	0	0	0	0	0	0	0	-0.988778
GO:0001835_blastocyst_hatching	0	0	-0.779826	-0.655941	-0.604522	0	0	0	0	-0.454007
GO:0001836_release_of_cytochrome_c_from_mitochondria	0	0	0	0	0	-0.435888	-0.462106	-0.464727	0	-0.923015
GO:0001837_epithelial_to_mesenchymal_transition	0	0	0	-0.366823	-0.323837	-0.304619	0	0	-0.391725	-0.205655
GO:0001838_embryonic_epithelial_tube_formation	0	0	-0.252933	0	-0.140279	-0.127221	-0.456646	-0.144688	0	-0.066574
GO:0001839_neural_plate_morphogenesis	0	0	-0.30624	0	-0.181875	-0.166963	-0.565149	-0.186878	0	-0.095175
GO:0001840_neural_plate_development	0	0	-0.30624	0	-0.181875	-0.166963	-0.565149	-0.186878	0	-0.095175
GO:0001841_neural_tube_formation	0	0	-0.30624	0	-0.181875	-0.166963	-0.565149	-0.186878	0	-0.095175
GO:0001842_neural_fold_formation	0	0	0	0	-1.1615	0	0	0	0	0
GO:0001843_neural_tube_closure	0	0	-0.516342	0	0	0	-1.00629	0	0	-0.236862
GO:0001844_protein_insertion_into_mitochondrial_membrane_during_induction_of_apoptosis	0	0	0	0	0	0	0	0	0	-0.988778
GO:0001846_opsonin_binding	0	0	0	0	0	0	-0.609409	0	0	0
GO:0001847_opsonin_receptor_activity	0	0	0	0	0	0	0	0	0	0
GO:0001848_complement_binding	0	0	0	0	0	0	-0.719687	0	-0.797996	0
GO:0001849_complement_component_C1q_binding	0	0	0	0	0	0	-1.16695	0	0	0
GO:0001856_complement_component_C5a_binding	0	0	0	0	0	0	0	0	0	0
GO:0001864_pentraxin_binding	0	0	0	0	0	0	0	0	0	0
GO:0001865_NK_T_cell_differentiation	0	-2.61921	0	0	0	0	-0.719687	0	-0.797996	0
GO:0001866_NK_T_cell_proliferation	0	-1.24832	0	0	0	0	0	0	0	0
GO:0001867_complement_activation__lectin_pathway	0	0	0	-0.930776	0	0	0	-0.883977	0	0
GO:0001871_pattern_binding	0	-1.30401	-1.04876	-0.378815	-0.142266	-0.116724	-0.063187	-0.064872	-0.007527	-0.008933
GO:0001880_Mullerian_duct_regression	0	0	0	0	0	0	0	0	0	0
GO:0001881_receptor_recycling	-1.34145	0	-0.565057	0	0	-0.384086	0	0	0	0
GO:0001882_nucleoside_binding	0	0	-0.692412	0	0	-0.499718	0	0	0	0
GO:0001885_endothelial_cell_development	-1.48476	-0.868906	0	0	0	0	0	0	0	-0.378689
GO:0001886_endothelial_cell_morphogenesis	-1.87846	-1.24832	0	0	0	0	0	0	0	0
GO:0001887_selenium_metabolic_process	0	0	0	0	-0.875681	0	0	0	0	0
GO:0001889_liver_development	-1.23512	-0.637925	-1.24051	0	-1.69877	0	-0.327873	-0.921805	-0.391725	0
GO:0001890_placenta_development	0	0	-0.437766	0	0	0	0	0	-0.978537	0
GO:0001891_phagocytic_cup	0	0	0	-0.930776	0	0	0	-0.883977	0	0
GO:0001892_embryonic_placenta_development	0	0	-0.779826	0	0	0	0	0	-0.685163	0
GO:0001894_tissue_homeostasis	-0.681371	-1.11013	-1.16972	-0.448915	-0.35881	-0.132047	-0.15543	-0.038997	-0.061317	-0.051859
GO:0001895_retinal_homeostasis	0	0	0	0	0	0	0	0	0	0
GO:0001897_cytolysis_by_symbiont_of_host_cells	0	0	0	0	0	-1.81566	-0.719687	0	0	0
GO:0001905_activation_of_membrane_attack_complex	0	0	0	-1.2185	0	0	0	0	0	0
GO:0001906_cell_killing	0	-0.530892	-1.01498	0	-0.702155	-1.28154	-0.243218	0	0	-0.138152
GO:0001907_killing_by_symbiont_of_host_cells	0	0	0	0	0	-1.81566	-0.719687	0	0	0
GO:0001909_leukocyte_mediated_cytotoxicity	0	-0.683049	-1.33698	0	-0.996887	-0.341035	0	0	0	-0.236862
GO:0001910_regulation_of_leukocyte_mediated_cytotoxicity	0	-0.959669	-0.779826	0	0	-0.581071	0	0	0	-0.454007
GO:0001911_negative_regulation_of_leukocyte_mediated_cytotoxicity	0	0	-1.06164	0	0	0	0	0	0	0
GO:0001912_positive_regulation_of_leukocyte_mediated_cytotoxicity	0	-1.24832	0	0	0	-0.850366	0	0	0	-0.710598
GO:0001913_T_cell_mediated_cytotoxicity	0	-1.07843	-0.895195	0	0	0	0	0	0	0
GO:0001914_regulation_of_T_cell_mediated_cytotoxicity	0	-1.24832	-1.06164	0	0	0	0	0	0	0
GO:0001915_negative_regulation_of_T_cell_mediated_cytotoxicity	0	0	-1.35296	0	0	0	0	0	0	0
GO:0001916_positive_regulation_of_T_cell_mediated_cytotoxicity	0	-1.54311	0	0	0	0	0	0	0	0
GO:0001917_photoreceptor_inner_segment	0	0	0	0	0	0	0	0	0	0
GO:0001918_farnesylated_protein_binding	0	0	0	0	0	0	0	0	0	0
GO:0001919_regulation_of_receptor_recycling	-1.48476	0	-0.692412	0	0	0	0	0	0	0
GO:0001921_positive_regulation_of_receptor_recycling	-2.17807	0	0	0	0	0	0	0	0	0
GO:0001922_B-1_B_cell_homeostasis	0	0	0	0	0	0	0	0	0	0
GO:0001931_uropod	-1.40699	0	0	-2.41688	0	0	0	0	0	0
GO:0001932_regulation_of_protein_amino_acid_phosphorylation	0	0	-0.057134	-0.110093	-0.077794	-0.065178	-0.08059	-0.082232	-0.131263	-0.14947
GO:0001933_negative_regulation_of_protein_amino_acid_phosphorylation	0	0	0	0	0	-0.384086	0	0	-0.477728	-1.56113
GO:0001934_positive_regulation_of_protein_amino_acid_phosphorylation	0	0	0	-0.088905	-0.248325	0	0	-0.070918	-0.102076	0
GO:0001935_endothelial_cell_proliferation	0	0	0	-1.49359	0	-0.222675	-0.243218	-1.36944	-0.300613	0
GO:0001936_regulation_of_endothelial_cell_proliferation	0	0	0	-1.00413	0	-0.304619	0	-0.921805	-0.391725	0
GO:0001937_negative_regulation_of_endothelial_cell_proliferation	0	0	0	-0.655941	0	0	0	0	0	0
GO:0001938_positive_regulation_of_endothelial_cell_proliferation	0	0	0	-0.505491	0	-0.435888	0	-1.24396	-0.532926	0
GO:0001939_female_pronucleus	0	0	0	-0.930776	0	0	0	0	-0.961862	0
GO:0001940_male_pronucleus	0	0	0	-1.2185	0	0	0	0	0	0
GO:0001941_postsynaptic_membrane_organization	0	0	0	0	0	0	0	0	0	0
GO:0001942_hair_follicle_development	0	0	0	-0.184412	-0.152746	-0.139091	0	0	0	0
GO:0001944_vasculature_development	-2.52898	-1.19395	-0.901685	-0.163241	-0.002876	-0.180425	-0.050872	-0.370442	-0.012579	-0.004831
GO:0001945_lymph_vessel_development	0	0	0	0	-0.604522	0	0	0	0	0
GO:0001946_lymphangiogenesis	0	0	0	0	-0.604522	0	0	0	0	0
GO:0001947_heart_looping	0	-0.795842	0	0	0	-0.435888	0	0	0	0
GO:0001948_glycoprotein_binding	0	0	0	0	0	-0.273395	-0.295718	0	0	-0.17944
GO:0001951_D-glucose_absorption	0	0	0	0	0	0	0	0	0	0
GO:0001952_regulation_of_cell-matrix_adhesion	0	0	0	0	0	0	0	-0.464727	0	-0.320685
GO:0001953_negative_regulation_of_cell-matrix_adhesion	0	0	0	0	0	0	0	-0.722616	0	-0.556936
GO:0001955_blood_vessel_maturation	0	0	0	-0.767852	0	0	0	0	0	0
GO:0001956_positive_regulation_of_neurotransmitter_secretion	0	0	0	0	0	0	0	0	0	0
GO:0001957_intramembranous_ossification	0	0	0	0	0	0	0	0	0	-1.97802
GO:0001958_endochondral_ossification	0	0	0	-0.767852	0	0	0	0	0	0
GO:0001959_regulation_of_cytokine_and_chemokine_mediated_signaling_pathway	0	0	-1.35296	0	0	0	0	0	0	0
GO:0001960_negative_regulation_of_cytokine_and_chemokine_mediated_signaling_pathway	0	0	-1.35296	0	0	0	0	0	0	0
GO:0001963_synaptic_transmission__dopaminergic	0	0	0	0	-0.291837	0	0	0	0	0
GO:0001964_startle_response	0	0	0	0	0	0	0	0	0	0
GO:0001965_G-protein_alpha-subunit_binding	-1.48476	0	-0.692412	0	0	0	-0.526982	0	0	0
GO:0001967_suckling_behavior	0	-3.08803	-1.06164	0	0	0	-0.880941	0	0	0
GO:0001968_fibronectin_binding	0	0	0	0	0	0	0	0	0	0
GO:0001969_regulation_of_activation_of_membrane_attack_complex	0	0	0	-1.2185	0	0	0	0	0	0
GO:0001971_negative_regulation_of_activation_of_membrane_attack_complex	0	0	0	-1.2185	0	0	0	0	0	0
GO:0001972_retinoic_acid_binding	0	-1.24832	0	0	0	0	0	0	0	0
GO:0001973_adenosine_receptor_signaling_pathway	0	0	-0.895195	0	0	0	0	0	0	0
GO:0001974_blood_vessel_remodeling	0	-0.598165	-1.15622	0	0	0	-0.295718	0	-0.357361	0
GO:0001975_response_to_amphetamine	0	0	0	0	-0.457573	0	-0.462106	0	-2.50886	0
GO:0001976_fast_regulation_of_arterial_pressure	-1.05025	0	0	0	0	0	0	0	-0.735588	-0.367674
GO:0001977_renal_blood_volume_regulation_of_blood_pressure	-1.34145	0	0	0	0	0	0	0	0	-0.274501
GO:0001978_baroreceptor_feedback_regulation_of_blood_pressure	0	0	0	0	0	0	0	0	-0.685163	-0.454007
GO:0001982_baroreceptor_response_to_lowering_of_blood_pressure	0	0	0	0	0	0	0	0	-1.25055	0
GO:0001983_baroreceptor_response_to_increased_blood_pressure	0	0	0	0	0	0	0	0	0	-0.556936
GO:0001984_vasodilation_of_artery_during_baroreceptor_response_to_increased_blood_pressure	0	0	0	0	0	0	0	0	0	0
GO:0001985_negative_regulation_of_heart_contraction_rate_in_baroreceptor_response_to_increased_blood_pressure	0	0	0	0	0	0	0	0	0	0
GO:0001986_decreased_strength_of_heart_contraction_during_baroreceptor_response_to_increased_blood_pressure	0	0	0	0	0	0	0	0	0	-0.710598
GO:0001987_vasoconstriction_of_artery_during_baroreceptor_response_to_lowering_of_blood_pressure	0	0	0	0	0	0	0	0	-1.25055	0
GO:0001990_regulation_of_blood_pressure_by_hormones	-1.08103	0	0	0	0	0	0	0	-0.786943	-0.407268
GO:0001991_regulation_of_blood_pressure_by_circulatory_renin-angiotensin	-1.40699	0	0	0	0	0	0	0	0	-0.320685
GO:0001992_regulation_of_blood_pressure_by_vasopressin	0	0	0	0	0	0	0	0	-1.25055	0
GO:0001993_norepinephrine-epinephrine_regulation_of_blood_pressure	0	0	0	0	0	0	0	0	-0.532926	-0.320685
GO:0001994_norepinephrine-epinephrine_vasoconstriction_during_regulation_of_blood_pressure	0	0	0	0	0	0	0	0	0	-0.710598
GO:0001996_positive_regulation_of_heart_contraction_rate_by_epinephrine-norepinephrine	0	0	0	0	0	0	0	0	-0.797996	0
GO:0001997_increased_strength_of_heart_contraction_by_epinephrine-norepinephrine	0	0	0	0	0	0	0	0	-0.797996	0
GO:0001998_angiotensin_mediated_vasoconstriction_during_regulation_of_blood_pressure	0	0	0	0	0	0	0	0	0	-0.988778
GO:0001999_renal_response_to_blood_flow_during_renin-angiotensin_regulation_of_blood_pressure	-1.70378	0	0	0	0	0	0	0	0	-0.556936
GO:0002001_renin_secretion_into_blood_stream	-2.17807	0	0	0	0	0	0	0	0	0
GO:0002002_regulation_of_angiotensin_levels_in_blood	0	0	0	0	0	0	0	0	0	0
GO:0002003_angiotensin_maturation	0	0	0	0	0	0	0	0	0	0
GO:0002009_morphogenesis_of_an_epithelium	-0.422516	-0.478356	-0.412116	-0.200751	-0.136073	-0.376191	-0.141613	-0.276316	-0.007097	-0.062154
GO:0002011_morphogenesis_of_an_epithelial_sheet	0	0	-0.692412	-0.571921	-0.522274	0	0	-1.40045	0	0
GO:0002016_renin-angiotensin_regulation_of_body_fluid_levels	-1.48476	0	0	0	0	0	0	0	0	-0.378689
GO:0002017_aldosterone_mediated_regulation_of_body_fluids	0	0	0	0	0	0	0	0	0	0
GO:0002018_renin-angiotensin_regulation_of_aldosterone_production	-1.87846	0	0	0	0	0	0	0	0	-0.710598
GO:0002019_angiotensin_mediated_regulation_of_renal_output	-1.70378	0	0	0	0	0	0	0	0	-0.556936
GO:0002020_protease_binding	0	0	0	0	0	-0.341035	0	-0.367678	0	-0.236862
GO:0002021_response_to_dietary_excess	0	0	0	0	0	0	0	0	0	0
GO:0002024_diet_induced_thermogenesis	0	0	0	0	0	0	0	0	0	0
GO:0002025_norepinephrine-epinephrine_vasodilation_during_regulation_of_blood_pressure	0	0	0	0	0	0	0	0	0	0
GO:0002026_cardiac_inotropy	0	0	0	0	0	0	-0.409288	0	0	-0.274501
GO:0002027_cardiac_chronotropy	0	0	0	0	0	0	0	0	0	0
GO:0002028_regulation_of_sodium_ion_transport	0	0	0	0	0	0	0	0	0	0
GO:0002029_desensitization_of_G-protein_coupled_receptor_protein_signaling_pathway	0	0	-0.437766	0	0	0	0	0	0	0
GO:0002031_G-protein_coupled_receptor_internalization	0	0	0	0	0	0	0	0	0	0
GO:0002032_arrestin_mediated_desensitization_of_G-protein_coupled_receptor_protein_signaling_pathway	0	0	-0.895195	0	0	0	0	0	0	0
GO:0002033_angiotensin_mediated_vasodilation_during_regulation_of_blood_pressure	0	0	0	0	0	0	0	0	0	0
GO:0002034_renin-angiotensin_regulation_of_blood_vessel_size	0	0	0	0	0	0	0	0	0	-0.710598
GO:0002035_brain_renin-angiotensin_system	-1.70378	0	0	0	0	0	0	0	0	-0.556936
GO:0002036_regulation_of_L-glutamate_transport	0	0	0	0	0	0	0	0	0	0
GO:0002037_negative_regulation_of_L-glutamate_transport	0	0	0	0	0	0	0	0	0	0
GO:0002039_p53_binding	0	0	0	0	0	0	0	-1.1701	0	0
GO:0002040_sprouting_angiogenesis	0	0	0	0	0	0	0	0	0	0
GO:0002046_opsin_binding	0	0	0	0	0	0	0	0	0	0
GO:0002052_positive_regulation_of_neuroblast_proliferation	0	0	0	0	-0.604522	0	0	0	0	0
GO:0002053_positive_regulation_of_mesenchymal_cell_proliferation	0	0	0	0	0	-0.690246	0	0	0	-0.556936
GO:0002054_nucleobase_binding	0	0	-0.779826	0	0	0	-0.609409	-0.612233	-0.685163	0
GO:0002055_adenine_binding	0	0	0	0	0	0	0	-1.1701	0	0
GO:0002058_uracil_binding	0	0	-1.06164	0	0	0	-0.880941	0	0	0
GO:0002059_thymine_binding	0	0	0	0	0	0	-1.16695	0	0	0
GO:0002060_purine_binding	0	0	0	0	0	0	0	-0.883977	-0.961862	0
GO:0002061_pyrimidine_binding	0	0	-1.06164	0	0	0	-0.880941	0	0	0
GO:0002062_chondrocyte_differentiation	0	0	0	0	0	0	-0.462106	0	0	-0.923015
GO:0002063_chondrocyte_development	0	0	0	0	0	0	0	0	0	-0.988778
GO:0002064_epithelial_cell_development	0	0	0	0	0	-0.581071	0	0	0	-0.454007
GO:0002065_columnar_cuboidal_epithelial_cell_differentiation	0	0	0	0	0	0	0	0	0	-0.988778
GO:0002066_columnar_cuboidal_epithelial_cell_development	0	0	0	0	0	0	0	0	0	-0.988778
GO:0002067_glandular_epithelial_cell_differentiation	0	0	0	0	0	0	0	0	0	-0.988778
GO:0002068_glandular_epithelial_cell_development	0	0	0	0	0	0	0	0	0	-0.988778
GO:0002069_columnar_cuboidal_epithelial_cell_maturation	0	0	0	0	0	0	0	0	0	-0.988778
GO:0002070_epithelial_cell_maturation	0	0	0	0	0	-0.690246	0	0	0	-0.556936
GO:0002071_glandular_epithelial_cell_maturation	0	0	0	0	0	0	0	0	0	-0.988778
GO:0002072_optic_cup_morphogenesis_involved_in_camera-type_eye_development	0	-1.54311	0	0	0	0	0	0	0	0
GO:0002074_extraocular_skeletal_muscle_development	0	0	0	0	0	0	0	0	0	0
GO:0002076_osteoblast_development	0	0	0	0	0	0	-0.609409	0	0	0
GO:0002084_protein_depalmitoylation	0	0	-1.35296	0	0	0	0	0	0	0
GO:0002086_diaphragm_contraction	0	0	0	0	0	0	0	0	0	0
GO:0002088_lens_development_in_camera-type_eye	0	0	0	0	0	0	0	0	0	0
GO:0002200_somatic_diversification_of_immune_receptors	0	0	-0.376629	0	0	0	-0.710612	0	0	0
GO:0002204_somatic_recombination_of_immunoglobulin_genes_during_immune_response	0	0	-0.437766	0	0	0	-0.295718	0	0	0
GO:0002208_somatic_diversification_of_immunoglobulins_during_immune_response	0	0	-0.437766	0	0	0	-0.295718	0	0	0
GO:0002209_behavioral_defense_response	0	0	0	-0.303935	0	-0.246334	0	0	0	-0.503341
GO:0002228_natural_killer_cell_mediated_immunity	0	0	0	0	-0.604522	-0.581071	0	0	0	-0.454007
GO:0002237_response_to_molecule_of_bacterial_origin	0	0	0	-0.255101	-0.2181	-0.201844	-0.656919	-0.223532	0	0
GO:0002250_adaptive_immune_response	0	-1.29326	-1.18896	-0.239672	-0.064952	-0.150655	-0.181848	-0.185126	-0.857867	-0.014315
GO:0002252_immune_effector_process	0	-0.956945	-0.813858	-0.262158	-0.342692	-0.293764	-0.571073	-0.087803	-0.827857	-0.042878
GO:0002253_activation_of_immune_response	0	-0.542979	-0.089292	-0.738166	-0.323801	-0.287504	-0.331601	-0.336144	-1.79576	-0.043214
GO:0002260_lymphocyte_homeostasis	0	0	0	-0.854235	0	-0.246334	-0.267753	-0.269913	0	0
GO:0002262_myeloid_cell_homeostasis	0	0	0	0	0	0	0	0	0	0
GO:0002263_cell_activation_during_immune_response	0	0	0	0	0	0	0	-0.612233	0	0
GO:0002274_myeloid_leukocyte_activation	0	-0.286645	-1.63772	-0.345244	-0.079453	0	0	0	0	0
GO:0002285_lymphocyte_activation_during_immune_response	0	0	0	0	0	0	0	-0.612233	0	0
GO:0002286_T_cell_activation_during_immune_response	0	0	0	0	0	0	0	-0.722616	0	0
GO:0002292_T_cell_differentiation_during_immune_response	0	0	0	0	0	0	0	-0.722616	0	0
GO:0002293_alpha-beta_T_cell_differentiation_during_immune_response	0	0	0	0	0	0	0	-0.722616	0	0
GO:0002294_CD4-positive__alpha-beta_T_cell_differentiation_during_immune_response	0	0	0	0	0	0	0	-0.722616	0	0
GO:0002323_natural_killer_cell_activation_during_immune_response	0	0	0	0	0	0	0	0	0	0
GO:0002366_leukocyte_activation_during_immune_response	0	0	0	0	0	0	0	-0.612233	0	0
GO:0002367_cytokine_production_during_immune_response	0	-1.54311	0	0	0	0	0	0	0	0
GO:0002376_immune_system_process	-0.800589	-0.751885	-0.97829	-0.263213	-0.17425	-0.03711	-0.002767	-0.058668	-0.046962	-0.00078
GO:0002377_immunoglobulin_production	0	0	-0.30624	0	0	0	-1.11124	0	0	-0.095175
GO:0002381_immunoglobulin_production_during_immune_response	0	0	-0.437766	0	0	0	-0.295718	0	0	0
GO:0002396_MHC_protein_complex_assembly	0	0	0	0	0	0	-1.16695	0	0	0
GO:0002397_MHC_class_I_protein_complex_assembly	0	0	0	0	0	0	-1.16695	0	0	0
GO:0002429_immune_response-activating_cell_surface_receptor_signaling_pathway	0	0	-0.286908	-0.199487	0	0	-0.169582	0	-0.219143	-0.301275
GO:0002437_inflammatory_response_to_antigenic_stimulus	0	0	-0.376629	-0.278073	-0.239637	0	0	0	-0.300613	-0.138152
GO:0002438_acute_inflammatory_response_to_antigenic_stimulus	0	0	-0.516342	-0.405639	-0.361051	0	0	0	-0.431366	0
GO:0002439_chronic_inflammatory_response_to_antigenic_stimulus	0	0	0	0	0	0	0	0	0	-0.988778
GO:0002440_production_of_molecular_mediator_of_immune_response	0	-0.429412	-0.286908	0	0	0	-1.04268	0	0	-0.084371
GO:0002443_leukocyte_mediated_immunity	0	-1.24048	-1.12894	-0.219403	-0.159312	-0.135267	-0.164591	-0.061246	-0.805452	-0.042523
GO:0002444_myeloid_leukocyte_mediated_immunity	0	-0.598165	-0.437766	0	-0.291837	0	0	0	-0.357361	0
GO:0002445_type_II_hypersensitivity	0	0	-0.895195	0	-0.714616	0	0	0	-0.797996	0
GO:0002448_mast_cell_mediated_immunity	0	-0.734983	0	0	0	0	0	0	0	0
GO:0002449_lymphocyte_mediated_immunity	0	-0.862058	-1.32092	-0.286153	-0.215704	-0.186813	-0.221985	-0.087226	-0.9744	-0.06825
GO:0002455_humoral_immune_response_mediated_by_circulating_immunoglobulin	0	-1.22729	0	-0.686053	-0.198964	-0.56261	-0.202263	-0.613336	-2.20339	0
GO:0002456_T_cell_mediated_immunity	0	-0.868906	-0.692412	0	0	0	0	0	0	0
GO:0002460_adaptive_immune_response_based_on_somatic_recombination_of_immune_receptors_built_from_immunoglobulin_superfamily_domains	0	-1.29326	-1.18896	-0.239672	-0.064952	-0.150655	-0.181848	-0.185126	-0.857867	-0.014315
GO:0002474_antigen_processing_and_presentation_of_peptide_antigen_via_MHC_class_I	-2.16263	-0.372061	-2.0608	-0.984369	-0.856872	-0.386648	-0.426409	0	0	-0.225643
GO:0002475_antigen_processing_and_presentation_via_MHC_class_Ib	0	-2.61921	0	0	0	0	-0.719687	0	-0.797996	0
GO:0002478_antigen_processing_and_presentation_of_exogenous_peptide_antigen	0	0	-2.57638	-0.451157	-0.404925	-0.384086	0	0	0	0
GO:0002483_antigen_processing_and_presentation_of_endogenous_peptide_antigen	0	-0.959669	0	-0.655941	0	-1.53617	-0.609409	0	0	0
GO:0002495_antigen_processing_and_presentation_of_peptide_antigen_via_MHC_class_II	0	0	-1.58256	-0.505491	0	-0.435888	0	0	0	0
GO:0002504_antigen_processing_and_presentation_of_peptide_or_polysaccharide_antigen_via_MHC_class_II	-1.19077	-1.50067	-1.15622	-0.333265	-0.291837	-0.273395	0	-0.297965	0	0
GO:0002507_tolerance_induction	0	0	0	0	0	0	0	0	0	0
GO:0002517_T_cell_tolerance_induction	0	0	0	0	0	0	0	0	0	0
GO:0002520_immune_system_development	-0.57678	-0.19877	-0.643395	-0.007073	-0.327532	-0.000346	-0.008853	-0.352806	-0.123835	-0.009735
GO:0002521_leukocyte_differentiation	-1.03466	-0.420669	-0.59224	-0.069105	-0.041843	0	-0.044056	-0.013019	-0.197091	-0.016405
GO:0002524_hypersensitivity	0	0	-0.516342	-0.405639	-0.361051	0	0	0	-0.431366	0
GO:0002526_acute_inflammatory_response	-0.51879	-0.336554	-0.155821	-1.82294	-0.780339	-0.4414	-0.141704	-0.808586	-1.09317	-0.008971
GO:0002532_production_of_molecular_mediator_of_acute_inflammatory_response	-2.17807	0	0	0	0	0	0	0	0	0
GO:0002538_production_of_arachidonic_acid_metabolites_during_acute_inflammatory_response	-2.17807	0	0	0	0	0	0	0	0	0
GO:0002539_prostaglandin_production_during_acute_inflammatory_response	-2.17807	0	0	0	0	0	0	0	0	0
GO:0002541_activation_of_plasma_proteins_during_acute_inflammatory_response	0	-0.920112	0	-0.884677	-0.76223	-0.707953	-0.372917	-0.7803	-2.27933	0
GO:0002544_chronic_inflammatory_response	0	0	0	0	0	0	0	0	0	-0.988778
GO:0002562_somatic_diversification_of_immune_receptors_via_germline_recombination_within_a_single_locus	0	0	-0.376629	0	0	0	-0.710612	0	0	0
GO:0002566_somatic_diversification_of_immune_receptors_via_somatic_mutation	0	0	0	0	0	0	-0.880941	0	0	0
GO:0002573_myeloid_leukocyte_differentiation	-1.83466	-0.253917	-0.450205	-0.291015	-0.233154	0	0	0	-0.326188	-0.021354
GO:0002673_regulation_of_acute_inflammatory_response	0	0	-0.565057	-0.451157	-0.404925	0	0	0	-0.477728	0
GO:0002674_negative_regulation_of_acute_inflammatory_response	0	0	0	-0.930776	0	0	0	0	0	0
GO:0002675_positive_regulation_of_acute_inflammatory_response	0	0	-0.692412	0	-0.522274	0	0	0	-0.60024	0
GO:0002682_regulation_of_immune_system_process	0	-0.97568	-0.110048	-0.746034	-0.356057	-0.162651	-0.200643	-0.092318	-1.20825	-0.003825
GO:0002683_negative_regulation_of_immune_system_process	0	-0.683049	0	-0.405639	-0.361051	0	0	0	-0.431366	0
GO:0002684_positive_regulation_of_immune_system_process	0	-0.802196	-0.197065	-0.481467	-0.372348	-0.158984	-0.191142	-0.194515	-1.29625	-0.01571
GO:0002685_regulation_of_leukocyte_migration	0	0	0	0	0	0	0	0	0	0
GO:0002687_positive_regulation_of_leukocyte_migration	0	0	0	0	0	0	0	0	0	0
GO:0002691_regulation_of_cellular_extravasation	0	0	0	0	0	0	0	0	0	0
GO:0002697_regulation_of_immune_effector_process	0	-0.683049	-0.516342	-0.405639	-0.361051	0	0	0	-0.431366	0
GO:0002698_negative_regulation_of_immune_effector_process	0	-1.07843	0	-0.767852	0	0	0	0	0	0
GO:0002699_positive_regulation_of_immune_effector_process	0	0	-0.692412	0	-0.522274	0	0	0	-0.60024	0
GO:0002700_regulation_of_production_of_molecular_mediator_of_immune_response	0	-1.54311	0	0	0	0	0	0	0	0
GO:0002701_negative_regulation_of_production_of_molecular_mediator_of_immune_response	0	-1.54311	0	0	0	0	0	0	0	0
GO:0002703_regulation_of_leukocyte_mediated_immunity	0	0	-0.565057	-0.451157	-0.404925	0	0	0	-0.477728	0
GO:0002704_negative_regulation_of_leukocyte_mediated_immunity	0	0	0	-0.930776	0	0	0	0	0	0
GO:0002705_positive_regulation_of_leukocyte_mediated_immunity	0	0	-0.692412	0	-0.522274	0	0	0	-0.60024	0
GO:0002706_regulation_of_lymphocyte_mediated_immunity	0	0	-0.565057	-0.451157	-0.404925	0	0	0	-0.477728	0
GO:0002707_negative_regulation_of_lymphocyte_mediated_immunity	0	0	0	-0.930776	0	0	0	0	0	0
GO:0002708_positive_regulation_of_lymphocyte_mediated_immunity	0	0	-0.692412	0	-0.522274	0	0	0	-0.60024	0
GO:0002709_regulation_of_T_cell_mediated_immunity	0	0	0	0	0	0	0	0	0	0
GO:0002710_negative_regulation_of_T_cell_mediated_immunity	0	0	0	0	0	0	0	0	0	0
GO:0002712_regulation_of_B_cell_mediated_immunity	0	0	-0.622654	-0.505491	-0.457573	0	0	0	-0.532926	0
GO:0002713_negative_regulation_of_B_cell_mediated_immunity	0	0	0	-1.2185	0	0	0	0	0	0
GO:0002714_positive_regulation_of_B_cell_mediated_immunity	0	0	-0.692412	0	-0.522274	0	0	0	-0.60024	0
GO:0002718_regulation_of_cytokine_production_during_immune_response	0	-1.54311	0	0	0	0	0	0	0	0
GO:0002719_negative_regulation_of_cytokine_production_during_immune_response	0	-1.54311	0	0	0	0	0	0	0	0
GO:0002757_immune_response-activating_signal_transduction	0	0	-0.286908	-0.199487	0	0	-0.169582	0	-0.219143	-0.301275
GO:0002761_regulation_of_myeloid_leukocyte_differentiation	-0.903716	-0.355487	-0.224068	0	-0.391842	0	0	0	-0.507603	0
GO:0002762_negative_regulation_of_myeloid_leukocyte_differentiation	-1.23512	-0.637925	-0.474393	0	-0.323837	0	0	0	-0.391725	0
GO:0002763_positive_regulation_of_myeloid_leukocyte_differentiation	0	0	0	0	-0.404925	0	0	0	-0.477728	0
GO:0002764_immune_response-regulating_signal_transduction	0	0	-0.286908	-0.199487	0	0	-0.169582	0	-0.219143	-0.301275
GO:0002768_immune_response-regulating_cell_surface_receptor_signaling_pathway	0	0	-0.286908	-0.199487	0	0	-0.169582	0	-0.219143	-0.301275
GO:0002790_peptide_secretion	0	0	0	-1.16343	0	-0.064465	0	0	-0.752042	-0.026699
GO:0002819_regulation_of_adaptive_immune_response	0	0	-0.565057	-0.451157	-0.404925	0	0	0	-0.477728	0
GO:0002820_negative_regulation_of_adaptive_immune_response	0	0	0	-0.930776	0	0	0	0	0	0
GO:0002821_positive_regulation_of_adaptive_immune_response	0	0	-0.692412	0	-0.522274	0	0	0	-0.60024	0
GO:0002822_regulation_of_adaptive_immune_response_based_on_somatic_recombination_of_immune_receptors_built_from_immunoglobulin_superfamily_domains.	0	0	-0.565057	-0.451157	-0.404925	0	0	0	-0.477728	0
GO:0002823_negative_regulation_of_adaptive_immune_response_based_on_somatic_recombination_of_immune_receptors_built_from_immunoglobulin_superfamily_domains	0	0	0	-0.930776	0	0	0	0	0	0
GO:0002824_positive_regulation_of_adaptive_immune_response_based_on_somatic_recombination_of_immune_receptors_built_from_immunoglobulin_superfamily_domains	0	0	-0.692412	0	-0.522274	0	0	0	-0.60024	0
GO:0002861_regulation_of_inflammatory_response_to_antigenic_stimulus	0	0	-0.565057	-0.451157	-0.404925	0	0	0	-0.477728	0
GO:0002862_negative_regulation_of_inflammatory_response_to_antigenic_stimulus	0	0	0	-0.930776	0	0	0	0	0	0
GO:0002863_positive_regulation_of_inflammatory_response_to_antigenic_stimulus	0	0	-0.692412	0	-0.522274	0	0	0	-0.60024	0
GO:0002864_regulation_of_acute_inflammatory_response_to_antigenic_stimulus	0	0	-0.565057	-0.451157	-0.404925	0	0	0	-0.477728	0
GO:0002865_negative_regulation_of_acute_inflammatory_response_to_antigenic_stimulus	0	0	0	-0.930776	0	0	0	0	0	0
GO:0002866_positive_regulation_of_acute_inflammatory_response_to_antigenic_stimulus	0	0	-0.692412	0	-0.522274	0	0	0	-0.60024	0
GO:0002883_regulation_of_hypersensitivity	0	0	-0.565057	-0.451157	-0.404925	0	0	0	-0.477728	0
GO:0002884_negative_regulation_of_hypersensitivity	0	0	0	-0.930776	0	0	0	0	0	0
GO:0002885_positive_regulation_of_hypersensitivity	0	0	-0.692412	0	-0.522274	0	0	0	-0.60024	0
GO:0002886_regulation_of_myeloid_leukocyte_mediated_immunity	0	0	-0.895195	0	-0.714616	0	0	0	-0.797996	0
GO:0002888_positive_regulation_of_myeloid_leukocyte_mediated_immunity	0	0	-0.895195	0	-0.714616	0	0	0	-0.797996	0
GO:0002889_regulation_of_immunoglobulin_mediated_immune_response	0	0	-0.622654	-0.505491	-0.457573	0	0	0	-0.532926	0
GO:0002890_negative_regulation_of_immunoglobulin_mediated_immune_response	0	0	0	-1.2185	0	0	0	0	0	0
GO:0002891_positive_regulation_of_immunoglobulin_mediated_immune_response	0	0	-0.692412	0	-0.522274	0	0	0	-0.60024	0
GO:0002892_regulation_of_type_II_hypersensitivity	0	0	-0.895195	0	-0.714616	0	0	0	-0.797996	0
GO:0002894_positive_regulation_of_type_II_hypersensitivity	0	0	-0.895195	0	-0.714616	0	0	0	-0.797996	0
GO:0002901_mature_B_cell_apoptosis	0	0	0	0	0	0	-1.16695	0	0	0
GO:0002902_regulation_of_B_cell_apoptosis	0	0	0	0	0	0	-1.16695	0	0	0
GO:0002903_negative_regulation_of_B_cell_apoptosis	0	0	0	0	0	0	-1.16695	0	0	0
GO:0002905_regulation_of_mature_B_cell_apoptosis	0	0	0	0	0	0	-1.16695	0	0	0
GO:0002906_negative_regulation_of_mature_B_cell_apoptosis	0	0	0	0	0	0	-1.16695	0	0	0
GO:0003001_generation_of_a_signal_involved_in_cell-cell_signaling	-0.277318	-0.016715	-0.131447	-0.088472	-0.001297	-0.004089	-0.001422	-0.001499	-0.216965	-0.0034
GO:0003002_regionalization	-1.07414	-0.806284	-0.015865	-0.08273	0	-0.001644	-0.054173	-0.016569	-0.104646	-0.111518
GO:0003006_reproductive_developmental_process	0	-0.221642	-0.423694	-0.094615	-0.272086	0	-0.003063	-0.064872	-0.118417	-0.132233
GO:0003007_heart_morphogenesis	0	-0.795842	0	0	0	-0.435888	0	0	0	0
GO:0003674_molecular_function	-0.004137	-0.226599	-0.142923	-0.202819	-0.18478	-0.023097	-0.005559	-0.018816	-0.412807	-0.017642
GO:0003676_nucleic_acid_binding	-0.000232	-0.050795	-0.038528	-0.042359	-0.38305	-1.87463	-2.23428	-3.10598	-0.684766	-1.81752
GO:0003677_DNA_binding	-0.000907	-0.152539	-0.021299	-0.001328	-0.151853	-0.23314	-0.408685	-0.50137	-0.090973	-0.42582
GO:0003678_DNA_helicase_activity	0	0	0	0	-0.2181	0	-1.26939	0	-0.276893	-0.848755
GO:0003680_AT_DNA_binding	0	0	0	0	0	0	0	0	0	0
GO:0003682_chromatin_binding	-0.493109	-0.636772	-0.320038	-0.161106	-0.111737	-0.092592	-0.442916	-0.253458	-0.647471	-0.86794
GO:0003684_damaged_DNA_binding	0	0	-0.804909	0	-0.166546	0	-1.04268	-0.530009	0	0
GO:0003688_DNA_replication_origin_binding	0	0	0	0	-0.714616	0	0	0	0	-0.556936
GO:0003690_double-stranded_DNA_binding	0	-0.886205	-0.231622	-0.40492	-0.293909	-0.002415	-0.161478	-0.30944	-0.270901	-0.585205
GO:0003691_double-stranded_telomeric_DNA_binding	0	0	0	-1.2185	0	0	0	0	0	0
GO:0003692_left-handed_Z-DNA_binding	0	0	0	0	0	0	0	0	0	0
GO:0003696_satellite_DNA_binding	0	0	0	0	0	-1.13522	0	0	0	0
GO:0003697_single-stranded_DNA_binding	0	-0.674336	-0.128234	-0.981028	-0.053955	-1.1911	-0.474799	-1.31454	-0.626922	-0.081748
GO:0003700_transcription_factor_activity	-0.01816	-0.062038	-0.018537	-0.001423	-0.125714	-0.023415	-0.03702	-0.081723	-0.013543	-0.042355
GO:0003701_RNA_polymerase_I_transcription_factor_activity	0	0	0	0	0	0	-1.16695	0	0	0
GO:0003702_RNA_polymerase_II_transcription_factor_activity	-0.272143	-0.384062	-0.616151	-0.158053	-0.092975	-0.012409	-0.285772	-0.832627	-0.508942	-1.3805
GO:0003704_specific_RNA_polymerase_II_transcription_factor_activity	0	-0.993439	-0.687718	-0.494233	0	0	-0.426409	-0.430437	-0.175901	-0.059237
GO:0003705_RNA_polymerase_II_transcription_factor_activity__enhancer_binding	0	-0.389811	-0.723868	-0.170709	-0.140279	0	0	0	-0.57144	0
GO:0003706_ligand-regulated_transcription_factor_activity	0	-0.734983	0	-0.451157	0	0	-0.409288	-0.411812	-0.477728	0
GO:0003707_steroid_hormone_receptor_activity	0	-0.141192	0	-0.299168	-0.226888	-0.074081	-0.453913	-0.02027	-0.035299	-0.796826
GO:0003708_retinoic_acid_receptor_activity	0	0	0	-0.571921	-0.522274	0	-0.526982	0	0	-1.06928
GO:0003709_RNA_polymerase_III_transcription_factor_activity	0	0	0	0	0	-0.690246	0	0	-0.797996	-0.556936
GO:0003711_transcriptional_elongation_regulator_activity	0	0	-0.565057	0	0	0	-2.04908	0	-0.477728	-0.274501
GO:0003712_transcription_cofactor_activity	-1.59527	-0.061656	-0.474566	-0.488977	-0.916484	-0.949443	-0.950954	-0.772579	-0.073225	-0.429227
GO:0003713_transcription_coactivator_activity	-0.344286	-0.032511	-0.24366	-0.52075	-1.35203	-0.674063	-0.060322	-0.581416	-0.051441	-1.13115
GO:0003714_transcription_corepressor_activity	-1.08441	-0.21063	-0.400861	-0.193207	-0.916855	-0.362636	-0.939739	-0.444195	-0.109054	-0.058257
GO:0003715_transcription_termination_factor_activity	0	0	0	0	0	0	0	0	0	0
GO:0003716_RNA_polymerase_I_transcription_termination_factor_activity	0	0	0	0	0	0	0	0	0	0
GO:0003720_telomerase_activity	0	0	0	0	0	0	0	0	0	-0.710598
GO:0003721_telomeric_template_RNA_reverse_transcriptase_activity	0	0	0	0	0	0	0	0	0	0
GO:0003723_RNA_binding	0	-0.294098	-0.428347	-1.77879	-2.47892	-2.84211	-4.07906	-5.22066	-0.45909	-2.14978
GO:0003724_RNA_helicase_activity	0	0	-0.286908	-0.199487	-1.02995	-0.482133	-0.525622	0	-1.24326	-0.653872
GO:0003725_double-stranded_RNA_binding	0	0	0	-0.884677	-0.366372	-0.098002	-0.11184	-0.7803	0	-0.047025
GO:0003726_double-stranded_RNA_adenosine_deaminase_activity	0	0	0	0	0	0	0	0	0	0
GO:0003727_single-stranded_RNA_binding	0	-0.562741	0	-1.59901	-1.45033	0	-0.267753	-0.269913	0	-0.157191
GO:0003729_mRNA_binding	0	-0.209463	-0.362585	-0.492287	-3.5461	-0.150312	-1.15335	-0.411556	-0.251416	-0.012272
GO:0003730_mRNA_3'-UTR_binding	0	0	0	-0.451157	-0.404925	-0.384086	-2.04908	-0.411812	0	0
GO:0003735_structural_constituent_of_ribosome	0	-1.1435	-0.477156	-1.36766	-0.055753	-1.96028	-2.26579	-3.08083	-0.546734	-2.32694
GO:0003743_translation_initiation_factor_activity	0	0	-0.319724	-0.048355	-1.46004	-0.921767	-2.61597	-0.353493	-1.85216	-0.800804
GO:0003746_translation_elongation_factor_activity	0	-0.389811	-0.252933	-0.170709	-0.140279	-1.41761	0	-0.144688	-0.189032	-1.50893
GO:0003747_translation_release_factor_activity	0	0	0	-0.767852	0	-0.690246	-0.719687	0	0	-0.556936
GO:0003755_peptidyl-prolyl_cis-trans_isomerase_activity	0	0	-0.252933	-0.526316	-1.50163	-2.09871	0	0	-0.189032	0
GO:0003756_protein_disulfide_isomerase_activity	0	-1.80712	-0.565057	0	-1.10209	-0.384086	0	0	0	0
GO:0003774_motor_activity	-0.382475	0	-0.011454	-0.681289	-0.090735	-0.027201	-0.520073	-0.339244	-0.328183	-0.003784
GO:0003777_microtubule_motor_activity	0	0	0	-0.051675	-0.151261	-0.132047	-1.0648	-1.07528	-0.503568	-0.051859
GO:0003779_actin_binding	-2.39612	-0.023711	-0.380552	-1.7871	-0.005171	-0.020375	-0.113318	-0.544757	-0.165233	-0.164882
GO:0003785_actin_monomer_binding	0	0	-0.895195	0	0	0	0	-0.722616	0	0
GO:0003796_lysozyme_activity	0	-1.54311	0	0	0	0	0	0	0	0
GO:0003804_coagulation_factor_Xa_activity	-2.17807	0	0	0	0	0	0	0	0	0
GO:0003807_plasma_kallikrein_activity	0	0	0	0	0	0	-1.16695	0	0	0
GO:0003808_protein_C_(activated)_activity	0	0	0	0	0	0	-1.16695	0	0	0
GO:0003809_thrombin_activity	0	0	0	0	0	0	0	-1.1701	0	0
GO:0003810_protein-glutamine_gamma-glutamyltransferase_activity	0	0	-0.779826	0	-0.604522	0	-0.609409	0	0	0
GO:0003815_complement_component_C1r_activity	0	0	-1.35296	0	0	0	0	0	0	0
GO:0003817_complement_factor_D_activity	0	0	0	0	0	0	0	0	0	0
GO:0003818_complement_factor_I_activity	0	0	0	0	0	0	-1.16695	0	0	0
GO:0003823_antigen_binding	0	-0.408873	-1.43087	-0.184412	0	-0.447374	-0.489598	0	0	0
GO:0003824_catalytic_activity	-0.314558	-0.757199	-1.97848	-5.77509	-5.80882	-2.19332	-1.17153	-0.680131	-2.60155	-3.88144
GO:0003826_alpha-ketoacid_dehydrogenase_activity	-1.87846	-1.24832	0	0	0	0	0	0	0	0
GO:0003827_alpha-1_3-mannosylglycoprotein_2-beta-N-acetylglucosaminyltransferase_activity	0	0	-1.06164	0	0	0	0	0	0	0
GO:0003828_alpha-N-acetylneuraminate_alpha-2_8-sialyltransferase_activity	0	0	0	0	-0.875681	0	0	0	0	0
GO:0003829_beta-1_3-galactosyl-O-glycosyl-glycoprotein_beta-1_6-N-acetylglucosaminyltransferase_activity	0	0	0	0	0	0	0	0	0	0
GO:0003830_beta-1_4-mannosylglycoprotein_4-beta-N-acetylglucosaminyltransferase_activity	0	0	0	0	0	0	0	0	0	0
GO:0003831_beta-N-acetylglucosaminylglycopeptide_beta-1_4-galactosyltransferase_activity	0	0	0	0	-0.714616	0	0	0	0	0
GO:0003834_beta-carotene_15_15'-monooxygenase_activity	-2.17807	0	0	0	0	0	0	0	0	0
GO:0003835_beta-galactoside_alpha-2_6-sialyltransferase_activity	0	0	0	0	0	0	0	0	-1.25055	-0.988778
GO:0003836_beta-galactoside_alpha-2_3-sialyltransferase_activity	0	0	0	0	0	0	0	0	0	-0.988778
GO:0003837_beta-ureidopropionase_activity	0	0	0	0	-1.1615	0	0	0	0	0
GO:0003840_gamma-glutamyltransferase_activity	0	0	0	0	0	0	0	0	0	0
GO:0003841_1-acylglycerol-3-phosphate_O-acyltransferase_activity	0	0	0	0	-0.604522	0	0	0	0	0
GO:0003844_1_4-alpha-glucan_branching_enzyme_activity	0	0	0	0	0	0	-1.16695	0	0	0
GO:0003845_11-beta-hydroxysteroid_dehydrogenase_activity	0	0	-1.06164	0	0	0	0	0	0	0
GO:0003846_2-acylglycerol_O-acyltransferase_activity	0	0	0	-0.930776	0	0	0	0	0	-0.710598
GO:0003847_1-alkyl-2-acetylglycerophosphocholine_esterase_activity	0	0	0	-0.767852	0	0	0	-0.722616	0	-0.556936
GO:0003851_2-hydroxyacylsphingosine_1-beta-galactosyltransferase_activity	0	0	0	0	0	0	0	0	0	0
GO:0003854_3-beta-hydroxy-delta5-steroid_dehydrogenase_activity	0	0	-0.895195	0	-0.714616	0	0	0	0	-0.556936
GO:0003855_3-dehydroquinate_dehydratase_activity	0	0	0	0	0	0	0	0	0	0
GO:0003857_3-hydroxyacyl-CoA_dehydrogenase_activity	0	0	-0.622654	-0.505491	-0.457573	-0.435888	0	0	-0.532926	-0.320685
GO:0003858_3-hydroxybutyrate_dehydrogenase_activity	0	0	0	0	0	-1.13522	0	0	0	0
GO:0003860_3-hydroxyisobutyryl-CoA_hydrolase_activity	0	0	0	0	0	0	0	0	-1.25055	0
GO:0003863_3-methyl-2-oxobutanoate_dehydrogenase_(2-methylpropanoyl-transferring)_activity	-1.87846	-1.24832	0	0	0	0	0	0	0	0
GO:0003865_3-oxo-5-alpha-steroid_4-dehydrogenase_activity	0	0	0	0	-1.86697	-0.690246	0	0	0	0
GO:0003867_4-aminobutyrate_transaminase_activity	0	0	0	0	-1.1615	0	0	0	0	0
GO:0003868_4-hydroxyphenylpyruvate_dioxygenase_activity	0	-1.54311	0	0	0	0	0	0	0	0
GO:0003869_4-nitrophenylphosphatase_activity	-2.17807	0	0	0	0	0	0	0	0	0
GO:0003870_5-aminolevulinate_synthase_activity	0	0	0	0	-0.875681	0	0	-0.883977	0	0
GO:0003872_6-phosphofructokinase_activity	0	0	-0.895195	0	0	0	0	0	0	0
GO:0003873_6-phosphofructo-2-kinase_activity	0	0	0	0	0	0	0	-0.612233	0	0
GO:0003874_6-pyruvoyltetrahydropterin_synthase_activity	0	0	0	0	0	-1.13522	0	0	0	0
GO:0003875_ADP-ribosylarginine_hydrolase_activity	0	0	0	0	0	0	0	0	0	0
GO:0003876_AMP_deaminase_activity	0	0	0	0	0	0	0	0	0	-0.556936
GO:0003878_ATP_citrate_synthase_activity	0	0	0	0	-1.1615	0	0	0	0	0
GO:0003880_C-terminal_protein_carboxyl_methyltransferase_activity	0	0	0	0	0	0	-0.880941	0	0	-0.710598
GO:0003881_CDP-diacylglycerol-inositol_3-phosphatidyltransferase_activity	0	0	0	0	0	0	0	0	-1.25055	0
GO:0003882_CDP-diacylglycerol-serine_O-phosphatidyltransferase_activity	0	0	0	0	0	-1.13522	0	0	0	0
GO:0003883_CTP_synthase_activity	0	0	0	0	0	0	-0.880941	0	0	0
GO:0003884_D-amino-acid_oxidase_activity	0	0	0	0	-1.1615	0	0	0	0	0
GO:0003885_D-arabinono-1_4-lactone_oxidase_activity	0	0	0	0	0	0	0	-1.1701	0	0
GO:0003886_DNA_(cytosine-5-)-methyltransferase_activity	0	0	0	0	0	0	0	0	0	0
GO:0003887_DNA-directed_DNA_polymerase_activity	0	0	-0.286908	-0.199487	0	-2.33825	-0.169582	0	-0.219143	0
GO:0003889_alpha_DNA_polymerase_activity	0	0	0	0	0	0	0	0	0	0
GO:0003890_beta_DNA_polymerase_activity	0	0	0	0	0	0	-1.16695	0	0	0
GO:0003891_delta_DNA_polymerase_activity	0	0	-0.779826	0	0	-0.581071	0	0	0	0
GO:0003893_epsilon_DNA_polymerase_activity	0	0	0	0	0	-2.27111	0	0	0	0
GO:0003894_zeta_DNA_polymerase_activity	0	0	0	0	0	0	0	0	0	0
GO:0003895_gamma_DNA-directed_DNA_polymerase_activity	0	0	-1.06164	0	0	0	0	0	-0.961862	0
GO:0003896_DNA_primase_activity	0	0	0	-0.767852	0	0	0	0	0	0
GO:0003899_DNA-directed_RNA_polymerase_activity	0	0	0	-0.411658	0	-0.66682	-0.731045	-0.737532	0	-0.736749
GO:0003905_alkylbase_DNA_N-glycosylase_activity	0	0	0	0	0	0	0	0	0	0
GO:0003906_DNA-(apurinic_or_apyrimidinic_site)_lyase_activity	0	0	0	-0.655941	0	0	0	0	-0.685163	0
GO:0003908_methylated-DNA-[protein]-cysteine_S-methyltransferase_activity	0	0	0	0	0	-1.13522	0	0	0	0
GO:0003909_DNA_ligase_activity	0	0	0	-0.571921	0	0	0	-0.529703	0	0
GO:0003910_DNA_ligase_(ATP)_activity	0	0	0	-0.571921	0	0	0	-0.529703	0	0
GO:0003913_DNA_photolyase_activity	0	0	0	0	0	0	0	0	0	0
GO:0003916_DNA_topoisomerase_activity	0	-0.959669	0	0	-0.604522	-0.581071	0	0	-0.685163	0
GO:0003917_DNA_topoisomerase_type_I_activity	0	0	0	0	0	0	0	0	-1.25055	0
GO:0003918_DNA_topoisomerase_(ATP-hydrolyzing)_activity	0	-0.959669	0	0	-0.604522	-0.581071	0	0	-0.685163	0
GO:0003920_GMP_reductase_activity	0	0	0	0	0	0	0	0	0	-0.710598
GO:0003923_GPI-anchor_transamidase_activity	0	0	0	0	-0.604522	0	0	-0.612233	0	-0.454007
GO:0003924_GTPase_activity	-0.751714	-1.3308	-0.860081	-1.05982	-0.570751	-0.476897	-0.799475	-0.28435	-0.004288	-1.61279
GO:0003933_GTP_cyclohydrolase_activity	0	0	0	0	0	0	-1.16695	0	0	0
GO:0003934_GTP_cyclohydrolase_I_activity	0	0	0	0	0	0	-1.16695	0	0	0
GO:0003937_IMP_cyclohydrolase_activity	0	0	0	0	0	0	0	-1.1701	0	0
GO:0003938_IMP_dehydrogenase_activity	0	0	0	0	0	0	0	0	0	-0.988778
GO:0003939_L-iditol_2-dehydrogenase_activity	0	0	0	0	-1.1615	0	0	-1.1701	0	0
GO:0003941_L-serine_ammonia-lyase_activity	0	0	0	0	0	0	0	0	0	-0.988778
GO:0003942_N-acetyl-gamma-glutamyl-phosphate_reductase_activity	0	0	0	0	0	0	0	0	0	0
GO:0003943_N-acetylgalactosamine-4-sulfatase_activity	0	0	0	0	0	-1.13522	0	0	0	0
GO:0003945_N-acetyllactosamine_synthase_activity	0	0	0	0	0	0	0	0	0	0
GO:0003947_(N-acetylneuraminyl)-galactosylglucosylceramide_N-acetylgalactosaminyltransferase_activity	0	0	0	0	0	0	0	0	-1.25055	0
GO:0003948_N4-(beta-N-acetylglucosaminyl)-L-asparaginase_activity	0	0	-1.06164	0	-0.875681	0	0	0	0	-0.710598
GO:0003950_NAD+_ADP-ribosyltransferase_activity	0	0	0	-1.59901	-0.264024	0	-0.267753	0	-0.327244	-0.157191
GO:0003953_NAD+_nucleosidase_activity	0	0	0	0	0	0	0	0	0	-0.710598
GO:0003954_NADH_dehydrogenase_activity	0	0	0	-0.345244	-2.22321	-0.55952	-2.24978	-0.08269	-0.788015	-0.600608
GO:0003955_NAD(P)H_dehydrogenase_(quinone)_activity	0	0	-1.35296	0	0	0	0	0	0	0
GO:0003956_NAD(P)+-protein-arginine_ADP-ribosyltransferase_activity	0	0	0	0	0	0	0	0	0	0
GO:0003958_NADPH-hemoprotein_reductase_activity	0	0	0	-2.43783	0	0	0	0	0	0
GO:0003960_NADPH:quinone_reductase_activity	0	0	0	-1.2185	0	0	0	0	0	0
GO:0003963_RNA-3'-phosphate_cyclase_activity	0	0	0	0	-0.875681	0	0	0	0	-0.710598
GO:0003964_RNA-directed_DNA_polymerase_activity	0	0	-0.779826	0	0	0	-0.609409	0	0	-0.454007
GO:0003969_RNA_editase_activity	0	0	0	0	0	0	0	0	0	0
GO:0003973_(S)-2-hydroxy-acid_oxidase_activity	0	0	0	-1.2185	0	0	0	0	0	0
GO:0003975_UDP-N-acetylglucosamine-dolichyl-phosphate_N-acetylglucosaminephosphotransferase_activity	0	0	0	0	0	0	-1.16695	0	0	0
GO:0003976_UDP-N-acetylglucosamine-lysosomal-enzyme_N-acetylglucosaminephosphotransferase_activity	0	0	0	0	0	0	0	0	0	-0.988778
GO:0003978_UDP-glucose_4-epimerase_activity	0	0	0	0	0	0	0	0	0	0
GO:0003979_UDP-glucose_6-dehydrogenase_activity	0	0	0	0	-1.1615	0	0	0	0	0
GO:0003980_UDP-glucose:glycoprotein_glucosyltransferase_activity	0	0	0	0	0	0	0	0	0	0
GO:0003983_UTP:glucose-1-phosphate_uridylyltransferase_activity	0	-1.54311	0	0	0	0	0	0	0	0
GO:0003985_acetyl-CoA_C-acetyltransferase_activity	0	0	-0.779826	-1.69518	-0.604522	0	0	0	0	0
GO:0003986_acetyl-CoA_hydrolase_activity	0	0	0	-0.930776	-0.875681	0	0	0	0	0
GO:0003987_acetate-CoA_ligase_activity	0	0	-0.895195	0	-0.714616	0	0	0	0	-0.556936
GO:0003988_acetyl-CoA_C-acyltransferase_activity	0	0	0	-1.97851	-0.714616	0	0	0	0	0
GO:0003989_acetyl-CoA_carboxylase_activity	0	0	0	-0.930776	0	0	0	0	0	0
GO:0003992_acetylornithine_transaminase_activity	0	0	0	-1.2185	0	0	0	0	0	0
GO:0003993_acid_phosphatase_activity	0	0	-0.405432	-0.303935	-0.76212	0	0	0	-0.907234	-1.02187
GO:0003994_aconitate_hydratase_activity	0	0	-2.24291	-0.767852	0	0	0	0	0	0
GO:0003995_acyl-CoA_dehydrogenase_activity	0	0	-1.01498	-1.49359	-1.34764	0	-1.36145	-0.245294	0	0
GO:0003997_acyl-CoA_oxidase_activity	0	0	0	-0.767852	-0.714616	0	-0.719687	0	0	0
GO:0003998_acylphosphatase_activity	0	0	0	0	0	-0.850366	0	0	0	-0.710598
GO:0003999_adenine_phosphoribosyltransferase_activity	0	0	0	0	0	0	0	-1.1701	0	0
GO:0004000_adenosine_deaminase_activity	0	0	0	0	0	0	0	0	0	0
GO:0004001_adenosine_kinase_activity	0	0	0	0	0	-1.13522	0	-1.1701	0	0
GO:0004003_ATP-dependent_DNA_helicase_activity	0	0	0	0	-0.361051	0	-1.00629	0	-0.431366	-0.710708
GO:0004004_ATP-dependent_RNA_helicase_activity	0	0	-0.622654	0	-1.22835	-0.435888	-0.462106	0	0	-0.320685
GO:0004008_copper-exporting_ATPase_activity	0	0	-1.06164	0	0	0	0	0	0	0
GO:0004012_phospholipid-translocating_ATPase_activity	0	0	0	0	0	0	0	0	0	0
GO:0004013_adenosylhomocysteinase_activity	0	0	0	0	0	0	0	0	0	-2.96773
GO:0004014_adenosylmethionine_decarboxylase_activity	0	0	0	0	0	0	0	0	-1.25055	0
GO:0004016_adenylate_cyclase_activity	0	0	0	-0.366823	0	0	0	0	0	-0.205655
GO:0004017_adenylate_kinase_activity	0	0	0	-0.571921	-1.38445	0	0	0	-1.55126	0
GO:0004018_adenylosuccinate_lyase_activity	0	0	0	0	0	0	0	0	0	-0.988778
GO:0004019_adenylosuccinate_synthase_activity	0	0	-1.06164	0	0	0	-0.880941	0	0	0
GO:0004020_adenylylsulfate_kinase_activity	0	0	0	0	0	0	0	-0.883977	0	0
GO:0004021_alanine_transaminase_activity	0	0	-1.35296	0	0	0	0	0	0	0
GO:0004022_alcohol_dehydrogenase_activity	0	0	-0.565057	-0.451157	-0.404925	-0.384086	0	-0.411812	-1.26149	-0.274501
GO:0004024_alcohol_dehydrogenase_activity__zinc-dependent	0	0	-0.622654	-0.505491	-0.457573	-0.435888	0	-0.464727	-1.39143	-0.320685
GO:0004027_alcohol_sulfotransferase_activity	0	0	-0.779826	0	-0.604522	0	0	0	0	0
GO:0004028_3-chloroallyl_aldehyde_dehydrogenase_activity	0	-0.795842	-0.622654	0	-0.457573	0	0	0	-0.532926	0
GO:0004029_aldehyde_dehydrogenase_(NAD)_activity	0	-0.868906	-0.692412	0	-0.522274	0	0	0	-0.60024	0
GO:0004030_aldehyde_dehydrogenase_[NAD(P)+]_activity	0	0	-0.779826	-0.655941	-0.604522	0	0	0	0	0
GO:0004031_aldehyde_oxidase_activity	0	0	-1.35296	0	0	0	0	0	0	0
GO:0004032_aldehyde_reductase_activity	0	-0.795842	-0.622654	-0.505491	0	-0.435888	0	0	0	0
GO:0004033_aldo-keto_reductase_activity	0	-0.562741	-0.405432	-0.303935	-0.264024	-0.720648	0	0	0	-0.157191
GO:0004034_aldose_1-epimerase_activity	0	-1.54311	0	-1.2185	0	0	0	0	0	0
GO:0004035_alkaline_phosphatase_activity	0	0	0	0	0	0	0	0	0	0
GO:0004040_amidase_activity	0	0	0	0	0	-0.690246	0	0	0	0
GO:0004043_L-aminoadipate-semialdehyde_dehydrogenase_activity	0	0	0	-1.2185	0	0	0	0	0	0
GO:0004044_amidophosphoribosyltransferase_activity	0	0	0	0	0	-1.13522	0	0	0	0
GO:0004046_aminoacylase_activity	0	0	0	-0.655941	0	0	0	0	-0.685163	-0.454007
GO:0004047_aminomethyltransferase_activity	0	-1.07843	0	0	0	0	0	-0.722616	-0.797996	-0.556936
GO:0004051_arachidonate_5-lipoxygenase_activity	0	0	0	0	0	0	0	0	0	0
GO:0004052_arachidonate_12-lipoxygenase_activity	0	0	0	0	0	0	0	0	0	0
GO:0004053_arginase_activity	0	0	0	0	0	0	0	0	-0.961862	0
GO:0004055_argininosuccinate_synthase_activity	0	0	0	0	0	0	0	-1.1701	0	0
GO:0004056_argininosuccinate_lyase_activity	0	0	0	0	-1.1615	0	-1.16695	0	0	0
GO:0004057_arginyltransferase_activity	0	0	0	0	0	0	-1.16695	0	0	0
GO:0004058_aromatic-L-amino-acid_decarboxylase_activity	0	0	0	0	0	0	-1.16695	0	0	0
GO:0004059_aralkylamine_N-acetyltransferase_activity	0	0	0	0	0	0	0	0	0	0
GO:0004060_arylamine_N-acetyltransferase_activity	0	0	0	-0.930776	0	0	0	0	0	0
GO:0004062_aryl_sulfotransferase_activity	0	-0.868906	-0.692412	-0.571921	0	0	0	0	0	-0.378689
GO:0004063_aryldialkylphosphatase_activity	0	0	0	0	0	0	0	0	-0.797996	-0.556936
GO:0004064_arylesterase_activity	0	0	0	0	0	0	0	0	-0.961862	-0.710598
GO:0004065_arylsulfatase_activity	0	0	0	0	0	-0.690246	0	0	0	-0.556936
GO:0004066_asparagine_synthase_(glutamine-hydrolyzing)_activity	0	0	0	0	0	0	0	0	0	-0.710598
GO:0004067_asparaginase_activity	0	0	-0.779826	-0.655941	-0.604522	0	-0.609409	0	0	-0.454007
GO:0004069_aspartate_transaminase_activity	0	0	0	0	-0.875681	-0.850366	0	0	0	0
GO:0004070_aspartate_carbamoyltransferase_activity	0	0	0	0	0	0	0	0	-1.25055	-0.988778
GO:0004074_biliverdin_reductase_activity	0	0	0	0	0	0	0	0	-1.25055	0
GO:0004075_biotin_carboxylase_activity	0	0	-1.06164	-0.930776	0	0	0	0	0	0
GO:0004082_bisphosphoglycerate_mutase_activity	0	0	0	0	-0.714616	0	0	0	-0.797996	0
GO:0004083_bisphosphoglycerate_phosphatase_activity	0	0	0	0	-0.875681	0	0	0	0	0
GO:0004084_branched-chain-amino-acid_transaminase_activity	0	0	0	0	0	0	0	0	0	0
GO:0004085_butyryl-CoA_dehydrogenase_activity	0	0	0	0	-1.1615	0	0	0	0	0
GO:0004086_carbamoyl-phosphate_synthase_activity	0	0	0	-0.930776	0	0	0	0	-0.961862	-0.710598
GO:0004087_carbamoyl-phosphate_synthase_(ammonia)_activity	0	0	0	-1.2185	0	0	0	0	0	0
GO:0004089_carbonate_dehydratase_activity	0	0	-0.376629	-0.278073	-0.702155	-0.222675	-0.243218	0	0	0
GO:0004090_carbonyl_reductase_(NADPH)_activity	0	0	0	-0.767852	0	0	0	0	0	-0.556936
GO:0004091_carboxylesterase_activity	0	-0.355487	-0.224068	-0.464593	-2.00172	-1.26803	-0.121286	0	0	0
GO:0004092_carnitine_O-acetyltransferase_activity	0	0	0	0	0	0	0	0	0	-0.988778
GO:0004095_carnitine_O-palmitoyltransferase_activity	0	0	0	-0.767852	0	-1.81566	0	0	0	0
GO:0004096_catalase_activity	0	0	0	0	0	0	0	-1.1701	0	0
GO:0004098_cerebroside-sulfatase_activity	0	0	0	0	0	0	0	0	0	-0.988778
GO:0004103_choline_kinase_activity	0	0	0	0	0	0	0	-0.722616	0	-1.53161
GO:0004104_cholinesterase_activity	0	0	0	0	0	0	0	-0.722616	0	0
GO:0004105_choline-phosphate_cytidylyltransferase_activity	0	0	0	0	0	0	0	0	-0.797996	0
GO:0004108_citrate_(Si)-synthase_activity	0	0	0	0	0	0	0	-1.1701	-1.25055	-0.988778
GO:0004111_creatine_kinase_activity	0	0	0	0	0	0	0	-0.722616	0	0
GO:0004112_cyclic-nucleotide_phosphodiesterase_activity	0	0	0	-0.146801	-0.118729	0	-0.121286	-0.122774	0	-0.205295
GO:0004113_2'_3'-cyclic-nucleotide_3'-phosphodiesterase_activity	0	0	0	0	0	0	0	0	0	-0.988778
GO:0004114_3'_5'-cyclic-nucleotide_phosphodiesterase_activity	0	0	0	-0.158218	-0.128986	0	-0.131656	-0.133209	0	-0.059237
GO:0004115_3'_5'-cyclic-AMP_phosphodiesterase_activity	0	0	0	-0.451157	0	0	-0.409288	0	0	-0.274501
GO:0004117_calmodulin-dependent_cyclic-nucleotide_phosphodiesterase_activity	0	0	0	0	0	0	0	0	0	0
GO:0004118_cGMP-stimulated_cyclic-nucleotide_phosphodiesterase_activity	0	0	0	0	-1.1615	0	0	0	0	0
GO:0004119_cGMP-inhibited_cyclic-nucleotide_phosphodiesterase_activity	0	0	0	-0.930776	0	0	0	0	0	0
GO:0004121_cystathionine_beta-lyase_activity	0	0	0	0	0	-1.13522	0	0	0	0
GO:0004122_cystathionine_beta-synthase_activity	0	0	0	0	0	0	0	0	-1.25055	0
GO:0004123_cystathionine_gamma-lyase_activity	0	0	0	0	0	-1.13522	0	0	0	0
GO:0004126_cytidine_deaminase_activity	0	0	0	-0.767852	0	0	0	0	0	0
GO:0004127_cytidylate_kinase_activity	0	0	0	0	0	0	0	0	0	-0.988778
GO:0004128_cytochrome-b5_reductase_activity	0	0	-0.779826	-0.655941	0	0	-0.609409	0	0	-0.454007
GO:0004129_cytochrome-c_oxidase_activity	0	0	-2.14827	-0.526316	-0.140279	-0.127221	0	0	-0.57144	-0.248212
GO:0004131_cytosine_deaminase_activity	0	0	0	0	-1.1615	0	0	0	0	0
GO:0004133_glycogen_debranching_enzyme_activity	0	0	0	0	0	0	-1.16695	0	0	0
GO:0004134_4-alpha-glucanotransferase_activity	0	0	0	0	0	0	-1.16695	0	0	0
GO:0004135_amylo-alpha-1_6-glucosidase_activity	0	0	0	0	0	0	-1.16695	0	0	0
GO:0004137_deoxycytidine_kinase_activity	0	0	0	0	0	0	0	0	0	0
GO:0004138_deoxyguanosine_kinase_activity	0	0	0	0	0	0	0	0	0	-0.988778
GO:0004139_deoxyribose-phosphate_aldolase_activity	0	0	0	0	0	0	0	0	0	-0.988778
GO:0004142_diacylglycerol_cholinephosphotransferase_activity	0	0	-1.06164	-0.930776	0	0	0	0	0	0
GO:0004143_diacylglycerol_kinase_activity	0	0	0	0	-0.361051	0	-0.365249	-0.367678	-0.431366	-0.236862
GO:0004144_diacylglycerol_O-acyltransferase_activity	0	0	0	-0.930776	0	0	0	0	0	-0.710598
GO:0004146_dihydrofolate_reductase_activity	0	-1.54311	0	0	0	0	0	0	0	0
GO:0004148_dihydrolipoyl_dehydrogenase_activity	0	0	0	0	0	0	0	0	-1.25055	0
GO:0004149_dihydrolipoyllysine-residue_succinyltransferase_activity	0	0	0	0	-0.875681	0	0	0	0	0
GO:0004152_dihydroorotate_dehydrogenase_activity	0	0	-1.06164	0	0	0	0	0	0	0
GO:0004155_6_7-dihydropteridine_reductase_activity	0	0	0	0	0	-1.13522	0	0	0	0
GO:0004156_dihydropteroate_synthase_activity	0	0	0	0	0	0	0	0	0	0
GO:0004157_dihydropyrimidinase_activity	0	0	0	0	0	0	-1.39459	0	0	0
GO:0004158_dihydroorotate_oxidase_activity	0	0	-1.06164	0	0	0	0	0	0	0
GO:0004161_dimethylallyltranstransferase_activity	0	0	0	0	0	0	0	-1.1701	0	0
GO:0004163_diphosphomevalonate_decarboxylase_activity	0	0	0	0	-1.1615	0	0	0	0	0
GO:0004164_diphthine_synthase_activity	0	0	0	0	0	0	0	0	0	0
GO:0004165_dodecenoyl-CoA_delta-isomerase_activity	0	-1.07843	-0.895195	-0.767852	0	0	0	0	0	0
GO:0004167_dopachrome_isomerase_activity	0	0	0	0	0	0	0	0	-1.25055	0
GO:0004169_dolichyl-phosphate-mannose-protein_mannosyltransferase_activity	0	0	0	0	0	-0.690246	-0.719687	0	-0.797996	0
GO:0004170_dUTP_diphosphatase_activity	0	0	0	0	0	0	0	-1.1701	0	0
GO:0004174_electron-transferring-flavoprotein_dehydrogenase_activity	0	-1.07843	0	-0.767852	-1.86697	0	0	0	0	0
GO:0004175_endopeptidase_activity	-0.088517	-0.0306	-1.28141	-0.046708	-0.560206	-0.673508	-0.193963	-0.009772	-0.620141	-0.026845
GO:0004176_ATP-dependent_peptidase_activity	0	0	-0.895195	0	-0.714616	0	-0.719687	0	0	-0.556936
GO:0004177_aminopeptidase_activity	0	-1.30975	-0.430786	-0.594097	-0.490796	-1.24452	-0.224091	-0.227061	-1.11467	-1.61368
GO:0004178_leucyl_aminopeptidase_activity	0	0	-0.895195	-0.767852	0	-0.690246	0	0	0	-0.556936
GO:0004179_membrane_alanyl_aminopeptidase_activity	0	0	0	-1.00413	0	-2.57417	0	0	-0.391725	-0.630486
GO:0004180_carboxypeptidase_activity	0	-0.920112	-0.211218	0	-0.366372	0	0	-0.113264	-0.152796	0
GO:0004181_metallocarboxypeptidase_activity	0	-0.429412	-0.286908	0	-0.166546	0	0	0	-0.219143	0
GO:0004182_carboxypeptidase_A_activity	0	-0.475734	-0.327435	0	-0.198964	0	0	0	-0.255633	0
GO:0004183_carboxypeptidase_E_activity	0	0	0	0	0	0	0	0	0	0
GO:0004184_lysine_carboxypeptidase_activity	0	0	0	0	0	0	0	0	-1.25055	0
GO:0004185_serine_carboxypeptidase_activity	0	-2.11287	-0.692412	0	0	0	0	-0.529703	-0.60024	0
GO:0004187_carboxypeptidase_D_activity	0	-1.07843	-0.895195	0	0	0	0	0	-0.797996	0
GO:0004190_aspartic-type_endopeptidase_activity	0	0	-0.437766	0	0	0	0	0	0	0
GO:0004192_cathepsin_D_activity	0	0	-1.35296	0	0	0	0	0	0	0
GO:0004193_cathepsin_E_activity	0	0	0	0	0	0	0	0	0	0
GO:0004194_pepsin_A_activity	0	0	-0.437766	0	0	0	0	0	0	0
GO:0004195_renin_activity	0	0	0	0	0	0	0	0	0	0
GO:0004197_cysteine-type_endopeptidase_activity	0	-0.056665	-1.85556	-0.354355	-0.251811	-0.106056	-0.057031	-0.058602	-0.235267	-0.118068
GO:0004198_calpain_activity	0	0	-1.01498	0	0	0	0	0	0	-0.138152
GO:0004213_cathepsin_B_activity	0	0	-1.35296	0	0	0	0	0	0	0
GO:0004214_dipeptidyl-peptidase_I_activity	0	0	0	0	0	-1.13522	0	0	0	0
GO:0004215_cathepsin_H_activity	0	-1.54311	0	0	0	0	0	0	0	0
GO:0004216_cathepsin_K_activity	0	0	0	0	0	0	0	0	0	-0.988778
GO:0004217_cathepsin_L_activity	0	0	0	-1.2185	0	-1.13522	0	0	0	0
GO:0004218_cathepsin_S_activity	0	0	0	-1.2185	0	0	0	0	0	0
GO:0004219_pyroglutamyl-peptidase_I_activity	0	0	0	0	0	0	-1.16695	0	0	0
GO:0004221_ubiquitin_thiolesterase_activity	0	0	-0.450205	0	-0.908759	-0.054736	-0.238421	-0.241486	-1.73561	-0.814223
GO:0004222_metalloendopeptidase_activity	0	0	-0.175163	-0.018241	-0.05759	-0.49846	-0.011939	-0.167684	-0.493076	-0.213741
GO:0004228_gelatinase_A_activity	0	0	0	0	0	0	0	0	0	0
GO:0004229_gelatinase_B_activity	0	0	0	0	0	0	0	0	0	0
GO:0004230_glutamyl_aminopeptidase_activity	0	0	0	0	0	0	0	0	-1.25055	0
GO:0004231_insulysin_activity	0	0	0	0	-1.1615	0	0	0	0	0
GO:0004232_interstitial_collagenase_activity	0	0	0	0	0	0	0	0	0	0
GO:0004234_macrophage_elastase_activity	0	0	0	0	0	0	0	0	0	-0.988778
GO:0004235_matrilysin_activity	0	0	0	0	0	0	0	0	0	0
GO:0004237_membrane_dipeptidase_activity	0	0	0	0	0	0	0	0	0	0
GO:0004238_meprin_A_activity	0	0	0	0	0	0	0	0	0	0
GO:0004239_methionyl_aminopeptidase_activity	0	-0.868906	0	-0.571921	0	-0.499718	-0.526982	0	-0.60024	0
GO:0004240_mitochondrial_processing_peptidase_activity	0	0	0	0	0	-0.690246	0	-0.722616	-0.797996	0
GO:0004243_mitochondrial_intermediate_peptidase_activity	0	0	0	0	0	0	-1.16695	0	0	0
GO:0004245_neprilysin_activity	0	0	0	-0.655941	0	0	0	0	0	0
GO:0004246_peptidyl-dipeptidase_A_activity	0	0	0	0	0	0	0	0	0	0
GO:0004248_stromelysin_1_activity	0	0	0	0	0	0	0	0	0	0
GO:0004249_stromelysin_3_activity	0	0	0	0	0	0	0	0	0	0
GO:0004250_aminopeptidase_I_activity	0	0	0	0	0	0	0	-1.1701	0	0
GO:0004252_serine-type_endopeptidase_activity	-0.320744	-0.276556	-0.364672	-0.072436	-1.15863	-0.379381	-0.18355	-0.015851	-0.5191	-0.025898
GO:0004254_acylaminoacyl-peptidase_activity	0	0	0	0	-1.1615	0	0	0	0	0
GO:0004263_chymotrypsin_activity	-0.995053	0	0	-0.199487	-0.166546	0	-0.525622	-0.171345	0	-0.084371
GO:0004274_dipeptidyl-peptidase_IV_activity	0	0	0	0	0	-1.33571	0	0	-1.55126	-0.378689
GO:0004276_furin_activity	0	-1.54311	0	0	0	0	0	0	0	0
GO:0004278_granzyme_B_activity	0	0	0	0	0	0	-1.16695	0	0	0
GO:0004281_pancreatic_elastase_II_activity	0	0	0	0	0	0	0	0	0	0
GO:0004283_plasmin_activity	0	0	0	0	0	-1.13522	0	0	0	0
GO:0004284_acrosin_activity	0	0	0	0	0	0	0	0	0	0
GO:0004285_proprotein_convertase_1_activity	0	0	0	0	0	0	0	0	0	0
GO:0004286_proprotein_convertase_2_activity	0	0	0	0	0	0	0	0	0	0
GO:0004287_prolyl_oligopeptidase_activity	0	0	0	0	-0.522274	-1.33571	0	0	-0.60024	-0.378689
GO:0004289_subtilase_activity	0	-1.22729	0	-0.234572	0	0	0	-0.204178	-0.255633	-0.107541
GO:0004293_tissue_kallikrein_activity	0	0	0	0	-0.404925	0	0	0	0	0
GO:0004294_tripeptidyl-peptidase_II_activity	0	0	0	0	0	0	0	-1.1701	0	0
GO:0004295_trypsin_activity	-0.97012	0	-0.269204	0	-0.152746	0	-0.155655	-0.157346	-0.203392	-0.0749
GO:0004298_threonine_endopeptidase_activity	0	0	0	-0.170709	-0.449497	-2.09871	-3.05201	-0.144688	-0.57144	-0.066574
GO:0004300_enoyl-CoA_hydratase_activity	0	0	-1.58256	-1.33237	-0.457573	0	-0.462106	0	0	0
GO:0004301_epoxide_hydrolase_activity	-1.58026	0	-0.779826	0	0	-0.581071	0	0	0	-0.454007
GO:0004303_estradiol_17-beta-dehydrogenase_activity	0	0	0	0	-0.361051	-1.78064	0	-0.367678	0	0
GO:0004304_estrone_sulfotransferase_activity	-2.17807	0	0	0	0	0	0	0	0	0
GO:0004305_ethanolamine_kinase_activity	0	0	0	0	0	0	0	0	0	-1.97802
GO:0004306_ethanolamine-phosphate_cytidylyltransferase_activity	0	0	0	0	0	0	0	-1.1701	0	0
GO:0004307_ethanolaminephosphotransferase_activity	0	0	-1.35296	0	0	0	0	0	0	0
GO:0004308_exo-alpha-sialidase_activity	0	0	0	0	0	-0.690246	0	-0.722616	0	0
GO:0004310_farnesyl-diphosphate_farnesyltransferase_activity	0	0	0	-1.2185	-1.1615	0	0	0	0	0
GO:0004311_farnesyltranstransferase_activity	0	0	0	-0.767852	-0.714616	0	0	-0.722616	0	0
GO:0004312_fatty-acid_synthase_activity	0	0	-0.779826	-0.655941	0	-0.581071	0	0	0	0
GO:0004313_[acyl-carrier-protein]_S-acetyltransferase_activity	0	0	-1.35296	-1.2185	0	0	0	0	0	0
GO:0004314_[acyl-carrier-protein]_S-malonyltransferase_activity	0	0	-1.35296	-1.2185	0	0	0	0	0	0
GO:0004315_3-oxoacyl-[acyl-carrier-protein]_synthase_activity	0	0	-1.35296	-1.2185	0	0	0	0	0	0
GO:0004316_3-oxoacyl-[acyl-carrier-protein]_reductase_activity	0	0	-1.35296	-1.2185	0	0	0	0	0	0
GO:0004317_3-hydroxypalmitoyl-[acyl-carrier-protein]_dehydratase_activity	0	0	-1.35296	-1.2185	0	0	0	0	0	0
GO:0004319_enoyl-[acyl-carrier-protein]_reductase_(NADPH__B-specific)_activity	0	0	-1.35296	-1.2185	0	0	0	0	0	0
GO:0004320_oleoyl-[acyl-carrier-protein]_hydrolase_activity	0	0	-1.06164	-0.930776	0	0	0	0	0	0
GO:0004321_fatty-acyl-CoA_synthase_activity	0	0	0	0	0	0	0	0	0	0
GO:0004322_ferroxidase_activity	0	0	0	0	-0.875681	0	-0.880941	-0.883977	0	0
GO:0004324_ferredoxin-NADP+_reductase_activity	0	0	0	0	0	0	0	0	0	-0.988778
GO:0004325_ferrochelatase_activity	0	0	0	0	0	0	0	0	0	-0.988778
GO:0004326_tetrahydrofolylpolyglutamate_synthase_activity	0	0	0	0	0	0	0	-1.1701	0	0
GO:0004327_formaldehyde_dehydrogenase_(glutathione)_activity	0	0	0	0	-1.1615	0	0	0	0	0
GO:0004329_formate-tetrahydrofolate_ligase_activity	0	0	0	-0.930776	0	0	0	0	0	0
GO:0004331_fructose-2_6-bisphosphate_2-phosphatase_activity	0	0	-0.565057	0	-0.404925	0	0	-0.411812	0	0
GO:0004332_fructose-bisphosphate_aldolase_activity	0	0	-0.895195	-0.767852	0	0	0	0	0	0
GO:0004333_fumarate_hydratase_activity	0	0	0	0	0	0	0	0	-1.25055	0
GO:0004334_fumarylacetoacetase_activity	0	0	0	0	0	-1.13522	0	0	0	0
GO:0004335_galactokinase_activity	0	0	0	-0.930776	0	0	0	0	0	0
GO:0004337_geranyltranstransferase_activity	0	0	0	0	0	0	0	-1.1701	0	0
GO:0004340_glucokinase_activity	0	0	0	0	0	0	0	0	-0.961862	0
GO:0004345_glucose-6-phosphate_1-dehydrogenase_activity	0	0	0	-1.2185	0	0	0	0	0	0
GO:0004346_glucose-6-phosphatase_activity	0	0	0	0	-0.875681	0	0	0	0	0
GO:0004347_glucose-6-phosphate_isomerase_activity	0	0	0	0	0	0	0	0	-1.25055	0
GO:0004348_glucosylceramidase_activity	0	0	0	0	-0.875681	0	0	0	0	0
GO:0004349_glutamate_5-kinase_activity	0	0	0	0	0	0	0	0	0	0
GO:0004351_glutamate_decarboxylase_activity	0	0	0	0	0	0	0	0	0	0
GO:0004352_glutamate_dehydrogenase_activity	0	0	0	0	0	0	0	-1.1701	-1.25055	0
GO:0004353_glutamate_dehydrogenase_[NAD(P)+]_activity	0	0	0	0	0	0	0	-1.1701	-1.25055	0
GO:0004356_glutamate-ammonia_ligase_activity	0	0	0	-1.2185	0	0	0	0	0	0
GO:0004357_glutamate-cysteine_ligase_activity	0	0	0	0	-0.714616	0	0	-0.722616	0	-1.53161
GO:0004359_glutaminase_activity	0	0	0	0	-0.714616	-0.690246	0	0	0	0
GO:0004360_glutamine-fructose-6-phosphate_transaminase_(isomerizing)_activity	0	0	0	0	0	0	0	0	0	0
GO:0004361_glutaryl-CoA_dehydrogenase_activity	0	0	0	0	0	0	-1.16695	0	0	0
GO:0004362_glutathione-disulfide_reductase_activity	0	0	0	0	-1.1615	0	0	0	0	0
GO:0004363_glutathione_synthase_activity	0	0	0	0	0	0	-1.16695	0	0	0
GO:0004364_glutathione_transferase_activity	0	-1.03376	-0.252933	-0.170709	-0.449497	0	-0.922122	-0.92919	-0.57144	-0.066574
GO:0004365_glyceraldehyde-3-phosphate_dehydrogenase_(phosphorylating)_activity	0	0	0	0	0	-0.850366	0	0	0	-0.710598
GO:0004366_glycerol-3-phosphate_O-acyltransferase_activity	0	0	0	0	-1.1615	0	0	0	0	0
GO:0004367_glycerol-3-phosphate_dehydrogenase_(NAD+)_activity	0	0	0	0	0	0	0	-1.1701	0	0
GO:0004368_glycerol-3-phosphate_dehydrogenase_activity	0	0	0	0	0	0	0	-0.883977	0	0
GO:0004370_glycerol_kinase_activity	0	0	0	0	0	0	0	0	0	-0.988778
GO:0004371_glycerone_kinase_activity	0	0	0	0	-1.1615	0	0	0	0	0
GO:0004372_glycine_hydroxymethyltransferase_activity	0	0	0	-0.451157	-0.404925	-0.384086	0	-0.411812	0	-0.806418
GO:0004373_glycogen_(starch)_synthase_activity	0	0	0	0	0	0	0	0	0	-0.988778
GO:0004375_glycine_dehydrogenase_(decarboxylating)_activity	0	0	0	-1.2185	0	0	0	0	0	0
GO:0004379_glycylpeptide_N-tetradecanoyltransferase_activity	0	0	0	0	0	0	0	0	0	-0.988778
GO:0004380_glycoprotein-fucosylgalactoside_alpha-N-acetylgalactosaminyltransferase_activity	0	0	0	0	-1.1615	-1.13522	0	0	0	0
GO:0004381_fucosylgalactoside_3-alpha-galactosyltransferase_activity	0	0	0	0	-1.1615	-1.13522	0	0	0	0
GO:0004383_guanylate_cyclase_activity	0	0	0	-0.234572	0	0	0	0	-0.255633	-0.367674
GO:0004385_guanylate_kinase_activity	0	0	0	-0.405639	0	0	-0.365249	-0.367678	-1.15264	0
GO:0004386_helicase_activity	0	-0.557149	-0.105898	-0.007966	-1.51744	-0.293764	-0.571073	-0.196065	-1.17834	-0.685982
GO:0004392_heme_oxygenase_(decyclizing)_activity	0	-1.07843	0	0	-0.714616	0	0	0	0	0
GO:0004395_hexaprenyldihydroxybenzoate_methyltransferase_activity	0	0	0	0	0	-1.13522	0	0	0	0
GO:0004396_hexokinase_activity	-1.58026	0	0	0	0	0	0	0	-0.685163	0
GO:0004397_histidine_ammonia-lyase_activity	0	0	0	0	0	-1.13522	0	0	0	0
GO:0004398_histidine_decarboxylase_activity	0	0	0	0	0	0	0	0	0	0
GO:0004402_histone_acetyltransferase_activity	-1.23512	0	0	0	0	-0.863529	0	0	0	-0.205655
GO:0004406_H3_H4_histone_acetyltransferase_activity	-1.87846	0	0	0	0	0	0	0	0	0
GO:0004407_histone_deacetylase_activity	0	0	0	-0.333265	-0.291837	-0.273395	-0.295718	0	-0.357361	0
GO:0004415_hyalurononglucosaminidase_activity	0	0	0	0	0	0	-0.719687	0	0	0
GO:0004416_hydroxyacylglutathione_hydrolase_activity	0	0	0	0	0	0	-1.16695	0	0	0
GO:0004418_hydroxymethylbilane_synthase_activity	0	0	0	0	-1.1615	0	0	0	0	0
GO:0004419_hydroxymethylglutaryl-CoA_lyase_activity	0	0	0	-1.2185	0	0	0	0	0	0
GO:0004420_hydroxymethylglutaryl-CoA_reductase_(NADPH)_activity	0	0	0	0	0	0	0	-2.34094	0	-0.710598
GO:0004421_hydroxymethylglutaryl-CoA_synthase_activity	0	0	0	-0.930776	0	-0.850366	0	0	0	0
GO:0004422_hypoxanthine_phosphoribosyltransferase_activity	0	0	0	0	0	0	0	0	-0.797996	0
GO:0004423_iduronate-2-sulfatase_activity	0	0	0	-1.2185	0	0	0	0	0	0
GO:0004426_indoleamine-pyrrole_2_3-dioxygenase_activity	0	0	0	0	0	0	0	0	0	0
GO:0004427_inorganic_diphosphatase_activity	0	0	0	0	-1.1615	0	0	0	0	0
GO:0004428_inositol_or_phosphatidylinositol_kinase_activity	0	0	-0.211218	0	-0.109393	-1.20114	-0.372917	-0.113264	-1.56171	-0.186911
GO:0004430_1-phosphatidylinositol_4-kinase_activity	0	0	0	0	-0.714616	0	0	0	-0.797996	-0.556936
GO:0004434_inositol_or_phosphatidylinositol_phosphodiesterase_activity	0	0	0	0	0	0	0	-0.133209	0	0
GO:0004435_phosphoinositide_phospholipase_C_activity	0	0	0	0	0	0	0	-0.133209	0	0
GO:0004437_inositol_or_phosphatidylinositol_phosphatase_activity	0	-0.253917	-0.142698	0	-1.97175	-0.054736	-0.064684	-0.533064	-0.68602	-0.098092
GO:0004438_phosphatidylinositol-3-phosphatase_activity	0	0	0	0	0	0	0	0	0	0
GO:0004439_phosphoinositide_5-phosphatase_activity	0	0	0	0	0	-0.581071	0	-1.60258	0	0
GO:0004441_inositol-1_4-bisphosphate_1-phosphatase_activity	0	0	0	0	0	0	0	0	0	0
GO:0004445_inositol-polyphosphate_5-phosphatase_activity	0	0	0	0	0	0	0	-2.05787	0	-0.274501
GO:0004446_multiple_inositol-polyphosphate_phosphatase_activity	0	0	0	0	-1.1615	0	0	0	0	0
GO:0004447_iodide_peroxidase_activity	0	0	0	0	-1.1615	0	0	0	0	0
GO:0004448_isocitrate_dehydrogenase_activity	0	-0.795842	-0.622654	-1.33237	0	0	0	-0.464727	-0.532926	0
GO:0004449_isocitrate_dehydrogenase_(NAD+)_activity	0	-1.07843	0	0	0	0	0	-0.722616	-0.797996	0
GO:0004450_isocitrate_dehydrogenase_(NADP+)_activity	0	0	-0.779826	-1.69518	0	0	0	0	-0.685163	0
GO:0004452_isopentenyl-diphosphate_delta-isomerase_activity	0	0	0	-1.2185	0	0	0	0	0	0
GO:0004454_ketohexokinase_activity	0	0	0	0	0	-1.13522	0	0	0	0
GO:0004457_lactate_dehydrogenase_activity	0	-0.795842	-0.622654	0	0	0	-0.462106	-1.24396	0	-0.320685
GO:0004459_L-lactate_dehydrogenase_activity	0	-0.795842	-0.622654	0	0	0	-0.462106	-1.24396	0	-0.320685
GO:0004461_lactose_synthase_activity	0	0	0	0	0	0	0	0	0	0
GO:0004462_lactoylglutathione_lyase_activity	0	-1.54311	0	0	0	0	0	0	0	0
GO:0004463_leukotriene-A4_hydrolase_activity	-1.58026	0	-0.779826	0	0	-0.581071	0	0	0	-0.454007
GO:0004464_leukotriene-C4_synthase_activity	0	0	0	0	0	0	0	0	0	0
GO:0004465_lipoprotein_lipase_activity	0	0	0	-2.43783	0	0	0	0	0	0
GO:0004466_long-chain-acyl-CoA_dehydrogenase_activity	0	0	-1.06164	0	0	0	0	-0.883977	0	0
GO:0004467_long-chain-fatty-acid-CoA_ligase_activity	0	-0.562741	-0.405432	-0.303935	0	-0.720648	0	-0.269913	0	-0.157191
GO:0004468_lysine_N-acetyltransferase_activity	-1.23512	0	0	0	0	-0.863529	0	0	0	-0.205655
GO:0004470_malic_enzyme_activity	0	0	-0.779826	0	-0.604522	-1.53617	-0.609409	-0.612233	0	0
GO:0004473_malate_dehydrogenase_(oxaloacetate-decarboxylating)_(NADP+)_activity	0	0	0	0	-0.875681	-2.27111	0	0	0	0
GO:0004476_mannose-6-phosphate_isomerase_activity	0	0	0	0	0	0	0	0	0	0
GO:0004477_methenyltetrahydrofolate_cyclohydrolase_activity	0	0	0	-1.2185	0	0	0	0	0	0
GO:0004478_methionine_adenosyltransferase_activity	0	0	0	-0.767852	0	-0.690246	0	0	0	0
GO:0004479_methionyl-tRNA_formyltransferase_activity	0	0	0	0	0	0	0	0	0	-0.988778
GO:0004482_mRNA_(guanine-N7-)-methyltransferase_activity	0	0	0	0	0	-1.13522	0	0	0	0
GO:0004485_methylcrotonoyl-CoA_carboxylase_activity	0	0	0	-0.930776	-0.875681	0	0	0	0	0
GO:0004486_methylenetetrahydrofolate_dehydrogenase_activity	0	0	0	-1.2185	0	0	0	0	0	0
GO:0004488_methylenetetrahydrofolate_dehydrogenase_(NADP+)_activity	0	0	0	-1.2185	0	0	0	0	0	0
GO:0004489_methylenetetrahydrofolate_reductase_(NADPH)_activity	0	0	0	0	0	0	0	0	0	0
GO:0004491_methylmalonate-semialdehyde_dehydrogenase_(acylating)_activity	0	0	0	0	-1.1615	-1.13522	0	0	0	0
GO:0004492_methylmalonyl-CoA_decarboxylase_activity	0	0	0	0	-1.1615	0	0	0	0	0
GO:0004496_mevalonate_kinase_activity	0	0	0	-1.2185	-1.1615	0	0	0	0	0
GO:0004497_monooxygenase_activity	0	-0.327662	-0.644928	-0.183906	-0.754272	-0.979131	-0.283118	-0.048375	-0.018259	-0.299471
GO:0004498_calcidiol_1-monooxygenase_activity	0	0	0	0	0	0	0	0	0	0
GO:0004499_dimethylaniline_monooxygenase_(N-oxide-forming)_activity	0	0	0	0	0	-0.850366	-0.880941	0	0	0
GO:0004500_dopamine_beta-monooxygenase_activity	0	0	0	0	0	0	0	0	0	0
GO:0004502_kynurenine_3-monooxygenase_activity	0	0	0	0	0	0	0	0	0	-0.988778
GO:0004504_peptidylglycine_monooxygenase_activity	0	0	0	0	0	-1.13522	0	0	0	0
GO:0004505_phenylalanine_4-monooxygenase_activity	0	0	0	0	0	0	-2.33464	0	0	0
GO:0004506_squalene_monooxygenase_activity	0	0	0	-1.2185	0	0	0	0	0	0
GO:0004507_steroid_11-beta-monooxygenase_activity	0	0	0	0	0	0	0	0	0	0
GO:0004508_steroid_17-alpha-monooxygenase_activity	0	0	0	0	0	0	0	0	0	0
GO:0004509_steroid_21-monooxygenase_activity	0	0	0	0	0	0	0	0	0	0
GO:0004511_tyrosine_3-monooxygenase_activity	0	0	0	0	0	0	0	0	0	0
GO:0004512_inositol-3-phosphate_synthase_activity	-2.17807	0	0	0	0	0	0	0	0	0
GO:0004514_nicotinate-nucleotide_diphosphorylase_(carboxylating)_activity	0	0	0	0	0	0	0	0	-1.25055	0
GO:0004516_nicotinate_phosphoribosyltransferase_activity	0	0	0	0	-0.714616	0	0	0	0	-0.556936
GO:0004517_nitric-oxide_synthase_activity	0	0	0	0	0	0	0	0	0	-0.556936
GO:0004518_nuclease_activity	0	-0.903287	-0.021004	-0.418625	-0.162495	-0.662401	-0.168672	-0.524864	-1.09326	-0.268176
GO:0004519_endonuclease_activity	0	-0.975471	0	-0.35778	0	-0.244481	-0.115167	-0.289282	-1.14625	-0.100621
GO:0004520_endodeoxyribonuclease_activity	0	-0.795842	0	0	0	0	0	0	0	-0.320685
GO:0004521_endoribonuclease_activity	0	-0.33997	0	-0.437141	0	-0.098002	-0.11184	-0.7803	-0.479117	-0.186911
GO:0004522_pancreatic_ribonuclease_activity	0	0	0	-0.571921	0	0	0	-0.529703	-0.60024	0
GO:0004523_ribonuclease_H_activity	0	0	0	-0.571921	0	0	0	-0.529703	0	-0.378689
GO:0004525_ribonuclease_III_activity	0	0	0	0	0	0	-0.880941	0	0	-0.710598
GO:0004526_ribonuclease_P_activity	0	0	0	0	0	-0.499718	0	-0.529703	0	0
GO:0004527_exonuclease_activity	0	0	-0.188177	-0.117906	-0.321045	-0.628542	-0.327206	-0.697639	-0.427908	-0.371611
GO:0004528_phosphodiesterase_I_activity	0	0	0	-0.571921	0	-0.499718	-0.526982	0	-0.60024	0
GO:0004529_exodeoxyribonuclease_activity	0	0	0	0	0	0	0	0	0	0
GO:0004530_deoxyribonuclease_I_activity	0	0	0	0	0	0	0	0	0	0
GO:0004531_deoxyribonuclease_II_activity	0	0	0	0	0	0	0	0	0	-0.710598
GO:0004532_exoribonuclease_activity	0	0	0	0	-0.996887	-0.341035	-0.365249	-0.367678	-0.431366	-0.236862
GO:0004534_5'-3'_exoribonuclease_activity	0	0	0	0	0	-1.13522	0	0	0	0
GO:0004536_deoxyribonuclease_activity	0	-0.683049	0	0	0	0	-0.365249	0	0	-0.236862
GO:0004537_caspase-activated_deoxyribonuclease_activity	0	0	0	0	0	0	0	0	0	0
GO:0004540_ribonuclease_activity	0	-0.201792	0	-0.208934	-0.377809	-0.338457	-0.165108	-0.710488	-1.40248	-0.330816
GO:0004549_tRNA-specific_ribonuclease_activity	0	-0.734983	0	0	0	-0.384086	0	-0.411812	0	0
GO:0004550_nucleoside_diphosphate_kinase_activity	0	0	0	-0.451157	0	-0.384086	-0.409288	0	0	-0.806418
GO:0004551_nucleotide_diphosphatase_activity	0	0	0	0	0	-0.581071	-0.609409	0	-0.685163	0
GO:0004553_hydrolase_activity__hydrolyzing_O-glycosyl_compounds	0	-0.115156	-0.04706	-1.10072	-0.167568	-0.805226	-1.29184	-0.924327	-0.268718	-0.114084
GO:0004555_alpha_alpha-trehalase_activity	0	0	0	0	0	0	0	0	0	0
GO:0004556_alpha-amylase_activity	0	0	0	0	-0.604522	0	-1.59658	0	0	-0.454007
GO:0004558_alpha-glucosidase_activity	0	0	0	-0.767852	-0.714616	0	0	0	0	0
GO:0004559_alpha-mannosidase_activity	0	0	0	0	0	-0.581071	0	-1.60258	0	0
GO:0004560_alpha-L-fucosidase_activity	0	0	0	-0.930776	0	0	-0.880941	0	0	0
GO:0004563_beta-N-acetylhexosaminidase_activity	0	0	0	-0.655941	0	-0.581071	0	-0.612233	0	0
GO:0004565_beta-galactosidase_activity	0	0	0	0	0	0	0	0	0	-0.988778
GO:0004566_beta-glucuronidase_activity	0	0	0	0	0	0	-0.880941	0	0	0
GO:0004567_beta-mannosidase_activity	0	0	0	-1.2185	0	0	0	0	0	0
GO:0004568_chitinase_activity	0	0	0	-0.930776	0	0	0	0	0	0
GO:0004571_mannosyl-oligosaccharide_1_2-alpha-mannosidase_activity	0	0	0	-0.571921	0	-0.499718	0	-0.529703	-0.60024	-0.378689
GO:0004572_mannosyl-oligosaccharide_1_3-1_6-alpha-mannosidase_activity	0	0	0	0	0	-0.850366	0	0	0	0
GO:0004573_mannosyl-oligosaccharide_glucosidase_activity	0	0	0	0	0	0	0	0	-1.25055	0
GO:0004574_oligo-1_6-glucosidase_activity	0	0	0	0	0	0	0	0	0	0
GO:0004575_sucrose_alpha-glucosidase_activity	0	0	0	0	0	0	0	0	0	0
GO:0004576_oligosaccharyl_transferase_activity	0	0	0	-2.698	-0.522274	0	-0.526982	0	0	0
GO:0004579_dolichyl-diphosphooligosaccharide-protein_glycotransferase_activity	0	0	0	-2.698	-0.522274	0	-0.526982	0	0	0
GO:0004582_dolichyl-phosphate_beta-D-mannosyltransferase_activity	0	0	0	0	0	0	-0.880941	0	-0.961862	0
GO:0004585_ornithine_carbamoyltransferase_activity	0	0	0	0	-1.1615	0	0	0	0	0
GO:0004586_ornithine_decarboxylase_activity	0	0	0	0	0	0	0	-1.1701	0	0
GO:0004587_ornithine-oxo-acid_transaminase_activity	0	0	0	-1.2185	0	0	0	0	0	0
GO:0004588_orotate_phosphoribosyltransferase_activity	0	0	0	0	0	0	0	-1.1701	0	0
GO:0004590_orotidine-5'-phosphate_decarboxylase_activity	0	0	0	0	0	0	0	-1.1701	0	0
GO:0004591_oxoglutarate_dehydrogenase_(succinyl-transferring)_activity	0	0	0	-0.930776	-0.875681	0	0	0	0	0
GO:0004594_pantothenate_kinase_activity	0	0	0	0	0	0	0	-0.883977	0	0
GO:0004597_peptide-aspartate_beta-dioxygenase_activity	0	0	0	0	0	0	0	0	0	0
GO:0004598_peptidylamidoglycolate_lyase_activity	0	0	0	0	0	-1.13522	0	0	0	0
GO:0004601_peroxidase_activity	0	0	-1.37678	-0.260244	-0.827785	0	-0.842023	-0.056523	-0.084075	-0.216555
GO:0004602_glutathione_peroxidase_activity	0	0	-0.474393	-0.366823	-0.907352	0	-0.327873	0	0	-0.205655
GO:0004603_phenylethanolamine_N-methyltransferase_activity	0	0	0	0	0	0	0	0	0	0
GO:0004605_phosphatidate_cytidylyltransferase_activity	0	0	0	-0.930776	0	0	0	0	0	0
GO:0004607_phosphatidylcholine-sterol_O-acyltransferase_activity	0	0	0	0	0	0	0	-1.88377	0	0
GO:0004608_phosphatidylethanolamine_N-methyltransferase_activity	0	0	0	0	0	0	0	0	-1.25055	0
GO:0004609_phosphatidylserine_decarboxylase_activity	0	0	0	0	0	0	0	0	-1.25055	0
GO:0004610_phosphoacetylglucosamine_mutase_activity	0	0	0	0	0	0	0	0	0	0
GO:0004611_phosphoenolpyruvate_carboxykinase_activity	0	0	0	0	0	-2.27111	0	0	0	0
GO:0004613_phosphoenolpyruvate_carboxykinase_(GTP)_activity	0	0	0	0	0	-1.13522	0	0	0	0
GO:0004614_phosphoglucomutase_activity	0	0	0	0	0	-0.850366	0	-0.883977	0	0
GO:0004615_phosphomannomutase_activity	0	0	0	0	0	0	0	0	0	0
GO:0004616_phosphogluconate_dehydrogenase_(decarboxylating)_activity	0	-0.959669	-0.779826	0	0	0	0	0	0	-0.454007
GO:0004617_phosphoglycerate_dehydrogenase_activity	0	0	0	0	0	0	0	0	0	0
GO:0004618_phosphoglycerate_kinase_activity	0	0	0	0	-1.1615	0	0	0	0	-0.988778
GO:0004619_phosphoglycerate_mutase_activity	0	0	0	0	-0.875681	0	0	0	0	0
GO:0004620_phospholipase_activity	0	-0.45588	0	-0.936491	-0.093188	0	0	-0.480321	-0.037505	-0.079762
GO:0004622_lysophospholipase_activity	0	-0.959669	0	-1.69518	-0.604522	0	0	0	0	0
GO:0004623_phospholipase_A2_activity	0	0	0	-1.10006	0	0	0	-0.493864	0	-0.601394
GO:0004629_phospholipase_C_activity	0	0	0	0	0	0	0	-0.133209	0	0
GO:0004630_phospholipase_D_activity	0	-0.959669	0	0	-0.604522	0	0	-0.612233	-0.685163	0
GO:0004631_phosphomevalonate_kinase_activity	0	0	0	0	0	-1.13522	0	0	0	0
GO:0004634_phosphopyruvate_hydratase_activity	0	0	0	-0.767852	0	0	0	0	0	0
GO:0004637_phosphoribosylamine-glycine_ligase_activity	0	0	0	0	0	0	0	0	0	0
GO:0004638_phosphoribosylaminoimidazole_carboxylase_activity	0	-1.54311	0	0	0	0	0	0	0	0
GO:0004639_phosphoribosylaminoimidazolesuccinocarboxamide_synthase_activity	0	-1.54311	0	0	0	0	0	0	0	0
GO:0004641_phosphoribosylformylglycinamidine_cyclo-ligase_activity	0	0	0	0	0	0	0	0	0	0
GO:0004643_phosphoribosylaminoimidazolecarboxamide_formyltransferase_activity	0	0	0	0	0	0	0	-1.1701	0	0
GO:0004644_phosphoribosylglycinamide_formyltransferase_activity	0	0	0	0	0	0	0	0	0	0
GO:0004645_phosphorylase_activity	0	0	0	0	0	0	-0.719687	0	0	0
GO:0004647_phosphoserine_phosphatase_activity	0	0	0	0	-1.1615	0	0	0	0	0
GO:0004648_phosphoserine_transaminase_activity	0	0	0	0	0	0	0	0	0	0
GO:0004649_poly(ADP-ribose)_glycohydrolase_activity	0	0	0	0	0	0	0	0	0	-0.988778
GO:0004652_polynucleotide_adenylyltransferase_activity	0	0	0	0	0	0	0	-1.1701	0	0
GO:0004653_polypeptide_N-acetylgalactosaminyltransferase_activity	-1.40699	0	0	0	-0.457573	-0.435888	-0.462106	0	-0.532926	-0.320685
GO:0004654_polyribonucleotide_nucleotidyltransferase_activity	0	0	0	0	0	0	-1.16695	0	0	0
GO:0004655_porphobilinogen_synthase_activity	0	0	0	0	0	0	0	-1.1701	0	0
GO:0004656_procollagen-proline_4-dioxygenase_activity	0	0	0	0	-0.714616	0	-0.719687	0	0	0
GO:0004657_proline_dehydrogenase_activity	0	-1.24832	0	0	0	0	0	0	0	0
GO:0004658_propionyl-CoA_carboxylase_activity	0	0	-1.35296	0	0	0	0	0	0	0
GO:0004659_prenyltransferase_activity	0	0	0	-1.10006	-0.152746	0	-0.979877	-0.987094	-0.203392	-0.273303
GO:0004660_protein_farnesyltransferase_activity	0	0	0	0	0	0	-0.880941	0	0	0
GO:0004661_protein_geranylgeranyltransferase_activity	0	0	0	0	0	0	-2.54827	-0.529703	-0.60024	0
GO:0004662_CAAX-protein_geranylgeranyltransferase_activity	0	0	0	0	0	0	-2.33464	0	0	0
GO:0004663_Rab-protein_geranylgeranyltransferase_activity	0	0	0	0	0	0	-0.719687	-0.722616	-0.797996	0
GO:0004666_prostaglandin-endoperoxide_synthase_activity	0	0	0	0	0	0	0	0	0	-0.710598
GO:0004667_prostaglandin-D_synthase_activity	0	0	0	0	0	0	0	0	0	0
GO:0004668_protein-arginine_deiminase_activity	0	0	0	0	0	0	0	0	0	0
GO:0004671_protein-S-isoprenylcysteine_O-methyltransferase_activity	0	0	0	0	0	0	0	0	0	-0.988778
GO:0004672_protein_kinase_activity	0	-0.391603	-0.03616	-0.110884	-0.05357	-0.029106	-0.12221	-0.230743	-0.51841	-1.74678
GO:0004673_protein_histidine_kinase_activity	0	0	0	-0.854235	0	-0.246334	-0.267753	-0.269913	0	-0.157191
GO:0004674_protein_serine_threonine_kinase_activity	0	-0.46659	-0.019539	-0.204601	-0.0871	-0.020097	-0.095508	-0.145206	-0.51531	-2.14605
GO:0004675_transmembrane_receptor_protein_serine_threonine_kinase_activity	0	0	0	-0.736267	0	0	-0.221538	0	-0.276893	0
GO:0004676_3-phosphoinositide-dependent_protein_kinase_activity	0	0	0	0	0	0	0	0	0	0
GO:0004677_DNA-dependent_protein_kinase_activity	0	0	0	0	0	0	0	0	0	-0.988778
GO:0004679_AMP-activated_protein_kinase_activity	0	-0.795842	0	0	0	-0.435888	-0.462106	0	-0.532926	0
GO:0004680_casein_kinase_activity	0	0	-0.437766	0	-0.291837	-0.273395	-0.295718	-0.844001	-0.978537	-0.56219
GO:0004681_casein_kinase_I_activity	0	0	0	0	-0.604522	-0.581071	0	-0.612233	-1.75677	-0.454007
GO:0004682_protein_kinase_CK2_activity	0	0	0	0	0	0	-0.719687	0	0	-0.556936
GO:0004683_calmodulin-dependent_protein_kinase_activity	0	0	0	0	0	0	0	-0.33021	0	-0.630486
GO:0004686_eukaryotic_elongation_factor-2_kinase_activity	0	0	0	0	0	0	0	0	0	0
GO:0004687_myosin_light_chain_kinase_activity	0	-1.24832	0	0	0	0	0	0	0	-0.710598
GO:0004689_phosphorylase_kinase_activity	0	0	0	0	0	0	0	0	0	-0.556936
GO:0004690_cyclic_nucleotide-dependent_protein_kinase_activity	0	0	0	0	0	-1.33571	0	0	0	0
GO:0004691_cAMP-dependent_protein_kinase_activity	0	0	0	0	0	-1.53617	0	0	0	0
GO:0004692_cGMP-dependent_protein_kinase_activity	0	0	0	0	0	0	0	0	0	0
GO:0004693_cyclin-dependent_protein_kinase_activity	0	0	0	0	0	0	-0.365249	0	-1.15264	-0.710708
GO:0004694_eukaryotic_translation_initiation_factor_2alpha_kinase_activity	0	0	0	0	0	0	0	-0.722616	0	-0.556936
GO:0004696_glycogen_synthase_kinase_3_activity	0	0	0	0	-0.875681	0	0	0	0	-0.710598
GO:0004697_protein_kinase_C_activity	0	0	-0.516342	0	0	-0.341035	0	0	0	-0.236862
GO:0004698_calcium-dependent_protein_kinase_C_activity	0	0	0	0	0	0	0	0	0	0
GO:0004699_calcium-independent_protein_kinase_C_activity	0	0	0	0	0	0	0	0	0	0
GO:0004700_atypical_protein_kinase_C_activity	0	0	0	0	0	-1.13522	0	0	0	0
GO:0004701_diacylglycerol-activated_phospholipid-dependent_protein_kinase_C_activity	0	0	0	0	0	0	0	0	0	-0.988778
GO:0004702_receptor_signaling_protein_serine_threonine_kinase_activity	0	-0.18747	0	-2.29238	-0.142317	0	-0.348833	-1.03382	-0.482379	-0.047341
GO:0004703_G-protein_coupled_receptor_kinase_activity	0	0	0	0	0	-0.435888	0	0	0	-0.320685
GO:0004704_NF-kappaB-inducing_kinase_activity	0	0	0	0	0	0	0	0	0	0
GO:0004705_JUN_kinase_activity	0	0	0	-0.930776	0	0	0	0	0	0
GO:0004707_MAP_kinase_activity	0	0	0	-0.366823	-0.907352	0	0	-0.921805	-0.391725	0
GO:0004708_MAP_kinase_kinase_activity	0	0	0	0	-0.457573	0	-0.462106	-0.464727	0	0
GO:0004709_MAP_kinase_kinase_kinase_activity	0	-0.683049	0	-0.405639	0	0	-0.365249	-1.8759	-0.431366	-0.710708
GO:0004710_MAP_ERK_kinase_kinase_activity	0	0	0	0	0	0	-0.880941	-0.883977	0	-0.710598
GO:0004711_ribosomal_protein_S6_kinase_activity	0	0	0	0	0	-0.850366	0	0	0	-0.710598
GO:0004712_protein_threonine_tyrosine_kinase_activity	0	0	0	-0.405639	-0.361051	0	-0.365249	-0.367678	0	0
GO:0004713_protein-tyrosine_kinase_activity	0	-0.15993	-0.050387	-0.164567	-0.011996	-0.089011	-0.086172	-0.858699	-0.051698	-1.21943
GO:0004714_transmembrane_receptor_protein_tyrosine_kinase_activity	0	-0.396244	-0.788898	-0.099077	0	-0.057343	-0.191142	-0.988668	-0.027735	-0.05393
GO:0004715_non-membrane_spanning_protein_tyrosine_kinase_activity	0	0	0	0	-0.457573	0	0	0	0	-1.77011
GO:0004716_receptor_signaling_protein_tyrosine_kinase_activity	0	0	0	0	0	0	0	-0.33021	0	0
GO:0004718_Janus_kinase_activity	0	0	0	0	0	0	0	0	0	0
GO:0004719_protein-L-isoaspartate_(D-aspartate)_O-methyltransferase_activity	0	-1.24832	0	0	0	0	0	0	0	-1.97802
GO:0004720_protein-lysine_6-oxidase_activity	0	-1.07843	0	0	0	0	0	0	0	0
GO:0004721_phosphoprotein_phosphatase_activity	0	-0.023996	-0.338979	-0.135982	-0.600179	-0.708881	-1.11409	-0.631749	-0.965583	-0.345344
GO:0004722_protein_serine_threonine_phosphatase_activity	0	0	0	-0.623249	-0.233154	-0.471743	-1.99737	-0.932102	-0.326188	-0.491457
GO:0004723_calcium-dependent_protein_serine_threonine_phosphatase_activity	0	0	0	0	-0.714616	0	-0.719687	0	0	0
GO:0004724_magnesium-dependent_protein_serine_threonine_phosphatase_activity	0	0	0	0	0	0	0	-0.722616	-0.797996	-0.556936
GO:0004725_protein_tyrosine_phosphatase_activity	0	-0.094436	-0.341594	-0.06506	-0.729098	-0.407011	-0.746407	-0.484775	-0.688945	-0.028469
GO:0004726_non-membrane_spanning_protein_tyrosine_phosphatase_activity	0	0	0	0	-0.404925	-1.05584	0	-1.1173	0	-0.274501
GO:0004727_prenylated_protein_tyrosine_phosphatase_activity	0	0	-0.692412	-0.571921	-0.522274	-0.499718	0	0	-0.60024	0
GO:0004729_protoporphyrinogen_oxidase_activity	0	0	0	0	-1.1615	0	0	0	0	0
GO:0004730_pseudouridylate_synthase_activity	0	0	-0.779826	0	0	0	0	-0.612233	0	0
GO:0004731_purine-nucleoside_phosphorylase_activity	0	0	0	0	0	0	0	0	0	-0.988778
GO:0004733_pyridoxamine-phosphate_oxidase_activity	0	0	0	0	-1.1615	0	0	0	0	0
GO:0004735_pyrroline-5-carboxylate_reductase_activity	0	0	0	0	0	0	0	0	0	0
GO:0004736_pyruvate_carboxylase_activity	0	0	0	0	0	0	-1.16695	0	0	0
GO:0004738_pyruvate_dehydrogenase_activity	0	0	-0.895195	0	0	-0.690246	0	0	0	0
GO:0004739_pyruvate_dehydrogenase_(acetyl-transferring)_activity	0	0	-0.895195	0	0	-0.690246	0	0	0	0
GO:0004740_[pyruvate_dehydrogenase_(lipoamide)]_kinase_activity	0	0	0	-0.767852	0	-0.690246	-0.719687	-0.722616	0	0
GO:0004741_[pyruvate_dehydrogenase_(lipoamide)]_phosphatase_activity	0	0	0	0	0	0	0	0	-0.961862	0
GO:0004742_dihydrolipoyllysine-residue_acetyltransferase_activity	0	0	0	0	0	0	-1.16695	0	0	0
GO:0004743_pyruvate_kinase_activity	0	0	-0.895195	0	0	-1.81566	-0.719687	0	0	0
GO:0004745_retinol_dehydrogenase_activity	0	0	0	-0.655941	0	0	0	-0.612233	0	-0.454007
GO:0004747_ribokinase_activity	0	0	0	0	0	0	0	0	0	-0.988778
GO:0004748_ribonucleoside-diphosphate_reductase_activity	0	0	0	0	0	0	0	0	0	0
GO:0004749_ribose_phosphate_diphosphokinase_activity	0	0	0	0	-0.604522	0	0	-1.60258	0	-0.454007
GO:0004750_ribulose-phosphate_3-epimerase_activity	0	0	0	0	0	0	0	0	-1.25055	0
GO:0004751_ribose-5-phosphate_isomerase_activity	0	0	0	0	0	0	0	0	0	0
GO:0004753_saccharopine_dehydrogenase_activity	0	0	0	0	-1.1615	0	0	0	0	0
GO:0004756_selenide__water_dikinase_activity	0	0	0	0	0	0	0	-0.883977	-0.961862	0
GO:0004757_sepiapterin_reductase_activity	0	0	0	0	0	0	0	0	0	-0.988778
GO:0004758_serine_C-palmitoyltransferase_activity	0	0	0	0	0	0	0	0	0	-0.988778
GO:0004759_serine_esterase_activity	0	-0.355487	-0.224068	-0.464593	-2.00172	-1.26803	-0.121286	0	0	0
GO:0004760_serine-pyruvate_transaminase_activity	0	0	0	0	0	0	0	0	0	-0.988778
GO:0004765_shikimate_kinase_activity	0	0	0	0	-1.1615	0	0	0	0	0
GO:0004766_spermidine_synthase_activity	0	0	0	0	0	0	-1.16695	0	0	0
GO:0004767_sphingomyelin_phosphodiesterase_activity	0	0	0	0	0	0	0	0	0	-0.556936
GO:0004768_stearoyl-CoA_9-desaturase_activity	0	0	0	-1.69518	0	0	0	0	0	-1.261
GO:0004769_steroid_delta-isomerase_activity	0	0	-0.895195	0	-0.714616	0	0	0	0	-0.556936
GO:0004770_sterol_carrier_protein_X-related_thiolase_activity	0	0	0	-1.2185	0	-1.13522	0	0	0	0
GO:0004771_sterol_esterase_activity	0	0	0	-0.930776	0	0	0	0	0	0
GO:0004772_sterol_O-acyltransferase_activity	0	0	0	-0.930776	0	0	0	0	0	0
GO:0004773_steryl-sulfatase_activity	0	0	0	0	-1.1615	0	0	0	0	0
GO:0004774_succinate-CoA_ligase_activity	0	0	0	-0.767852	0	-0.690246	0	-0.722616	0	0
GO:0004775_succinate-CoA_ligase_(ADP-forming)_activity	0	0	0	0	0	-1.13522	0	0	0	0
GO:0004776_succinate-CoA_ligase_(GDP-forming)_activity	0	0	0	-0.930776	0	0	0	-0.883977	0	0
GO:0004777_succinate-semialdehyde_dehydrogenase_activity	0	0	0	-1.2185	0	0	0	0	0	0
GO:0004779_sulfate_adenylyltransferase_activity	0	0	0	0	0	0	0	-0.883977	0	0
GO:0004781_sulfate_adenylyltransferase_(ATP)_activity	0	0	0	0	0	0	0	-0.883977	0	0
GO:0004782_sulfinoalanine_decarboxylase_activity	0	0	0	-1.2185	0	0	0	0	0	0
GO:0004784_superoxide_dismutase_activity	0	0	0	-0.505491	0	0	-1.23824	-1.24396	-0.532926	-0.320685
GO:0004785_copper__zinc_superoxide_dismutase_activity	0	0	0	-0.571921	0	0	-0.526982	-1.40045	0	-0.378689
GO:0004791_thioredoxin-disulfide_reductase_activity	0	-0.868906	0	0	0	-0.499718	-0.526982	-0.529703	0	0
GO:0004792_thiosulfate_sulfurtransferase_activity	0	0	0	0	0	0	0	0	0	-1.97802
GO:0004794_threonine_ammonia-lyase_activity	0	0	0	0	0	0	0	0	0	-0.988778
GO:0004795_threonine_synthase_activity	0	0	0	0	0	0	0	-1.1701	0	0
GO:0004796_thromboxane-A_synthase_activity	0	0	0	0	0	0	0	0	0	0
GO:0004797_thymidine_kinase_activity	0	0	0	0	0	0	0	0	0	0
GO:0004799_thymidylate_synthase_activity	0	0	0	0	0	0	0	0	0	0
GO:0004800_thyroxine_5'-deiodinase_activity	0	0	0	0	0	0	0	0	0	-0.556936
GO:0004801_transaldolase_activity	0	-1.54311	0	0	0	0	0	0	0	0
GO:0004802_transketolase_activity	-1.87846	0	0	0	0	0	0	0	0	-0.710598
GO:0004806_triacylglycerol_lipase_activity	0	0	0	0	0	0	-0.462106	0	0	0
GO:0004807_triose-phosphate_isomerase_activity	0	0	-1.06164	0	0	0	0	0	0	0
GO:0004808_tRNA_(5-methylaminomethyl-2-thiouridylate)-methyltransferase_activity	0	0	0	0	0	0	0	0	0	0
GO:0004809_tRNA_(guanine-N2-)-methyltransferase_activity	0	0	0	0	0	0	-1.16695	0	0	0
GO:0004811_tRNA_isopentenyltransferase_activity	0	0	0	0	0	0	0	0	0	-0.988778
GO:0004812_aminoacyl-tRNA_ligase_activity	0	0	-0.07307	-0.630709	-0.505337	-0.231657	-1.24296	-1.25549	-0.168029	-0.383303
GO:0004813_alanine-tRNA_ligase_activity	0	0	0	0	0	-0.850366	-0.880941	0	0	0
GO:0004814_arginine-tRNA_ligase_activity	0	0	0	0	0	0	0	0	0	-0.988778
GO:0004815_aspartate-tRNA_ligase_activity	0	0	0	0	0	0	0	-0.612233	-0.685163	-0.454007
GO:0004816_asparagine-tRNA_ligase_activity	0	0	0	0	0	0	0	0	-1.25055	0
GO:0004817_cysteine-tRNA_ligase_activity	0	0	-1.06164	0	-0.875681	0	0	-0.883977	0	0
GO:0004818_glutamate-tRNA_ligase_activity	0	0	0	0	0	-1.13522	0	0	0	0
GO:0004820_glycine-tRNA_ligase_activity	0	0	0	0	0	0	-1.16695	0	0	0
GO:0004821_histidine-tRNA_ligase_activity	0	0	0	0	0	0	0	0	-1.25055	0
GO:0004822_isoleucine-tRNA_ligase_activity	0	0	0	-1.2185	0	0	0	0	0	0
GO:0004823_leucine-tRNA_ligase_activity	0	0	0	0	0	0	0	-0.883977	0	0
GO:0004824_lysine-tRNA_ligase_activity	0	0	0	0	0	0	0	-1.1701	0	0
GO:0004825_methionine-tRNA_ligase_activity	0	0	0	0	0	0	0	0	0	0
GO:0004826_phenylalanine-tRNA_ligase_activity	0	0	0	0	-0.714616	0	0	0	0	-1.53161
GO:0004827_proline-tRNA_ligase_activity	0	0	0	0	0	-1.13522	0	0	0	0
GO:0004828_serine-tRNA_ligase_activity	0	0	0	0	0	-1.13522	0	0	0	0
GO:0004829_threonine-tRNA_ligase_activity	0	0	0	0	0	0	-0.880941	-0.883977	0	0
GO:0004830_tryptophan-tRNA_ligase_activity	0	0	0	0	0	0	0	0	0	0
GO:0004831_tyrosine-tRNA_ligase_activity	0	0	0	-1.2185	0	0	0	0	0	0
GO:0004832_valine-tRNA_ligase_activity	0	0	0	0	0	0	0	-0.883977	0	0
GO:0004833_tryptophan_2_3-dioxygenase_activity	0	0	0	0	0	-1.13522	0	0	0	0
GO:0004835_tubulin-tyrosine_ligase_activity	0	0	0	0	0	0	0	0	0	-0.556936
GO:0004838_tyrosine_transaminase_activity	0	0	0	0	0	0	0	0	-1.25055	0
GO:0004839_ubiquitin_activating_enzyme_activity	0	0	0	0	-1.1615	0	0	0	0	0
GO:0004842_ubiquitin-protein_ligase_activity	-0.417758	-0.468162	-0.203655	-0.84353	-0.645291	-0.362636	-2.50384	-0.95306	-0.965521	-0.498189
GO:0004843_ubiquitin-specific_protease_activity	0	0	-0.394924	0	-1.23157	-0.171233	-0.19816	-0.200943	-1.55744	-1.46484
GO:0004844_uracil_DNA_N-glycosylase_activity	0	0	0	0	0	0	-0.880941	0	0	-0.710598
GO:0004846_urate_oxidase_activity	0	0	0	0	0	0	0	0	-1.25055	0
GO:0004849_uridine_kinase_activity	0	0	0	0	0	0	0	0	0	-0.556936
GO:0004850_uridine_phosphorylase_activity	0	0	0	0	0	0	0	0	0	0
GO:0004853_uroporphyrinogen_decarboxylase_activity	0	0	0	-1.2185	0	0	0	0	0	0
GO:0004854_xanthine_dehydrogenase_activity	0	0	-2.70707	0	0	0	0	0	0	0
GO:0004855_xanthine_oxidase_activity	0	0	-1.35296	0	0	0	0	0	0	0
GO:0004857_enzyme_inhibitor_activity	-0.534359	-5.45738	-0.534735	-1.1868	-0.645202	-0.12026	-0.260285	-0.522216	-0.020283	-0.102415
GO:0004859_phospholipase_inhibitor_activity	-1.28487	0	-0.516342	-1.09605	-0.996887	0	0	0	0	0
GO:0004860_protein_kinase_inhibitor_activity	0	-0.825111	-0.539781	-0.758516	-0.085978	-0.2728	-0.306808	-0.310281	0	-0.141509
GO:0004861_cyclin-dependent_protein_kinase_inhibitor_activity	0	-0.734983	0	-1.20366	0	-0.384086	0	-0.411812	0	0
GO:0004862_cAMP-dependent_protein_kinase_inhibitor_activity	0	0	-0.895195	0	0	0	0	0	0	0
GO:0004864_protein_phosphatase_inhibitor_activity	0	-1.22729	0	-0.234572	0	-0.56261	-0.202263	-0.204178	-0.255633	-0.367674
GO:0004865_type_1_serine_threonine_specific_protein_phosphatase_inhibitor_activity	0	0	0	0	0	0	0	0	-0.685163	0
GO:0004866_endopeptidase_inhibitor_activity	-0.382475	-5.60855	-0.550675	-0.270888	-1.00755	-0.150636	-0.191572	-0.195959	-0.024888	-0.013048
GO:0004867_serine-type_endopeptidase_inhibitor_activity	-0.554263	-5.07622	-0.766261	-0.463417	-0.607096	-0.150655	-0.621348	-0.185126	0	-0.049835
GO:0004869_cysteine_protease_inhibitor_activity	0	-1.86136	0	-0.170709	-1.50163	-0.127221	0	0	0	0
GO:0004871_signal_transducer_activity	-0.164391	-0.039221	-0.033978	-7.2e-05	0	-2e-06	-1.8e-05	-7.8e-05	-9.9e-05	0
GO:0004872_receptor_activity	-0.040975	-0.011332	-0.022259	-2e-06	0	-2e-06	-3.6e-05	-1e-05	-4e-06	0
GO:0004873_asialoglycoprotein_receptor_activity	0	-1.24832	0	0	0	0	-0.880941	0	0	0
GO:0004874_aryl_hydrocarbon_receptor_activity	0	0	0	0	0	0	0	0	0	0
GO:0004875_complement_receptor_activity	0	0	0	0	0	0	0	0	0	0
GO:0004878_complement_component_C5a_receptor_activity	0	0	0	0	0	0	0	0	0	0
GO:0004879_ligand-dependent_nuclear_receptor_activity	0	-0.131825	0	-0.273724	-0.205077	-0.177036	-0.416468	-0.017554	-0.031282	-1.0282
GO:0004882_androgen_receptor_activity	0	0	0	0	0	0	0	0	0	0
GO:0004883_glucocorticoid_receptor_activity	0	0	0	0	0	0	0	0	0	-0.988778
GO:0004884_ecdysteroid_hormone_receptor_activity	0	0	0	0	-1.1615	0	0	0	0	0
GO:0004886_retinoid-X_receptor_activity	0	0	0	-0.767852	-0.714616	0	-0.719687	0	0	0
GO:0004887_thyroid_hormone_receptor_activity	0	0	0	0	0	-0.499718	-1.39459	0	0	-1.06928
GO:0004888_transmembrane_receptor_activity	-0.154864	-0.000186	-0.022894	-6e-06	0	0	-0.000253	-0.000599	-8.6e-05	0
GO:0004889_nicotinic_acetylcholine-activated_cation-selective_channel_activity	0	0	0	0	0	0	0	0	0	0
GO:0004890_GABA-A_receptor_activity	0	0	0	0	0	0	0	0	0	0
GO:0004891_glycine-inhibited_chloride_channel_activity	0	0	0	0	0	0	0	0	0	0
GO:0004896_hematopoietin_interferon-class_(D200-domain)_cytokine_receptor_activity	0	-0.201792	-0.347594	-0.055236	-0.160793	-0.338457	-0.165108	-0.167627	-0.238885	-0.010992
GO:0004897_ciliary_neurotrophic_factor_receptor_activity	0	0	0	0	0	0	0	0	0	0
GO:0004900_erythropoietin_receptor_activity	0	0	0	0	0	0	0	0	0	0
GO:0004903_growth_hormone_receptor_activity	0	-1.54311	0	0	0	-1.13522	0	0	0	0
GO:0004904_interferon_receptor_activity	0	0	0	-0.930776	0	0	0	0	-0.961862	0
GO:0004905_interferon-alpha_beta_receptor_activity	0	0	0	0	0	0	0	0	-1.25055	0
GO:0004906_interferon-gamma_receptor_activity	0	0	0	-1.2185	0	0	0	0	0	0
GO:0004907_interleukin_receptor_activity	0	0	-0.211218	0	-0.366372	-0.335526	-0.11184	-0.113264	-0.152796	-0.047025
GO:0004908_interleukin-1_receptor_activity	0	0	0	0	0	-0.499718	0	0	0	0
GO:0004909_interleukin-1__Type_I__activating_receptor_activity	0	0	0	0	0	-0.690246	0	0	0	0
GO:0004910_interleukin-1__Type_II__blocking_receptor_activity	0	0	0	0	0	0	0	0	0	0
GO:0004911_interleukin-2_receptor_activity	0	0	0	0	0	-0.690246	0	0	0	0
GO:0004912_interleukin-3_receptor_activity	0	0	0	0	0	0	0	0	0	0
GO:0004913_interleukin-4_receptor_activity	0	0	0	0	0	0	-0.880941	0	0	0
GO:0004914_interleukin-5_receptor_activity	0	0	0	0	0	0	0	0	0	0
GO:0004915_interleukin-6_receptor_activity	0	0	0	0	-0.875681	0	0	-0.883977	0	0
GO:0004917_interleukin-7_receptor_activity	0	0	0	0	0	0	0	0	0	0
GO:0004918_interleukin-8_receptor_activity	0	0	0	0	0	0	0	0	0	0
GO:0004919_interleukin-9_receptor_activity	0	0	0	0	0	0	0	0	0	0
GO:0004920_interleukin-10_receptor_activity	0	0	0	0	0	0	0	0	0	0
GO:0004921_interleukin-11_receptor_activity	0	0	-1.35296	0	0	0	0	0	0	0
GO:0004923_leukemia_inhibitory_factor_receptor_activity	0	0	0	0	0	0	0	0	0	0
GO:0004924_oncostatin-M_receptor_activity	0	0	0	0	-1.1615	0	0	0	0	0
GO:0004925_prolactin_receptor_activity	0	0	0	0	0	0	0	0	0	0
GO:0004926_non-G-protein_coupled_7TM_receptor_activity	0	0	0	0	0	-0.581071	0	0	0	0
GO:0004930_G-protein_coupled_receptor_activity	-0.22638	0	-0.000272	-4e-06	0	0	-0.000168	-1.5e-05	-0.000234	0
GO:0004931_ATP-gated_cation_channel_activity	0	-0.734983	0	0	-0.404925	0	0	0	0	0
GO:0004935_adrenoceptor_activity	0	0	0	0	0	0	0	-0.144688	-0.189032	-0.248212
GO:0004936_alpha-adrenergic_receptor_activity	0	0	0	0	0	0	0	-0.411812	-0.477728	-0.806418
GO:0004937_alpha1-adrenergic_receptor_activity	0	0	0	0	0	0	0	0	-0.685163	-1.261
GO:0004938_alpha2-adrenergic_receptor_activity	0	0	0	0	0	0	0	-0.722616	0	0
GO:0004939_beta-adrenergic_receptor_activity	0	0	0	0	0	0	0	0	0	0
GO:0004940_beta1-adrenergic_receptor_activity	0	0	0	0	0	0	0	0	0	0
GO:0004941_beta2-adrenergic_receptor_activity	0	0	0	0	0	0	0	0	0	0
GO:0004942_anaphylatoxin_receptor_activity	0	0	0	0	0	0	0	0	0	0
GO:0004943_C3a_anaphylatoxin_receptor_activity	0	0	0	0	0	0	0	0	0	0
GO:0004944_C5a_anaphylatoxin_receptor_activity	0	0	0	0	0	0	0	0	0	0
GO:0004945_angiotensin_type_II_receptor_activity	-1.23512	0	0	0	0	0	0	0	0	0
GO:0004946_bombesin_receptor_activity	0	0	0	0	0	0	0	0	0	0
GO:0004947_bradykinin_receptor_activity	-1.48476	0	0	0	0	0	0	0	0	0
GO:0004948_calcitonin_receptor_activity	0	0	0	0	0	0	0	0	0	0
GO:0004949_cannabinoid_receptor_activity	0	0	0	0	0	0	0	0	0	0
GO:0004950_chemokine_receptor_activity	0	0	0	0	0	0	0	0	0	0
GO:0004951_cholecystokinin_receptor_activity	0	0	0	0	0	0	0	0	0	0
GO:0004952_dopamine_receptor_activity	0	0	0	0	0	0	0	0	0	0
GO:0004953_icosanoid_receptor_activity	0	0	0	-0.405639	0	0	0	0	0	0
GO:0004954_prostanoid_receptor_activity	0	0	0	-0.405639	0	0	0	0	0	0
GO:0004955_prostaglandin_receptor_activity	0	0	0	-0.451157	0	0	0	0	0	0
GO:0004957_prostaglandin_E_receptor_activity	0	0	0	-0.571921	0	0	0	0	0	0
GO:0004958_prostaglandin_F_receptor_activity	0	0	0	0	0	0	0	0	0	0
GO:0004960_thromboxane_receptor_activity	0	0	0	0	0	0	0	0	0	0
GO:0004961_thromboxane_A2_receptor_activity	0	0	0	0	0	0	0	0	0	0
GO:0004962_endothelin_receptor_activity	0	0	0	0	0	0	0	0	0	0
GO:0004963_follicle-stimulating_hormone_receptor_activity	0	0	0	0	0	0	0	0	0	0
GO:0004964_lutropin-choriogonadotropic_hormone_receptor_activity	0	0	0	0	0	0	0	0	0	0
GO:0004965_GABA-B_receptor_activity	0	0	0	0	0	0	0	0	0	0
GO:0004966_galanin_receptor_activity	0	0	0	0	0	0	0	0	0	0
GO:0004967_glucagon_receptor_activity	0	0	-0.895195	0	0	0	0	0	0	0
GO:0004968_gonadotropin-releasing_hormone_receptor_activity	0	0	0	0	0	0	0	0	0	0
GO:0004969_histamine_receptor_activity	0	0	0	0	0	0	0	0	0	0
GO:0004970_ionotropic_glutamate_receptor_activity	-0.924601	0	0	0	0	0	0	0	0	0
GO:0004971_alpha-amino-3-hydroxy-5-methyl-4-isoxazole_propionate_selective_glutamate_receptor_activity	0	0	0	0	0	0	0	0	0	0
GO:0004972_N-methyl-D-aspartate_selective_glutamate_receptor_activity	-1.28487	0	0	0	0	0	0	0	0	0
GO:0004974_leukotriene_receptor_activity	0	0	0	0	0	0	0	0	0	0
GO:0004977_melanocortin_receptor_activity	0	0	0	0	0	0	0	0	0	0
GO:0004978_adrenocorticotropin_receptor_activity	0	0	0	0	0	0	0	0	0	0
GO:0004981_muscarinic_acetylcholine_receptor_activity	0	0	0	0	0	0	0	0	0	0
GO:0004983_neuropeptide_Y_receptor_activity	0	0	0	0	0	0	0	0	0	0
GO:0004984_olfactory_receptor_activity	-0.754803	0	0	0	0	0	0	0	0	0
GO:0004985_opioid_receptor_activity	0	0	-0.565057	0	0	-0.384086	0	0	0	0
GO:0004986_delta-opioid_receptor_activity	0	0	0	0	0	0	0	0	0	0
GO:0004987_kappa-opioid_receptor_activity	0	0	0	0	0	0	0	0	0	0
GO:0004988_mu-opioid_receptor_activity	0	0	0	0	0	0	0	0	0	0
GO:0004990_oxytocin_receptor_activity	0	0	0	0	0	0	0	0	0	0
GO:0004991_parathyroid_hormone_receptor_activity	0	0	0	0	0	0	-0.880941	0	0	0
GO:0004992_platelet_activating_factor_receptor_activity	0	0	0	0	0	0	-0.719687	0	0	0
GO:0004993_serotonin_receptor_activity	0	0	0	0	0	0	0	0	0	0
GO:0004994_somatostatin_receptor_activity	0	0	0	0	0	0	0	0	0	0
GO:0004995_tachykinin_receptor_activity	0	0	0	0	0	0	0	0	0	0
GO:0004996_thyroid-stimulating_hormone_receptor_activity	0	0	0	0	0	0	0	0	0	0
GO:0004997_thyrotropin-releasing_hormone_receptor_activity	0	0	0	0	0	0	0	-0.883977	0	0
GO:0004998_transferrin_receptor_activity	0	0	0	0	0	0	0	-1.1701	0	0
GO:0004999_vasoactive_intestinal_polypeptide_receptor_activity	0	0	0	0	0	0	0	0	0	0
GO:0005000_vasopressin_receptor_activity	0	0	0	0	0	0	0	0	-0.60024	0
GO:0005001_transmembrane_receptor_protein_tyrosine_phosphatase_activity	0	0	-1.01498	0	0	-0.222675	-0.710612	-0.715506	0	0
GO:0005003_ephrin_receptor_activity	0	0	-0.622654	0	0	0	0	0	0	-0.320685
GO:0005006_epidermal_growth_factor_receptor_activity	0	-0.959669	0	0	0	0	-0.609409	-0.612233	0	-0.454007
GO:0005007_fibroblast_growth_factor_receptor_activity	0	0	0	0	0	-0.499718	0	-1.40045	0	-0.378689
GO:0005008_hepatocyte_growth_factor_receptor_activity	0	-1.54311	0	0	0	0	0	0	0	0
GO:0005009_insulin_receptor_activity	0	0	0	0	0	0	0	0	0	0
GO:0005010_insulin-like_growth_factor_receptor_activity	0	0	-0.895195	0	0	0	0	-0.722616	0	0
GO:0005011_macrophage_colony_stimulating_factor_receptor_activity	0	0	-1.35296	0	0	0	0	0	0	0
GO:0005017_platelet-derived_growth_factor_receptor_activity	0	0	0	-0.767852	0	0	-0.719687	0	0	0
GO:0005018_platelet-derived_growth_factor_alpha-receptor_activity	0	0	0	-1.2185	0	0	0	0	0	0
GO:0005019_platelet-derived_growth_factor_beta-receptor_activity	0	0	0	0	0	0	0	0	0	0
GO:0005020_stem_cell_factor_receptor_activity	0	0	0	0	0	0	0	0	0	0
GO:0005021_vascular_endothelial_growth_factor_receptor_activity	0	0	-0.437766	-0.333265	0	-0.273395	-0.838842	-0.844001	0	0
GO:0005024_transforming_growth_factor_beta_receptor_activity	0	0	0	-0.736267	0	0	-0.221538	0	-0.276893	0
GO:0005025_transforming_growth_factor_beta_receptor_activity__type_I	0	0	0	0	0	0	-0.609409	0	0	0
GO:0005026_transforming_growth_factor_beta_receptor_activity__type_II	0	0	0	-0.655941	0	0	0	0	-0.685163	0
GO:0005030_neurotrophin_receptor_activity	0	0	0	0	0	0	0	0	0	0
GO:0005031_tumor_necrosis_factor_receptor_activity	0	0	0	0	0	-0.435888	-0.462106	0	0	0
GO:0005034_osmosensor_activity	0	0	0	0	0	0	0	0	0	0
GO:0005035_death_receptor_activity	0	0	0	0	0	-0.384086	-0.409288	0	0	0
GO:0005041_low-density_lipoprotein_receptor_activity	0	0	-1.58256	0	0	-0.435888	0	0	-0.532926	0
GO:0005042_netrin_receptor_activity	0	0	0	0	0	0	0	0	0	0
GO:0005044_scavenger_receptor_activity	0	-0.598165	0	0	0	0	-0.295718	0	0	0
GO:0005046_KDEL_sequence_binding	0	0	0	0	0	-0.850366	0	0	0	-0.710598
GO:0005047_signal_recognition_particle_binding	0	0	0	0	0	0	0	0	0	-1.97802
GO:0005048_signal_sequence_binding	0	-0.408873	-1.43087	-0.184412	-0.48224	-0.908019	-0.489598	0	-0.203392	-1.61303
GO:0005049_nuclear_export_signal_receptor_activity	0	0	0	0	0	-1.13522	0	0	0	0
GO:0005052_peroxisome_targeting_signal-1_binding	0	0	0	0	0	0	-1.16695	0	0	0
GO:0005055_laminin_receptor_activity	0	0	0	-0.930776	0	0	-0.880941	0	0	0
GO:0005057_receptor_signaling_protein_activity	-0.330545	-0.028783	-0.005988	-1.5879	-0.016797	-0.002791	-0.337068	-1.28839	-0.211545	-0.118052
GO:0005061_aryl_hydrocarbon_receptor_nuclear_translocator_activity	0	0	0	0	0	0	0	0	0	0
GO:0005062_hematopoietin_interferon-class_(D200-domain)_cytokine_receptor_signal_transducer_activity	0	0	0	-1.69518	0	-0.581071	0	-0.612233	0	-1.261
GO:0005066_transmembrane_receptor_protein_tyrosine_kinase_signaling_protein_activity	0	0	0	0	0	0	0	-0.411812	0	-0.274501
GO:0005068_transmembrane_receptor_protein_tyrosine_kinase_adaptor_protein_activity	0	0	0	0	0	0	0	0	0	0
GO:0005069_transmembrane_receptor_protein_tyrosine_kinase_docking_protein_activity	0	0	0	0	0	0	0	-1.1701	0	0
GO:0005070_SH3_SH2_adaptor_activity	0	0	-0.30624	-0.216129	-1.78106	-0.166963	-0.565149	0	-0.236478	-0.095175
GO:0005071_transmembrane_receptor_protein_serine_threonine_kinase_signaling_protein_activity	0	0	0	-0.655941	-0.604522	0	0	0	0	0
GO:0005072_transforming_growth_factor_beta_receptor__cytoplasmic_mediator_activity	0	0	0	-0.767852	-0.714616	0	0	0	0	0
GO:0005076_receptor_signaling_protein_serine_threonine_kinase_signaling_protein_activity	0	0	0	0	-0.875681	0	0	0	0	0
GO:0005078_MAP-kinase_scaffold_activity	0	0	0	0	0	0	-0.880941	0	0	0
GO:0005080_protein_kinase_C_binding	0	0	-0.269204	-0.561143	-0.967409	-0.139091	0	-0.157346	-0.607348	0
GO:0005083_small_GTPase_regulator_activity	0	-0.254547	-0.33081	-0.238174	-0.151673	-0.024803	-0.158928	-0.163212	-0.169131	-0.332487
GO:0005084_Rab_escort_protein_activity	0	0	0	0	0	0	0	0	0	0
GO:0005085_guanyl-nucleotide_exchange_factor_activity	0	-0.051598	-0.069457	-0.172174	-0.113769	-0.036126	-0.23245	-0.401664	-1.23382	-0.179608
GO:0005086_ARF_guanyl-nucleotide_exchange_factor_activity	0	0	-0.437766	0	0	-0.273395	-0.838842	0	-0.978537	-0.17944
GO:0005087_Ran_guanyl-nucleotide_exchange_factor_activity	0	0	0	0	0	0	0	0	0	-0.988778
GO:0005088_Ras_guanyl-nucleotide_exchange_factor_activity	0	-0.146166	-0.066186	-0.312803	-0.093188	-0.078979	-0.096318	-0.480321	-0.037505	-0.182642
GO:0005089_Rho_guanyl-nucleotide_exchange_factor_activity	0	-0.194468	0	-0.448915	-0.151261	-0.132047	-0.03825	-0.038997	-0.061317	-0.309768
GO:0005092_GDP-dissociation_inhibitor_activity	0	-0.868906	-0.692412	-0.571921	-0.522274	0	0	0	0	0
GO:0005093_Rab_GDP-dissociation_inhibitor_activity	0	0	-1.06164	-0.930776	0	0	0	0	0	0
GO:0005094_Rho_GDP-dissociation_inhibitor_activity	0	-1.24832	0	0	-0.875681	0	0	0	0	0
GO:0005095_GTPase_inhibitor_activity	0	0	-0.622654	0	0	0	0	0	0	-0.923015
GO:0005096_GTPase_activator_activity	0	-0.14813	-0.04555	-0.112241	-0.068892	-0.004784	-0.638469	-0.155205	-1.29005	-0.411228
GO:0005097_Rab_GTPase_activator_activity	0	0	-0.405432	0	0	0	-0.267753	0	-0.327244	-0.503341
GO:0005098_Ran_GTPase_activator_activity	0	0	0	0	-1.1615	0	0	0	0	0
GO:0005099_Ras_GTPase_activator_activity	0	-0.209463	-0.362585	-0.05906	-0.170958	0	-0.406533	-0.178027	-0.251416	-0.353298
GO:0005100_Rho_GTPase_activator_activity	0	0	-0.405432	-0.303935	-0.264024	0	-0.770806	0	-0.327244	0
GO:0005102_receptor_binding	-0.328203	-0.000771	-0.000404	-0.014116	-0.048397	-0.009742	-0.007047	-0.004696	-0.004595	-0.007735
GO:0005104_fibroblast_growth_factor_receptor_binding	0	0	0	0	0	-0.304619	0	0	0	0
GO:0005112_Notch_binding	0	0	0	0	0	0	-0.462106	0	0	0
GO:0005113_patched_binding	0	0	0	0	0	0	0	0	0	0
GO:0005121_Toll_binding	0	0	0	0	0	0	-0.880941	0	0	-0.710598
GO:0005123_death_receptor_binding	0	0	0	0	0	0	0	-0.464727	-0.532926	-0.923015
GO:0005124_scavenger_receptor_binding	0	0	0	0	0	0	0	0	-1.25055	0
GO:0005125_cytokine_activity	0	-0.030437	-0.000451	-0.020568	-0.335883	-0.061475	-0.000742	-0.003205	-0.031613	-6e-06
GO:0005126_hematopoietin_interferon-class_(D200-domain)_cytokine_receptor_binding	0	-0.225941	0	-0.067584	-0.193386	-0.042956	0	-0.052447	-0.078877	-0.015306
GO:0005127_ciliary_neurotrophic_factor_receptor_binding	0	0	0	0	0	0	0	0	0	0
GO:0005128_erythropoietin_receptor_binding	0	0	0	0	0	0	0	-0.612233	0	0
GO:0005129_granulocyte_macrophage_colony-stimulating_factor_receptor_binding	0	0	0	0	0	0	0	0	0	0
GO:0005131_growth_hormone_receptor_binding	0	0	0	0	0	0	0	0	0	-0.454007
GO:0005132_interferon-alpha_beta_receptor_binding	0	-1.07843	0	0	0	0	0	0	-0.797996	0
GO:0005133_interferon-gamma_receptor_binding	0	0	0	0	0	0	0	0	0	0
GO:0005134_interleukin-2_receptor_binding	0	0	0	0	0	0	0	0	0	0
GO:0005135_interleukin-3_receptor_binding	0	0	0	0	0	0	0	0	0	0
GO:0005136_interleukin-4_receptor_binding	0	0	0	0	0	0	0	0	0	0
GO:0005137_interleukin-5_receptor_binding	0	0	0	0	-0.875681	0	0	0	0	0
GO:0005138_interleukin-6_receptor_binding	0	0	0	-0.930776	0	-0.850366	0	0	0	0
GO:0005139_interleukin-7_receptor_binding	0	0	0	0	0	0	0	0	0	0
GO:0005141_interleukin-10_receptor_binding	0	0	0	0	0	0	0	0	0	0
GO:0005142_interleukin-11_receptor_binding	0	0	0	0	0	0	0	0	0	0
GO:0005143_interleukin-12_receptor_binding	0	0	0	0	0	0	0	0	0	0
GO:0005144_interleukin-13_receptor_binding	0	0	0	0	0	0	0	0	0	0
GO:0005146_leukemia_inhibitory_factor_receptor_binding	0	0	0	0	0	0	0	0	0	0
GO:0005147_oncostatin-M_receptor_binding	0	0	0	0	0	0	0	0	0	0
GO:0005148_prolactin_receptor_binding	0	0	0	0	-0.714616	0	0	0	0	0
GO:0005149_interleukin-1_receptor_binding	0	0	0	0	0	-0.435888	0	0	0	0
GO:0005150_interleukin-1__Type_I_receptor_binding	0	0	0	0	0	0	0	0	0	0
GO:0005152_interleukin-1_receptor_antagonist_activity	0	0	0	0	0	0	0	0	0	0
GO:0005153_interleukin-8_receptor_binding	0	0	0	-1.2185	0	0	0	0	0	0
GO:0005154_epidermal_growth_factor_receptor_binding	0	0	0	-0.405639	-0.361051	-0.341035	-1.00629	-0.367678	0	-0.710708
GO:0005155_epidermal_growth_factor_receptor_activating_ligand_activity	0	0	0	0	0	0	0	0	0	-0.710598
GO:0005158_insulin_receptor_binding	0	0	0	0	-0.239637	0	-0.243218	-0.715506	0	-0.138152
GO:0005159_insulin-like_growth_factor_receptor_binding	0	0	0	-1.09605	-0.361051	0	0	-0.367678	0	-0.236862
GO:0005160_transforming_growth_factor_beta_receptor_binding	0	0	-0.516342	0	0	-0.341035	-0.365249	0	0	0
GO:0005161_platelet-derived_growth_factor_receptor_binding	0	0	0	0	-0.604522	0	0	0	0	0
GO:0005163_nerve_growth_factor_receptor_binding	0	0	0	0	0	0	0	0	0	0
GO:0005164_tumor_necrosis_factor_receptor_binding	0	0	0	-0.303935	0	-0.246334	-0.267753	-0.269913	-0.327244	-0.157191
GO:0005165_neurotrophin_receptor_binding	0	0	0	0	0	0	0	-0.464727	0	0
GO:0005166_neurotrophin_p75_receptor_binding	0	0	0	0	0	0	0	-0.722616	0	0
GO:0005167_neurotrophin_TRK_receptor_binding	0	0	0	0	0	0	0	0	0	0
GO:0005169_neurotrophin_TRKB_receptor_binding	0	0	0	0	0	0	0	0	0	0
GO:0005171_hepatocyte_growth_factor_receptor_binding	0	0	0	0	0	0	0	0	0	0
GO:0005172_vascular_endothelial_growth_factor_receptor_binding	0	-0.868906	0	0	-0.522274	0	0	0	0	0
GO:0005173_stem_cell_factor_receptor_binding	0	0	0	0	-0.875681	0	0	0	0	0
GO:0005174_CD40_receptor_binding	0	0	0	0	0	0	0	0	0	0
GO:0005176_ErbB-2_class_receptor_binding	0	0	0	0	0	0	0	0	-1.75677	0
GO:0005178_integrin_binding	0	-0.696551	-2.08431	-0.077449	-0.218993	0	0	0	-0.089651	-0.233786
GO:0005179_hormone_activity	0	0	-0.006272	-0.009059	-0.10913	-0.012803	-0.000593	0	-0.04529	-0.013913
GO:0005183_luteinizing_hormone-releasing_factor_activity	0	0	0	0	0	0	0	0	0	0
GO:0005184_neuropeptide_hormone_activity	0	0	0	-0.126738	-0.100878	0	0	0	0	0
GO:0005185_neurohypophyseal_hormone_activity	0	0	0	0	0	0	0	0	0	0
GO:0005198_structural_molecule_activity	-0.136127	-1.07487	-0.46344	-0.333663	-0.00353	-0.417581	-1.33996	-0.766904	-0.006328	-0.163629
GO:0005199_structural_constituent_of_cell_wall	0	0	0	0	0	0	0	0	0	0
GO:0005200_structural_constituent_of_cytoskeleton	0	-0.355194	-0.042743	-0.20993	-0.151459	-0.271561	-0.853718	-0.327215	-0.02183	-0.099527
GO:0005201_extracellular_matrix_structural_constituent	0	-1.24048	-2.78025	-0.018241	-0.01138	-0.49846	-0.011939	-0.01227	-0.023174	-0.001709
GO:0005212_structural_constituent_of_eye_lens	0	0	0	0	-0.166546	0	0	0	0	0
GO:0005215_transporter_activity	-0.59427	-0.630929	-0.072716	-0.124724	-0.012713	-0.175549	-0.01613	-0.000692	-0.004325	-2.1e-05
GO:0005216_ion_channel_activity	-0.073271	-0.018401	0	-6.6e-05	-0.000439	-5.6e-05	0	-2e-06	-0.000628	0
GO:0005217_intracellular_ligand-gated_ion_channel_activity	0	0	0	0	-0.291837	-0.273395	0	0	0	0
GO:0005218_intracellular_ligand-gated_calcium_channel_activity	0	0	0	0	0	0	0	0	0	0
GO:0005219_ryanodine-sensitive_calcium-release_channel_activity	0	0	0	0	0	0	0	0	0	0
GO:0005220_inositol_1_4_5-triphosphate-sensitive_calcium-release_channel_activity	0	0	0	0	-0.714616	0	0	0	0	0
GO:0005221_intracellular_cyclic_nucleotide_activated_cation_channel_activity	0	0	0	0	0	-0.499718	0	0	0	0
GO:0005222_intracellular_cAMP_activated_cation_channel_activity	0	0	0	0	0	0	0	0	0	0
GO:0005223_intracellular_cGMP_activated_cation_channel_activity	0	0	0	0	0	0	0	0	0	0
GO:0005227_calcium_activated_cation_channel_activity	0	0	0	0	0	0	-0.295718	0	0	0
GO:0005229_intracellular_calcium_activated_chloride_channel_activity	0	0	0	0	0	0	0	0	0	0
GO:0005230_extracellular_ligand-gated_ion_channel_activity	0	-0.075321	0	0	-0.004763	0	0	0	0	0
GO:0005231_excitatory_extracellular_ligand-gated_ion_channel_activity	0	-0.127412	0	0	-0.015239	0	0	0	0	0
GO:0005232_serotonin-activated_cation-selective_channel_activity	0	0	0	0	0	0	0	0	0	0
GO:0005234_glutamate-gated_ion_channel_activity	0	0	0	0	0	0	0	0	0	0
GO:0005237_inhibitory_extracellular_ligand-gated_ion_channel_activity	0	0	0	0	0	0	0	0	0	0
GO:0005242_inward_rectifier_potassium_channel_activity	0	0	0	0	0	0	0	0	-0.175901	0
GO:0005243_gap-junction_forming_channel_activity	0	-1.28616	0	0	0	-0.201844	0	0	0	0
GO:0005244_voltage-gated_ion_channel_activity	0	-0.033622	0	-0.000469	-0.000841	-0.006538	-0.000158	-0.00017	-0.00425	-8e-06
GO:0005245_voltage-gated_calcium_channel_activity	0	0	0	-0.088905	0	0	0	0	-0.102076	0
GO:0005246_calcium_channel_regulator_activity	0	0	-0.723868	0	-0.449497	-0.127221	0	-0.144688	0	-0.066574
GO:0005247_voltage-gated_chloride_channel_activity	0	-0.562741	0	0	-0.76212	-0.720648	0	0	0	0
GO:0005248_voltage-gated_sodium_channel_activity	0	0	0	0	0	0	0	0	-0.236478	0
GO:0005249_voltage-gated_potassium_channel_activity	0	-0.047007	0	0	-0.00161	-0.008154	-0.011831	-0.001804	-0.027466	-0.004502
GO:0005250_A-type_(transient_outward)_potassium_channel_activity	0	0	0	0	0	0	0	0	0	0
GO:0005251_delayed_rectifier_potassium_channel_activity	0	0	0	0	0	0	0	0	0	0
GO:0005253_anion_channel_activity	0	-0.168247	0	-0.039676	-0.118633	-0.258032	0	0	-0.047876	-0.108685
GO:0005254_chloride_channel_activity	0	-0.201792	0	0	-0.160793	-0.140872	0	0	0	-0.010992
GO:0005261_cation_channel_activity	-0.115988	-0.005848	0	-0.000318	-6.5e-05	-2.9e-05	-1.3e-05	-1.5e-05	-0.002456	0
GO:0005262_calcium_channel_activity	0	0	0	-0.35512	-0.042611	0	0	0	-0.017206	0
GO:0005267_potassium_channel_activity	0	-0.018851	0	0	-0.000184	-0.005219	-0.00834	-0.001928	-0.02371	-0.000305
GO:0005272_sodium_channel_activity	0	0	0	0	0	0	0	-0.065725	-0.095639	0
GO:0005275_amine_transporter_activity	0	-0.327662	-0.037028	-0.014123	-0.483012	0	-0.047219	0	-0.218907	-0.030864
GO:0005277_acetylcholine_transporter_activity	0	0	0	0	0	0	0	0	0	0
GO:0005279_amino_acid-polyamine_transporter_activity	0	0	-0.199284	0	-0.719855	0	0	0	0	-0.041945
GO:0005280_hydrogen:amino_acid_symporter_activity	0	0	0	0	0	0	0	0	0	0
GO:0005283_sodium:amino_acid_symporter_activity	0	0	0	0	-1.10209	0	0	0	0	-0.274501
GO:0005286_basic_amino_acid_permease_activity	0	0	0	0	0	0	0	0	0	0
GO:0005290_L-histidine_transporter_activity	0	0	-1.06164	0	0	0	0	0	-0.961862	0
GO:0005294_neutral_L-amino_acid_porter_activity	0	0	0	0	-0.875681	0	0	0	0	0
GO:0005307_choline:sodium_symporter_activity	0	0	0	0	0	0	0	0	0	0
GO:0005308_creatine_transporter_activity	0	0	0	0	0	0	0	0	0	0
GO:0005309_creatine:sodium_symporter_activity	0	0	0	0	0	0	0	0	0	0
GO:0005310_dicarboxylic_acid_transporter_activity	0	-0.637925	0	-0.366823	-0.323837	0	0	0	0	0
GO:0005313_L-glutamate_transporter_activity	0	0	0	0	-0.457573	0	0	0	0	0
GO:0005314_high-affinity_glutamate_transporter_activity	0	0	0	0	0	0	0	0	0	0
GO:0005315_inorganic_phosphate_transporter_activity	0	-0.959669	0	0	-0.604522	-1.53617	0	0	0	0
GO:0005316_high_affinity_inorganic_phosphate:sodium_symporter_activity	0	0	0	0	0	-1.13522	0	0	0	0
GO:0005319_lipid_transporter_activity	-1.542	-0.975471	-2.1068	-0.35778	-0.111673	-0.780557	-0.875622	-0.885291	-0.045029	-0.005688
GO:0005324_long-chain_fatty_acid_transporter_activity	0	0	0	0	0	0	0	0	0	0
GO:0005326_neurotransmitter_transporter_activity	0	-0.355487	0	0	-0.391842	-0.106803	0	0	0	-0.205295
GO:0005328_neurotransmitter:sodium_symporter_activity	0	-0.408873	0	0	-0.48224	0	0	0	0	-0.273303
GO:0005329_dopamine_transporter_activity	0	0	0	0	0	0	0	0	0	0
GO:0005330_dopamine:sodium_symporter_activity	0	0	0	0	0	0	0	0	0	0
GO:0005332_gamma-aminobutyric_acid:sodium_symporter_activity	0	0	0	0	-0.604522	0	0	0	0	-0.454007
GO:0005333_norepinephrine_transporter_activity	0	0	0	0	0	0	0	0	0	0
GO:0005334_norephinephrine:sodium_symporter_activity	0	0	0	0	0	0	0	0	0	0
GO:0005335_serotonin:sodium_symporter_activity	0	0	0	0	0	0	0	0	0	0
GO:0005337_nucleoside_transporter_activity	0	0	0	0	0	-0.384086	0	0	0	-0.274501
GO:0005338_nucleotide-sugar_transporter_activity	0	0	0	-0.571921	-0.522274	0	0	-0.529703	-0.60024	0
GO:0005342_organic_acid_transporter_activity	-0.481053	-0.608831	-0.123524	-0.528337	-0.63663	-0.004471	-0.03505	0	-0.358911	-0.020553
GO:0005343_organic_acid:sodium_symporter_activity	0	-0.408873	0	-0.561143	-0.48224	0	0	0	0	-0.0749
GO:0005344_oxygen_transporter_activity	0	0	0	0	-0.323837	-0.863529	-0.327873	0	0	0
GO:0005345_purine_transporter_activity	0	0	-0.779826	0	0	0	0	0	-1.75677	0
GO:0005350_pyrimidine_transporter_activity	0	0	0	0	0	0	0	0	-0.797996	0
GO:0005351_sugar_porter_activity	0	0	-0.211218	-0.136341	0	-0.335526	0	0	-0.479117	-0.434999
GO:0005353_fructose_transporter_activity	0	0	0	0	0	0	0	0	0	0
GO:0005355_glucose_transporter_activity	0	0	0	0	0	0	0	0	0	-0.157191
GO:0005356_hydrogen:glucose_transporter_activity	0	0	0	0	0	0	0	0	0	0
GO:0005360_insulin-responsive_hydrogen:glucose_transporter_activity	0	0	0	0	0	0	0	0	0	0
GO:0005362_low-affinity_glucose:sodium_symporter_activity	0	0	0	0	0	0	0	0	0	0
GO:0005368_taurine_transporter_activity	0	-1.54311	0	0	0	0	0	0	0	0
GO:0005369_taurine:sodium_symporter_activity	0	-1.54311	0	0	0	0	0	0	0	0
GO:0005371_tricarboxylate_carrier_activity	0	0	0	0	0	0	-1.16695	0	0	0
GO:0005372_water_transporter_activity	0	0	0	0	0	-0.222675	0	0	-0.300613	0
GO:0005375_copper_ion_transporter_activity	0	-0.637925	-0.474393	-0.366823	-0.323837	0	0	-0.33021	0	-0.630486
GO:0005381_iron_ion_transporter_activity	0	0	0	0	0	-0.499718	0	-0.529703	-0.60024	-0.378689
GO:0005384_manganese_ion_transporter_activity	0	0	0	0	0	0	0	0	0	-0.710598
GO:0005385_zinc_ion_transporter_activity	0	-0.734983	0	-0.451157	-0.404925	0	-0.409288	0	-0.477728	0
GO:0005386_carrier_activity	-0.340787	-0.898138	-0.090808	-1.18004	-0.088773	-0.368885	-0.211145	-0.152282	-0.073764	-0.057455
GO:0005388_calcium-transporting_ATPase_activity	0	0	0	0	0	-0.304619	-0.327873	0	0	-0.205655
GO:0005391_sodium:potassium-exchanging_ATPase_activity	-1.15078	0	0	-0.303935	-0.264024	0	0	-0.269913	-0.327244	-0.157191
GO:0005402_cation:sugar_symporter_activity	0	0	0	0	0	0	0	0	-0.961862	0
GO:0005403_hydrogen:sugar_symporter_activity	0	0	0	0	0	0	0	0	-0.961862	0
GO:0005412_glucose:sodium_symporter_activity	0	0	0	0	0	0	0	0	0	0
GO:0005415_nucleoside:sodium_symporter_activity	0	0	0	0	0	-0.690246	0	0	0	0
GO:0005416_cation:amino_acid_symporter_activity	0	0	0	0	-0.907352	0	0	0	0	-0.205655
GO:0005427_proton-dependent_oligopeptide_transporter_activity	0	0	0	0	0	-0.581071	0	0	0	0
GO:0005432_calcium:sodium_antiporter_activity	0	0	0	-0.655941	0	0	0	0	0	0
GO:0005436_sodium:phosphate_symporter_activity	0	-0.868906	0	-0.571921	0	-2.45643	0	0	0	0
GO:0005451_monovalent_cation:proton_antiporter_activity	0	0	0	0	-0.457573	0	0	-0.464727	0	0
GO:0005452_inorganic_anion_exchanger_activity	0	-0.868906	0	0	0	0	0	0	0	0
GO:0005456_CMP-sialic_acid_transporter_activity	0	0	0	-1.2185	-1.1615	0	0	0	0	0
GO:0005459_UDP-galactose_transporter_activity	0	0	0	0	0	0	0	0	-1.25055	0
GO:0005462_UDP-N-acetylglucosamine_transporter_activity	0	0	0	0	0	0	0	-1.1701	0	0
GO:0005464_UDP-xylose_transporter_activity	0	0	0	0	0	0	0	-1.1701	0	0
GO:0005471_ATP:ADP_antiporter_activity	0	0	0	0	-0.875681	0	0	0	-0.961862	0
GO:0005476_carnitine:acyl_carnitine_antiporter_activity	0	0	0	0	0	0	-1.16695	0	0	0
GO:0005477_pyruvate_carrier_activity	0	0	0	-1.2185	0	0	0	0	0	0
GO:0005478_intracellular_transporter_activity	0	0	0	-0.365863	-1.66254	-0.076077	-0.306808	-0.660354	-0.124509	-1.51223
GO:0005484_SNAP_receptor_activity	0	0	0	-0.366823	-0.907352	-0.304619	-0.91651	-0.33021	-0.391725	-1.24842
GO:0005485_v-SNARE_activity	0	0	0	-0.767852	0	0	-1.87762	0	0	-1.53161
GO:0005486_t-SNARE_activity	0	0	0	0	-0.714616	-0.690246	0	0	-0.797996	0
GO:0005487_nucleocytoplasmic_transporter_activity	0	0	0	0	-0.996887	0	0	-0.367678	0	-0.236862
GO:0005488_binding	-0.010106	-0.119516	-0.031085	-0.125876	-0.199258	-0.290334	-0.099627	-0.219283	-0.438488	-0.017915
GO:0005496_steroid_binding	-1.39634	-0.802196	-0.051839	-1.16986	-0.630754	-0.158984	-0.071567	0	-0.291777	-0.4318
GO:0005497_androgen_binding	0	-1.07843	0	0	0	0	0	0	0	0
GO:0005498_sterol_carrier_activity	0	0	0	-0.930776	0	-2.27111	0	0	0	0
GO:0005499_vitamin_D_binding	-1.40699	0	0	-0.505491	0	0	0	0	0	0
GO:0005501_retinoid_binding	0	-1.12325	0	-0.199487	-0.166546	0	0	0	0	-0.084371
GO:0005502_11-cis_retinal_binding	0	0	0	0	0	0	0	0	0	0
GO:0005504_fatty_acid_binding	-0.768664	-0.719817	-0.142698	-1.06736	-0.908759	-0.838786	-0.527402	0	-0.095639	-0.252415
GO:0005506_iron_ion_binding	-0.527083	-0.72035	-1.85223	-0.539898	-0.797764	-1.78527	-0.247211	-0.36529	-0.148837	-0.142432
GO:0005507_copper_ion_binding	0	-2.27107	-0.583401	-1.03921	-0.277874	-0.780557	-0.115167	-0.546542	-0.176599	-0.222839
GO:0005509_calcium_ion_binding	-0.074425	-0.126845	-0.021007	-0.248806	-0.001237	-0.364287	-0.005096	-8.5e-05	-0.013626	-0.000173
GO:0005513_detection_of_calcium_ion	0	0	0	0	0	-0.499718	-0.526982	0	0	0
GO:0005515_protein_binding	-0.190477	-0.063262	-0.072258	-0.149418	-0.242304	-0.248404	-0.047725	-0.232846	-0.210681	-0.125128
GO:0005516_calmodulin_binding	-0.340775	-0.031534	-0.236991	-0.323688	-0.019782	-0.014398	-0.057604	-0.005544	-0.002195	-0.076623
GO:0005517_calmodulin_inhibitor_activity	0	0	0	0	0	0	0	0	0	0
GO:0005518_collagen_binding	0	0	-0.405432	0	-0.76212	-0.246334	0	-0.269913	-0.327244	0
GO:0005519_cytoskeletal_regulatory_protein_binding	0	0	0	0	0	0	0	0	0	0
GO:0005520_insulin-like_growth_factor_binding	0	-1.73436	-1.24867	-0.146801	-0.391842	0	-0.121286	0	-0.163861	0
GO:0005521_lamin_binding	0	0	0	0	-0.875681	-0.850366	0	-0.883977	0	0
GO:0005522_profilin_binding	0	0	0	-0.451157	0	0	0	0	-1.26149	0
GO:0005523_tropomyosin_binding	0	0	0	-0.333265	-0.291837	0	0	0	0	-0.17944
GO:0005524_ATP_binding	-0.122722	-0.478974	-0.003987	-1.19507	-0.671368	-0.071451	-0.208261	-0.867959	-1.01472	-1.04268
GO:0005525_GTP_binding	-0.423145	-0.475441	-1.00629	-0.67421	-0.873995	-0.560957	-1.57411	-0.451162	-0.503196	-1.33396
GO:0005527_macrolide_binding	0	0	-0.565057	-0.451157	0	-3.07883	0	0	0	0
GO:0005528_FK506_binding	0	0	-0.565057	-0.451157	0	-3.07883	0	0	0	0
GO:0005529_sugar_binding	0	-0.501699	-0.004753	-0.253384	-0.085139	-0.356329	-0.039651	-0.041033	-1.29615	-0.000696
GO:0005534_galactose_binding	0	-2.32646	0	-1.69518	0	0	0	0	-0.685163	0
GO:0005536_glucose_binding	0	-0.868906	0	-0.571921	0	0	0	0	-0.60024	0
GO:0005537_mannose_binding	0	0	-0.516342	-0.405639	-0.361051	-0.341035	0	-1.01172	-0.431366	0
GO:0005539_glycosaminoglycan_binding	0	-1.44576	-1.19772	-0.123558	-0.185457	-0.155171	-0.08574	-0.087803	-0.010718	-0.014774
GO:0005540_hyaluronic_acid_binding	0	0	-0.350779	0	-0.2181	0	0	-0.223532	0	0
GO:0005542_folic_acid_binding	0	0	-0.565057	0	-0.404925	0	0	-0.411812	0	0
GO:0005543_phospholipid_binding	-0.252676	-0.333237	-0.526671	-0.693654	-0.330652	-0.002203	-0.072315	-0.035038	-0.608523	-0.001559
GO:0005544_calcium-dependent_phospholipid_binding	-0.97012	0	-0.762812	-1.77658	-0.48224	0	0	0	-0.203392	0
GO:0005545_phosphatidylinositol_binding	0	0	0	0	0	0	0	0	-1.55126	-0.378689
GO:0005546_phosphatidylinositol-4_5-bisphosphate_binding	-1.34145	0	-0.565057	0	0	0	0	0	-0.477728	0
GO:0005547_phosphatidylinositol-3_4_5-triphosphate_binding	0	0	0	0	-0.522274	0	-0.526982	0	-0.60024	-0.378689
GO:0005548_phospholipid_transporter_activity	0	0	0	-0.405639	0	0	-0.365249	-1.8759	0	0
GO:0005549_odorant_binding	0	-0.734983	0	0	0	0	0	0	-0.477728	0
GO:0005550_pheromone_binding	0	-1.54311	0	0	0	0	0	0	0	0
GO:0005575_cellular_component	-0.045122	-0.117226	-1.60163	-0.33657	-0.008854	-0.07253	-0.036963	-0.127142	-0.002591	-0.00075
GO:0005576_extracellular_region	-0.410067	-1.159	-1.69644	-0.00867	-0.005845	-0.002843	0	-3e-06	-1e-06	0
GO:0005577_fibrinogen_complex	0	0	0	0	0	0	-0.719687	-1.88377	0	-0.556936
GO:0005578_proteinaceous_extracellular_matrix	-0.197176	-1.18046	-1.8045	-0.002027	-0.021312	-0.061475	-1e-05	-0.502366	-0.031613	-3.4e-05
GO:0005579_membrane_attack_complex	0	0	0	0	0	-1.13522	0	0	0	0
GO:0005581_collagen	-0.798089	-3.12998	-1.58018	-0.095323	0	-0.064465	0	0	0	-0.026699
GO:0005582_collagen_type_XV	0	0	0	0	0	0	0	0	0	0
GO:0005583_fibrillar_collagen	0	-1.58942	-0.474393	-0.366823	0	-0.304619	0	0	0	-0.205655
GO:0005584_collagen_type_I	0	-1.24832	0	-0.930776	0	0	0	0	0	0
GO:0005585_collagen_type_II	0	0	0	0	0	0	0	0	0	0
GO:0005586_collagen_type_III	0	-1.54311	0	0	0	0	0	0	0	0
GO:0005587_collagen_type_IV	0	-1.07843	-2.24291	0	0	0	0	0	0	0
GO:0005588_collagen_type_V	0	0	-0.895195	0	0	0	0	0	0	-0.556936
GO:0005589_collagen_type_VI	0	0	0	0	0	0	0	0	0	0
GO:0005590_collagen_type_VII	0	0	0	0	0	0	0	0	0	0
GO:0005591_collagen_type_VIII	0	0	0	0	0	0	0	0	0	0
GO:0005592_collagen_type_XI	0	0	0	0	0	-1.13522	0	0	0	0
GO:0005593_FACIT_collagen	0	0	-0.779826	0	0	0	0	0	0	0
GO:0005594_collagen_type_IX	0	0	0	0	0	0	0	0	0	0
GO:0005595_collagen_type_XII	0	0	0	0	0	0	0	0	0	0
GO:0005596_collagen_type_XIV	0	0	-1.35296	0	0	0	0	0	0	0
GO:0005598_short-chain_collagen	0	0	0	0	0	0	0	0	0	0
GO:0005602_complement_component_C1_complex	0	-1.24832	0	0	-0.875681	0	0	0	0	0
GO:0005604_basement_membrane	-0.602874	-0.905211	-2.5879	-0.030558	-1.13866	-0.078979	0	-1.17186	-0.152177	-0.004096
GO:0005605_basal_lamina	0	0	-0.224068	-0.146801	-0.391842	-0.106803	0	-0.82625	-0.163861	0
GO:0005606_laminin-1_complex	0	0	0	0	0	0	0	-0.464727	0	0
GO:0005608_laminin-3_complex	0	0	0	0	0	0	0	-0.883977	0	0
GO:0005610_laminin-5_complex	0	0	0	0	0	0	0	0	0	0
GO:0005614_interstitial_matrix	0	0	0	-1.2185	0	0	0	0	0	0
GO:0005615_extracellular_space	-0.578392	-1.5182	-1.64054	-0.071631	-0.002423	-0.005692	0	0	0	0
GO:0005622_intracellular	-0.134532	-0.853248	-2.14491	-2.78871	-3.45063	-4.27	-6.37515	-4.94322	-1.85204	-7.34982
GO:0005623_cell	-0.135053	-0.082126	-1.31782	-0.691013	-0.254561	-0.155949	-0.422772	-0.426193	-0.042933	-0.118126
GO:0005624_membrane_fraction	-1.0354	-1.11089	-1.02634	-0.448637	-0.804634	-0.470308	-0.031438	-0.006531	-0.0348	-0.006811
GO:0005625_soluble_fraction	-1.22823	-0.980555	-0.278231	-0.229624	-1.73636	-0.336219	-0.465359	-0.267676	-0.319108	-0.219702
GO:0005626_insoluble_fraction	0	-0.234801	-0.128234	-0.566533	-2.44421	-0.760483	-0.210695	-1.31454	0	-0.216555
GO:0005634_nucleus	-0.10901	-0.066271	-0.163989	-0.035184	-0.599694	-0.500902	-2.07364	-0.972261	-0.399676	-3.58898
GO:0005635_nuclear_envelope	-0.330545	-0.028783	-0.392251	-0.031702	-1.92263	-1.72198	-0.337068	-0.051758	-0.001841	-0.431974
GO:0005637_nuclear_inner_membrane	0	0	-0.405432	0	-1.45033	-0.246334	0	-0.269913	0	-0.503341
GO:0005638_lamin_filament	0	0	-0.895195	0	-0.714616	0	0	0	0	0
GO:0005639_integral_to_nuclear_inner_membrane	0	0	0	0	-1.58618	0	0	-0.612233	0	0
GO:0005640_nuclear_outer_membrane	-1.48476	0	-0.692412	0	0	0	0	-0.529703	0	0
GO:0005641_nuclear_envelope_lumen	0	0	-0.895195	0	0	0	0	0	0	0
GO:0005643_nuclear_pore	0	-0.180779	-0.089292	-0.177662	-0.966565	-1.78736	-0.615407	-0.140084	0	-0.482797
GO:0005652_nuclear_lamina	0	0	-0.565057	0	-1.10209	-0.384086	0	0	0	-0.274501
GO:0005654_nucleoplasm	-0.332381	-0.092095	-0.221544	-0.172947	-0.717427	-0.443176	-1.5297	-1.13023	-0.607595	-1.42087
GO:0005655_nucleolar_ribonuclease_P_complex	0	0	0	0	0	0	0	-0.722616	0	0
GO:0005657_replication_fork	0	-0.355487	-0.224068	-0.146801	0	-1.89398	-0.819476	-0.122774	0	0
GO:0005658_alpha_DNA_polymerase:primase_complex	0	0	0	0	0	0	0	0	0	0
GO:0005662_DNA_replication_factor_A_complex	0	0	0	0	0	0	-1.59658	-0.612233	0	0
GO:0005663_DNA_replication_factor_C_complex	0	0	0	0	0	-1.33571	0	0	0	0
GO:0005664_nuclear_origin_of_replication_recognition_complex	0	0	0	0	0	0	-0.609409	0	0	-0.454007
GO:0005665_DNA-directed_RNA_polymerase_II__core_complex	0	0	0	-0.366823	0	-0.304619	-1.71342	-0.33021	0	-0.630486
GO:0005666_DNA-directed_RNA_polymerase_III_complex	0	0	0	0	0	-0.499718	-0.526982	-0.529703	0	0
GO:0005667_transcription_factor_complex	-0.696481	-0.05654	-0.496412	-0.022507	-0.443629	-0.242965	-0.461592	-0.472137	-0.252694	-0.523381
GO:0005669_transcription_factor_TFIID_complex	0	0	0	-0.405639	-0.361051	-0.951861	0	0	-0.431366	-0.236862
GO:0005672_transcription_factor_TFIIA_complex	0	0	0	0	0	0	0	0	-0.961862	0
GO:0005673_transcription_factor_TFIIE_complex	0	0	0	0	0	0	0	0	0	-1.97802
GO:0005674_transcription_factor_TFIIF_complex	0	0	0	0	0	0	0	-1.1701	0	0
GO:0005675_holo_TFIIH_complex	0	0	0	0	-0.604522	0	-1.59658	0	-0.685163	0
GO:0005677_chromatin_silencing_complex	0	-0.959669	0	0	-0.604522	0	0	0	0	0
GO:0005678_chromatin_assembly_complex	0	0	0	0	0	0	-0.880941	0	-0.961862	-0.710598
GO:0005680_anaphase-promoting_complex	0	0	0	-0.767852	0	0	0	-0.722616	0	0
GO:0005681_spliceosome	0	-0.697395	-0.155821	-0.383119	-1.11987	-0.4414	-0.295522	-0.522317	-1.51821	-3.0804
GO:0005684_U2-dependent_spliceosome	0	-0.795842	0	-0.505491	0	-0.435888	0	-0.464727	0	-0.320685
GO:0005685_snRNP_U1	0	0	0	0	0	0	0	0	0	0
GO:0005686_snRNP_U2	0	-0.959669	0	-0.655941	0	0	0	-0.612233	0	-0.454007
GO:0005688_snRNP_U6	0	0	0	0	0	-1.13522	0	0	0	0
GO:0005689_U12-dependent_spliceosome	0	0	0	0	0	0	0	0	-2.50199	0
GO:0005694_chromosome	-0.170786	-0.064337	-0.12067	-0.052551	-0.436672	-0.984261	-0.608171	-0.154538	-0.333203	-0.880176
GO:0005697_telomerase_holoenzyme_complex	0	0	0	0	0	0	0	0	0	-0.988778
GO:0005700_polytene_chromosome	0	0	0	-1.2185	0	0	0	0	0	0
GO:0005701_polytene_chromosome_chromocenter	0	0	0	-1.2185	0	0	0	0	0	0
GO:0005719_nuclear_euchromatin	0	0	0	-1.2185	0	0	-1.16695	0	0	0
GO:0005720_nuclear_heterochromatin	0	0	0	-0.854235	-0.264024	0	-0.267753	0	0	-0.503341
GO:0005721_centric_heterochromatin	0	0	0	-1.2185	0	0	0	0	0	0
GO:0005726_perichromatin_fibrils	0	0	0	-1.2185	0	0	0	0	0	0
GO:0005730_nucleolus	0	-0.411821	-0.061915	-0.153345	-0.344308	-0.164004	-0.796765	-0.363024	-0.085077	-3.59581
GO:0005732_small_nucleolar_ribonucleoprotein_complex	0	0	0	0	0	-1.18087	0	0	0	-1.77011
GO:0005736_DNA-directed_RNA_polymerase_I_complex	0	0	0	0	0	0	-0.880941	0	0	0
GO:0005737_cytoplasm	-0.955664	-4.18583	-7.74803	-9.24728	-5.94968	-5.89953	-4.13261	-2.6431	-1.89337	-4.64493
GO:0005739_mitochondrion	-0.434965	-1.43765	-4.0969	-5.70713	-1.78098	-5.69883	-1.71261	-2.50902	-3.50405	-2.98484
GO:0005740_mitochondrial_envelope	-0.105629	-0.488056	-1.92012	-2.28563	-2.14919	-2.65307	-1.03305	-0.70877	-2.37268	-2.5412
GO:0005741_mitochondrial_outer_membrane	0	-0.632774	-0.378344	-0.515726	-0.181805	-1.09226	-0.047818	-0.048681	-0.264678	-1.87391
GO:0005742_mitochondrial_outer_membrane_translocase_complex	0	0	0	0	0	0	-1.16695	-1.1701	0	0
GO:0005743_mitochondrial_inner_membrane	-0.150943	-0.3747	-2.53703	-2.85494	-2.16219	-1.87103	-1.39088	-0.773771	-1.30442	-2.23356
GO:0005744_mitochondrial_inner_membrane_presequence_translocase_complex	0	0	0	-0.451157	0	-0.384086	-0.409288	-1.1173	-0.477728	0
GO:0005746_mitochondrial_respiratory_chain	0	0	-2.22044	-0.088905	-1.45748	-0.881447	-0.556176	-0.070918	-0.718096	-0.10747
GO:0005747_mitochondrial_respiratory_chain_complex_I	0	0	0	0	-1.10209	-0.384086	-1.11173	0	-0.477728	-0.274501
GO:0005749_mitochondrial_respiratory_chain_complex_II	0	0	-0.895195	-0.767852	-0.714616	-0.690246	0	0	0	0
GO:0005751_mitochondrial_respiratory_chain_complex_IV	0	0	-0.895195	0	-0.714616	0	0	0	0	0
GO:0005753_mitochondrial_proton-transporting_ATP_synthase_complex	0	0	-1.58256	-1.33237	0	-0.435888	0	0	0	-0.320685
GO:0005758_mitochondrial_intermembrane_space	0	0	0	-0.184412	-0.48224	-0.139091	-0.979877	-0.987094	-1.17677	-0.273303
GO:0005759_mitochondrial_matrix	-0.386634	-0.72112	-0.564188	-3.62506	-0.754227	-0.657483	-0.536194	-1.07474	-0.338528	-0.971225
GO:0005760_gamma_DNA_polymerase_complex	0	0	-1.35296	0	0	0	0	0	0	0
GO:0005761_mitochondrial_ribosome	0	-0.234801	-0.412383	-2.09085	-0.053955	-0.421845	-0.474799	-2.49248	0	-1.09431
GO:0005762_mitochondrial_large_ribosomal_subunit	0	-0.475734	-0.327435	-1.31374	-0.198964	-0.56261	-0.608699	-0.613336	0	-0.367674
GO:0005763_mitochondrial_small_ribosomal_subunit	0	0	-0.474393	-0.366823	0	-0.304619	-0.327873	-0.921805	0	-1.24842
GO:0005764_lysosome	-0.707056	-0.558083	-2.51318	-1.16856	-0.32152	-0.72393	-0.069557	-0.223725	-0.012191	-1.60317
GO:0005765_lysosomal_membrane	-1.02168	0	-0.30624	0	-0.181875	-0.166963	0	-0.186878	-0.236478	-1.85218
GO:0005766_primary_lysosome	0	0	0	0	0	0	0	0	0	-0.988778
GO:0005768_endosome	-2.35689	-1.15901	-1.45801	-0.061598	-0.584555	-0.024803	-0.604205	-0.426791	-0.169131	-1.04227
GO:0005769_early_endosome	-1.96391	-2.35318	-0.177823	0	-0.64345	-0.076077	-0.088117	-0.089365	-0.404831	-0.642608
GO:0005770_late_endosome	-2.03753	-1.6219	-1.14601	-0.411658	-0.719855	-0.66682	-0.103219	-0.104582	0	-0.401946
GO:0005771_multivesicular_body	0	0	-1.33698	-0.405639	0	-0.951861	0	-0.367678	0	0
GO:0005773_vacuole	-0.656315	-0.477729	-2.64985	-0.973175	-0.36072	-0.96955	-0.091515	-0.260719	-0.007748	-2.07861
GO:0005774_vacuolar_membrane	-0.903716	0	-0.224068	-0.146801	-0.118729	-0.36002	0	-0.122774	-0.163861	-2.56371
GO:0005775_vacuolar_lumen	0	0	0	0	0	0	0	0	0	0
GO:0005776_autophagic_vacuole	0	0	-0.895195	0	0	0	-0.719687	0	0	-0.556936
GO:0005777_peroxisome	-0.442422	-0.066322	-1.54902	-3.8138	-3.25699	-0.939696	-0.168672	-0.1723	-0.047095	-0.609029
GO:0005778_peroxisomal_membrane	0	0	-0.211218	-0.136341	-0.76223	-0.335526	-0.77367	-0.376716	-0.152796	-0.789611
GO:0005779_integral_to_peroxisomal_membrane	0	0	0	0	-0.361051	0	-0.365249	-0.367678	-0.431366	-1.39087
GO:0005782_peroxisomal_matrix	0	0	-0.622654	-0.505491	-0.457573	-0.435888	0	0	-0.532926	0
GO:0005783_endoplasmic_reticulum	-1.28409	-0.904434	-2.36925	-2.81343	-4.39512	-0.861475	-1.36208	-0.137939	-0.675401	-2.83231
GO:0005784_translocon_complex	0	0	-0.779826	-1.69518	0	-2.83004	0	0	0	-0.454007
GO:0005785_signal_recognition_particle_receptor_complex	0	0	0	0	0	0	0	0	0	-0.988778
GO:0005786_signal_recognition_particle__endoplasmic_reticulum_targeting	0	0	0	0	-0.604522	-0.581071	0	0	0	-1.261
GO:0005787_signal_peptidase_complex	0	0	0	0	-0.875681	0	0	0	0	0
GO:0005788_endoplasmic_reticulum_lumen	0	-1.86136	0	-1.03998	-1.50163	-0.851825	-0.143067	0	-0.189032	-0.248212
GO:0005789_endoplasmic_reticulum_membrane	-0.340775	-0.579304	-0.664951	-2.98097	-0.759204	-0.456909	-2.94627	-0.059405	-0.393556	-2.72047
GO:0005790_smooth_endoplasmic_reticulum	0	0	0	0	-0.604522	0	0	0	0	0
GO:0005791_rough_endoplasmic_reticulum	-1.05025	-1.22729	-0.900371	-1.31374	-0.198964	-2.62378	-0.202263	0	0	-0.367674
GO:0005792_microsome	-1.79372	-0.890453	-1.52312	-0.749394	-3.78046	-0.725669	-0.524418	-0.174118	-0.075062	-0.937968
GO:0005793_ER-Golgi_intermediate_compartment	0	-1.12325	-0.286908	-1.16521	-0.518052	-1.59294	0	-0.171345	0	-0.084371
GO:0005794_Golgi_apparatus	-1.01219	-1.11696	-1.59495	-0.366525	-1.38879	-0.658339	-0.466186	-0.039151	-0.97761	-1.01822
GO:0005795_Golgi_stack	-1.05025	-2.17537	-0.327435	-0.234572	-0.198964	-0.183391	0	0	-0.255633	-0.107541
GO:0005796_Golgi_lumen	-1.58026	0	0	0	-0.604522	0	0	0	0	-0.454007
GO:0005797_Golgi_medial_cisterna	0	0	-0.779826	-0.655941	-0.604522	0	0	0	0	-0.454007
GO:0005798_Golgi-associated_vesicle	-0.602874	-2.88707	-0.914448	-0.583556	-0.46295	-0.016663	-0.245302	-0.24918	-0.358951	-0.558807
GO:0005801_cis-Golgi_network	0	0	0	-0.278073	-0.239637	-0.222675	-0.710612	0	0	-1.55553
GO:0005802_trans-Golgi_network	0	-1.43058	-0.974006	-0.325969	-0.073465	0	-0.586782	-0.076558	-0.109001	-0.294399
GO:0005811_lipid_particle	0	0	-0.895195	0	0	0	0	0	0	0
GO:0005813_centrosome	0	0	-0.319724	-0.187491	-1.00574	-0.30353	-1.48316	-0.353493	-0.057618	-0.047341
GO:0005814_centriole	0	0	0	0	-0.522274	-0.499718	-0.526982	0	0	0
GO:0005815_microtubule_organizing_center	0	0	-0.250236	-0.136041	-0.794622	-0.219517	-1.2005	-0.501398	-0.039855	-0.027342
GO:0005816_spindle_pole_body	0	0	0	0	0	0	-1.16695	0	0	0
GO:0005818_aster	0	0	0	0	-1.1615	-1.13522	0	0	0	0
GO:0005819_spindle	-0.639837	-0.168247	-0.080737	-0.159605	-0.551847	-0.813487	-0.299777	-0.124374	-0.047876	-0.430213
GO:0005826_contractile_ring	-1.87846	0	0	-0.930776	0	0	0	0	0	0
GO:0005827_polar_microtubule	0	0	0	0	0	0	-0.880941	0	0	0
GO:0005828_kinetochore_microtubule	0	0	0	0	0	0	0	0	0	-1.53161
GO:0005829_cytosol	-1.22607	-1.2339	-1.91338	-1.86261	-2.01803	-4.80694	-1.18489	-2.38345	-0.827028	-0.923472
GO:0005830_cytosolic_ribosome_(sensu_Eukaryota)	0	-0.127412	-0.205002	-1.66318	-0.388888	-2.74685	-1.88499	-1.43209	-0.124973	-0.454729
GO:0005832_chaperonin-containing_T-complex	0	0	0	0	-1.10209	-1.05584	-0.409288	-0.411812	-0.477728	0
GO:0005833_hemoglobin_complex	0	0	0	0	-0.361051	-0.951861	-0.365249	0	0	0
GO:0005834_heterotrimeric_G-protein_complex	0	-0.311718	-0.565682	0	-0.093098	-0.292093	0	0	0	0
GO:0005838_proteasome_regulatory_particle_(sensu_Eukaryota)	0	0	-0.622654	-0.505491	0	-2.17963	0	0	0	-0.320685
GO:0005839_proteasome_core_complex_(sensu_Eukaryota)	0	0	0	-0.170709	-0.449497	-2.09871	-3.05201	-0.144688	-0.57144	-0.066574
GO:0005840_ribosome	0	-0.947751	-0.530275	-2.6607	-0.061762	-1.81326	-2.84032	-3.27776	-0.393897	-1.74987
GO:0005842_cytosolic_large_ribosomal_subunit_(sensu_Eukaryota)	0	-0.286645	-0.168153	-0.721581	-1.04887	-0.974801	-0.61938	-1.07351	0	-0.600608
GO:0005843_cytosolic_small_ribosomal_subunit_(sensu_Eukaryota)	0	0	-0.211218	-0.884677	0	-2.50118	-1.93064	-0.7803	-0.479117	-0.186911
GO:0005844_polysome	0	0	0	0	-0.714616	0	0	0	-0.797996	0
GO:0005847_mRNA_cleavage_and_polyadenylation_specificity_factor_complex	0	0	0	0	0	0	-1.16695	0	0	0
GO:0005849_mRNA_cleavage_factor_complex	0	0	0	0	0	0	-1.16695	0	0	0
GO:0005850_eukaryotic_translation_initiation_factor_2_complex	0	0	0	0	-0.714616	0	0	0	-2.04138	-0.556936
GO:0005851_eukaryotic_translation_initiation_factor_2B_complex	0	0	0	0	0	-0.384086	0	-0.411812	-1.26149	-0.806418
GO:0005852_eukaryotic_translation_initiation_factor_3_complex	0	0	0	-0.571921	-0.522274	0	-2.54827	0	0	0
GO:0005853_eukaryotic_translation_elongation_factor_1_complex	0	0	0	0	0	-1.18087	0	0	-0.532926	-0.320685
GO:0005854_nascent_polypeptide-associated_complex	0	0	0	0	0	0	0	0	-1.25055	0
GO:0005856_cytoskeleton	-0.409585	-0.091338	-0.067233	-0.445837	-0.037415	-0.004058	-0.468468	-0.583414	-0.0656	-0.031388
GO:0005858_axonemal_dynein_complex	0	0	0	0	0	0	0	0	0	0
GO:0005859_muscle_myosin_complex	0	0	0	-0.278073	0	-0.222675	0	0	0	-0.138152
GO:0005861_troponin_complex	0	0	0	0	0	0	0	0	0	0
GO:0005862_muscle_thin_filament_tropomyosin	0	0	-1.06164	-2.43783	-0.875681	0	-0.880941	-0.883977	-0.961862	-0.710598
GO:0005863_striated_muscle_thick_filament	0	0	0	-0.366823	0	0	0	0	0	-0.205655
GO:0005865_striated_muscle_thin_filament	0	0	-0.376629	-0.791986	-0.239637	0	-0.243218	-0.245294	-0.300613	-0.138152
GO:0005868_cytoplasmic_dynein_complex	0	0	0	0	0	0	-1.86728	-0.367678	-0.431366	0
GO:0005869_dynactin_complex	0	0	-0.622654	0	-0.457573	0	0	-1.24396	-1.39143	0
GO:0005871_kinesin_complex	0	0	0	0	-0.323837	-0.304619	-0.327873	-1.72188	0	0
GO:0005873_plus-end_kinesin_complex	0	0	0	0	0	0	0	-1.1701	0	0
GO:0005874_microtubule	0	0	-0.218032	-0.031702	-0.324654	-0.157837	-0.977481	-0.736481	-0.211545	-0.431974
GO:0005875_microtubule_associated_complex	0	0	-0.029202	-0.052722	-0.399267	-0.026499	-0.652864	-0.965042	-0.608595	-0.057035
GO:0005876_spindle_microtubule	0	0	0	0	-0.291837	-0.273395	-0.838842	0	0	-0.56219
GO:0005881_cytoplasmic_microtubule	0	0	0	0	-0.323837	-0.863529	-0.91651	0	0	-0.205655
GO:0005882_intermediate_filament	0	-0.194468	-0.098859	0	-0.151261	-0.031228	-0.03825	-0.038997	0	0
GO:0005883_neurofilament	0	0	0	0	0	0	0	0	0	0
GO:0005884_actin_filament	0	-0.286645	-0.168153	-0.721581	-0.079453	0	0	-0.291218	-0.788015	-0.600608
GO:0005885_Arp2_3_protein_complex	0	-1.80712	0	-0.451157	-0.404925	-0.384086	-1.11173	0	0	-0.274501
GO:0005886_plasma_membrane	-0.822443	-0.243166	-0.74587	-0.000907	-1.4e-05	0	0	-0.000144	-0.001332	0
GO:0005887_integral_to_plasma_membrane	-0.138896	-0.008605	-0.116546	-0.000502	-2e-06	-5.6e-05	-2e-06	-0.000128	-0.001266	0
GO:0005889_hydrogen:potassium-exchanging_ATPase_complex	0	0	0	0	0	-0.690246	0	-0.722616	0	0
GO:0005890_sodium:potassium-exchanging_ATPase_complex	0	0	0	0	-0.361051	0	0	-0.367678	-0.431366	-0.236862
GO:0005891_voltage-gated_calcium_channel_complex	0	0	0	-0.102261	0	0	-0.081497	0	0	0
GO:0005892_nicotinic_acetylcholine-gated_receptor-channel_complex	0	0	0	0	0	0	0	0	0	0
GO:0005895_interleukin-5_receptor_complex	0	0	0	0	-1.1615	0	0	0	0	0
GO:0005896_interleukin-6_receptor_complex	0	0	0	0	0	0	0	-1.1701	0	0
GO:0005898_interleukin-13_receptor_complex	0	0	0	0	-1.1615	0	0	0	-1.25055	0
GO:0005901_caveola	0	-0.796752	-0.515402	-0.345244	0	0	0	-0.08269	0	-0.02987
GO:0005902_microvillus	-0.883916	-2.57329	-1.19572	0	-0.366372	-0.098002	-0.11184	-0.113264	0	0
GO:0005903_brush_border	0	0	0	-0.095323	0	-0.528341	-0.075418	-0.076558	-0.109001	-0.026699
GO:0005905_coated_pit	0	-0.632774	-1.28852	-0.063168	-0.046345	-0.690434	-0.768823	-0.189115	-0.573782	-1.39635
GO:0005911_intercellular_junction	-0.905884	-1.31872	-0.650769	-0.717828	-0.000585	-0.039461	-0.219233	-0.549926	-0.047257	-0.035623
GO:0005912_adherens_junction	-1.16133	-0.938644	-1.61324	-0.703109	-0.177478	-0.063101	-0.340253	-0.346357	-0.521557	-0.902792
GO:0005913_cell-cell_adherens_junction	-2.03753	-0.886637	-0.593249	-0.411658	0	-0.090002	-1.2335	-0.737532	0	-0.041945
GO:0005915_zonula_adherens	0	0	0	0	0	0	0	0	0	-0.988778
GO:0005916_fascia_adherens	0	0	0	0	0	-0.581071	-1.59658	-0.612233	0	0
GO:0005918_septate_junction	0	0	0	0	0	0	-1.16695	0	0	0
GO:0005921_gap_junction	0	-1.17321	0	0	0	-0.166963	0	0	0	0
GO:0005922_connexon_complex	0	-1.28616	0	0	0	-0.201844	0	0	0	0
GO:0005923_tight_junction	0	0	-0.333322	-0.448915	-0.036977	-0.031228	-0.15543	-0.157865	-0.061317	-0.051859
GO:0005924_cell-substrate_adherens_junction	0	-0.18747	-1.1333	-0.768154	-0.340829	-0.028853	-0.035524	-0.036236	-1.30993	-1.57341
GO:0005925_focal_adhesion	0	-0.194468	-1.16972	-0.799546	-0.35881	-0.031228	-0.03825	-0.038997	-1.35522	-1.64306
GO:0005929_cilium	0	-0.275138	-0.15911	-0.095323	0	-0.064465	-0.270206	-0.076558	0	0
GO:0005930_axoneme	0	0	0	0	0	0	0	0	0	0
GO:0005932_basal_body	0	0	0	0	0	-0.690246	0	0	0	0
GO:0005938_cell_cortex	-0.569661	-0.127412	-0.205002	-0.261853	-0.073254	-1.27353	-0.015929	-0.404821	-0.029453	-0.270482
GO:0005941_unlocalized_protein_complex	0	-0.45162	0	-0.216129	0	0	-0.565149	-0.186878	0	-0.332558
GO:0005942_phosphoinositide_3-kinase_complex	0	0	-0.474393	0	0	-0.863529	0	0	-1.05952	-0.205655
GO:0005945_6-phosphofructokinase_complex	0	0	-0.895195	0	0	0	0	0	0	0
GO:0005947_mitochondrial_alpha-ketoglutarate_dehydrogenase_complex	-1.58026	-0.959669	0	-0.655941	0	0	0	0	0	-0.454007
GO:0005952_cAMP-dependent_protein_kinase_complex	0	0	-0.437766	-0.333265	0	-0.787283	-0.295718	0	-0.357361	0
GO:0005953_CAAX-protein_geranylgeranyltransferase_complex	0	0	0	0	0	0	-1.16695	0	0	0
GO:0005954_calcium-_and_calmodulin-dependent_protein_kinase_complex	0	0	0	0	0	-0.384086	0	0	0	0
GO:0005955_calcineurin_complex	0	0	0	0	-0.604522	0	0	0	-0.685163	-0.454007
GO:0005956_protein_kinase_CK2_complex	0	0	0	0	0	0	-0.719687	0	0	-0.556936
GO:0005958_DNA-dependent_protein_kinase_complex	0	0	0	0	0	0	0	0	0	0
GO:0005960_glycine_cleavage_complex	0	0	0	0	0	0	0	0	0	-0.988778
GO:0005964_phosphorylase_kinase_complex	0	0	0	0	0	0	0	0	0	-0.710598
GO:0005967_mitochondrial_pyruvate_dehydrogenase_complex	0	0	-1.06164	0	0	0	-0.880941	0	0	0
GO:0005968_Rab-protein_geranylgeranyltransferase_complex	0	0	0	0	0	0	0	0	0	0
GO:0005971_ribonucleoside-diphosphate_reductase_complex	0	0	0	0	0	0	0	0	0	0
GO:0005975_carbohydrate_metabolic_process	-0.22911	-0.322689	-0.967334	-2.73276	-0.924459	-0.480639	-0.97033	-0.694625	-0.798716	-0.081541
GO:0005976_polysaccharide_metabolic_process	-0.659972	0	0	-1.65273	-0.602977	-0.026664	-1.43103	-0.622631	-0.819044	-0.482797
GO:0005977_glycogen_metabolic_process	0	0	0	-0.686841	-0.576563	-0.064465	-2.16101	-0.076558	-0.752042	-0.561583
GO:0005978_glycogen_biosynthetic_process	0	0	0	-0.333265	-0.291837	0	-0.838842	0	-0.357361	-1.12696
GO:0005979_regulation_of_glycogen_biosynthetic_process	0	0	0	0	0	0	0	0	-1.25055	0
GO:0005980_glycogen_catabolic_process	0	0	0	0	-0.404925	0	-0.409288	0	-1.26149	0
GO:0005981_regulation_of_glycogen_catabolic_process	0	0	0	0	0	0	0	0	-2.50199	0
GO:0005984_disaccharide_metabolic_process	0	0	0	0	0	0	0	0	0	0
GO:0005988_lactose_metabolic_process	0	0	0	0	0	0	0	0	0	0
GO:0005989_lactose_biosynthetic_process	0	0	0	0	0	0	0	0	0	0
GO:0005991_trehalose_metabolic_process	0	0	0	0	0	0	0	0	0	0
GO:0005993_trehalose_catabolic_process	0	0	0	0	0	0	0	0	0	0
GO:0005996_monosaccharide_metabolic_process	-0.666049	-1.0875	-1.51164	-1.00966	-0.533872	-0.600385	-0.396513	-0.980959	-0.34079	-0.152052
GO:0005997_xylulose_metabolic_process	0	0	0	0	0	0	0	-1.1701	0	0
GO:0006000_fructose_metabolic_process	0	0	-1.08164	-0.303935	-0.264024	0	0	-0.269913	0	0
GO:0006002_fructose_6-phosphate_metabolic_process	0	0	-1.06164	0	0	0	0	0	0	0
GO:0006003_fructose_2_6-bisphosphate_metabolic_process	0	0	0	0	0	0	0	-0.612233	0	0
GO:0006004_fucose_metabolic_process	0	0	0	-0.571921	0	0	0	0	0	-0.378689
GO:0006005_L-fucose_biosynthetic_process	0	0	0	0	0	0	0	0	0	-0.988778
GO:0006006_glucose_metabolic_process	-0.302326	-1.12655	-2.2386	-0.547243	-0.554418	-0.655644	-0.573531	-1.06012	-0.446317	-0.129011
GO:0006007_glucose_catabolic_process	-0.539583	-1.24048	-2.78025	-0.429398	-0.159312	-0.28442	-0.336065	-0.167684	-0.257903	-0.213741
GO:0006010_glucose_6-phosphate_utilization	0	0	0	-1.2185	0	0	0	0	0	0
GO:0006011_UDP-glucose_metabolic_process	0	-2.61921	0	0	-0.714616	0	0	0	0	0
GO:0006012_galactose_metabolic_process	0	-1.94502	0	-1.33237	0	0	0	0	0	-0.320685
GO:0006013_mannose_metabolic_process	0	0	0	0	0	-0.384086	0	-1.1173	-0.477728	0
GO:0006014_D-ribose_metabolic_process	0	0	0	0	0	0	-0.880941	0	0	-0.710598
GO:0006015_5-phosphoribose_1-diphosphate_biosynthetic_process	0	0	0	0	0	0	-1.16695	0	0	0
GO:0006020_inositol_metabolic_process	-1.34145	0	0	-0.451157	-1.10209	-0.384086	0	0	0	0
GO:0006021_inositol_biosynthetic_process	-2.17807	0	0	0	0	0	0	0	0	0
GO:0006022_aminoglycan_metabolic_process	0	0	-0.199284	-1.3922	-0.100878	0	-2.54942	-0.104582	0	-0.170274
GO:0006023_aminoglycan_biosynthetic_process	0	0	0	0	-0.323837	0	-0.91651	0	0	-0.205655
GO:0006024_glycosaminoglycan_biosynthetic_process	0	0	0	0	-0.361051	0	-1.00629	0	0	-0.236862
GO:0006026_aminoglycan_catabolic_process	0	0	-0.565057	-0.451157	0	0	-2.04908	0	0	-0.274501
GO:0006027_glycosaminoglycan_catabolic_process	0	0	-0.565057	-0.451157	0	0	-2.04908	0	0	-0.274501
GO:0006029_proteoglycan_metabolic_process	0	0	0	-0.278073	0	-0.222675	-0.710612	0	0	-0.138152
GO:0006030_chitin_metabolic_process	0	0	0	-0.767852	0	0	0	0	0	0
GO:0006032_chitin_catabolic_process	0	0	0	-0.930776	0	0	0	0	0	0
GO:0006040_amino_sugar_metabolic_process	-1.15078	0	0	-0.854235	0	0	-0.267753	0	-0.327244	0
GO:0006041_glucosamine_metabolic_process	-1.15078	0	0	-0.854235	0	0	-0.267753	0	-0.327244	0
GO:0006043_glucosamine_catabolic_process	0	0	0	-0.930776	0	0	0	0	0	0
GO:0006044_N-acetylglucosamine_metabolic_process	-1.19077	0	0	-0.924353	0	0	-0.295718	0	-0.357361	0
GO:0006046_N-acetylglucosamine_catabolic_process	0	0	0	-0.930776	0	0	0	0	0	0
[truncated: 6,204 more rows]
