# Supplementary material for: mRNA Levels in Control Rat Liver Display Strain-Specific, Hereditary, and AHR-Dependent Components
Source: PLoS One. 2011 Jul 8;6(7):e18337. doi: 10.1371/journal.pone.0018337 (PMC3132743; doi:10.1371/journal.pone.0018337)
Supplement: Table S3 — Complete linear model fit for all coefficients using simple pair-wise model. For all ProbeSets on the microarray (rows) a number of database annotations are given (UniGene Cluster, Gene Name and Symbol, Entrez Gene ID, SwissProt Accession). A series of ten columns gives the multiple-testing adjusted p-value for differential expression of each ProbeSet in each pair of rat strains/lines. (XLS) [file pone.0018337.s011.xls]

## Sheet: QRY_ANNOTATE_SIMPLE
Probe Set ID	UniGene ID	Gene Title	Gene Symbol	Entrez Gene	SwissProt	pvalueHW - LE	pvalueHW - LnA	pvalueHW - LnC	pvalueHW - SD	pvalueLE - LnA	pvalueLE - LnC	pvalueLE - SD	pvalueLnA - LnC	pvalueLnA - SD	pvalueLnC - SD
1367452_at	Rn.198911	similar to SMT3 suppressor of mif two 3 homolog 2	LOC690244	690244	P61959	0.115489	0.0148727	0.139081	0.740511	0.315959	0.885684	0.0333106	0.933453	0.0042667	0.0411929
1367453_at	Rn.17982	cell division cycle 37 homolog (S. cerevisiae)	Cdc37	114562	Q63692	0.545306	0.554874	0.113277	0.40675	0.886685	0.111882	0.280798	0.649187	0.0744189	0.0131737
1367454_at	Rn.37178	coatomer protein complex, subunit beta 2 (beta prime)	Copb2	60384	O35142 /// P97704 /// Q5M7X1	0.119762	0.017375	0.473453	0.84329	0.345062	0.313449	0.0449616	0.418631	0.00645002	0.111798
1367455_at	Rn.98891	valosin-containing protein	Vcp	116643	P46462	0.784756	0.493584	0.86636	0.883963	0.142867	0.557744	0.999571	0.999943	0.181417	0.673058
1367456_at	Rn.2778	ubiquitin-conjugating enzyme E2D 3 (UBC4/5 homolog, yeast)	Ube2d3	81920	P61078 /// P62839	0.312242	0.0280911	0.327687	0.861106	0.00148333	0.0179103	0.256216	0.782501	0.0216931	0.136739
1367457_at	Rn.2776	beclin 1 (coiled-coil, myosin-like BCL2-interacting protein)	Becn1	114558	Q91XJ1	0.0691048	0.0758412	0.703963	0.730686	0.000472231	0.00871891	0.0165744	0.566789	0.0473309	0.660371
1367458_at	Rn.8586	lysophospholipase 2	Lypla2	83510	Q9QYL8	0.0245796	0.544399	0.71914	0.342883	0.00207997	0.00367178	0.0823528	0.999943	0.0552227	0.084507
1367459_at	Rn.93735	ADP-ribosylation factor 1	Arf1	64310	P84079	0.93929	0.953276	0.726637	0.677761	0.987935	0.426187	0.999571	0.999943	0.70493	0.242912
1367460_at	Rn.1441	GDP dissociation inhibitor 2	Gdi2	29662	P50399	0.0648136	0.239329	0.726132	0.19279	0.00128385	0.0701909	0.00100314	0.172512	0.971233	0.0465194
1367461_at	Rn.4327	coatomer protein complex, subunit beta 1	Copb1	114023	P23514	0.194761	0.00517851	0.00965178	0.0633626	0.0634105	0.0960836	0.999571	0.999943	0.135658	0.198066
1367462_at	Rn.3430	calpain, small subunit 1	Capns1	29156	Q64537	0.685945	0.023479	0.252612	0.0915759	0.0064332	0.0520952	0.183701	0.842802	0.000184684	0.00245964
1367463_at	Rn.64535	prohibitin 2	Phb2	114766	Q5XIH7	0.674392	0.520101	0.879052	0.115228	0.128888	0.461946	0.0403423	0.999943	0.215804	0.07585
1367464_at	Rn.96174	siah binding protein 1; FBP interacting repressor; pyrimidine tract binding splicing factor; Ro ribonucleoprotein-binding protein 1	Siahbp1	84401	Q9WV25	0.794212	0.587921	0.866963	0.185566	0.675066	0.968578	0.105942	0.999943	0.0300266	0.0677432
1367465_at	Rn.7262	defender against cell death 1	Dad1	192275	P61805	0.381302	0.602179	0.916071	0.104874	0.653856	0.33482	0.0102049	0.999943	0.0184038	0.0526696
1367466_at	Rn.106432	pre-mRNA processing factor 8	Prpf8	287530	Q4FZS3	0.607137	0.943755	0.627695	0.14993	0.479575	0.110719	0.387603	0.999943	0.0476422	0.0190118
1367467_at	Rn.121	similar to nitrogen fixation cluster-like (predicted)	RGD1309562_predicted	288740	---	0.274774	0.0824006	0.0769438	0.902496	0.431159	0.325624	0.327799	0.999943	0.0404656	0.0488414
1367468_at	Rn.1095	SCAN domain-containing 1 (predicted)	Scand1_predicted	362252	---	0.81664	0.686249	0.666109	0.221123	0.831835	0.198387	0.151431	0.666431	0.0436744	0.49977
1367469_at	Rn.121213	eukaryotic translation initiation factor 4, gamma 2 (predicted)	Eif4g2_predicted	361628	Q1RP76 /// Q5BJU2	0.631548	0.447134	0.192932	0.284029	0.464621	0.14529	0.16651	0.999943	0.0286108	0.0109417
1367470_at	Rn.15760	SAR1 gene homolog A (S. cerevisiae)	Sar1a	361842	Q6AY18	0.847709	0.193515	0.374817	0.849	0.0507418	0.0949724	0.999571	0.999943	0.0823844	0.165458
1367471_at	---	similar to DNA-directed RNA polymerase II 23 kDa polypeptide (RPB25) (RPB5) (RPABC1)	LOC687055	687055	---	0.816315	0.989759	0.194905	0.855561	0.77293	0.101609	0.999571	0.337863	0.853223	0.0617601
1367472_at	Rn.11800	similar to ubiquitin-protein ligase (EC 6.3.2.19) E1 - mouse	LOC314432	314432	Q5U300	0.438969	0.00205186	0.185379	0.463769	0.00642644	0.251468	0.999571	0.182973	0.00424471	0.193289
1367473_at	Rn.3119	translocase of outer mitochondrial membrane 22 homolog (yeast)	Tomm22	300075	Q75Q41	0.830358	0.882888	0.71692	0.108736	0.950717	0.295031	0.0577935	0.999943	0.0358844	0.146797
1367474_at	Rn.122667	similar to SEC24 related gene family, member C	LOC681927 /// LOC685144		---	0.0164142	0.504402	0.801139	0.554672	0.0308226	0.00430575	0.022456	0.697353	0.67654	0.292494
1367475_at	Rn.60067	cell division cycle 42 homolog (S. cerevisiae)	Cdc42	64465	Q8CFN2	0.908194	0.887654	0.866963	0.189852	0.967348	0.693322	0.149027	0.999943	0.0514882	0.119954
1367476_at	Rn.1668	signal recognition particle 14 (predicted)	Srp14_predicted	296076	---	0.8594	0.0314116	0.668419	0.403814	0.0235657	0.426648	0.899027	0.382782	0.050091	0.941131
1367477_at	Rn.6046	mitochondrial ribosomal protein L53 (predicted)	Mrpl53_predicted	362388	---	0.381573	0.262213	0.0884425	0.665183	0.545774	0.161928	0.942805	0.999943	0.191839	0.0702808
1367478_at	Rn.107325	protease, serine, 25	Prss25	297376	---	0.473486	0.51039	0.721923	0.595573	0.0698027	0.127016	0.373819	0.999943	0.642481	0.888426
1367479_at	Rn.17615	similar to nucleolar protein family A, member 3	LOC687899 /// LOC691534		---	0.842158	0.413102	0.0330741	0.602307	0.107337	0.0125604	0.82394	0.499592	0.410938	0.0452175
1367480_at	Rn.202617	similar to DEAD (Asp-Glu-Ala-Asp) box polypeptide 48	rCG_33565	688288	Q3B8Q2	0.13891	0.65068	0.767826	0.267671	0.0906289	0.0964485	0.815598	0.999943	0.352429	0.318076
1367481_at	Rn.36912	vacuolar protein sorting 28 (yeast) (predicted)	Vps28_predicted	300052	---	0.504629	0.707016	0.687764	0.258167	0.195508	0.899815	0.0823528	0.745135	0.27359	0.052215
1367482_at	Rn.3964	similar to anaphase promoting complex subunit 11 homolog (predicted)	RGD1561880_predicted	498030	---	0.301919	0.372714	0.808448	0.717041	0.94208	0.245672	0.16173	0.969005	0.0646996	0.435245
1367483_at	Rn.2448	similar to RIKEN cDNA 3110001D03 (predicted)	RGD1309148_predicted	298147	---	0.929842	0.789576	0.580436	0.868625	0.828437	0.273986	0.999571	0.999943	0.887745	0.310055
1367484_at	Rn.139124	ubiquitin-conjugating enzyme E2E 2 (UBC4/5 homolog, yeast)	Ube2e2	361013	Q4KLJ5 /// Q6AY98	0.244628	0.0868511	0.0167437	0.00268822	0.539002	0.107574	0.0606119	0.944827	0.0645329	0.454805
1367485_at	Rn.6738	transcription elongation factor A (SII) 1	Tcea1	362479	Q4KLL0	0.624255	0.22716	0.0993737	0.733532	0.0377373	0.0217884	0.999571	0.999943	0.0434743	0.0292335
1367486_at	Rn.3707	zinc finger protein 289	Zfp289	362162	Q3MID3	0.688213	0.198192	0.751637	0.264436	0.0384493	0.31959	0.159822	0.74038	0.661272	0.33478
1367487_at	Rn.91751	UDP-Gal:betaGlcNAc beta 1,4-galactosyltransferase, polypeptide 3	B4galt3	494342	Q6P768	0.670065	0.535901	0.952434	0.746567	0.664023	0.702618	0.787384	0.999943	0.178182	0.657268
1367488_at	Rn.8442	similar to ankyrin repeat domain protein 17 isoform b (predicted)	RGD1562348_predicted	289521	Q99MD2	0.394981	0.41282	0.601318	0.718044	0.0356131	0.058586	0.92003	0.999943	0.0753363	0.124522
1367489_at	---	---	---		---	0.472199	0.485037	0.564744	0.330849	0.782392	0.728328	0.999571	0.999943	0.983071	0.927045
1367490_at	Rn.190597	similar to defective SPErmatogenesis family member (spe-39)	LOC681989	681989	Q5PQN6	0.33786	0.591411	0.729529	0.973679	0.0565589	0.0768829	0.448677	0.999943	0.433636	0.489684
1367491_at	Rn.103083	apoptosis inhibitor 5 (predicted)	Api5_predicted	362170	---	0.273706	0.66987	0.726637	0.303225	0.0483625	0.0505872	0.999571	0.999943	0.0755259	0.0767815
1367492_at	Rn.105212	DnaJ (Hsp40) homolog, subfamily C, member 8	Dnajc8	313035	Q642C0	0.489734	0.849901	0.744258	0.202092	0.559425	0.175036	0.694372	0.999943	0.110323	0.0567042
1367493_at	Rn.98561	similar to DNA segment, Chr 18, Wayne State University 98, expressed (predicted)	RGD1560212_predicted	498890	A0JPQ5	0.279363	0.316033	0.518221	0.152459	0.962286	0.754006	0.999571	0.999943	0.686892	0.501373
1367494_at	Rn.1198	similar to CGI-35 protein (predicted)	RGD1310899_predicted	299198	Q1RP75	0.7485	0.14349	0.023041	0.27148	0.0337599	0.00716486	0.617036	0.872331	0.00611459	0.000870904
1367495_at	Rn.163254	similar to prefoldin 4 (predicted)	RGD1560211_predicted	364186	---	0.187808	0.119252	0.212373	0.840595	0.00210554	0.00424385	0.0867908	0.999943	0.0539069	0.0919175
1367496_at	Rn.11839	transmembrane 9 superfamily member 2	Tm9sf2	306197	Q66HG5	0.285515	0.555177	0.164349	0.0218711	0.434539	0.590374	0.31954	0.811342	0.0401008	0.316574
1367497_at	Rn.203301	phosphatidylserine synthase 1	Ptdss1	314553	Q5PQL5	0.373322	0.72183	0.726637	0.256414	0.106329	0.0891716	0.039258	0.999943	0.257807	0.415454
1367498_at	Rn.16949	YTH domain family 1	Ythdf1	296467	Q4V8J6	0.922648	0.912239	0.587914	0.447193	0.798684	0.285538	0.899245	0.798034	0.312147	0.738924
1367499_at	Rn.3950	solute carrier family 35, member C1 (predicted)	Slc35c1_predicted	311204	---	0.791713	0.37166	0.733237	0.719538	0.0821007	0.769751	0.999571	0.329785	0.0646884	0.832817
1367500_at	Rn.8472	similar to 26 proteasome complex subunit DSS1 (Deleted in split hand/split foot protein 1) (Split hand/foot deleted protein 1 homolog)	LOC679014 /// LOC680532		---	0.87052	0.105248	0.687764	0.803824	0.0550595	0.468517	0.999571	0.759598	0.0310109	0.226275
1367501_at	Rn.2930	similar to signal recognition particle,72 kDa subunit	LOC498351	498351	Q32PZ7	0.155821	0.0824006	0.0191983	0.106036	0.814492	0.21385	0.999571	0.999943	0.858062	0.231988
1367502_at	Rn.22778	mitochondrial ribosomal protein L21 (predicted)	Mrpl21_predicted	309140	---	0.667713	0.0595119	0.744258	0.352266	0.0148158	0.28877	0.999571	0.336967	0.00494662	0.114863
1367503_at	Rn.96419	B-cell receptor-associated protein 31	Bcap31	293852	Q6AY58	0.358099	0.523323	0.838166	0.163602	0.819646	0.360438	0.890854	0.999943	0.320449	0.111146
1367504_at	Rn.199095	Transcribed locus	---		---	0.990489	0.960822	0.829542	0.320258	0.960613	0.732668	0.559334	0.999943	0.25338	0.134435
1367505_at	Rn.8773	zinc finger protein 644 (predicted)	Zfp644_predicted	305127	---	0.18434	0.642641	0.757698	0.573263	0.0272548	0.0416659	0.0403564	0.999943	0.976663	0.917315
1367506_at	Rn.3762	mitochondrial ribosomal protein L11	mrpl11	293666	Q5XIE3	0.530976	0.00695983	0.772101	0.629091	0.0157831	0.798782	0.477368	0.0431119	0.00137522	0.318464
1367507_at	Rn.1934	nudix (nucleoside diphosphate linked moiety X)-type motif 22	Nudt22	293703	Q6P9U1	0.68088	0.873137	0.982492	0.476578	0.789757	0.670111	0.485364	0.999943	0.31021	0.418175
1367508_at	Rn.20990	RGD1565784 (predicted)	RGD1565784_predicted	497874	---	0.706479	0.76918	0.604719	0.407685	0.406826	0.127412	0.421797	0.999943	0.578281	0.82734
1367509_at	Rn.25310	similar to general transcription factor IIH, polypeptide 5 (predicted)	RGD1560991_predicted	502227	---	0.976612	0.773366	0.863787	0.853865	0.750356	0.822445	0.999571	0.999943	0.884515	0.952769
1367510_at	Rn.4142	similar to hypothetical protein FLJ22625	RGD1304696	307180	Q5BJT4	0.381426	0.467459	0.596334	0.565677	0.944071	0.975827	0.999571	0.999943	0.556394	0.600924
1367511_at	Rn.51975	nicastrin	Ncstn	289231	Q8CGU6	0.530942	0.551016	0.387278	0.222517	0.896257	0.401593	0.702989	0.999943	0.398474	0.91051
1367512_at	Rn.9339	chromatin modifying protein 5	Chmp5	297995	Q4QQV8	0.662655	0.0092213	0.0031493	0.144078	0.0140012	0.00423227	0.327495	0.999943	0.095333	0.0482555
1367513_at	Rn.98601	Transmembrane 9 superfamily protein member 4	Tm9sf4	296279	Q4KLL4	0.459725	0.51912	0.322022	0.155737	0.907118	0.407946	0.593361	0.999943	0.312282	0.796762
1367514_at	Rn.6279	similar to RIKEN cDNA 9030624J02	LOC361635	361635	Q5XI83	0.199352	0.36002	0.165449	0.348743	0.609535	0.884011	0.719307	0.999943	0.664658	0.26697
1367515_at	Rn.101873	CCR4-NOT transcription complex, subunit 7 (predicted)	Cnot7_predicted	306492	---	0.692939	0.47857	0.48438	0.424726	0.103682	0.0931762	0.431269	0.999943	0.774024	0.622842
1367516_at	Rn.187290	distrobrevin binding protein 1	Dtnbp1	641528	Q5M834 /// Q6GX91	0.434039	0.204415	0.772275	0.579573	0.0214368	0.162583	0.30829	0.716965	0.179089	0.893378
1367517_at	Rn.4203	Transcribed locus	---		---	0.632922	0.866869	0.738724	0.457963	0.735097	0.982092	0.414662	0.999943	0.28845	0.163155
1367518_at	Rn.11858	Transcribed locus, weakly similar to XP_001092038.1 similar to fatso [Macaca mulatta]	---		---	0.804427	0.128249	0.236267	0.222831	0.0713432	0.121168	0.400354	0.999943	0.618813	0.8267
1367519_at	Rn.12390	oxysterol binding protein-like 2	Osbpl2	296461	Q5BK47	0.950563	0.211256	0.20459	0.497021	0.0801166	0.0835495	0.937416	0.999943	0.236278	0.198456
1367520_at	Rn.14886	apolipoprotein A-I binding protein (predicted)	Apoa1bp_predicted	295229	---	0.68266	0.951016	0.758845	0.282148	0.696205	0.981999	0.748574	0.999943	0.176607	0.380882
1367521_at	---	---	---		---	0.805326	0.867128	0.936311	0.437216	0.608376	0.884774	0.999571	0.999943	0.267899	0.481056
1367522_at	---	similar to Factor VIII associated protein (predicted)	RGD1566014_predicted	501661	---	0.467772	0.99499	0.388335	0.327222	0.37468	0.488489	0.999571	0.638022	0.240788	0.6791
1367523_at	Rn.24899	similar to hypothetical protein, 2-6 (predicted) /// similar to hematopoietic stem/progenitor cells 176	LOC690701 /// RGD1304906_predicted /// RGD1564492_predicted		---	0.602111	0.896188	0.744379	0.240265	0.424524	0.959325	0.673545	0.999943	0.0744189	0.287854
1367524_at	Rn.22944	zinc finger protein 592 (predicted)	Zfp592_predicted	293038	---	0.795873	0.526092	0.722963	0.465915	0.182377	0.297569	0.999571	0.999943	0.0744794	0.131743
1367525_at	Rn.25107	thyroid hormone receptor associated protein 3	Thrap3	313591	Q5M7V8	0.929148	0.583826	0.699317	0.830635	0.378864	0.333172	0.999571	0.999943	0.306214	0.270591
1367526_at	Rn.8520	mitochondrial ribosomal protein S26 (predicted)	Mrps26_predicted	362216	Q9EPJ3	0.267295	0.0136109	0.553176	0.249547	0.0890622	0.64611	0.999571	0.284741	0.0631892	0.762014
1367527_at	---	---	---		---	0.0301468	0.46939	0.668776	0.953646	0.0571381	0.0567608	0.0149781	0.999943	0.238219	0.350885
1367528_at	Rn.812	Transcribed locus	---		---	0.486675	0.00940552	0.006963	0.127064	0.0219805	0.0167348	0.449888	0.999943	0.115398	0.0790337
1367529_at	Rn.110990	similar to RIKEN cDNA 1110021N07	RGD1311835	362912	Q5RKH9	0.889906	0.51584	0.56583	0.656838	0.21702	0.170441	0.941206	0.999943	0.587097	0.468918
1367530_at	Rn.216636	Transcribed locus	---		---	0.971918	0.71314	0.178838	0.447672	0.616511	0.0645649	0.843243	0.566507	0.180486	0.0254433
1367531_at	Rn.79423	Williams-Beuren syndrome chromosome region 1 homolog (human)	Wbscr1	288599	Q5XI72	0.665679	0.0813861	0.659204	0.681554	0.0189096	0.136228	0.999571	0.729186	0.0198408	0.138659
1367532_at	Rn.107901	DAZ associated protein 2	Dazap2	300235	P60486	0.703186	0.103509	0.187006	0.599326	0.0741061	0.119926	0.653182	0.999943	0.0206039	0.0397001
1367533_at	Rn.25007	signal transducer and activator of transcription interacting protein 1	Statip1	307545	Q496Z0	0.847757	0.591251	0.71807	0.423577	0.32534	0.322291	0.58717	0.999943	0.879407	0.90923
1367534_at	Rn.203890	G protein-coupled receptor 21 (predicted)	Gpr21_predicted	311911	---	0.288548	0.823775	0.986606	0.296541	0.0705937	0.11927	0.0280006	0.999943	0.303899	0.210958
1367535_at	---	interferon regulatory factor 2 binding protein 1 (predicted)	Irf2bp1_predicted	308404	---	0.476582	0.976192	0.73023	0.966482	0.404755	0.145177	0.750479	0.999943	0.930888	0.55971
1367536_at	Rn.15452	APAF1 interacting protein (predicted)	Apip_predicted	295961	---	0.117461	0.266314	0.241276	0.736463	0.477376	0.622231	0.13545	0.999943	0.161565	0.128098
1367537_at	Rn.105097	similar to Clast4 protein (predicted)	RGD1560908_predicted	305468	---	0.0386975	0.604592	0.944606	0.434703	0.0047281	0.0236233	0.0896246	0.999943	0.113381	0.46488
1367538_at	---	---	---		---	0.267148	0.0318069	0.10604	0.990299	0.194291	0.472004	0.245936	0.999943	0.01792	0.0529974
1367539_at	Rn.24468	Transcribed locus	---		---	0.626662	0.656091	0.411766	0.0451373	0.244014	0.070368	0.103378	0.999943	0.00987485	0.00220791
1367540_at	Rn.147638	Transcribed locus	---		---	0.33041	0.711204	0.995416	0.304021	0.0750582	0.174938	0.999571	0.999943	0.0857456	0.217937
1367541_at	Rn.117034	similar to 2810410A08Rik protein (predicted)	RGD1566062_predicted	502632	---	0.110965	0.622213	0.185588	0.871621	0.0780021	0.00191966	0.0440833	0.128715	0.398686	0.0790337
1367542_at	Rn.6789	similar to RIKEN cDNA 5330440M15	LOC313519	313519	Q3KR53	0.0382458	0.127568	0.35361	0.268064	0.331469	0.149404	0.264079	0.999943	0.458811	0.867208
1367543_at	Rn.31818	similar to Protein SYS1 homolog	LOC684643 /// LOC685079		---	0.341374	0.440576	0.732143	0.341822	0.976195	0.491448	0.0684227	0.999943	0.0374519	0.0976002
1367544_at	Rn.82537	ring finger protein 111 (predicted)	Rnf111_predicted	300813	---	0.322324	0.553802	0.726472	0.863722	0.572345	0.476338	0.499731	0.999943	0.49188	0.616683
1367545_at	Rn.14944	Transcribed locus	---		---	0.807795	0.253134	0.466302	0.578619	0.13629	0.259435	0.999571	0.999943	0.2325	0.422994
1367546_at	Rn.126526	mitochondrial ribosomal protein L43 (predicted)	Mrpl43_predicted	309440	---	0.912518	0.501046	0.476019	0.602236	0.328033	0.208001	0.999571	0.999943	0.606858	0.410615
1367547_at	Rn.22885	similar to zinc finger protein 198	LOC305913	305913	---	0.343286	0.113327	0.477116	0.529281	0.331364	0.942313	0.961103	0.999943	0.106522	0.483847
1367548_at	Rn.98280	similar to FLJ00052 protein (predicted)	RGD1305986_predicted	360819	---	0.750254	0.114457	0.081543	0.315091	0.0285035	0.0241165	0.314758	0.999943	0.266542	0.15274
1367549_a_at	Rn.8074	adaptor-related protein complex 3, delta 1 subunit	Ap3d1	314633	Q4FZT4 /// Q5RK16	0.12803	0.287442	0.00449163	0.413554	0.0031864	8.47284e-05	0.0136236	0.144717	0.428906	0.011192
1367550_a_at	Rn.198278	TM2 domain containing 1 (predicted)	Tm2d1_predicted	362545	---	0.779302	0.600768	0.827856	0.279593	0.723213	0.499191	0.235511	0.999943	0.0484059	0.290286
1367551_a_at	Rn.137253	similar to CG14980-PB	RGD1306410	360768	Q6AYE1	0.233162	0.336105	0.598311	0.224743	0.00926661	0.0229517	0.007757	0.999943	0.900064	0.613945
1367552_at	Rn.9942	seminal vesicle protein 4	Svp4	24802	P02783	0.504408	0.594621	0.784025	0.433517	0.128808	0.221022	0.999571	0.999943	0.106909	0.192546
1367553_x_at	Rn.202945	hemoglobin beta chain complex	Hbb	24440	P02091	0.892925	0.633989	0.271888	0.0723984	0.428627	0.0786418	0.0433751	0.872969	0.0639163	0.520646
1367554_at	Rn.103180	secretoglobin, family 2A, member 1 /// secretoglobin, family 2A, member 2	Scgb2a1 /// Scgb2a2		P02780 /// Q9JHB9	0.636417	0.484524	0.51307	0.393329	0.0927284	0.0889131	0.999571	0.999943	0.0481423	0.06069
1367555_at	Rn.202968	albumin	Alb	24186	P02770	0.354487	0.375171	0.491193	0.350007	0.0256958	0.03892	0.0814483	0.999943	0.692101	0.770612
1367556_s_at	Rn.202968	albumin	Alb	24186	P02770 /// P04041	0.483268	0.726784	0.384195	0.343283	0.189927	0.0487084	0.169458	0.925097	0.508498	0.629804
1367557_s_at	Rn.91450	glyceraldehyde-3-phosphate dehydrogenase /// similar to glyceraldehyde-3-phosphate dehydrogenase /// similar to glyceraldehyde-3-phosphate dehydrogenase (predicted)	Gapdh /// LOC366623 /// LOC682005 /// LOC685186 /// LOC686275 /// LOC689689 /// RGD1564688_predicted /// RGD1565368_predicted		P04797 /// P97617 /// Q0QEU1	0.418466	0.832463	0.107914	0.357116	0.451544	0.0113641	0.134921	0.132429	0.172991	0.163775
1367558_x_at	Rn.9977	androgen regulated 20 kDa protein	Andpro	25030	P22282	0.301131	0.40919	0.726637	0.262972	0.0197113	0.05759	0.999571	0.999943	0.020856	0.0642769
1367559_at	Rn.1905	ferritin light chain 1	Ftl1	29292	O55007 /// P02793 /// P97622	0.176135	0.570621	0.71692	0.291478	0.020708	0.0282304	0.836184	0.999943	0.0486121	0.0699099
1367560_at	Rn.1079	acidic ribosomal phosphoprotein P0	Arbp	64205	P19945	0.348529	0.806622	0.732143	0.194948	0.110317	0.0857261	0.999571	0.999943	0.0464241	0.051621
1367561_at	Rn.1254	ribosomal protein L27	Rpl27	64306	P61354	0.196185	0.201417	0.00345047	0.492869	0.00379136	9.68609e-05	0.0351169	0.158206	0.226172	0.00590402
1367562_at	Rn.217496	secreted acidic cysteine rich glycoprotein	Sparc	24791	P16975	0.863313	0.0918942	0.221722	0.0504429	0.030091	0.0636641	0.0590761	0.999943	0.000382191	0.00111354
1367563_at	Rn.217496	secreted acidic cysteine rich glycoprotein	Sparc	24791	P16975	0.222612	0.0488522	0.0125541	0.0621037	0.00118336	0.000412496	0.00131357	0.999943	0.876514	0.266076
1367564_at	Rn.2004	natriuretic peptide precursor type A	Nppa	24602	P01161	0.561638	0.496568	0.715217	0.309971	0.08223	0.151645	0.999571	0.999943	0.0400953	0.0737193
1367565_a_at	Rn.54447	ferritin, heavy polypeptide 1	Fth1	25319	A0JPM7 /// P19132 /// Q2TA66 /// Q5FVS1 /// Q66HI5 /// Q6AYV6 /// Q6LDW6 /// Q6P9V2	0.241369	0.37088	0.786158	0.301277	0.729971	0.05732	0.992025	0.42291	0.825103	0.103517
1367566_at	Rn.2206	secretoglobin, family 1A, member 1 (uteroglobin)	Scgb1a1	25575	P17559	0.394883	0.542083	0.683105	0.242738	0.062652	0.0747607	0.999571	0.999943	0.0334337	0.0464981
1367567_at	Rn.2660	ribosomal protein L6	Rpl6	117042	P21533 /// Q6P790	0.455114	0.0403269	0.277108	0.929823	0.0668404	0.359053	0.833291	0.999943	0.0253224	0.0990223
1367568_a_at	Rn.2379	matrix Gla protein	Mgp	25333	P08494 /// Q5RK05	0.886128	0.83614	0.575334	0.0751477	0.933595	0.172994	0.044222	0.693331	0.0256523	0.206394
1367569_at	Rn.161973	ribosomal protein SA	Rpsa	29236	P38983	0.259244	0.0764934	0.214047	0.257343	0.452408	0.828106	0.999571	0.999943	0.317453	0.656501
1367570_at	Rn.34397	transgelin	Tagln	25123	P31232	0.558413	0.967715	0.944378	0.308912	0.523467	0.577323	0.177117	0.999943	0.187734	0.182439
1367571_a_at	Rn.118681	insulin-like growth factor 2	Igf2	24483	P01346 /// Q53WT7 /// Q63265	0.0708246	0.675733	0.99022	0.209445	0.0119554	0.0330841	0.683268	0.999943	0.0409948	0.0905861
1367572_at	Rn.1955	myosin, light polypeptide 3	Myl3	24585	P16409	0.626663	0.429007	0.740561	0.29082	0.0699919	0.252072	0.880231	0.999943	0.0287222	0.0803727
1367573_at	Rn.34341	ribosomal protein S6	Rps6	29304	P62755	0.382307	0.00181218	0.0531911	0.0101526	0.00767319	0.105881	0.0659572	0.494078	0.259584	0.491436
1367574_at	Rn.2710	vimentin	Vim	81818	P31000	0.962955	0.296264	0.747634	0.000125312	0.110317	0.55334	7.98689e-05	0.287644	8.16747e-06	0.000232171
1367575_at	Rn.4236	enolase 1, alpha	Eno1	24333	P04764 /// Q5BJ93 /// Q5EB49	0.29707	0.183861	0.253617	0.261051	0.68955	0.0113235	0.0193102	0.0219367	0.00732528	0.723689
1367576_at	Rn.11323	glutathione peroxidase 1	Gpx1	24404	P04041 /// Q6PDW8	0.229483	0.0592174	0.352716	0.000231224	0.443312	0.825941	0.00460097	0.999943	0.0156098	0.0033927
1367577_at	Rn.3841	heat shock 27kDa protein 1	Hspb1	24471	P42930	0.841672	0.531402	0.292889	0.0185045	0.2142	0.136821	0.0211636	0.124236	0.00180123	0.141039
1367578_at	Rn.2511	peroxiredoxin 2	Prdx2	29338	P35704	0.521207	0.372957	0.687881	0.487512	0.468974	0.880515	0.999571	0.999943	0.468081	0.881181
1367579_a_at	Rn.99661	tubulin, alpha 1 /// tubulin, alpha 1C /// similar to Tubulin alpha-2 chain (Alpha-tubulin 2) (predicted)	RGD1565476_predicted /// Tuba1 /// Tuba1c		P68370 /// Q68FR8 /// Q6AYZ1 /// Q6P9V9	0.0518939	0.0585265	0.253556	0.27309	0.770099	0.283921	0.340809	0.999943	0.210985	0.676147
1367580_at	Rn.2262	ribosomal protein L10A	Rpl10a	81729	P62907 /// Q4KM60	0.517142	0.025418	0.69862	0.911038	0.00420924	0.122276	0.755821	0.270852	0.0176937	0.4727
1367581_a_at	Rn.8871	secreted phosphoprotein 1	Spp1	25353	P08721 /// P97827	0.152875	0.686854	0.979253	0.0792059	0.0256221	0.0639117	0.999571	0.999943	0.0189186	0.0548598
1367582_at	Rn.3973	ribosomal protein L29	Rpl29	29283	P25886	0.227967	0.16011	0.274601	0.0260964	0.873583	0.954452	0.542248	0.999943	0.297771	0.213193
1367583_at	Rn.36610	tumor protein, translationally-controlled 1	Tpt1	116646	P63029	0.384761	0.588707	0.741941	0.241611	0.0747349	0.586916	0.999571	0.825056	0.0393756	0.296977
1367584_at	Rn.90546	annexin A2	Anxa2	56611	Q07936	0.473486	0.135658	0.117465	7.4848e-07	0.182299	0.140908	1.80294e-06	0.999943	9.48349e-06	1.29389e-05
1367585_a_at	Rn.2992	ATPase, Na+/K+ transporting, alpha 1 polypeptide	Atp1a1	24211	P06685 /// Q64608	0.0336218	0.726592	0.850347	0.24711	0.0235147	0.0271616	0.279154	0.999943	0.235262	0.198406
1367586_at	Rn.107896	lactate dehydrogenase A	Ldha	24533	P04642 /// Q6P9U7	0.214794	0.510245	0.168349	0.00159825	0.0184615	0.00405281	4.32449e-05	0.94915	0.00645957	0.0529258
1367587_at	Rn.1259	prolactin family 3, subfamily d, member 4	Prl3d4	24282	P34207	0.296433	0.799496	0.748386	0.0732939	0.0705516	0.0683543	0.744313	0.999943	0.0232234	0.0225192
1367588_a_at	Rn.92211	ribosomal protein L13A	Rpl13a	317646	P35427 /// Q5RK10	0.312181	0.0331499	0.18193	0.00364577	0.134665	0.536738	0.0434786	0.999943	0.2215	0.0727796
1367589_at	Rn.43737	aconitase 2, mitochondrial	Aco2	79250	Q9ER34	0.141282	0.381047	0.734277	0.0683391	0.0054217	0.0278094	0.000750105	0.999943	0.264116	0.0790337
1367590_at	Rn.107698	RAN, member RAS oncogene family	Ran	84509	P62828	0.0906884	0.592208	0.750011	0.590718	0.0743001	0.074394	0.150305	0.999943	0.901349	0.95789
1367591_at	Rn.2011	peroxiredoxin 3	Prdx3	64371	Q9Z0V6	0.0382458	0.0208329	0.839036	0.954853	0.938543	0.0110541	0.019481	0.0340333	0.0133875	0.7112
1367592_at	Rn.9965	troponin T2, cardiac	Tnnt2	24837	P50753	0.360655	0.321287	0.576488	0.401622	0.022663	0.048252	0.999571	0.999943	0.0329306	0.0677432
1367593_at	Rn.37192	selenoprotein W, muscle 1	Sepw1	25545	P63301	0.962595	0.260148	0.00439529	0.925213	0.0809464	0.00296042	0.999571	0.000444084	0.0664539	0.00245964
1367594_at	Rn.783	biglycan	Bgn	25181	P47853	0.684151	0.144484	0.432464	0.0301339	0.0297459	0.081602	0.0573796	0.999943	0.000368861	0.00160495
1367595_s_at	Rn.1868	beta-2 microglobulin	B2m	24223	P07151	0.930812	0.437927	0.0281411	0.033891	0.216735	0.0193025	0.0327308	0.409023	0.0994585	0.760982
1367596_at	Rn.144566	ribosomal protein S26	Rps26	27139	P62856	0.458273	0.0967296	0.0778089	0.346688	0.139652	0.103482	0.999571	0.999943	0.184081	0.121088
1367597_at	Rn.3198	ribosomal protein S8	Rps8	65136	P62243	0.269006	0.501037	0.801713	0.636725	0.0230276	0.0687437	0.0964344	0.999943	0.567214	0.913064
1367598_at	Rn.1404	transthyretin	Ttr	24856	P02767	0.903186	0.0115642	0.14067	0.202092	0.00559248	0.0487811	0.162131	0.829568	0.077211	0.651905
1367599_at	Rn.3357	ATP synthase, H+ transporting, mitochondrial F0 complex, subunit c (subunit 9), isoform 1	Atp5g1	29754	Q06645	0.693217	0.653813	0.568393	0.260835	0.289429	0.11357	0.635993	0.999943	0.0496174	0.0359863
1367600_at	Rn.39196	desmin	Des	64362	P48675 /// Q6P725	0.769059	0.636127	0.727252	0.495375	0.325191	0.296645	0.999571	0.999943	0.161199	0.15216
1367601_at	Rn.31765	Cbp/p300-interacting transactivator, with Glu/Asp-rich carboxy-terminal domain, 2	Cited2	114490	Q99MA1	0.665506	0.554874	0.937779	0.191609	0.727573	0.527483	0.0767274	0.999943	0.0264332	0.0993598
1367602_at	Rn.31765	Cbp/p300-interacting transactivator, with Glu/Asp-rich carboxy-terminal domain, 2	Cited2	114490	Q99MA1	0.677339	0.822122	0.84041	0.577781	0.849002	0.87926	0.999571	0.999943	0.746323	0.784932
1367603_at	Rn.144555	triosephosphate isomerase 1	Tpi1	24849	P48500 /// Q6SA19	0.142763	0.472789	0.920573	0.0115377	0.00864514	0.0694264	0.506226	0.773407	0.000750059	0.0131192
1367604_at	Rn.4267	cysteine-rich protein 2	Crip2	338401	P36201	0.215687	0.00540494	0.00905102	0.238569	0.0587026	0.0810354	0.00762846	0.999943	0.00015904	0.000228249
1367605_at	Rn.1152	profilin 1	Pfn1	64303	P62963	0.0470612	0.428125	0.568599	0.0563922	0.00191043	0.00324137	0.999571	0.999943	0.002925	0.00476297
1367606_at	Rn.94935	ribosomal protein S3a	Rps3a	29288	P49242	0.623521	0.477852	0.524047	0.911677	0.544348	0.0898835	0.905029	0.182537	0.174826	0.236328
1367607_at	Rn.2528	cytochrome c oxidase subunit IV isoform 1	Cox4i1	29445	P10888	0.00101294	0.0631009	0.0817022	0.0463818	0.0265011	0.0368847	0.0529932	0.999943	0.890076	0.904157
1367608_at	Rn.10802	crystallin, beta A4	Cryba4	64348	P56374	0.441022	0.575655	0.77404	0.246125	0.0920782	0.168419	0.953497	0.999943	0.0388063	0.0720598
1367609_at	Rn.2661	macrophage migration inhibitory factor	Mif	81683	P30904	0.244286	0.0791109	0.257759	0.998147	0.503708	0.0078062	0.208456	0.0089992	0.0346503	0.0819213
1367610_at	Rn.3384	ribosomal protein L19	Rpl19	81767	P84100	0.863027	0.0273598	0.131214	0.149621	0.0218084	0.0693381	0.208269	0.999943	0.280555	0.784108
1367611_at	Rn.5950	transketolase	Tkt	64524	P50137	0.458706	0.267129	0.652003	0.297163	0.0291483	0.0832032	0.999571	0.999943	0.0172566	0.0579811
1367612_at	Rn.2580	microsomal glutathione S-transferase 1	Mgst1	171341	P08011	0.215687	0.625165	0.410536	0.765494	0.179068	0.693403	0.29285	0.999943	0.77099	0.230454
1367613_at	Rn.2845	peroxiredoxin 1	Prdx1	117254	Q63716	0.479091	0.324081	0.207859	0.00985904	0.451544	0.243855	0.00146797	0.999943	0.000326902	0.000199536
1367614_at	Rn.1792	annexin A1	Anxa1	25380	P07150	0.614654	0.651121	0.619199	0.0111135	0.231614	0.10982	0.00268411	0.999943	0.0185542	0.0546191
1367615_at	Rn.9941	seminal vesicle secretion 5	Svs5	171027	P04812 /// Q9QZV2	0.308708	0.36002	0.616015	0.31775	0.0179119	0.03854	0.999571	0.999943	0.0274857	0.0594113
1367616_at	Rn.3835	natriuretic peptide precursor type B	Nppb	25105	P13205	0.591835	0.648338	0.724023	0.435694	0.21387	0.181773	0.999571	0.999943	0.138498	0.120749
1367617_at	Rn.1774	aldolase A	Aldoa	24189	P05065	0.274169	0.469748	0.822012	0.000798558	0.634893	0.191319	0.0119301	0.999943	0.00410941	0.00116432
1367618_a_at	Rn.55487	guanine nucleotide binding protein (G protein), beta polypeptide 2 like 1	Gnb2l1	83427	P63245	0.783806	0.0816919	0.345748	0.0265524	0.0534637	0.186279	0.0377542	0.999943	0.539402	0.163315
1367619_at	Rn.102356	progesterone receptor membrane component 1	Pgrmc1	291948	P70580 /// Q8K484	0.310589	0.575266	0.587	0.109902	0.0455654	0.0368847	0.0054189	0.999943	0.130196	0.292209
1367620_at	Rn.2180	ATP synthase, H+ transporting, mitochondrial F0 complex, subunit c (subunit 9) isoform 3	Atp5g3	114630	Q499S2 /// Q71S46	0.082229	0.00607907	0.514379	0.488632	0.194692	0.188479	0.175882	0.158206	0.0132154	0.576423
1367621_at	Rn.60353	death-associated protein kinase 3	Dapk3	64391	O88209 /// O88764	0.91099	0.821871	0.918935	0.815954	0.890193	0.77042	0.999571	0.999943	0.578864	0.934283
1367622_at	Rn.80	ATP synthase, H+ transporting, mitochondrial F0 complex, subunit d	Atp5h	641434	P31399	0.0529019	0.0203429	0.0125638	0.456023	0.77027	0.447126	0.120347	0.999943	0.0365618	0.028841
1367623_at	Rn.484	ribosomal protein L18	Rpl18	81766	P12001 /// Q0QEW8	0.083018	0.0776011	0.441437	0.385651	0.000572066	0.00388346	0.255544	0.999943	0.00765724	0.0529258
1367624_at	Rn.2423	activating transcription factor 4	Atf4	79255	Q9ES19	0.366121	0.182224	0.74217	0.578724	0.425774	0.102519	0.986696	0.16788	0.156215	0.236594
1367625_at	Rn.102157	ribosomal protein L10	Rpl10	81764	Q6PDV7	0.417399	0.59418	0.0604734	0.000133683	0.773126	0.101098	0.00052995	0.337855	0.000255254	0.0155976
1367626_at	Rn.10756	creatine kinase, muscle	Ckm	24265	P00564	0.901018	0.521027	0.710737	0.580775	0.23155	0.332536	0.999571	0.999943	0.0989641	0.155864
1367627_at	Rn.17661	glycine amidinotransferase (L-arginine:glycine amidinotransferase)	Gatm	81660	P50442 /// Q6ITZ7	0.301131	0.340798	0.168128	0.261495	0.994413	0.549331	0.020073	0.999943	0.0159566	0.00699409
1367628_at	Rn.57	lectin, galactose binding, soluble 1	Lgals1	56646	P11762	0.354487	0.918601	0.879052	0.139084	0.155846	0.144709	0.011837	0.999943	0.0585815	0.0859614
1367629_at	Rn.1745	cytochrome c oxidase, subunit VIIa 2	Cox7a2	29507	P35171	0.519216	0.558603	0.99543	0.360082	0.941525	0.454448	0.214702	0.999943	0.0645237	0.294284
1367630_at	Rn.2177	ribosomal protein S11	Rps11	81774	P62282 /// Q6PDV9	0.3084	0.868482	0.73023	0.735929	0.181538	0.389877	0.570515	0.999943	0.876011	0.794564
1367631_at	Rn.17145	connective tissue growth factor	Ctgf	64032	Q6IN11 /// Q9R1E9 /// Q9R2C0 /// Q9Z164	0.782244	0.761653	0.727252	0.713323	0.962216	0.729552	0.882637	0.999943	0.418957	0.269428
1367632_at	Rn.2204	glutamate-ammonia ligase (glutamine synthase)	Glul	24957	P09606	0.0159169	0.0924928	0.341005	0.00533072	0.187895	0.079517	0.999571	0.999943	0.113158	0.0626573
1367633_at	Rn.2204	glutamate-ammonia ligase (glutamine synthase)	Glul	24957	P09606	0.00390097	0.542782	0.71692	0.35456	0.00743721	0.0077904	0.0104215	0.999943	0.888549	0.78513
1367634_at	Rn.1101	ribosomal protein L31	Rpl31	64298	P62902	0.346618	0.163927	0.162593	0.632958	0.448984	0.378599	0.202158	0.999943	0.0311828	0.0374019
1367635_at	Rn.4234	prolyl 4-hydroxylase, beta polypeptide	P4hb	25506	P04785	0.802922	0.375828	0.674921	0.145232	0.0859626	0.499265	0.233544	0.199144	0.00699606	0.287622
1367636_at	Rn.270	insulin-like growth factor 2 receptor	Igf2r	25151	Q63002	0.00973855	0.65488	0.90796	0.374294	0.00155624	0.00388346	0.000609401	0.999943	0.66516	0.426027
1367637_a_at	Rn.1495	protein phosphatase 1, catalytic subunit, gamma isoform	Ppp1cc	24669	P63088 /// Q04101 /// Q6AYZ4	0.403703	0.00438042	0.13662	0.0748484	0.0167757	0.220255	0.38954	0.471775	0.0945533	0.865468
1367638_at	Rn.13468	malonyl-CoA decarboxylase	Mlycd	85239	Q8CJ73 /// Q920F5	0.22181	0.131372	0.71692	0.691252	0.00285651	0.248806	0.357141	0.0929401	0.0297616	0.761901
1367639_a_at	Rn.2115	ribosomal protein S2	Rps2	83789	O55211 /// O55212 /// O55213 /// O55214 /// O55215 /// P27952 /// Q6P9V0	0.955114	0.562111	0.879479	0.0939022	0.360339	0.871773	0.0701722	0.984516	0.11945	0.0449928
1367640_at	Rn.8400	ribosomal protein S12	Rps12	65139	P63324 /// Q6PDW1	0.777429	0.302814	0.936812	0.977143	0.0645664	0.853466	0.999571	0.499592	0.089961	0.926713
1367641_at	Rn.6059	superoxide dismutase 1	Sod1	24786	P07632 /// Q6LDS4 /// Q6PEC5	0.171541	0.207612	0.887218	0.28074	0.827409	0.0890819	0.889203	0.568512	0.616529	0.242402
1367642_at	Rn.3766	succinate-CoA ligase, GDP-forming, alpha subunit	Suclg1	114597	P13086 /// P70631 /// Q6P7S4	0.566118	0.0416849	0.0298823	0.156982	0.0079396	0.00567112	0.0428475	0.999943	0.384535	0.221583
1367643_at	Rn.2269	basigin	Bsg	25246	P26453 /// Q6GT74	0.00899682	0.000784154	0.00142993	0.00202683	0.22972	0.285876	0.999571	0.999943	0.477481	0.560827
1367644_at	Rn.3313	adenylate cyclase 6	Adcy6	25289	Q03343	0.785744	0.151323	0.172404	0.271372	0.03742	0.0463471	0.578623	0.999943	0.00651444	0.00797566
1367645_at	Rn.6920	ribosomal protein S17	Rps17	29286	P04644	0.489646	0.535852	0.910855	0.429422	0.0854956	0.311185	0.252932	0.999943	0.944085	0.502583
1367646_at	Rn.100909	cathepsin B	Ctsb	64529	P00787 /// Q6IN22	0.0660681	0.00150967	0.00487066	0.5135	0.0655958	0.151386	0.12798	0.999943	0.00259648	0.00860178
1367647_at	Rn.1419	serine (or cysteine) proteinase inhibitor, clade A (alpha-1 antiproteinase, antitrypsin), member 1	Serpina1	24648	P17475	0.838364	0.422747	0.760378	0.656182	0.253892	0.81451	0.999571	0.999943	0.376282	0.996936
1367648_at	Rn.6813	insulin-like growth factor binding protein 2	Igfbp2	25662	P12843 /// Q6LDF9 /// Q6LDG0	5.9853e-05	0.655478	0.770114	0.896697	1.7949e-05	9.68122e-05	2.63408e-05	0.999943	0.466169	0.766365
1367649_at	Rn.198776	paralemmin	Palm	170673	Q920Q0	0.643915	0.578777	0.744418	0.583622	0.180497	0.272726	0.564736	0.999943	0.879601	0.964131
1367650_at	Rn.1256	lipocalin 7	Lcn7	94174	Q4V8N0 /// Q9EQT5	0.530942	0.752787	0.779759	0.669323	0.24353	0.238478	0.516513	0.999943	0.938128	0.979923
1367651_at	Rn.11085	cathepsin D	Ctsd	171293	P24268 /// Q6P6T6	0.0365068	0.153851	0.936988	0.407623	0.000488529	0.0229041	0.093107	0.280841	0.0171259	0.438773
1367652_at	Rn.26369	insulin-like growth factor binding protein 3	Igfbp3	24484	A1A5Q9 /// P15473	0.76561	0.514847	0.0180244	0.00516644	0.490843	0.00597333	0.00191438	0.00622332	0.0004586	0.669249
1367653_a_at	Rn.13492	malate dehydrogenase 1, NAD (soluble)	Mdh1	24551	O88989	0.166388	0.113638	0.728995	0.0252188	0.00177549	0.0306848	0.723566	0.625143	0.000238563	0.00572513
1367654_at	Rn.8633	fat tumor suppressor homolog (Drosophila)	Fath	83720	Q63401 /// Q9JIV8 /// Q9WU10	0.708156	0.102314	0.750407	0.454899	0.0241335	0.935706	0.999571	0.106202	0.0137085	0.787372
1367655_at	Rn.5983	thymosin, beta 10	Tmsb10	50665	P63312	0.4265	0.551156	0.73023	0.413799	0.073963	0.119926	0.999571	0.999943	0.0746822	0.124522
1367656_at	Rn.3846	proteasome (prosome, macropain) subunit, beta type 7	Psmb7	85492	Q9JHW0	0.0682098	0.0448843	0.181342	0.00172704	0.990365	0.508561	0.222807	0.999943	0.0776175	0.0529368
1367657_at	Rn.1000	B-cell translocation gene 1, anti-proliferative	Btg1	29618	Q4FZT2 /// Q63073	0.830252	0.184284	0.613016	0.295688	0.0474458	0.170668	0.652744	0.999943	0.0112721	0.0536052
1367658_at	Rn.42876	SH3/ankyrin domain gene 3	Shank3	59312	Q9JLU4	0.000122018	0.535888	0.743838	0.919429	0.000259107	4.80068e-05	4.70757e-05	0.67896	0.398428	0.506401
1367659_s_at	Rn.80835	dodecenoyl-coenzyme A delta isomerase	Dci	29740	P23965 /// Q64592 /// Q68G41	0.665827	0.00283185	0.0947347	0.000241299	0.00416964	0.0774162	0.000414462	0.445596	0.183421	0.0183972
1367660_at	Rn.32566	fatty acid binding protein 3	Fabp3	79131	P07483	0.347672	0.545609	0.911528	0.289811	0.686528	0.264984	0.999571	0.999943	0.66806	0.254019
1367661_at	Rn.3233	S100 calcium binding protein A6 (calcyclin)	S100a6	85247	P05964	0.745531	0.481396	0.728402	0.0920832	0.119779	0.285829	0.0377915	0.999943	0.21779	0.105951
1367662_at	Rn.2700	hydroxyacyl-Coenzyme A dehydrogenase type II	Hadh2	63864	O70351	0.891269	0.780367	0.610497	0.960269	0.605	0.195726	0.999571	0.999943	0.684974	0.228443
1367663_at	Rn.2742	proteasome (prosome, macropain) 28 subunit, alpha	Psme1	29630	Q63797 /// Q6P9V7	0.880934	0.000520309	0.0287447	0.642696	0.000259107	0.0120183	0.999571	0.276678	9.2598e-05	0.00604106
1367664_at	Rn.3789	ankyrin repeat domain 1 (cardiac muscle)	Ankrd1	27064	Q8R560	0.170045	0.818815	0.921157	0.102	0.0372974	0.0817918	0.999571	0.999943	0.0311437	0.0690165
1367665_at	Rn.3789	ankyrin repeat domain 1 (cardiac muscle)	Ankrd1	27064	Q8R560	0.341076	0.630519	0.721923	0.337834	0.0665764	0.0727965	0.999571	0.999943	0.0825293	0.084699
1367666_at	Rn.23677	heterogeneous nuclear ribonucleoprotein H1	Hnrph1	140931	Q499R8 /// Q8VHV7	0.708156	0.94917	0.735335	0.204316	0.729124	0.291235	0.0984062	0.999943	0.065036	0.240569
1367667_at	Rn.2848	farensyl diphosphate synthase	Fdps	83791	P05369 /// Q7TPK0	0.425478	0.20115	0.849367	0.20148	0.339043	0.496517	0.823345	0.599313	0.911966	0.137386
1367668_a_at	Rn.83595	stearoyl-Coenzyme A desaturase 2	Scd2	83792	O54953 /// P97600 /// Q6P7B9	0.881243	0.833566	0.947748	0.589635	0.655692	0.950213	0.999571	0.999943	0.374581	0.64263
1367669_a_at	Rn.41412	microtubule-associated protein 1 light chain 3 beta	Map1lc3b	64862	Q62625 /// Q6XVN6 /// Q7TQ75	0.0716232	0.51685	0.587479	0.298643	0.0916038	0.135016	0.0032394	0.999943	0.0409316	0.0522236
1367670_at	Rn.29782	fumarate hydratase 1	Fh1	24368	P14408 /// Q5M964	0.745083	0.573203	0.590665	0.419205	0.230895	0.425843	0.999571	0.396039	0.0903296	0.786373
1367671_at	Rn.223	proliferating cell nuclear antigen	Pcna	25737	P04961	0.709872	0.311428	0.394987	0.121776	0.0582869	0.0790483	0.0474557	0.999943	0.575578	0.549808
1367672_at	Rn.2082	hydroxysteroid (17-beta) dehydrogenase 4	Hsd17b4	79244	P70523 /// P70540 /// P97852 /// Q6IN39	0.230457	0.38364	0.692286	0.490523	0.0109374	0.0327657	0.0453569	0.999943	0.480264	0.892911
1367673_at	Rn.16617	selenium binding protein 2	Selenbp1	140927	Q8VIF7	0.00616305	0.00094624	0.00385409	0.0135863	0.390458	0.826137	0.851737	0.999943	0.0992417	0.310815
1367674_at	Rn.2399	phosphatidylinositol transfer protein, beta	Pitpnb	114561	P53812	0.812081	0.22862	0.210844	0.663147	0.12008	0.109272	0.999571	0.999943	0.161796	0.132778
1367675_at	Rn.833	calcium and integrin binding 1 (calmyrin)	Cib1	81823	Q9R010	0.831913	0.718872	0.278346	0.0762114	0.856708	0.134086	0.0388984	0.769441	0.0198877	0.00228192
1367676_at	Rn.2874	high mobility group box 2 /// similar to High mobility group protein 2 (HMG-2) (predicted) /// similar to High mobility group protein 2 (HMG-2)	Hmgb2 /// LOC680704 /// LOC682545 /// RGD1559962_predicted /// RGD1561694_predicted /// RGD1564519_predicted		P52925	0.348531	0.781272	0.973097	0.222666	0.334944	0.222704	0.0229893	0.999943	0.0511952	0.0932041
1367677_at	Rn.2944	peroxiredoxin 5	Prdx5	113898	Q9R063	0.0846217	0.0773331	0.987513	0.0250234	0.890193	0.0375398	0.999571	0.172512	0.540747	0.0192237
1367678_at	Rn.101725	succinate dehydrogenase complex, subunit A, flavoprotein (Fp)	Sdha	157074	Q0QF18 /// Q920L2	0.0259376	0.00524648	0.198195	0.2606	0.517938	0.189316	0.191488	0.390863	0.0338383	0.607032
1367679_at	Rn.33804	CD74 antigen (invariant polypeptide of major histocompatibility complex, class II antigen-associated)	Cd74	25599	P10247 /// Q6GT70	0.0403896	0.389327	0.906395	0.00346715	0.00148786	0.014844	0.623343	0.867588	0.000161248	0.00194938
1367680_at	Rn.31796	acyl-Coenzyme A oxidase 1, palmitoyl	Acox1	50681	P07872	0.60003	0.3338	0.528847	0.181021	0.050425	0.0864468	0.0573796	0.999943	0.742843	0.561438
1367681_at	Rn.1465	CD151 antigen	Cd151	64315	Q9QZA6	0.681827	0.0868511	0.208319	0.00730894	0.0205154	0.0451421	0.00210853	0.999943	0.166318	0.0952428
1367682_at	Rn.17447	midkine	Mdk	81517	Q9R1S9	0.487675	0.584082	0.755156	0.172465	0.11464	0.186279	0.594551	0.999943	0.0276214	0.0529258
1367683_at	Rn.2949	karyopherin (importin) alpha 2	Kpna2	85245	Q6P6T9 /// Q9Z0N9	0.250458	0.554061	0.563409	0.656776	0.0274872	0.0231577	0.459016	0.999943	0.158848	0.0979026
1367684_at	Rn.10350	crystallin, beta B2	Crybb2	25422	P62697	0.733976	0.453163	0.71692	0.336898	0.0998281	0.246271	0.90482	0.999943	0.0383801	0.0820663
1367685_at	Rn.106034	ribosomal protein S27a	Rps27a	81777	P62982 /// P62989 /// Q6PED0	0.846108	0.965125	0.729529	0.568619	0.870995	0.681709	0.787384	0.999943	0.482939	0.196942
1367686_at	Rn.2119	ribosome associated membrane protein 4	RAMP4	80881	Q9R2C1	0.966794	0.0251894	0.0523845	0.155618	0.0166991	0.0307728	0.163319	0.999943	0.246083	0.380526
1367687_a_at	Rn.1121	peptidylglycine alpha-amidating monooxygenase	Pam	25508	P14925	0.755413	0.503074	0.735353	0.138882	0.47228	0.822156	0.0654471	0.999943	0.0134806	0.0388044
1367688_at	Rn.7309	secretory carrier membrane protein 4	Scamp4	65170	Q5EAN5 /// Q9ET20	0.893222	0.0243345	0.188685	0.997341	0.0187812	0.0859544	0.999571	0.996196	0.0138108	0.0707044
1367689_a_at	Rn.102418	cd36 antigen /// similar to fatty acid translocase/CD36 (predicted) /// similar to CD36 antigen	Cd36 /// LOC683013 /// LOC685953 /// RGD1562323_predicted		O35754 /// Q07969 /// Q1XIH4 /// Q5BKE5 /// Q6IMX5 /// Q794J1	0.738078	0.0594537	0.0944029	0.0582694	0.0469137	0.0676874	0.0973502	0.999943	0.989592	0.927045
1367690_at	Rn.1999	signal sequence receptor 4	Ssr4	29435	Q07984	0.334597	0.845152	0.721923	0.0324953	0.246519	0.0693926	0.00187015	0.999943	0.0127328	0.0642543
1367691_at	Rn.12281	protein kinase C, delta binding protein	Prkcdbp	85332	P97585 /// Q9Z1H9	0.0944819	0.0234003	0.564526	0.00226142	0.541946	0.190857	0.197383	0.416417	0.198593	0.0178766
1367692_at	Rn.9914	spermine binding protein	Sbp	25540	P08723	0.47042	0.380726	0.695463	0.450683	0.0425804	0.104679	0.999571	0.999943	0.0412154	0.100462
1367693_at	Rn.3324	tyrosine 3-monooxygenase/tryptophan 5-monooxygenase activation protein, eta polypeptide	Ywhah	25576	P68511	0.370001	0.800817	0.297571	0.0502089	0.371557	0.567136	0.336298	0.707584	0.0375035	0.352018
1367694_at	Rn.11253	hydroxyacyl-Coenzyme A dehydrogenase/3-ketoacyl-Coenzyme A thiolase/enoyl-Coenzyme A hydratase (trifunctional protein), beta subunit	Hadhb	171155	Q60587	0.311746	0.240242	0.625591	0.0867811	0.0116708	0.0405543	0.00416824	0.999943	0.553111	0.201384
1367695_at	Rn.241	quinoid dihydropteridine reductase	Qdpr	64192	P11348	0.177046	0.535852	0.214047	0.0323699	0.231693	0.922414	0.801739	0.996825	0.0541223	0.34336
1367696_at	Rn.108174	interferon induced transmembrane protein 2 (1-8D)	Ifitm2	114709	Q9R175	0.402193	0.396057	0.406391	0.000301992	0.731898	0.648107	0.00142609	0.999943	0.00230483	0.00387362
1367697_at	Rn.88085	mitogen activated protein kinase 14	Mapk14	81649	P70618 /// Q56A33	0.250109	0.921506	0.869879	0.477387	0.0986775	0.0734988	0.657579	0.999943	0.509915	0.298056
1367698_a_at	Rn.91127	septin 9	Sep-09	83788	Q9QZR6	0.718274	0.0480329	0.0682985	0.733987	0.0416052	0.0551523	0.999571	0.999943	0.0376511	0.0570356
1367699_at	Rn.8762	SH3-domain GRB2-like 1	Sh3gl1	81922	O35964	0.389825	0.169356	0.550604	0.934465	0.34175	0.890325	0.522238	0.999943	0.0472972	0.175719
1367700_at	Rn.8778	fibromodulin	Fmod	64507	P50609	0.455278	0.458293	0.652003	0.340495	0.0521704	0.0820841	0.999571	0.999943	0.0394825	0.0675172
1367701_at	Rn.107168	receptor (calcitonin) activity modifying protein 2	Ramp2	58966	A5YW89 /// Q9JHJ1 /// Q9R180 /// Q9WVQ3	0.910753	0.483087	0.668776	0.124704	0.182969	0.254736	0.14355	0.999943	0.010145	0.0181981
1367702_at	Rn.6302	acetyl-Coenzyme A dehydrogenase, medium chain	Acadm	24158	P08503	0.479832	0.865988	0.458399	0.109177	0.525361	0.0563048	0.399343	0.574825	0.0523165	0.0067804
1367703_at	Rn.64655	crystallin, gamma D	Crygd	24278	P10067	0.23177	0.787811	0.724023	0.0255941	0.048699	0.251426	0.517034	0.986292	0.0082449	0.0566585
1367704_at	Rn.56138	adaptor-related protein complex 2, beta 1 subunit	Ap2b1	140670	P62944 /// Q3ZB97	0.334264	0.491305	0.588771	0.355595	0.814859	0.862529	0.999571	0.999943	0.937488	0.902146
1367705_at	Rn.1484	glutaredoxin 1 (thioltransferase)	Glrx1	64045	Q9ESH6	0.459725	0.900167	0.291113	0.101626	0.457568	0.369443	0.015678	0.595383	0.0355237	0.00327659
1367706_at	Rn.54594	voltage-dependent anion channel 1	Vdac1	83529	Q9Z2L0	0.196185	0.879593	0.668776	0.820886	0.0479579	0.023159	0.223746	0.999943	0.650179	0.208823
1367707_at	Rn.9486	fatty acid synthase	Fasn	50671	P12785	0.30418	0.101402	0.604255	0.0797185	0.00429314	0.711977	0.758942	0.0383602	0.000668355	0.199553
1367708_a_at	Rn.9486	fatty acid synthase	Fasn	50671	P12785	0.342227	0.0339396	0.725187	0.0706099	0.0021687	0.550996	0.536665	0.0292233	0.000196486	0.0897325
1367709_at	Rn.11068	CD63 antigen	Cd63	29186	P28648 /// Q9QZV0	5.47831e-07	2.27527e-06	1.14028e-06	7.55802e-06	0.410595	0.735726	0.109302	0.999943	0.158298	0.0874606
1367710_at	Rn.127779	proteasome (prosome, macropain) 28 subunit, beta	Psme2	29614	Q63798	0.634041	0.790242	0.381438	0.929404	0.831496	0.301384	0.999571	0.860168	0.822201	0.140616
1367711_at	Rn.1202	proteasome (prosome, macropain) 26S subunit, ATPase 2	Psmc2	25581	Q63347	0.36066	0.66498	0.774389	0.245303	0.0854423	0.114192	0.999571	0.999943	0.0468126	0.071973
1367712_at	Rn.25754	tissue inhibitor of metallopeptidase 1	Timp1	116510	P30120 /// Q91ZP7	0.852228	0.637804	0.794472	0.25375	0.70978	0.527855	0.221993	0.999943	0.0460207	0.254676
1367713_at	Rn.1488	eukaryotic translation initiation factor 2, subunit 1 alpha	Eif2s1	54318	P68101	0.317799	0.900034	0.839757	0.954049	0.106735	0.101759	0.333728	0.999943	0.92568	0.811716
1367714_at	Rn.5910	eukaryotic translation initiation factor 2B, subunit 2 beta	Eif2b2	84005	Q62818 /// Q6IRS8	0.35184	0.566558	0.578902	0.355631	0.641186	0.954778	0.999571	0.999943	0.808629	0.885597
1367715_at	Rn.11119	tumor necrosis factor receptor superfamily, member 1a	Tnfrsf1a	25625	P22934	0.302059	0.975945	0.887014	0.152699	0.112016	0.193501	0.999571	0.999943	0.0509825	0.0910075
1367716_at	Rn.3622	T-cell immunomodulatory protein	Cda08	171083	Q5U355 /// Q8R4E1	0.609704	0.835654	0.66946	0.800744	0.375907	0.704254	0.999571	0.856497	0.579113	0.48571
1367717_at	Rn.153914	ribosomal protein S27	Rps27	94266	P24051 /// Q71TY3	0.115288	0.0893879	0.050576	0.222831	0.975892	0.652185	0.880231	0.999943	0.468541	0.225668
1367718_at	Rn.1302	choline kinase beta	Chkb	29367	O54783	0.909328	0.550448	0.703963	0.816863	0.293555	0.32723	0.999571	0.999943	0.53077	0.575259
1367719_at	Rn.54812	progestin induced protein	Dd5	117060	Q62671	0.717059	0.112446	0.808263	0.365376	0.0763389	0.416662	0.984377	0.144459	0.195176	0.160167
1367720_at	Rn.3941	aminolevulinate, delta-, dehydratase	Alad	25374	P06214	0.153382	0.511351	0.831502	0.345853	0.226375	0.0906499	0.568477	0.999943	0.975225	0.468597
1367721_at	Rn.2029	syndecan 4	Sdc4	24771	P34901	0.348254	0.0257453	0.197847	0.492746	0.00181283	0.0138436	0.999571	0.993329	0.00375307	0.0331356
1367722_at	Rn.3363	dipeptidylpeptidase 7	Dpp7	83799	Q9EPB1	0.941131	0.841684	0.292978	0.048027	0.879143	0.0907865	0.0320454	0.357508	0.0174652	0.343976
1367723_a_at	Rn.11228	linker of T-cell receptor pathways	Lnk	58838	P50745	0.971897	0.608757	0.0788006	0.0695663	0.527201	0.0404829	0.0618173	0.386587	0.0670518	0.907311
1367724_a_at	Rn.789	ATPase, H+ transporting, V0 subunit E isoform 1	Atp6v0e1	94170	Q794C0 /// Q99PU3 /// Q99PU4	0.676572	0.543995	0.660315	0.929585	0.157096	0.140797	0.984377	0.999943	0.416134	0.355055
1367725_at	Rn.6343	serine/threonine-protein kinase pim-3	Pim3	64534	O70444 /// Q4V8M2	0.206413	0.261433	0.769649	0.52163	0.00555802	0.0476734	0.474011	0.849086	0.0358612	0.239057
1367726_at	Rn.11307	thyroid hormone receptor alpha	Thra	81812	P63059	0.777887	0.595846	0.735353	0.540861	0.281517	0.345014	0.999571	0.999943	0.153257	0.200573
1367727_at	Rn.3732	pleckstrin homology, Sec7 and coiled-coil domains 2	Pscd2	116692	P63035 /// Q6IRG6	0.738673	0.965864	0.675681	0.531934	0.743974	0.566536	0.999571	0.999943	0.524851	0.784056
1367728_at	Rn.156195	translin	Tsn	60381	Q71SY3 /// Q7TP02	0.381631	0.191299	0.930053	0.045768	0.405483	0.323395	0.283788	0.489021	0.405704	0.0433037
1367729_at	Rn.1430	ornithine aminotransferase	Oat	64313	P04182	0.051675	0.617919	0.185588	0.439549	0.0429898	0.387681	0.00467882	0.711318	0.123807	0.0260758
1367730_at	Rn.4746	vesicle docking protein	Vdp	56042	P41542	0.353757	0.437927	0.0260469	0.755237	0.967353	0.0763538	0.290173	0.382782	0.0930685	0.0074032
1367731_at	Rn.10844	guanine nucleotide binding protein, beta 1 /// guanine nucleotide binding protein beta 4 subunit	Gnb1 /// Gnb4		O35353 /// P54311 /// Q45QL2 /// Q45QL8 /// Q9QX36	0.474226	0.323976	0.243603	0.0606134	0.459084	0.292786	0.232852	0.999943	0.292809	0.496486
1367732_at	Rn.10844	guanine nucleotide binding protein, beta 1 /// guanine nucleotide binding protein beta 4 subunit	Gnb1 /// Gnb4		O35353 /// P54311 /// Q45QL2 /// Q45QL8 /// Q9QX36	0.651791	0.223052	0.11276	0.00770431	0.0391815	0.0264411	0.00205174	0.999943	0.0646884	0.187845
1367733_at	Rn.26083	carbonic anhydrase 2	Ca2	54231	P27139	0.775699	0.964666	0.692286	0.339941	0.693023	0.586665	0.866152	0.999943	0.230033	0.852571
1367734_at	Rn.107801	aldo-keto reductase family 1, member B4 (aldose reductase)	Akr1b4	24192	P07943	0.732403	0.933988	0.996329	0.156995	0.606535	0.704266	0.301363	0.999943	0.0482753	0.0744686
1367735_at	Rn.174	acetyl-Coenzyme A dehydrogenase, long-chain	Acadl	25287	P15650	0.142311	0.00449674	0.559518	0.183109	9.29584e-05	0.0102127	0.00242779	0.104623	0.043381	0.526883
1367736_at	Rn.2816	Ras-related GTP binding A	Rraga	117044	Q63486	0.307222	0.518078	0.927797	0.284509	0.0322575	0.17851	0.999571	0.907381	0.0378756	0.227961
1367737_at	Rn.3469	fucosidase, alpha-L- 1, tissue	Fuca	24375	P17164	0.0791089	0.0090239	0.0357942	0.445611	0.296911	0.690389	0.19396	0.999943	0.0213607	0.0617601
1367738_at	Rn.1609	UNC-119 homolog (C. elegans)	Unc119	29402	Q62885	0.137686	0.577596	0.715217	0.390383	0.121017	0.142961	0.42939	0.999943	0.851342	0.880015
1367739_at	Rn.10325	Cytochrom c oxidase subunit VIII-H (heart/muscle)	Cox8h	25250	P16221	0.468435	0.291078	0.397067	0.282772	0.0323592	0.0486316	0.999571	0.999943	0.0159566	0.026354
1367740_at	Rn.1472	creatine kinase, brain	Ckb	24264	P07335	0.467601	0.354858	0.707294	0.987517	0.0387358	0.111492	0.790689	0.999943	0.115031	0.402626
1367741_at	Rn.4028	homocysteine-inducible, endoplasmic reticulum stress-inducible, ubiquitin-like domain member 1	Herpud1	85430	Q9ESS9	0.817405	0.541004	0.942264	0.555902	0.521366	0.887351	0.999571	0.999943	0.793949	0.611941
1367742_at	Rn.6028	carnitine palmitoyltransferase 1b, muscle	Cpt1b	25756	O70253 /// Q63704 /// Q9QWZ9 /// Q9Z2G4 /// Q9Z2G5	0.0169218	0.974755	0.923536	0.267539	0.00613346	0.00664987	0.114506	0.999943	0.118651	0.110664
1367743_at	Rn.4212	phosphofructokinase, liver, B-type	Pfkl	25741	P30835 /// Q6P783	0.713073	0.0215077	0.0178436	0.941884	0.0063835	0.00516594	0.999571	0.999943	0.0141471	0.0112759
1367744_at	Rn.198407	melanoma antigen, family D, 2	Maged2	113947	Q3B7U1 /// Q9EPI7	0.375329	0.541188	0.727842	0.305137	0.0566075	0.0933583	0.999571	0.999943	0.0463442	0.0783182
1367745_at	Rn.11208	diacylglycerol kinase zeta	Dgkz	81821	O08560	0.767883	0.746861	0.621855	0.323199	0.442369	0.152758	0.343505	0.999943	0.442257	0.975014
1367746_a_at	Rn.2105	flotillin 2	Flot2	83764	Q5XIW9 /// Q9Z2S9	0.296433	0.0763833	0.203137	0.268064	0.0029224	0.00881257	0.020362	0.999943	0.286061	0.586506
1367747_at	Rn.9538	ADP-ribosylation factor-like 3	Arl3	64664	P37996	0.507119	0.228612	0.188685	0.270559	0.280193	0.198387	0.93326	0.999943	0.709411	0.539408
1367748_at	Rn.28244	ADP-ribosylation factor 5	Arf5	79117	P84083	0.291363	0.0614337	0.00465719	0.179593	0.293696	0.0361523	0.999571	0.555909	0.462104	0.0546191
1367749_at	Rn.3087	lumican	Lum	81682	P51886	0.913875	0.965577	0.436393	0.349207	0.857176	0.12444	0.524027	0.729186	0.297323	0.693391
1367750_at	Rn.2290	phosphoribosyl pyrophosphate synthetase-associated protein 1	Prpsap1	64390	Q63468 /// Q6AYZ7	0.312393	0.530809	0.761161	0.490523	0.609535	0.0809131	0.0968662	0.699471	0.0824916	0.808826
1367751_at	Rn.167749	dolichol-phosphate (beta-D) mannosyltransferase 2	Dpm2	29640	Q6NS31 /// Q9Z325	0.75528	0.55132	0.380479	0.357109	0.610987	0.222704	0.392376	0.999943	0.060465	0.0415857
1367752_at	Rn.40101	breast cancer anti-estrogen resistance 1	Bcar1	25414	Q63767	0.63727	0.960254	0.69862	0.426106	0.626995	0.165359	0.381103	0.999943	0.329571	0.987285
1367753_at	Rn.6322	SEC31-like 1 (S. cerevisiae)	Sec31l1	93646	Q9Z2Q1	0.863237	0.029803	0.00960292	0.817882	0.0129004	0.0041485	0.999571	0.999943	0.0248986	0.00775372
1367754_s_at	Rn.64591	argininosuccinate lyase	Asl	59085	O55182 /// O88311 /// P20673 /// Q4QRB8 /// Q9QX80	0.281323	0.513843	0.685165	0.183109	0.0266953	0.48465	0.00808882	0.38454	0.382866	0.0315151
1367755_at	Rn.2589	cysteine dioxygenase 1, cytosolic	Cdo1	81718	P21816	0.21707	0.301098	0.549361	0.352186	0.780546	0.505047	0.775644	0.999943	0.554467	0.855225
1367756_at	Rn.10913	G elongation factor	Gfm	114017	Q07803 /// Q5U347	0.503624	0.650625	0.875223	0.907244	0.833332	0.295176	0.943203	0.999943	0.664242	0.711947
1367757_at	Rn.846	cytochrome c oxidase, subunit VIc	Cox6c	54322	P11951 /// Q78EE8 /// Q9Z1G9	0.0562874	0.219333	0.685165	0.46626	0.286129	0.0832248	0.00591544	0.999943	0.0284431	0.0956623
1367758_at	Rn.9174	alpha-fetoprotein	Afp	24177	P02773 /// Q4QR90 /// Q63033 /// Q6LDT8	0.0013034	0.0935603	0.193999	0.432682	1.92954e-05	0.0216696	0.00199339	0.00757916	0.0117666	0.228732
1367759_at	Rn.3129	H1 histone family, member 0	H1f0	24437	P43278	0.556848	0.426273	0.71692	0.351645	0.508547	0.154692	0.230675	0.323723	0.0369525	0.785819
1367760_at	Rn.5850	mitogen activated protein kinase kinase 1	Map2k1	170851	Q01986	0.326621	0.921462	0.319078	0.164554	0.186978	0.0192453	0.0109625	0.452305	0.0490834	0.82914
1367761_at	Rn.2947	nudE nuclear distribution gene E homolog like 1 (A. nidulans)	Ndel1	170845	Q78PB6	0.576623	0.628524	0.817973	0.560295	0.189227	0.304638	0.461524	0.999943	0.985818	0.799299
1367762_at	Rn.34418	somatostatin	Sst	24797	P60042	0.348254	0.467857	0.745454	0.271778	0.0337563	0.0941537	0.999571	0.999943	0.0281947	0.0737882
1367763_at	Rn.4054	acetyl-coenzyme A acetyltransferase 1	Acat1	25014	P17764	0.0378913	0.109854	0.0471026	0.159669	0.000367467	0.864604	0.551787	0.00171304	0.00169927	0.328359
1367764_at	Rn.5834	cyclin G1	Ccng1	25405	P39950	0.357963	0.596289	0.431377	0.401104	0.0668404	0.814797	0.999571	0.289227	0.0948201	0.58837
1367765_at	Rn.1829	transcobalamin 2	Tcn2	64365	Q9R0D6	0.0715673	0.850752	0.250019	0.975906	0.0339095	0.39328	0.0348659	0.578157	0.784318	0.077847
1367766_at	Rn.927	expressed in non-metastatic cells 2	Nme2	83782	P19804 /// Q9QWQ4	0.703334	0.596195	0.753504	0.698672	0.80269	0.951869	0.999571	0.999943	0.783424	0.938056
1367767_at	Rn.12297	3-hydroxy-3-methylglutaryl-Coenzyme A lyase	Hmgcl	79238	P97519	0.00474341	0.0545232	0.183236	0.921693	0.0985973	0.0584926	0.00210853	0.999943	0.0313626	0.0743722
1367768_at	Rn.11404	latexin	Lxn	59073	Q64361	0.305977	0.887658	0.857418	0.180814	0.168328	0.21737	0.999571	0.999943	0.0839607	0.116023
1367769_at	Rn.106248	polymerase (RNA) II (DNA directed) polypeptide G	Polr2g	117017	P62489	0.364247	0.530809	0.100933	0.277418	0.817662	0.207605	0.999571	0.669852	0.654414	0.286098
1367770_at	Rn.34792	degenerative spermatocyte homolog 1 (Drosophila)	Degs1	58970	Q564G4 /// Q5XIF5 /// Q91XI6	0.317799	0.978329	0.743896	0.191482	0.149697	0.370013	0.999571	0.999943	0.0709417	0.195486
1367771_at	Rn.21970	TSC22 domain family 3	Tsc22d3	83514	Q9EQZ1	0.556922	0.413235	0.625591	0.594719	0.487136	0.683577	0.999571	0.999943	0.418209	0.609601
1367772_at	Rn.4089	chloride channel, nucleotide-sensitive, 1A	Clns1a	65160	Q04753 /// Q6P9X1	0.660472	0.934427	0.989739	0.562646	0.688712	0.633599	0.999571	0.999943	0.59471	0.549702
1367773_at	Rn.8368	solute carrier family 25, member 1	Slc25a1	29743	P32089 /// Q6AZ41	0.506013	0.0059344	0.0213393	0.374897	0.0010572	0.003488	0.219219	0.999943	0.0189186	0.0544989
1367774_at	Rn.10460	glutathione S-transferase A3	Gsta3	24421	P04904 /// Q498T5 /// Q9JLX3	0.94984	0.733173	0.811091	0.375063	0.614305	0.775332	0.617346	0.999943	0.566052	0.16929
1367775_at	Rn.2590	alpha-methylacyl-CoA racemase	Amacr	25284	P70473 /// Q5BK88 /// Q7TP08	0.275428	0.108353	0.573101	0.0488238	0.536798	0.658435	0.635447	0.981406	0.66333	0.135929
1367776_at	Rn.6934	cell division cycle 2 homolog A (S. pombe)	Cdc2a	54237	P39951	0.435587	0.363929	0.820164	0.301277	0.0362039	0.191162	0.999571	0.936879	0.0253751	0.114863
1367777_at	Rn.2854	2,4-dienoyl CoA reductase 1, mitochondrial	Decr1	117543	Q64591	0.881243	0.0117447	0.103747	0.0010541	0.010207	0.056378	0.000986997	0.968572	0.176999	0.0552567
1367778_at	Rn.3220	proprotein convertase subtilisin/kexin type3	Pcsk3	54281	P23377	0.428952	0.00120306	0.006963	0.893445	0.000191048	0.000957448	0.572546	0.999943	0.000704077	0.00455295
1367779_at	Rn.17098	bridging integrator 1	Bin1	117028	O08839 /// Q5HZA7	0.289888	0.572906	0.665968	0.222517	0.393853	0.561873	0.999571	0.999943	0.342231	0.505078
1367780_at	Rn.271	pituitary tumor-transforming 1	Pttg1	64193	P97613	0.502219	0.429007	0.601318	0.51343	0.053256	0.0822897	0.999571	0.999943	0.0509381	0.0813295
1367781_at	Rn.78367	prolactin induced protein	Pip	64673	O70417	0.324572	0.422652	0.553176	0.308912	0.0237123	0.0374223	0.999571	0.999943	0.031467	0.0516926
1367782_at	Rn.5119	cytochrome c oxidase, subunit VIa, polypeptide 2	Cox6a2	25278	P10817	0.459725	0.587592	0.733581	0.306453	0.104934	0.142533	0.999571	0.999943	0.0565433	0.0836252
1367783_at	Rn.64537	GABA(A) receptor-associated protein like 2	Gabarapl2	64670	P60522	0.0187124	0.0134473	0.000445116	0.00736903	3.58881e-05	2.05536e-06	1.36378e-05	0.214883	0.782803	0.0691559
1367784_a_at	Rn.1780	clusterin	Clu	24854	O35510 /// P05371 /// Q6LD37 /// Q6P7S6 /// Q9ERD1	0.75856	0.00452891	0.385523	0.0634354	0.00541547	0.224571	0.100659	0.173838	0.117256	0.321152
1367785_at	Rn.31788	calponin 1	Cnn1	65204	Q08290	0.161867	0.710201	0.744258	0.0934246	0.0281187	0.0344291	0.999571	0.999943	0.0233156	0.0282004
1367786_at	Rn.203098	proteosome (prosome, macropain) subunit, beta type 8	Psmb8	24968	P28064 /// Q32PX3	0.323801	0.189806	0.72687	0.284317	0.594555	0.469215	0.0346256	0.856497	0.0101424	0.0715729
1367787_at	Rn.1379	islet cell autoantigen 1	Ica1	81024	Q63054 /// Q6AZ05	0.957485	0.641598	0.839361	0.570172	0.595952	0.809411	0.918381	0.999943	0.205837	0.343939
1367788_at	Rn.11153	phosphorylase kinase, gamma 2 (testis)	Phkg2	140671	P31325	0.623394	0.692201	0.985633	0.972484	0.938452	0.549556	0.999571	0.999943	0.651186	0.947047
1367789_at	Rn.1047	solute carrier family 27 (fatty acid transporter), member 1	Slc27a1	94172	P97849 /// Q6GMM8	0.472144	0.953199	0.0333	0.283479	0.421814	0.056444	0.999571	0.0760122	0.178556	0.0919175
1367790_at	Rn.36148	staphylococcal nuclease domain containing 1	Snd1	64635	Q66X93	0.735219	0.179868	0.181342	0.399726	0.111795	0.109501	0.436769	0.999943	0.0194811	0.0219565
1367791_at	Rn.12265	receptor (calcitonin) activity modifying protein 1	Ramp1	58965	Q9JJ74 /// Q9JMD9 /// Q9WVQ4	0.675676	0.658119	0.907967	0.26872	0.282259	0.779084	0.160544	0.999943	0.346314	0.107463
1367792_at	Rn.9766	parotid secretory protein	Psp	50585	Q63471	0.566321	0.510839	0.689172	0.391367	0.0914864	0.128742	0.999571	0.999943	0.0540249	0.0819065
1367793_at	Rn.3464	D-dopachrome tautomerase	Ddt	29318	P80254	0.382307	0.446244	0.378461	0.966354	0.887907	0.652012	0.537162	0.999943	0.1661	0.10903
1367794_at	Rn.198688	alpha-2-macroglobulin	A2m	24153	P06238 /// Q5D178 /// Q5D1M8 /// Q5FX35 /// Q63334 /// Q63335 /// Q6LDG8 /// Q6LDR4	0.76561	0.987658	0.713312	0.00119878	0.713402	0.248794	0.000440749	0.999943	0.000673685	0.00394893
1367795_at	Rn.3723	interferon-related developmental regulator 1	Ifrd1	29596	P20695 /// Q5XIV9	0.378441	0.427591	0.898128	0.953182	0.862159	0.178805	0.60719	0.645622	0.187025	0.794251
1367796_at	Rn.2712	mannoside acetylglucosaminyltransferase 1	Mgat1	81519	Q09325	0.41344	0.0035189	0.192314	0.433256	0.000465484	0.0206071	0.999571	0.291387	0.000363856	0.0265775
1367797_at	Rn.6775	multiple endocrine neoplasia 1	Men1	29417	Q9WVR8	0.813852	0.121802	0.230648	0.104299	0.0338333	0.0597571	0.0523483	0.999943	0.959144	0.758559
1367798_at	Rn.5878	S-adenosylhomocysteine hydrolase	Ahcy	29443	P10760 /// Q6P743	0.963365	0.675442	0.72223	0.411527	0.560282	0.431603	0.701397	0.999943	0.701038	0.869841
1367799_at	Rn.9764	eukaryotic translation elongation factor 1 alpha 2	Eef1a2	24799	P62632	0.4303	0.828304	0.654008	0.548494	0.198289	0.0764768	0.280188	0.999943	0.704968	0.710337
1367800_at	Rn.107102	plasminogen activator, tissue	Plat	25692	P19637	0.28421	0.338998	0.668769	0.931021	0.0137433	0.0384352	0.32884	0.999943	0.0931709	0.265434
1367801_at	Rn.7000	endothelin converting enzyme 1	Ece1	94204	P42893 /// Q6IN10	0.329125	0.0722847	0.117266	0.769629	0.00386441	0.00662876	0.617036	0.999943	0.0216236	0.0373805
1367802_at	Rn.4636	serum/glucocorticoid regulated kinase	Sgk	29517	Q06226 /// Q68G05 /// Q811T1	0.738907	0.411826	0.866562	0.64802	0.0846267	0.512285	0.755821	0.949861	0.367966	0.828118
1367803_at	Rn.11160	nucleoporin 54	Nup54	53372	P70582	0.331546	0.768339	0.733581	0.592028	0.0868085	0.0778489	0.837918	0.999943	0.322007	0.223488
1367804_at	Rn.109007	serum amyloid P-component	Apcs	29339	P23680	0.118756	0.287442	0.814792	0.209442	0.450635	0.0323741	0.943226	0.35264	0.934714	0.0682604
1367805_at	Rn.5762	glutaminase	Gls	24398	P13264 /// Q8R421	0.414035	0.625521	0.738452	0.292232	0.101053	0.12444	0.999571	0.999943	0.0593515	0.0801167
1367806_at	Rn.5762	glutaminase	Gls	24398	P13264 /// Q8R421	0.605839	0.755924	0.727252	0.276895	0.306117	0.198541	0.822703	0.999943	0.0714887	0.0692514
1367807_at	Rn.4445	procollagen-lysine, 2-oxoglutarate 5-dioxygenase 1	Plod1	116552	Q63321	0.0196509	0.259034	0.176484	0.201217	0.000466629	0.167507	0.000292058	0.0207447	0.955975	0.00422353
1367808_at	Rn.3792	translocase of inner mitochondrial membrane 8 homolog b (yeast)	Timm8b	64372	P62078	0.170439	0.111937	0.657654	0.253996	0.895969	0.276989	0.99229	0.872331	0.460792	0.623886
1367809_at	Rn.11230	prolactin family 4, subfamily a, member 1	Prl4a1	24656	P09320	0.377844	0.556576	0.735353	0.326489	0.0619174	0.103326	0.999571	0.999943	0.0544229	0.0948491
1367810_at	Rn.10336	solute carrier family 6 (neurotransmitter transporter, creatine), member 8	Slc6a8	50690	P28570	0.431747	0.542782	0.712704	0.98856	0.0726501	0.101178	0.684672	0.999943	0.35916	0.432591
1367811_at	Rn.6872	3-phosphoglycerate dehydrogenase	Phgdh	58835	O08651	0.944557	0.913395	0.979304	4.73267e-07	0.8264	0.904012	3.69585e-07	0.999943	5.24857e-07	3.9594e-07
1367812_at	Rn.20389	spectrin beta 3	Spnb3	29211	Q9QWN8	0.906913	0.149487	0.938221	0.739561	0.0655767	0.796549	0.999571	0.276678	0.0807863	0.628525
1367813_at	Rn.73852	protein phosphatase 1, regulatory (inhibitor) subunit 14A	Ppp1r14a	114004	Q99MC0	0.0572824	0.421625	0.930327	0.00300147	0.00232403	0.034489	1.80248e-05	0.676228	0.0205957	0.00182814
1367814_at	Rn.8925	ATPase, Na+/K+ transporting, beta 1 polypeptide	Atp1b1	25650	P07340 /// Q9QX24	0.858169	0.402148	0.764866	0.84013	0.221836	0.488124	0.999571	0.437021	0.224461	0.48321
1367815_at	Rn.11105	solute carrier family 5 (sodium-dependent vitamin transporter), member 6	Slc5a6	170551	O70247	0.443845	0.576301	0.624707	0.229804	0.875201	0.870637	0.0479299	0.999943	0.0360478	0.0336604
1367816_at	Rn.2989	homeobox only domain	Hod	171160	Q78ZR5	0.519636	0.562111	0.751812	0.344989	0.11326	0.203368	0.999571	0.999943	0.0623174	0.117309
1367817_at	Rn.860	hepatoma-derived growth factor	Hdgf	114499	Q8VHK7	0.290249	0.0294344	0.210037	0.304509	0.148043	0.699769	0.999571	0.999943	0.0733082	0.446179
1367818_at	Rn.3824	coenzyme Q3 homolog, methyltransferase (yeast)	Coq3	29309	Q4G082 /// Q63159	0.0665297	0.0930001	0.189999	0.0621037	0.678315	0.476933	0.999571	0.999943	0.83582	0.622842
1367819_at	Rn.98650	glutamate oxaloacetate transaminase 2, mitochondrial	Got2	25721	P00507	0.3737	0.0474125	0.868385	0.863903	0.00379136	0.36318	0.69332	0.0791431	0.0182841	0.949279
1367820_at	Rn.19921	barrier to autointegration factor 1	Banf1	114087	Q9R1T1	0.955588	0.563033	0.784967	0.700742	0.364062	0.62391	0.999571	0.999943	0.699365	0.991781
1367821_a_at	Rn.87769	calcium channel, voltage-dependent, P/Q type, alpha 1A subunit	Cacna1a	25398	O70368 /// O70369 /// P54282 /// Q2YS33 /// Q2YS34 /// Q2YS35 /// Q2YS36 /// Q2YS37 /// Q2YS38 /// Q2YS39	0.594264	0.522679	0.367729	0.342861	0.105172	0.0587005	0.999571	0.999943	0.0489663	0.0375189
1367822_at	Rn.87769	calcium channel, voltage-dependent, P/Q type, alpha 1A subunit	Cacna1a	25398	O70368 /// O70369 /// P54282 /// Q2YS33 /// Q2YS34 /// Q2YS35 /// Q2YS36 /// Q2YS37 /// Q2YS38 /// Q2YS39	0.33041	0.982284	0.990634	0.079195	0.14858	0.177612	0.633876	0.999943	0.0347288	0.053637
1367823_at	Rn.10161	tissue inhibitor of metalloproteinase 2	Timp2	29543	P30121	0.455278	0.408463	0.519056	0.74353	0.04429	0.0601281	0.999571	0.999943	0.0785205	0.103652
1367824_at	Rn.5990	farnesyltransferase, CAAX box, alpha	Fnta	25318	Q04631 /// Q5RKJ4	0.308315	0.882888	0.752521	0.335121	0.0928381	0.075637	0.0455811	0.999943	0.342246	0.560986
1367825_at	Rn.40174	ral guanine nucleotide dissociation stimulator	Ralgds	29622	Q03386	0.458433	0.89258	0.962752	0.267539	0.269312	0.327011	0.99229	0.999943	0.0934543	0.125249
1367826_at	Rn.10867	nuclear factor, erythroid derived 2, like 2	Nfe2l2	83619	O54968	0.29707	0.814377	0.390264	0.700029	0.0734242	0.997117	0.148831	0.446815	0.901753	0.0740774
1367827_at	Rn.977	protein phosphatase 2 (formerly 2A), catalytic subunit, beta isoform	Ppp2cb	24673	P62716	0.889078	0.973376	0.72687	0.390502	0.908826	0.385832	0.843999	0.999943	0.346999	0.108146
1367828_at	Rn.1167	acetyl-Coenzyme A dehydrogenase, short chain	Acads	64304	P15651 /// Q6IMX3	0.653619	0.0904201	0.0940303	0.963492	0.0200399	0.0222975	0.992025	0.999943	0.0393109	0.0513636
1367829_at	Rn.6847	enoyl Coenzyme A hydratase, short chain, 1, mitochondrial	Echs1	140547	P14604	0.80325	0.0445356	0.00602937	0.00235931	0.0339095	0.00597333	0.00292249	0.785591	0.109352	0.843239
1367830_a_at	Rn.54443	tumor protein p53	Tp53	24842	P10361 /// Q9EPP9 /// Q9EQL0 /// Q9ERP9 /// Q9JLD8 /// Q9JLD9	0.284773	0.0816919	0.0736232	0.224874	0.00287158	0.00287509	0.0121349	0.999943	0.428037	0.317517
1367831_at	Rn.54443	tumor protein p53	Tp53	24842	P10361 /// Q9EPP9 /// Q9EQL0 /// Q9ERP9 /// Q9JLD8 /// Q9JLD9	0.415273	0.000687028	0.000495557	0.101626	0.00234126	0.00152108	0.478284	0.999943	0.0181932	0.010527
1367832_at	Rn.3594	lysophospholipase 1	Lypla1	25514	P70470	0.163336	0.124381	0.727842	0.467447	0.0018402	0.0296531	0.0238873	0.666431	0.143101	0.923437
1367833_at	Rn.10972	peptidase (prosome, macropain) 26S subunit, ATPase 5	Psmc5	81827	O35050 /// P62198	0.371611	0.84565	0.668093	0.156755	0.145468	0.0625585	0.828216	0.999943	0.0424816	0.0235476
1367834_at	Rn.22258	spermidine synthase	Srm	84596	Q99MI5	0.384204	0.0976321	0.114363	0.235407	0.208724	0.205555	0.999571	0.999943	0.468142	0.450967
1367835_at	Rn.25745	proprotein convertase subtilisin/kexin type 1 inhibitor	Pcsk1n	246333	Q9QXU9	0.660829	0.454266	0.833664	0.531317	0.0848506	0.394849	0.999571	0.999943	0.0584146	0.305639
1367836_at	Rn.2856	carnitine palmitoyltransferase 1a, liver	Cpt1a	25757	P32198	0.0551427	0.284266	0.984896	0.599732	0.00134951	0.0290745	0.00895651	0.530803	0.251253	0.550657
1367837_at	Rn.11076	proteasome (prosome, macropain) subunit, alpha type 4	Psma4	29671	P21670 /// Q6P505	0.397219	0.335112	0.71692	0.339405	0.634034	0.771653	0.999571	0.999943	0.645797	0.759611
1367838_at	Rn.3881	cystathionase (cystathionine gamma-lyase)	Cth	24962	P18757 /// Q9EQS4	0.0694038	0.958225	0.92597	0.531317	0.0264995	0.0268	0.128554	0.999943	0.532335	0.401761
1367839_at	Rn.154404	farnesyl diphosphate farnesyl transferase 1	Fdft1	29580	Q02769 /// Q8BHH4	0.743332	0.0104102	0.332503	0.0190185	0.00336867	0.0718597	0.00661005	0.417911	0.714726	0.125713
1367840_at	Rn.21	HGF-regulated tyrosine kinase substrate	Hgs	56084	Q9JJ50	0.903848	0.575266	0.746493	0.710844	0.526987	0.700742	0.999571	0.999943	0.719136	0.900774
1367841_a_at	Rn.56124	prolactin family 8, subfamily a, member 9	Prl8a9	171406	Q920I0	0.337951	0.423206	0.608837	0.335716	0.0264169	0.0450368	0.999571	0.999943	0.0351463	0.0623237
1367842_at	Rn.19953	amyloid beta (A4) precursor protein-binding, family B, member 1	Apbb1	29722	P46933	0.396167	0.797551	0.572834	0.618309	0.151462	0.0552904	0.999571	0.999943	0.368137	0.0922145
1367843_at	Rn.8548	aldo-keto reductase family 7, member A2 (aflatoxin aldehyde reductase)	Akr7a2	171445	Q8CG45	0.731062	0.00256838	0.202656	0.260589	0.000869803	0.048252	0.171006	0.207318	0.0189839	0.615782
1367844_at	Rn.3036	guanine nucleotide binding protein, alpha inhibiting 2	Gnai2	81664	P04897 /// Q45QN0 /// Q5EEY3 /// Q5EEY4	0.235491	0.359547	0.501298	0.0310689	0.0103177	0.0171633	0.590105	0.999943	0.00115183	0.00211418
1367845_at	Rn.10971	neurofilament 3, medium	Nef3	24588	P12839	0.309089	0.498145	0.726637	0.208926	0.0298937	0.0615392	0.999571	0.999943	0.0215179	0.0514294
1367846_at	Rn.504	S100 calcium-binding protein A4	S100a4	24615	P05942	0.925459	0.842252	0.852405	0.297173	0.716347	0.691888	0.403877	0.999943	0.291604	0.32862
1367847_at	Rn.11182	nuclear protein 1	Nupr1	113900	O54842	0.00114411	0.000185391	0.0031493	2.18304e-05	0.358747	0.522334	0.136734	0.65229	0.232183	0.0384323
1367848_at	Rn.11284	dynactin 1	Dctn1	29167	P28023	0.825075	0.232607	0.985956	0.912378	0.0558964	0.77831	0.999571	0.493342	0.0575976	0.882525
1367849_at	Rn.11176	syndecan 1	Sdc1	25216	P26260	0.281323	0.043203	0.671202	0.195642	0.00163212	0.03874	0.00909472	0.471365	0.307079	0.404763
1367850_at	Rn.6050	Fc receptor, IgG, low affinity III	Fcgr3	116591	P27645 /// Q5BKD6 /// Q63203 /// Q8VIQ0	0.625064	0.933036	0.825799	0.000696771	0.646104	0.836786	0.00129539	0.999943	0.0004586	0.000991493
1367851_at	Rn.11400	prostaglandin D2 synthase	Ptgds	25526	P22057	0.318469	0.520101	0.692286	0.292378	0.0358077	0.0525841	0.999571	0.999943	0.040198	0.0645028
1367852_s_at	Rn.203161	glycoprotein Ib, beta polypeptide /// septin 5	Gp1bb /// Sept5		Q8R2F6 /// Q9JJM7 /// Q9JJM9	0.275821	0.610588	0.69862	0.520793	0.0415964	0.0436664	0.701033	0.999943	0.156697	0.123074
1367853_at	Rn.11523	solute carrier family 12, member 2	Slc12a2	83629	O70476 /// Q9QX10 /// Q9R1N0 /// Q9Z267	0.876611	0.508034	0.241835	0.794971	0.200756	0.0696771	0.999571	0.999943	0.161677	0.0642524
1367854_at	Rn.29771	ATP citrate lyase	Acly	24159	P16638 /// Q9Z2G3	0.995018	0.0772826	0.937495	0.353368	0.0340642	0.909061	0.63538	0.150753	0.00649008	0.358297
1367855_at	Rn.88169	scavenger receptor class B, member 1	Scarb1	25073	O88548 /// P97943 /// Q6B4I7 /// Q6SR89	0.0626385	0.163096	0.733581	0.01084	0.000842086	0.0111171	5.43604e-05	0.72662	0.125184	0.0272311
1367856_at	Rn.11040	glucose-6-phosphate dehydrogenase X-linked	G6pdx	24377	P05370	0.402193	0.00490232	0.668419	0.758262	0.0185768	0.961077	0.892576	0.0784636	0.00487408	0.513268
1367857_at	Rn.28161	fatty acid desaturase 1	Fads1	84575	Q920R3 /// Q9EPV4	0.362182	0.174115	0.832984	0.41609	0.418766	0.378658	0.999571	0.564036	0.249588	0.585626
1367858_at	Rn.11123	matrix metallopeptidase 11	Mmp11	25481	Q499S5	0.418827	0.503974	0.687764	0.410969	0.0565589	0.0845842	0.999571	0.999943	0.0553412	0.0850158
1367859_at	Rn.7018	transforming growth factor, beta 3	Tgfb3	25717	Q07258	0.416259	0.492568	0.726637	0.414013	0.0528735	0.108273	0.999571	0.999943	0.0524349	0.11589
1367860_a_at	Rn.10371	matrix metallopeptidase 14 (membrane-inserted)	Mmp14	81707	Q10739	0.871974	0.18223	0.610061	0.731863	0.0826608	0.341726	0.993285	0.999943	0.0386227	0.132007
1367861_at	Rn.28912	Ena-vasodilator stimulated phosphoprotein	Evl	79115	O08719	0.34873	0.743714	0.762062	0.287332	0.0951182	0.101895	0.999571	0.999943	0.079561	0.0860312
1367862_at	Rn.11189	Ras-related associated with diabetes	Rrad	83521	P55043	0.378018	0.623188	0.823889	0.262579	0.0823717	0.14341	0.999571	0.999943	0.0469287	0.0834418
1367863_at	Rn.16757	BCL2/adenovirus E1B 19kDa-interacting protein 1	Bnip1	140932	Q8VHI8	0.381302	0.556576	0.71692	0.298442	0.0630876	0.0857497	0.999571	0.999943	0.0473753	0.0719662
1367864_at	Rn.11004	phosphofructokinase, muscle	Pfkm	65152	P47858 /// Q52KS1 /// Q9Z1I3	0.340517	0.808511	0.729529	0.215614	0.289384	0.505148	0.999571	0.999943	0.141496	0.283864
1367865_at	Rn.27366	limkain b1	Lkap	170946	Q8VIG2	0.357055	0.141818	0.732823	0.0836227	0.0099491	0.0905553	0.555972	0.676877	0.00099853	0.0223674
1367866_at	Rn.1699	fibulin 5	Fbln5	29158	Q9WVH8	0.524204	0.741475	0.881733	0.749662	0.229976	0.31884	0.999571	0.999943	0.43032	0.559854
1367867_at	Rn.11039	growth factor, erv1 homolog (S. cerevisiae)	Gfer	27100	Q63042	0.0906884	0.42979	0.460589	0.289116	0.199365	0.249733	0.487666	0.999943	0.995184	0.925846
1367868_at	Rn.9320	adhesion regulating molecule 1	Adrm1	65138	Q9JMB5	0.455114	0.000568999	0.000449125	0.569429	0.000101507	8.4286e-05	0.999571	0.999943	8.92272e-05	5.31298e-05
1367869_at	Rn.4252	oxidation resistance 1	Oxr1	117520	Q4V8B0	0.840361	0.83024	0.685597	0.35637	0.60565	0.239923	0.831399	0.999943	0.171046	0.0744686
1367870_at	Rn.3578	thioredoxin-like 2	Txnl2	58815	Q9JLZ1	0.0130541	0.40354	0.729529	0.133092	0.0389798	0.0199296	0.260783	0.999943	0.466802	0.150454
1367871_at	Rn.1372	cytochrome P450, family 2, subfamily e, polypeptide 1	Cyp2e1	25086	P05182 /// Q71US7 /// Q71UV8	0.00443319	0.245162	0.627695	0.247032	0.029923	0.0152627	0.000102568	0.999943	0.00913561	0.0386929
1367872_at	Rn.37383	adaptor protein complex AP-1, beta 1 subunit	Ap1b1	29663	P52303	0.767365	0.0801197	0.379777	0.514439	0.0542592	0.215648	0.999571	0.999943	0.0780733	0.380191
1367873_at	Rn.93045	ATPase, H+ transporting, lysosomal accessory protein 1	Atp6ap1	83615	O54715 /// Q6IRF8	0.899055	0.0820415	0.887076	0.490616	0.0294069	0.944183	0.982157	0.137417	0.012459	0.614637
1367874_at	Rn.4169	ras homolog gene family, member Q	Rhoq	85428	Q9JJL4	0.682589	0.566558	0.726637	0.685539	0.188736	0.236107	0.732889	0.999943	0.727739	0.807085
1367875_at	Rn.11012	cyclin G associated kinase	Gak	81659	P97874	0.838642	0.55903	0.759883	0.377172	0.264283	0.81243	0.49999	0.794665	0.884602	0.140109
1367876_at	Rn.14252	importin 13	Ipo13	116458	Q496Z3 /// Q9JM04	0.0403896	0.0221775	0.0513468	0.0541751	0.941419	0.844083	0.999571	0.999943	0.600012	0.831779
1367877_at	Rn.11418	solute carrier family 11 (proton-coupled divalent metal ion transporters), member 2	Slc11a2	25715	O54902 /// Q4QR92	0.838256	0.941296	0.797407	0.339781	0.891558	0.516256	0.431269	0.999943	0.214117	0.500034
1367878_at	Rn.5782	syntaxin 5a	Stx5a	65134	O70436 /// Q08851	0.312393	0.433092	0.751843	0.821023	0.881058	0.336503	0.236161	0.999943	0.106711	0.442388
1367879_at	Rn.3727	CDK5 regulatory subunit associated protein 3	Cdk5rap3	80278	Q642E3 /// Q9JLH7	0.629142	0.535737	0.745529	0.549942	0.127198	0.263397	0.999571	0.999943	0.101917	0.225497
1367880_at	Rn.774	laminin, beta 2	Lamb2	25473	P15800 /// Q5M7W9	0.524632	0.438871	0.843447	0.676825	0.0582358	0.286043	0.999571	0.999943	0.0768148	0.442347
1367881_at	Rn.53971	protein tyrosine phosphatase, non-receptor type substrate 1	Ptpns1	25528	P97710 /// Q499T3	0.436512	0.120812	0.0220124	0.3873	0.0138191	0.00279455	0.999571	0.923507	0.0127313	0.0020202
1367882_at	Rn.11402	microtubule-associated protein 1 A	Mtap1a	25152	P34926 /// Q63330	0.570553	0.566022	0.807383	0.34713	0.897491	0.795505	0.999571	0.999943	0.793876	0.503047
1367883_at	Rn.1119	survival of motor neuron 1, telomeric	Smn1	64301	O35876 /// Q2KP10 /// Q6P684	0.231988	0.816441	0.71692	0.297173	0.0511014	0.03854	0.982251	0.999943	0.107872	0.0721722
1367884_at	Rn.6008	RAB14, member RAS oncogene family	Rab14	94197	P61107	0.305761	0.885827	0.00602937	2.01914e-05	0.168102	0.0396973	1.80294e-06	0.0177533	1.01826e-05	8.66923e-08
1367885_at	Rn.10292	peroxisomal membrane protein 2	Pxmp2	29533	Q07066 /// Q7TNX2	0.734443	0.825801	0.766483	0.810839	0.911985	0.943124	0.999571	0.999943	0.992584	0.847377
1367886_at	Rn.10653	proprotein convertase subtilisin/kexin type 7	Pcsk7	29606	Q62849	0.346872	0.674217	0.739259	0.257485	0.0777324	0.0896797	0.999571	0.999943	0.0508903	0.0692847
1367887_at	Rn.10481	lecithin cholesterol acyltransferase	Lcat	24530	O35849 /// P18424 /// Q9R1M1	0.887945	0.491731	0.583629	0.549736	0.182649	0.304388	0.999571	0.243313	0.0746105	0.601543
1367888_at	Rn.19780	MT-protocadherin	Pcdh21	93662	Q91XU7	0.289548	0.61184	0.736838	0.170137	0.0451827	0.0614449	0.999571	0.999943	0.0304104	0.0478088
1367889_at	Rn.11018	calcium/calmodulin-dependent protein kinase I	Camk1	171503	Q63450	0.166388	0.0175346	0.17122	0.212586	0.226469	0.999375	0.999571	0.908699	0.105335	0.697305
1367890_at	Rn.1438	caspase 2	Casp2	64314	P55215	0.391239	0.739832	0.944378	0.692945	0.488088	0.325355	0.939473	0.999943	0.983393	0.76471
1367891_a_at	Rn.1438	caspase 2	Casp2	64314	P55215	0.368515	0.568523	0.738055	0.222709	0.0635469	0.100991	0.999571	0.999943	0.0341807	0.0608437
1367892_at	Rn.88597	pyruvate dehydrogenase kinase, isoenzyme 2	Pdk2	81530	Q64536 /// Q9JID3	0.351001	0.543527	0.306841	0.420291	0.05057	0.023094	0.999571	0.999943	0.0736225	0.041448
1367893_a_at	Rn.26586	chloride channel CLIC-like 1	Clcc1	170927	Q9WU61	0.642786	0.882823	0.225504	0.933389	0.730922	0.0447412	0.999571	0.308583	0.92828	0.0714865
1367894_at	Rn.772	insulin induced gene 1	Insig1	64194	Q08755	0.931051	0.697228	0.721541	0.224134	0.712061	0.533338	0.303492	0.999943	0.210845	0.342295
1367895_at	Rn.11854	heterogeneous nuclear ribonucleoprotein K	Hnrpk	117282	P61980 /// Q5D059	0.357083	0.11152	0.507847	0.498803	0.289341	0.928783	0.999571	0.999943	0.115038	0.554849
1367896_at	Rn.1647	carbonic anhydrase 3	Ca3	54232	P14141	0.0304713	0.618546	0.832127	0.612644	0.00397689	0.0267492	0.0393675	0.999943	0.212359	0.839597
1367897_at	Rn.33319	acyl-Coenzyme A dehydrogenase, very long chain	Acadvl	25363	P45953 /// Q5M9H2	0.290545	0.611783	0.390264	0.798523	0.330312	0.972658	0.179502	0.999943	0.32782	0.0833447
1367898_at	Rn.827	BCL2/adenovirus E1B 19 kDa-interacting protein 3-like	Bnip3l	140923	Q4G086 /// Q66HQ4 /// Q8VBW4	0.312094	0.194494	0.25577	0.314323	0.652401	0.71152	0.999571	0.999943	0.442801	0.503534
1367899_at	Rn.2609	coagulation factor II (thrombin) receptor	F2r	25439	P26824 /// Q5U324	0.937253	0.551298	0.672696	0.301862	0.315418	0.278277	0.42966	0.999943	0.712597	0.806221
1367900_at	Rn.3661	glycogenin 1	Gyg1	81675	O08730	0.307619	0.952021	0.866562	0.456177	0.109742	0.100163	0.90482	0.999943	0.356286	0.276533
1367901_at	Rn.3692	glucuronidase, beta	Gusb	24434	P06760 /// Q7TPJ3	0.492128	0.422881	0.667793	0.250998	0.0509739	0.0955253	0.0726702	0.999943	0.834952	0.591183
1367902_at	Rn.892	guanine nucleotide binding protein (G protein), gamma 11	Gng11	64199	P61954	0.583279	0.996074	0.998102	0.0726544	0.519432	0.521715	0.017174	0.999943	0.0338721	0.0504328
1367903_at	Rn.10241	heme oxygenase (decycling) 2	Hmox2	79239	P23711	0.0985963	0.0141206	0.0764578	0.203779	0.35038	0.902125	0.879942	0.999943	0.0937249	0.383341
1367904_at	Rn.66430	regulated endocrine-specific protein 18	Resp18	50561	P47940	0.381302	0.594813	0.653166	0.289415	0.0748495	0.0625585	0.062304	0.999943	0.533616	0.798917
1367905_at	Rn.44	ectonucleotide pyrophosphatase/phosphodiesterase 3	Enpp3	54410	P97675 /// Q9QYV2	0.994424	0.364426	0.441134	0.347638	0.129928	0.150271	0.624126	0.999943	0.0316037	0.0474259
1367906_at	Rn.9816	acid phosphatase 2, lysosomal	Acp2	24162	P20611 /// Q642D2	0.731106	0.540449	0.544227	0.72812	0.175012	0.11477	0.840756	0.999943	0.591926	0.378501
1367907_a_at	Rn.3440	clathrin, light polypeptide (Lcb)	Cltb	116561	P08082	0.521744	0.0197015	0.313494	0.607772	0.0341941	0.325518	0.999571	0.669827	0.027245	0.239383
1367908_at	Rn.98456	glycine cleavage system protein H (aminomethyl carrier)	Gcsh	171133	Q5I0P2 /// Q9QYU8	0.953594	0.728049	0.800749	0.580775	0.722966	0.647083	0.999571	0.999943	0.866491	0.312005
1367909_at	Rn.177518	dicarbonyl L-xylulose reductase	Dcxr	171408	Q920P0	0.672043	0.478462	0.686359	0.3405	0.492963	0.161095	0.982508	0.326823	0.939007	0.0727796
1367910_at	Rn.9774	MAD homolog 4 (Drosophila)	Smad4	50554	O70437	0.263664	0.0558011	0.390438	0.214305	0.00177419	0.0144156	0.00902285	0.954342	0.335225	0.876738
1367911_at	Rn.95104	isocitrate dehydrogenase 3 (NAD+) alpha	Idh3a	114096	Q99NA5	0.450747	0.957251	0.635624	0.232574	0.386014	0.875123	0.884363	0.999943	0.105906	0.585345
1367912_at	Rn.40942	latent transforming growth factor beta binding protein 1	Ltbp1	59107	Q00918	0.475684	0.327006	0.657654	0.726029	0.036809	0.0882105	0.492481	0.999943	0.217345	0.522568
1367913_at	Rn.105938	cytoglobin	Cygb	170520	Q921A4	0.483559	0.740596	0.764978	0.371204	0.198109	0.192366	0.999571	0.999943	0.142256	0.140557
1367914_at	Rn.6782	epithelial membrane protein 3	Emp3	81505	Q9QYW5	0.599998	0.681312	0.984896	0.325997	0.245103	0.568965	0.999571	0.999943	0.092767	0.26526
1367915_at	Rn.252	diacylglycerol O-acyltransferase 1	Dgat1	84497	Q8BHI5 /// Q91YB5 /// Q9ERM3	0.0275949	0.755221	0.341524	0.541253	0.0195668	0.116444	0.0032394	0.836599	0.272001	0.057384
1367916_at	Rn.12324	phospholipase C, delta 1	Plcd1	24655	A6Y857 /// P10688	0.418567	0.838184	0.751843	0.246125	0.191645	0.139272	0.993155	0.999943	0.0671412	0.0694121
1367917_at	Rn.91355	cytochrome P450, family 2, subfamily d, polypeptide 2	Cyp2d2	25053	P10634	0.152875	0.607149	0.69994	0.633323	0.119755	0.0214762	0.0369246	0.66178	0.212985	0.758518
1367918_at	Rn.5468	fasciculation and elongation protein zeta 1 (zygin I)	Fez1	81730	P97577	0.340855	0.600734	0.715217	0.245303	0.060009	0.0680144	0.999571	0.999943	0.0409501	0.0553221
1367919_at	Rn.3189	nuclear pore membrane glycoprotein 210	Pom210	58958	P11654	0.875345	0.822443	0.92648	0.260574	0.636902	0.740603	0.249624	0.999943	0.202641	0.175547
1367920_at	Rn.2491	endothelial differentiation, sphingolipid G-protein-coupled receptor, 5	Edg5	29415	P47752 /// Q9ESK0	0.45646	0.585605	0.738773	0.339947	0.102722	0.148524	0.999571	0.999943	0.0681287	0.103653
1367921_at	Rn.6446	integrin-linked kinase-associated serine/threonine phosphatase 2C	Ilkap	64538	Q9Z1Z6	0.0149012	0.784724	0.990634	0.913818	0.0103285	0.00788247	0.0074803	0.999943	0.833921	0.923437
1367922_at	Rn.144585	a disintegrin and metalloproteinase domain 17 (tumor necrosis factor, alpha, converting enzyme)	Adam17	57027	Q9Z1K9	0.728534	0.474693	0.73023	0.887161	0.110914	0.286954	0.999571	0.999943	0.161688	0.417195
1367923_at	Rn.17672	acyl-CoA synthetase bubblegum family member 1	Acsbg1	171410	Q924N5	0.351001	0.63596	0.751843	0.279738	0.0723025	0.0996012	0.999571	0.999943	0.0534979	0.0779725
1367924_at	Rn.154425	phosphofurin acidic cluster sorting protein 1	Pacs1	171444	O88588	0.701997	0.74862	0.71692	0.56847	0.963088	0.764779	0.612901	0.999943	0.286941	0.163778
1367925_at	Rn.10028	major vault protein	Mvp	64681	Q62667	0.542947	0.0197873	0.527787	0.700272	0.0325207	0.563195	0.569783	0.405234	0.00514845	0.0972667
1367926_at	Rn.29754	prohibitin	Phb	25344	P67779	0.329829	0.278986	0.426385	0.407959	0.770776	0.924675	0.999571	0.999943	0.424563	0.571368
1367927_at	Rn.29754	prohibitin	Phb	25344	P67779	0.505661	0.79356	0.733581	0.593185	0.648928	0.880243	0.412314	0.999943	0.343507	0.224445
1367928_at	Rn.202949	myosin, heavy polypeptide 7, cardiac muscle, beta	Myh7	29557	P02564 /// Q9R0H4	0.58516	0.582292	0.387412	0.937957	0.155612	0.0609561	0.999571	0.999943	0.386475	0.106229
1367929_at	Rn.1231	CD59 antigen	Cd59	25407	P27274	0.364835	0.0735253	0.162399	0.427169	0.00542687	0.0124657	0.999571	0.999943	0.00861263	0.0215259
1367930_at	Rn.10928	growth associated protein 43	Gap43	29423	P07936	0.33853	0.600877	0.812087	0.239322	0.0593567	0.108165	0.999571	0.999943	0.040198	0.0739753
1367931_a_at	Rn.64440	polypyrimidine tract binding protein 1	Ptbp1	29497	Q00438 /// Q6P736	0.490374	0.00334225	0.00463132	0.560033	0.000603943	0.00083784	0.999571	0.999943	0.000484394	0.000656326
1367932_at	Rn.5106	3-hydroxy-3-methylglutaryl-Coenzyme A synthase 1	Hmgcs1	29637	P17425	0.357055	0.517277	0.339174	0.56789	0.0454316	0.678559	0.185555	0.133529	0.696583	0.0594113
1367933_at	Rn.56270	S-adenosylmethionine decarboxylase 1	Amd1	81640	P17708	0.825895	0.325415	0.991996	0.954914	0.0753849	0.816428	0.999571	0.610967	0.0937006	0.965341
1367934_at	Rn.6172	ribosomal protein L39	Rpl39	25347	P62893	0.502877	0.551798	0.957641	0.715392	0.941115	0.484922	0.999571	0.999943	0.636977	0.769451
1367935_at	Rn.54978	smu-1 suppressor of mec-8 and unc-52 homolog (C. elegans)	Smu1	117541	Q99M63	0.81004	0.576301	0.41332	0.402231	0.275484	0.220261	0.954024	0.254018	0.0858274	0.565055
1367936_at	Rn.4190	serine/threonine kinase 10	Stk10	29398	Q62830	0.601662	0.5183	0.930627	0.291628	0.687631	0.653909	0.914419	0.999943	0.776153	0.244679
1367937_at	Rn.19959	myo-inositol oxygenase	Miox	252899	Q9QXN4	0.393688	0.0386902	0.0601992	0.256839	0.00364948	0.00563667	0.0458973	0.999943	0.164102	0.204395
1367938_at	Rn.3967	UDP-glucose dehydrogenase	Ugdh	83472	O70199	0.162722	0.335888	0.793195	0.852428	0.0054217	0.103482	0.0719028	0.386587	0.163598	0.53599
1367939_at	Rn.902	retinol binding protein 1, cellular	Rbp1	25056	P02696	0.000283684	7.57698e-05	0.000176448	0.00642467	0.457571	0.685722	0.102939	0.999943	0.0193354	0.0426108
1367940_at	Rn.12959	chemokine orphan receptor 1	Cmkor1	84348	O89039 /// Q9JLZ0	0.351001	0.700245	0.743838	0.031313	0.0872453	0.0954824	0.00212103	0.999943	0.0344336	0.0546975
1367941_at	Rn.18266	transcription factor A, mitochondrial	Tfam	83474	Q91ZW1 /// Q9ES32 /// Q9JI45	0.321204	0.237545	0.893387	0.983076	0.715643	0.117543	0.366746	0.361815	0.0687367	0.856938
1367942_at	Rn.171928	acid phosphatase 5, tartrate resistant	Acp5	25732	P29288	0.439099	0.0694401	0.0953262	0.221223	0.00805897	0.0110179	0.043492	0.999943	0.383711	0.422505
1367943_at	Rn.8395	nuclear factor of kappa light chain gene enhancer in B-cells inhibitor, beta	Nfkbib	81525	Q5U342 /// Q9JIA3	0.342935	0.218788	0.415329	0.295724	0.588706	0.858524	0.999571	0.999943	0.558613	0.827806
1367944_at	Rn.11224	carbohydrate sulfotransferase 10	Chst10	140568	O54702	0.345066	0.613832	0.740561	0.33483	0.0650306	0.0896223	0.999571	0.999943	0.0763422	0.103078
1367945_at	Rn.11992	ATX1 (antioxidant protein 1) homolog 1 (yeast)	Atox1	84355	Q9WUC4	0.811878	0.490833	0.44258	0.168374	0.386104	0.238668	0.0969115	0.999943	0.015145	0.0113603
1367946_at	Rn.11170	PDZ and LIM domain 1 (elfin)	Pdlim1	54133	P52944	0.0680881	0.118623	0.978976	0.296393	0.584063	0.0306848	0.00292717	0.254741	0.00687587	0.216635
1367947_at	Rn.11089	protein kinase, AMP-activated, gamma 1 non-catalytic subunit	Prkag1	25520	P80385	0.189829	0.059526	0.198174	0.518732	0.554134	0.996965	0.432601	0.999943	0.0596093	0.180664
1367948_a_at	Rn.88869	kinase insert domain protein receptor	Kdr	25589	O08775 /// Q5PQU0	0.0412998	0.200654	0.0505016	0.000135204	0.228714	0.870553	0.0253759	0.999943	0.00230483	0.0195345
1367949_at	Rn.10015	proenkephalin 1	Penk1	29237	P04094 /// Q53X05	0.748222	0.93921	0.846077	0.333566	0.790091	0.495089	0.881894	0.999943	0.294032	0.154772
1367950_at	Rn.8844	solute carrier family 22 (organic cation transporter), member 5	Slc22a5	29726	O70594	0.284091	0.971853	0.74217	0.870226	0.0960392	0.283975	0.204484	0.999943	0.892743	0.456356
1367951_at	Rn.9738	phosphoglycerate mutase 2	Pgam2	24959	P16290	0.336929	0.680403	0.77513	0.270559	0.0729225	0.0969676	0.999571	0.999943	0.0562267	0.0788389
1367952_at	Rn.26430	low density lipoprotein receptor-related protein 2	Lrp2	29216	P98158	0.589555	0.510245	0.298411	0.514694	0.681007	0.255346	0.999571	0.999943	0.740176	0.288473
1367953_at	Rn.8883	TYRO3 protein tyrosine kinase 3	Tyro3	25232	P55146	0.435361	0.546646	0.729478	0.323771	0.0754409	0.120805	0.999571	0.999943	0.0514501	0.0859614
1367954_at	Rn.88489	glial cell line derived neurotrophic factor family receptor alpha 1	Gfra1	25454	O35748 /// Q62997	0.272771	0.89944	0.460744	0.980734	0.12446	0.807933	0.243271	0.852367	0.850544	0.147351
1367955_at	Rn.7181	RAB4B, member RAS oncogene family	Rab4b	50866	P51146	0.565705	0.338893	0.464961	0.584837	0.368462	0.4563	0.47305	0.999943	0.046089	0.0729964
1367956_at	Rn.5653	neurochondrin	Ncdn	89791	O35095 /// Q5PQW2	0.387684	0.924983	0.973991	0.887161	0.307656	0.290521	0.471716	0.999943	0.775926	0.836069
1367957_at	Rn.53900	regulator of G-protein signalling 3	Rgs3	54293	P49797	0.706479	0.637874	0.818768	0.312661	0.881803	0.419615	0.277987	0.999943	0.0726164	0.410652
1367958_at	Rn.43675	abl-interactor 1	Abi1	79249	A2VD09 /// Q9QZM5	0.230457	0.55846	0.401717	0.00130439	0.025516	0.0117462	0.0310444	0.999943	0.000168902	6.99467e-05
1367959_a_at	Rn.4958	sodium channel, voltage-gated, type I, beta	Scn1b	29686	Q00954 /// Q6LE66 /// Q9QXU3	0.659022	0.93193	0.976021	0.465728	0.689435	0.653909	0.449533	0.999943	0.347759	0.398884
1367960_at	Rn.9258	ADP-ribosylation factor-like 4A	Arl4a	29308	P61214	0.775417	0.519008	0.937588	0.38751	0.164829	0.647083	0.456304	0.999943	0.959105	0.410357
1367961_at	Rn.11331	nerve growth factor, gamma	Ngfg	24594	P00758	0.2017	0.347801	0.692383	0.208616	0.00762745	0.0282951	0.999571	0.999943	0.0105574	0.0405415
1367962_at	Rn.17592	actinin alpha 3	Actn3	171009	Q8K551 /// Q8R4I6	0.272379	0.707395	0.769032	0.491627	0.051316	0.0645007	0.719806	0.999943	0.205589	0.21918
1367963_at	Rn.9444	G protein beta subunit-like	Gbl	64226	Q4QRA0 /// Q9Z2K5	0.381541	0.694593	0.735687	0.239325	0.105539	0.105601	0.0362115	0.999943	0.240668	0.30915
1367964_at	Rn.9924	troponin I type 2 (skeletal, fast)	Tnni2	29389	P27768	0.76561	0.406479	0.458644	0.412085	0.285145	0.279335	0.999571	0.999943	0.628232	0.610217
1367965_at	Rn.5025	solute carrier family 9, member 1	Slc9a1	24782	P26431 /// Q8R4H8	0.449242	0.445119	0.703963	0.367223	0.0488176	0.103379	0.166001	0.999943	0.787316	0.870972
1367966_at	Rn.10902	dipeptidylpeptidase 3 /// similar to Dipeptidyl-peptidase 3 (Dipeptidyl-peptidase III) (DPP III) (Dipeptidyl aminopeptidase III) (Dipeptidyl arylamidase III)	Dpp3 /// LOC678760		O55096	0.23177	0.0261783	0.668776	0.501063	0.210186	0.383042	0.571188	0.335466	0.0388864	0.804306
1367967_at	Rn.13741	leprecan 1	Lepre1	114200	Q9R1J8	0.357791	0.548831	0.544873	0.752191	0.726395	0.980034	0.761533	0.999943	0.590885	0.360402
1367968_at	Rn.9752	common salivary protein 1	LOC171161	171161	Q63015	0.309737	0.514007	0.715217	0.301277	0.0326411	0.0560315	0.999571	0.999943	0.0409507	0.0721722
1367969_at	Rn.42	peroxiredoxin 6	Prdx6	94167	O35244	0.266767	0.52144	0.864754	0.419279	0.463623	0.156167	0.80682	0.999943	0.911825	0.54676
1367970_at	Rn.203100	profilin 2	Pfn2	81531	Q9EPC6	0.574172	0.527713	0.709779	0.405192	0.102872	0.150642	0.999571	0.999943	0.0617147	0.0952551
1367971_at	Rn.167750	protein tyrosine phosphatase 4a2	Ptp4a2	85237	Q6P9X4	0.0841118	0.00604983	0.69862	0.00137622	6.56578e-05	0.0103229	0.138096	0.0760336	2.42494e-06	0.000219359
1367972_at	Rn.32934	cullin associated and neddylation disassociated 1	Cand1	117152	P97536	0.276585	0.540449	0.729	0.978085	0.030409	0.0523694	0.250273	0.999943	0.362445	0.527026
1367973_at	Rn.4772	chemokine (C-C motif) ligand 2	Ccl2	24770	P14844	0.46711	0.44204	0.66946	0.340495	0.0509171	0.0914436	0.999571	0.999943	0.0374366	0.0702808
1367974_at	Rn.6589	annexin A3	Anxa3	25291	P14669 /// Q6TXF2	0.186779	0.271999	0.750301	0.00571712	0.733033	0.0410001	0.000104231	0.275326	0.000160899	0.0125893
1367975_at	Rn.6589	annexin A3	Anxa3	25291	P14669 /// Q6TXF2	0.569322	0.657453	0.744258	0.6236	0.916707	0.919821	0.516753	0.999943	0.255563	0.270689
1367976_at	Rn.28991	tripeptidyl peptidase II	Tpp2	81815	Q64560	0.82595	0.236191	0.695463	0.878054	0.056666	0.251833	0.999571	0.999943	0.0549329	0.28892
1367977_at	Rn.1827	synuclein, alpha	Snca	29219	P37377 /// Q3LVE5	0.414257	0.558581	0.732823	0.282226	0.0738839	0.117883	0.999571	0.999943	0.0430804	0.0733765
1367978_at	Rn.10731	adenylate cyclase 2	Adcy2	81636	P26769	0.400197	0.501046	0.829766	0.455603	0.051878	0.165277	0.999571	0.999943	0.0623111	0.244203
1367979_s_at	Rn.107152	cytochrome P450, subfamily 51	Cyp51	25427	Q64654	0.536198	0.011537	0.89566	0.250356	0.0222094	0.344821	0.801355	0.0242419	0.0543207	0.0904437
1367980_at	Rn.5876	rabaptin, RAB GTPase binding effector protein 1	Rabep1	54190	O35550	0.621278	0.0246108	0.0369641	0.23857	0.031883	0.0447412	0.639998	0.999943	0.120915	0.146232
1367981_at	Rn.5876	rabaptin, RAB GTPase binding effector protein 1	Rabep1	54190	O35550	0.520818	0.95532	0.990178	0.389976	0.488942	0.436338	0.999571	0.999943	0.362954	0.326787
1367982_at	Rn.97126	aminolevulinic acid synthase 1	Alas1	65155	P13195 /// Q2XTB1	0.621361	0.47453	0.775934	0.0454794	0.0855178	0.909725	0.106045	0.585627	0.003088	0.0592037
1367983_at	Rn.16664	flap structure-specific endonuclease 1	Fen1	84490	Q5XIP6 /// Q9JHW7	0.699596	0.632842	0.841768	0.273807	0.271374	0.441544	0.69001	0.999943	0.0510858	0.093889
1367984_at	Rn.93	CTD-binding SR-like rA1	LOC56081	56081	Q63624	0.275681	0.315575	0.397974	0.288233	0.011868	0.0167348	0.999571	0.999943	0.0191384	0.028841
1367985_at	Rn.32517	aminolevulinic acid synthase 2	Alas2	25748	Q63147 /// Q642C1	0.60003	0.842564	0.703443	0.191775	0.372101	0.154409	0.0634057	0.999943	0.10374	0.318076
1367986_at	Rn.6332	prostaglandin F2 receptor negative regulator	Ptgfrn	29602	Q62786	0.828238	0.643026	0.999186	0.468424	0.75024	0.804847	0.632462	0.999943	0.152904	0.434307
1367987_at	Rn.10979	arginyl aminopeptidase (aminopeptidase B)	Rnpep	81761	O09175 /// Q6P7D2	0.656755	0.788276	0.668776	0.590846	0.377432	0.140068	0.586878	0.999943	0.804524	0.694045
1367988_at	Rn.2184	cytochrome P450, family 2, subfamily c, polypeptide 23	Cyp2c23	83790	P24470 /// Q68G40	0.488982	0.419417	0.137668	0.313049	0.0500528	0.154896	0.999571	0.029847	0.0319071	0.273843
1367989_at	Rn.1314	solute carrier family 2 (facilitated glucose transporter), member 4	Slc2a4	25139	P19357	0.400362	0.59374	0.759181	0.362189	0.0826608	0.13165	0.999571	0.999943	0.0794118	0.130685
1367990_at	Rn.19693	crystallin, beta B3	Crybb3	64349	P02524	0.694523	0.524915	0.635624	0.62429	0.140018	0.135341	0.999571	0.999943	0.115066	0.1121
1367991_at	Rn.22161	glucosidase 1	Gcs1	78947	O88941	0.819808	0.781537	0.271421	0.482918	0.9454	0.133304	0.999571	0.68534	0.677013	0.282213
1367992_at	Rn.6173	secretory granule neuroendocrine protein 1	Sgne1	25719	P27682	0.824878	0.865291	0.295458	0.875726	0.628034	0.074667	0.999571	0.640378	0.692101	0.07585
1367993_at	Rn.22069	restin (Reed-Steinberg cell-expressed intermediate filament-associated protein)	Rsn	65201	Q4V8P6 /// Q5G6W1 /// Q9JK25	0.357963	0.199165	0.0260901	0.180814	0.487807	0.074667	0.943203	0.773407	0.979195	0.165458
1367994_at	Rn.158382	dihydropyrimidine dehydrogenase	Dpyd	81656	O89000	0.163005	0.105978	0.471806	0.0483577	0.907591	0.445751	0.000628458	0.999943	0.000424536	0.00293199
1367995_at	Rn.3001	catalase	Cat	24248	P04762	0.875294	0.465251	0.316325	0.732167	0.287621	0.136981	0.994548	0.999943	0.101737	0.0692847
1367996_a_at	Rn.10776	latrophilin 1	Lphn1	65096	O88917	0.442413	0.0943261	0.0551421	0.360594	0.147408	0.0871789	0.999571	0.999943	0.166738	0.0870113
1367997_at	Rn.37542	ClpB caseinolytic peptidase B homolog (E. coli)	Clpb	65041	Q6IRH7 /// Q9WTT2	0.145271	0.0447781	0.136493	0.111482	0.587713	0.975827	0.999571	0.999943	0.565449	0.953958
1367998_at	Rn.144851	secretory leukocyte peptidase inhibitor /// similar to secretory leukocyte protease inhibitor (predicted)	RGD1563818_predicted /// Slpi		Q9R0Z8 /// Q9WUQ4	0.366378	0.447134	0.692286	1.09384e-05	0.939185	0.773701	1.69333e-06	0.999943	1.52562e-06	2.38773e-06
1367999_at	Rn.101781	aldehyde dehydrogenase 2	Aldh2	29539	P11884	0.474617	0.00233375	0.173892	0.202677	0.00625513	0.203607	0.043492	0.224687	5.58204e-05	0.00422353
1368000_at	Rn.11378	complement component 3	C3	24232	P01026 /// Q9ET19	0.913609	0.436789	0.69862	0.980409	0.225521	0.316261	0.999571	0.297729	0.165069	0.40669
1368001_at	Rn.11313	aortic preferentially expressed gene 1	Apeg1	25381	Q63638	0.332384	0.347801	0.689952	0.289894	0.020344	0.0560314	0.999571	0.999943	0.0219203	0.063687
1368002_at	Rn.3174	mutS homolog 2 (E. coli)	Msh2	81709	P54275	0.266827	0.607701	0.678992	0.811514	0.0383962	0.0365449	0.149615	0.999943	0.688117	0.492642
1368003_at	Rn.10514	aldehyde dehydrogenase family 1, subfamily A2	Aldh1a2	116676	Q63639	0.520875	0.488489	0.767005	0.936875	0.0709373	0.219617	0.937416	0.999943	0.201544	0.579273
1368004_at	Rn.1608	mitochondrial ribosomal protein L23	Mrpl23	64360	Q63750	0.293709	0.113937	0.759107	0.736403	0.497562	0.0704507	0.157341	0.120229	0.0291429	0.907311
1368005_at	Rn.11242	inositol 1,4,5-triphosphate receptor 3	Itpr3	25679	Q63269	0.54953	0.666571	0.970322	0.235407	0.201819	0.443724	0.726267	0.999943	0.0451087	0.100765
1368006_at	Rn.24799	lysosomal-associated protein transmembrane 5	Laptm5	89783	Q6P9Z7 /// Q9JJ55	0.106405	0.514042	0.732823	0.0100165	0.00784802	0.0202367	0.595869	0.999943	0.000862969	0.00259403
1368007_at	Rn.198520	deleted in malignant brain tumors 1 /// similar to deleted in malignant brain tumors 1 isoform a precursor	Dmbt1 /// LOC691969		Q8CIZ5	0.560895	0.570538	0.456944	0.286098	0.922677	0.450711	0.938614	0.999943	0.572929	0.932111
1368008_at	Rn.144589	prominin 1	Prom1	60357	A0JN22 /// Q09LS9 /// Q09LT0 /// Q7TSL4 /// Q91XN5 /// Q9JI49	0.354588	0.593883	0.932179	0.166665	0.587061	0.168862	0.914419	0.999943	0.199867	0.0698881
1368009_at	Rn.18753	glucosamine	Gne	114711	O35826	2.42186e-09	8.60302e-10	1.32395e-09	0.0925063	0.15398	0.449527	1.87114e-08	0.999943	8.29969e-09	9.32716e-09
1368010_at	Rn.18985	protein tyrosine phosphatase, non-receptor type 6	Ptpn6	116689	P81718 /// Q499N7 /// Q8R5H0	0.362444	0.626371	0.71692	0.5876	0.0763019	0.678378	0.969293	0.734731	0.204446	0.862855
1368011_at	Rn.10860	ferredoxin reductase	Fdxr	79122	P56522	0.819805	0.769068	0.73117	0.946901	0.931027	0.726395	0.999571	0.999943	0.655758	0.478953
1368012_at	Rn.5890	telomerase associated protein 1	Tep1	64523	O08653	0.363661	0.553282	0.713485	0.306957	0.738971	0.692053	0.999571	0.999943	0.726924	0.68668
1368013_at	Rn.19672	DNA-damage-inducible transcript 4-like	Ddit4l	140582	Q8VD50	0.673794	0.733723	0.848058	0.527148	0.948766	0.862896	0.534755	0.999943	0.24648	0.318469
1368014_at	Rn.7730	prostaglandin E synthase	Ptges	59103	Q5I0P8 /// Q9JHF3	0.557802	0.497262	0.71692	0.294386	0.0823681	0.153326	0.978539	0.999943	0.0372962	0.071046
1368015_at	Rn.7730	prostaglandin E synthase	Ptges	59103	Q5I0P8 /// Q9JHF3	0.966354	0.554874	0.668776	0.344325	0.345952	0.293354	0.650852	0.999943	0.0581334	0.0707044
1368016_at	Rn.163081	peroxisomal trans-2-enoyl-CoA reductase	Pecr	113956	Q9WVK3	0.33002	0.0695573	0.120782	0.00730894	0.00378389	0.0068986	0.000421894	0.999943	0.210825	0.164934
1368017_at	Rn.6336	lectin, galactose binding, soluble 7	Lgals7	29518	P97590	0.41344	0.585291	0.726637	0.292662	0.0848339	0.106797	0.999571	0.999943	0.0514104	0.0736368
1368018_at	Rn.6383	muskelin 1, intracellular mediator containing kelch motifs	Mkln1	83536	Q99PV3	0.305439	0.568364	0.14067	0.197057	0.448535	0.466026	0.999571	0.693331	0.287538	0.667282
1368019_at	Rn.11008	FK506 binding protein 12-rapamycin associated protein 1	Frap1	56718	P42346	0.516442	0.528247	0.755457	0.681954	0.839768	0.810517	0.50888	0.999943	0.138483	0.335562
1368020_at	Rn.10288	mevalonate (diphospho) decarboxylase	Mvd	81726	Q62967 /// Q642E5 /// Q71V32 /// Q99PJ4	0.375297	0.656622	0.195794	0.29287	0.0910738	0.0167415	0.999571	0.679847	0.0661215	0.0126521
1368021_at	Rn.40222	alcohol dehydrogenase 1 (class I)	Adh1	24172	P06757 /// Q64564 /// Q8K571	0.0130541	0.10656	0.249016	0.000943622	0.133368	0.0896237	0.571285	0.999943	0.0296629	0.0225931
1368022_at	Rn.42902	inositol polyphosphate phosphatase-like 1	Inppl1	65038	Q9R1V2 /// Q9WVR3	0.735175	0.628631	0.772275	0.861157	0.293333	0.95295	0.981629	0.9689	0.676121	0.514114
1368023_at	Rn.44920	quiescin Q6	Qscn6	84491	Q6IUU3	0.0572824	0.679189	0.757092	0.951834	0.0394862	0.0124657	0.0325408	0.999943	0.656797	0.574131
1368024_at	Rn.44920	quiescin Q6	Qscn6	84491	Q6IUU3	0.704321	0.680314	0.751086	0.598633	0.950124	0.943866	0.999571	0.999943	0.949534	0.960668
1368025_at	Rn.9775	DNA-damage-inducible transcript 4	Ddit4	140942	Q8VHZ9	0.975338	0.326757	0.729529	0.0804697	0.106977	0.484922	0.062548	0.999943	0.382688	0.0928492
1368026_at	Rn.29462	hepatoma-derived growth factor, related protein 2	Hdgfrp2	171073	Q5PPH2 /// Q68G63 /// Q925G1	0.67861	0.535901	0.575821	0.203643	0.148162	0.111975	0.456409	0.999943	0.0260069	0.0236687
1368027_at	Rn.16283	thromboxane A synthase 1	Tbxas1	24886	P49430	0.636232	0.6156	0.561242	0.406066	0.213296	0.0997355	0.999571	0.999943	0.10678	0.0669591
1368028_at	Rn.11086	peripherin 1	Prph1	24688	P21807 /// Q496Z5	0.524698	0.566277	0.675681	0.28745	0.118092	0.107377	0.99049	0.999943	0.0465829	0.0590413
1368029_at	Rn.4368	guanine nucleotide binding protein, alpha inhibiting 3 /// guanine nucleotide binding protein, alpha inhibiting 1	Gnai1 /// Gnai3		P08753 /// P10824 /// Q45QM8	0.622917	0.118623	0.136587	0.243428	0.0997458	0.109681	0.657579	0.999943	0.514631	0.496672
1368030_at	Rn.4368	guanine nucleotide binding protein, alpha inhibiting 3 /// guanine nucleotide binding protein, alpha inhibiting 1	Gnai1 /// Gnai3		P08753 /// P10824 /// Q45QM8	0.283154	0.529948	0.937414	0.252301	0.0293259	0.101825	0.0152109	0.999943	0.552019	0.155559
1368031_at	Rn.9517	nucleolar and coiled-body phosphoprotein 1	Nolc1	64896	A0JN19 /// P41777	0.416259	0.959119	0.314068	0.446623	0.32888	0.475409	0.999571	0.56647	0.431845	0.369961
1368032_at	Rn.9517	nucleolar and coiled-body phosphoprotein 1	Nolc1	64896	A0JN19 /// P41777	0.345066	0.553915	0.0846095	0.241277	0.658768	0.202983	0.999571	0.528306	0.447897	0.323433
1368033_at	Rn.9517	nucleolar and coiled-body phosphoprotein 1	Nolc1	64896	A0JN19 /// P41777	0.247864	0.641234	0.924167	0.164806	0.21323	0.120062	0.999571	0.999943	0.158241	0.0891104
1368034_at	Rn.11090	chromogranin B	Chgb	24259	O35314	0.388621	0.500576	0.720609	0.318843	0.0494689	0.0933773	0.999571	0.999943	0.0417902	0.078731
1368035_a_at	Rn.11386	protein tyrosine phosphatase, receptor type, F	Ptprf	360406	Q4JFC5 /// Q4JFC6 /// Q4JFJ1 /// Q62917 /// Q62990 /// Q64604	0.380301	0.42068	0.521245	0.515637	0.841825	0.880129	0.191851	0.999943	0.0499199	0.0730328
1368036_at	Rn.11386	protein tyrosine phosphatase, receptor type, F	Ptprf	360406	Q4JFC5 /// Q4JFC6 /// Q4JFJ1 /// Q62917 /// Q62990 /// Q64604	0.283751	0.0181893	0.00430082	0.922184	0.100342	0.0347936	0.229964	0.979588	0.00842121	0.00159346
1368037_at	Rn.3425	carbonyl reductase 1	Cbr1	29224	O35383 /// P47727 /// Q9QZI4 /// Q9QZI5 /// Q9QZI6	0.362444	0.519388	0.747634	0.784316	0.850549	0.505911	0.333248	0.999943	0.169935	0.398892
1368038_at	Rn.6258	synaptojanin 2 binding protein	Synj2bp	64531	A0JN00 /// Q9WVJ4	0.41395	0.00915761	0.0505016	0.35456	0.0272504	0.090242	0.999571	0.999943	0.0290407	0.0833447
1368039_at	Rn.6258	synaptojanin 2 binding protein	Synj2bp	64531	A0JN00 /// Q9WVJ4	0.340469	0.615202	0.734996	0.523793	0.0634386	0.0830203	0.139843	0.999943	0.965193	0.941648
1368040_at	Rn.6258	synaptojanin 2 binding protein	Synj2bp	64531	A0JN00 /// Q9WVJ4	0.297137	0.214482	0.71692	0.688269	0.769477	0.428971	0.578711	0.958523	0.139666	0.753467
1368041_at	Rn.6258	synaptojanin 2 binding protein	Synj2bp	64531	A0JN00 /// Q9WVJ4	0.621312	0.147206	0.319619	0.809611	0.0265219	0.0550895	0.999571	0.999943	0.0375859	0.0740154
1368042_a_at	Rn.170058	high mobility group box 1 /// similar to High mobility group protein 1 (HMG-1) (predicted) /// similar to Hmgb1 protein (predicted) /// hypothetical protein LOC678705 /// similar to High mobility group protein 1 (HMG-1) (High mobility group protein B1) (A	Hmgb1 /// LOC678705 /// LOC679451 /// LOC679571 /// LOC680054 /// LOC680765 /// LOC680968 /// LOC681718 /// LOC685520 /// RGD1562312_predicted /// RGD1563012_predicted /// RGD1563786_predicted		P63159 /// Q7TPK9	0.0650901	0.0192921	0.0373942	0.00135009	0.651621	0.79861	0.179533	0.999943	0.137135	0.113777
1368043_at	Rn.144614	sorting nexin 1	Snx1	84471	Q99N27	0.329829	0.353783	0.617048	0.0487045	0.908684	0.80243	0.440445	0.999943	0.210929	0.118208
1368044_at	Rn.45602	secretogranin 2	Scg2	24765	P10362 /// Q6P7R4 /// Q8CGL8	0.322389	0.325938	0.535674	0.506152	0.0179119	0.0355909	0.907044	0.999943	0.0404656	0.0734795
1368045_at	Rn.2789	solute carrier family 31 (copper transporters), member 1	Slc31a1	171135	Q9JK41	0.305977	0.0346184	0.722963	0.320828	0.151271	0.425345	0.0405661	0.285904	0.00230773	0.0799716
1368046_at	Rn.2789	solute carrier family 31 (copper transporters), member 1	Slc31a1	171135	Q9JK41	0.275918	0.936572	0.451231	0.0745802	0.116398	0.019861	0.00251236	0.642818	0.0309915	0.303356
1368047_at	Rn.3587	solute carrier family 13 (sodium-dependent dicarboxylate transporter), member 3	Slc13a3	64846	A2VD10 /// Q9Z0Z5	0.141145	0.43433	0.911394	0.0792601	0.006708	0.0464929	0.999571	0.934185	0.00442979	0.0423462
1368048_at	Rn.91257	serine (or cysteine) peptidase inhibitor, clade A, member 3K	Serpina3k	24794	P05545	0.170045	0.973437	0.978481	0.94378	0.0505315	0.071747	0.100534	0.999943	0.972348	0.905139
1368049_at	Rn.7102	t-complex protein 1	Tcp1	24818	P28480	0.584686	0.272934	0.294776	0.98733	0.0406702	0.0487472	0.966245	0.999943	0.0818713	0.0889317
1368050_at	Rn.12962	cyclin L1	Ccnl1	114121	Q9R1Q2	0.158447	0.410519	0.841768	0.206036	0.406439	0.0446672	0.00346649	0.54318	0.0133438	0.147351
1368051_at	Rn.203283	hydroxysteroid (17-beta) dehydrogenase 12	Hsd17b12	84013	Q6P7R8	0.126565	0.594813	0.807863	0.108785	0.016449	0.0336718	0.999571	0.999943	0.0184315	0.041701
1368052_at	Rn.6087	tetraspanin 8	Tspan8	171048	O55158	0.127752	0.595759	0.783827	0.289888	0.0166261	0.0319509	0.641963	0.999943	0.052334	0.0934842
1368053_at	Rn.31803	par-3 (partitioning defective 3) homolog (C. elegans)	Pard3	81918	Q9Z340	0.110766	0.637874	0.704965	0.598066	0.0745159	0.121957	0.183652	0.999943	0.982979	0.812216
1368054_at	Rn.44161	lamin A	Lmna	60374	O35829 /// P48679 /// P70482 /// Q6P6U3	0.95655	0.55306	0.675644	0.292662	0.333589	0.294862	0.499715	0.999943	0.0451497	0.0609736
1368055_a_at	Rn.44161	lamin A	Lmna	60374	O35829 /// P48679 /// P70482 /// Q6P6U3	0.712528	0.572097	0.671202	0.0613089	0.210437	0.163616	0.110287	0.999943	0.00893201	0.00819324
1368056_at	Rn.5875	tuberous sclerosis 2	Tsc2	24855	P49816	0.286522	0.97497	0.982492	0.557363	0.113243	0.116559	0.0902921	0.999943	0.483127	0.555575
1368057_at	Rn.7024	ATP-binding cassette, sub-family D (ALD), member 3	Abcd3	25270	P16970	0.909719	0.447025	0.178664	0.273715	0.148043	0.0574088	0.305709	0.999943	0.881187	0.501427
1368058_at	Rn.88640	scaffold attachment factor B	Safb	64196	O88453	0.438257	0.516547	0.750297	0.354572	0.0644843	0.149418	0.999571	0.999943	0.0495407	0.120228
1368059_at	Rn.24561	crystallin, mu	Crym	117024	Q9QYU4	0.381302	0.296587	0.908459	0.094066	0.0231507	0.188138	0.00914524	0.700197	0.487686	0.0677432
1368060_at	Rn.6987	heat-responsive protein 12	Hrsp12	65151	P52759	0.231595	0.524869	0.0794828	0.157596	0.021424	0.00202986	0.00423276	0.580965	0.304002	0.524931
1368061_at	Rn.11071	potassium voltage-gated channel, subfamily H (eag-related), member 1	Kcnh1	65198	Q63472	0.356117	0.594813	0.764866	0.380935	0.0655402	0.106427	0.999571	0.999943	0.0872129	0.146276
1368062_at	Rn.10959	adaptor-related protein complex 3, mu 1 subunit	Ap3m1	171126	P53676 /// Q6IRG9	0.767551	0.585206	0.544873	0.494526	0.260187	0.123109	0.598515	0.999943	0.996515	0.612863
1368063_a_at	Rn.48752	splicing factor YT521-B	Yt521	170956	Q9QY02	0.739895	0.855719	0.945926	0.538387	0.528711	0.79589	0.999571	0.999943	0.349387	0.586307
1368064_a_at	Rn.11064	dopa decarboxylase	Ddc	24311	P14173 /// Q62819	0.551906	0.553051	0.222953	0.765875	0.115095	0.208075	0.650157	0.107352	0.585248	0.0598917
1368065_at	Rn.30044	GIPC PDZ domain containing family, member 1	Gipc1	83823	Q9Z254	0.272353	0.993248	0.95558	0.0513567	0.09269	0.0997355	0.679838	0.999943	0.0266433	0.0333699
1368066_at	Rn.14598	BCL2-antagonist/killer 1	Bak1	116502	Q9JK59	0.63145	0.587269	0.809351	0.835024	0.181299	0.341104	0.833291	0.999943	0.615066	0.892444
1368067_at	Rn.64671	zinc finger protein 148	Zfp148	58820	Q62806	0.47705	0.999947	0.737988	0.636596	0.38115	0.804616	0.999571	0.999943	0.599643	0.950067
1368068_a_at	Rn.17106	protein kinase C and casein kinase substrate in neurons 2	Pacsin2	124461	Q6IRI3 /// Q9QY17	0.93116	0.4814	0.671202	0.966412	0.275877	0.376671	0.999571	0.999943	0.247837	0.348589
1368069_at	Rn.38393	SHANK-associated RH domain interacting protein	Sharpin	81859	Q9EQL9	0.669796	0.721495	0.601318	0.887372	0.958507	0.515791	0.999571	0.999943	0.782846	0.320274
1368070_at	Rn.20291	syntaxin 8	Stx8	59074	Q9Z2Q7	0.387584	0.657957	0.764978	0.402552	0.0987167	0.127464	0.999571	0.999943	0.125924	0.158766
1368071_at	Rn.11802	MOCO sulphurase C-terminal domain containing 2	Mosc2	171451	O88994	0.692973	0.493283	0.777939	0.960593	0.113038	0.359179	0.999571	0.999943	0.271854	0.709058
1368072_at	Rn.8897	B-cell translocation gene 3	Btg3	54230	A0JPM2 /// O88677	0.546675	0.962439	0.921085	0.331737	0.514953	0.597946	0.999571	0.999943	0.271818	0.339676
1368073_at	Rn.6396	interferon regulatory factor 1	Irf1	24508	P23570 /// Q6DGG4 /// Q812C5 /// Q812C6	0.802346	0.0314116	0.891443	0.471407	0.0265457	0.94459	0.605623	0.119574	0.00425221	0.31145
1368074_at	Rn.29908	galactose-4-epimerase, UDP	Gale	114860	Q4QRB0	0.875627	0.978718	0.790701	0.255323	0.831053	0.546439	0.237852	0.999943	0.121059	0.261938
1368075_at	Rn.48656	lysosomal acid lipase 1	Lip1	25055	Q64194 /// Q6IMY6	0.372414	0.0347065	0.808263	0.145837	0.00280275	0.132488	0.0146692	0.16788	0.356461	0.108248
1368076_at	Rn.11059	von Hippel-Lindau syndrome homolog	Vhl	24874	Q64259	0.900215	0.46572	0.69237	0.370279	0.272139	0.293588	0.555385	0.323226	0.0430798	0.919799
1368077_at	Rn.33703	fructose-1,6- biphosphatase 1	Fbp1	24362	P19112	0.341076	0.561634	0.741805	0.0938258	0.61232	0.447047	0.00612314	0.999943	0.013277	0.0278643
1368078_at	Rn.6376	endothelial cell-specific molecule 1	Esm1	64536	P97682	0.348254	0.394044	0.529875	0.524313	0.0258188	0.0410001	0.982642	0.999943	0.0474924	0.0740174
1368079_at	Rn.11185	pyruvate dehydrogenase kinase, isoenzyme 1	Pdk1	116551	Q5FVT5 /// Q63065	0.351001	0.199567	0.732823	0.446743	0.512963	0.524588	0.122173	0.83037	0.0249965	0.14574
1368080_at	Rn.3504	response gene to complement 32	Rgc32	117183	Q9Z2P4	0.294021	0.59679	0.75132	0.238779	0.0442839	0.0688238	0.999571	0.999943	0.039949	0.0676365
1368081_at	Rn.13115	ATP-binding cassette, sub-family A (ABC1), member 2	Abca2	79248	Q9ESR9	0.33783	0.540449	0.59773	0.0637855	0.662548	0.862529	0.513837	0.999943	0.0931086	0.161143
1368082_at	Rn.9860	solute carrier family 4, member 2	Slc4a2	24780	P23347 /// Q6LCN9 /// Q9JJS4	0.350084	0.000784154	0.00540227	0.0344455	8.25693e-05	0.000482753	0.280582	0.999943	4.81821e-06	1.92556e-05
1368083_at	Rn.23255	cyclin H	Ccnh	84389	Q9R1A0	0.96273	0.834966	0.74808	0.291644	0.844271	0.555653	0.419114	0.999943	0.107061	0.450239
1368084_at	Rn.6077	deoxyribonuclease I	Dnase1	25633	P21704	0.309089	0.829452	0.962828	0.107403	0.0842376	0.13006	0.866906	0.999943	0.0328032	0.0577661
1368085_at	Rn.11137	GTP cyclohydrolase I feedback regulator	Gchfr	171128	P70552	0.12581	0.473115	0.238499	0.0867848	0.222812	0.665599	0.999571	0.999943	0.215033	0.658575
1368086_a_at	Rn.10211	lanosterol synthase	Lss	81681	P48450	0.000143486	0.000136655	0.000270437	0.0133185	0.90984	0.820345	0.0212334	0.999943	0.0201929	0.0336604
1368087_a_at	Rn.11310	protein tyrosine phosphatase, non-receptor type 21	Ptpn21	171070	Q62728	0.477776	0.372541	0.0620246	0.162508	0.530672	0.0849424	0.586246	0.818271	0.618673	0.419115
1368088_at	Rn.10749	cyclin-dependent kinase 5	Cdk5	140908	Q03114	0.387584	0.801063	0.903425	0.271007	0.145428	0.193501	0.999571	0.999943	0.0758613	0.108186
1368089_at	Rn.10044	phosphodiesterase 2A, cGMP-stimulated	Pde2a	81743	Q01062	0.307605	0.652975	0.198666	0.390674	0.0560636	0.00958182	0.997962	0.693896	0.11745	0.0237531
1368090_at	Rn.10395	periaxin	Prx	78960	Q63425	0.348531	0.917669	0.86488	0.239421	0.236315	0.310669	0.999571	0.999943	0.126439	0.178396
1368091_at	Rn.3066	5-oxoprolinase (ATP-hydrolysing)	Oplah	116684	P97608	0.586777	0.0016915	0.00107997	0.00125633	0.00302153	0.00184071	0.00268747	0.999943	0.963335	0.650887
1368092_at	Rn.9195	fumarylacetoacetate hydrolase	Fah	29383	P25093	0.901018	0.177323	0.415329	0.529281	0.0520999	0.11566	0.999571	0.999943	0.0272148	0.0642543
1368093_at	Rn.54399	myosin, heavy polypeptide 6, cardiac muscle, alpha	Myh6	29556	P02563 /// P02564 /// Q7TQB6	0.526855	0.162757	0.740561	0.340868	0.0230276	0.190086	0.999571	0.693896	0.0135352	0.105165
1368094_at	Rn.25076	SECIS binding protein 2	Secisbp2	79049	Q9QX72	0.484635	0.510265	0.587479	0.24265	0.83918	0.735424	0.854536	0.999943	0.573539	0.691409
1368095_at	Rn.60	adenylate kinase 3	Ak3	26956	P29411 /// Q6P2A5	0.954886	0.0323102	0.366673	0.836997	0.0170586	0.112334	0.999571	0.782501	0.0123726	0.0831225
1368096_at	Rn.4323	RAB7, member RAS oncogene family-like 1	Rab7l1	171122	Q63481 /// Q66HQ8	0.542582	0.925042	0.347511	0.934465	0.390766	0.340979	0.824874	0.495227	0.980135	0.0929629
1368097_a_at	Rn.55126	reticulon 1	Rtn1	116644	Q64548	0.823214	0.469208	0.659466	0.41609	0.13499	0.195525	0.9628	0.999943	0.0481522	0.0772987
1368098_a_at	Rn.11169	small nuclear ribonucleoprotein N	Snrpn	81781	P63164 /// Q9WU11	0.294403	0.936572	0.920714	0.511246	0.0950258	0.103771	0.780386	0.999943	0.396324	0.377343
1368099_at	Rn.19943	CLIP associating protein 2	Clasp2	114514	Q99JD4	0.82595	0.339818	0.307647	0.904852	0.187468	0.149555	0.999571	0.999943	0.0878128	0.0802128
1368100_at	Rn.7291	phosphate cytidylyltransferase 2, ethanolamine	Pcyt2	89841	O88637	0.528129	0.864084	0.406778	0.617309	0.321418	0.429411	0.462743	0.511472	0.743546	0.0702808
1368101_at	Rn.2892	calmodulin 3	Calm3	24244	P62161	0.219885	0.885205	0.750674	0.884056	0.0893511	0.170195	0.22953	0.999943	0.985791	0.735549
1368102_at	Rn.10186	hydroxysteroid 11-beta dehydrogenase 2	Hsd11b2	25117	P50233 /// Q58F95	0.222061	0.330932	0.468884	0.208016	0.736356	0.627473	0.999571	0.999943	0.849393	0.741075
1368103_at	Rn.8398	ATP-binding cassette, sub-family G (WHITE), member 1	Abcg1	85264	Q9EPG9	0.130019	0.744577	0.582588	2.32774e-05	0.0674923	0.251275	0.000667655	0.999943	2.71759e-05	0.000103947
1368104_at	Rn.5872	tetraspanin 2	Tspan2	64521	Q9JJW1	0.329638	0.456375	0.722687	0.373986	0.0281187	0.0679181	0.999571	0.999943	0.042276	0.0973428
1368105_at	Rn.5872	tetraspanin 2	Tspan2	64521	Q9JJW1	0.377364	0.904756	0.954705	0.27939	0.177597	0.21264	0.999571	0.999943	0.109751	0.137251
1368106_at	Rn.12100	polo-like kinase 2 (Drosophila)	Plk2	83722	Q9R012	0.155821	0.530662	0.0893671	0.585511	0.0140046	0.73568	0.293118	0.0350534	0.107486	0.07585
1368107_at	Rn.3248	Prolactin family 3, subfamily c, member 1	Prl3c1	58937	Q9QUL0	0.312242	0.75321	0.893427	0.24739	0.07282	0.111257	0.999571	0.999943	0.0559153	0.0886289
1368108_at	Rn.217524	ATPase, Ca++ transporting, cardiac muscle, fast twitch 1	Atp2a1	116601	Q64578 /// Q78ED1	0.806383	0.532549	0.69237	0.556599	0.199342	0.236518	0.999571	0.999943	0.102195	0.129036
1368109_at	Rn.22706	ST3 beta-galactoside alpha-2,3-sialyltransferase 5	St3gal5	83505	O88830 /// Q68G12	0.844647	0.977576	0.9715	0.104874	0.791914	0.77851	0.0576402	0.999943	0.0428386	0.0642233
1368110_a_at	Rn.9908	synaptic Ras GTPase activating protein 1 homolog (rat)	Syngap1	192117	Q6MGD1 /// Q9QUH6	0.29058	0.500505	0.708347	0.323129	0.0265026	0.0486316	0.999571	0.999943	0.0423739	0.07469
1368111_at	Rn.11149	ankyrin repeat and BTB (POZ) domain containing 2	Abtb2	171440	O08764	0.886969	0.0107984	0.330532	0.94145	0.00508453	0.0913414	0.999571	0.426441	0.00688287	0.115415
1368112_at	Rn.9856	retinal S-antigen	Sag	25539	P15887	0.391222	0.491414	0.648345	0.384872	0.0476739	0.0646945	0.999571	0.999943	0.0483311	0.0724119
1368113_at	Rn.34367	trefoil factor 2 (spasmolytic protein 1)	Tff2	116592	Q09030	0.7736	0.628524	0.845762	0.455994	0.787787	0.977749	0.55759	0.999943	0.138068	0.258873
1368114_at	Rn.15709	fibroblast growth factor 13	Fgf13	84488	Q9ERW3	0.381302	0.753351	0.800322	0.499752	0.122018	0.135917	0.999571	0.999943	0.240974	0.251808
1368115_at	Rn.4513	claudin 3	Cldn3	65130	Q63400	0.230646	0.899851	0.38477	0.171244	0.0921714	0.781431	0.999571	0.729788	0.0760861	0.740791
1368116_a_at	Rn.4042	ribosomal protein S6 kinase, polypeptide 1	Rps6kb1	83840	P67999	0.493722	0.844926	0.248637	0.74075	0.570391	0.280294	0.999571	0.580965	0.910109	0.131579
1368117_at	Rn.11032	gephyrin	Gphn	64845	Q03555	0.135388	0.866309	0.957653	0.403607	0.0325207	0.0600236	0.404352	0.999943	0.235258	0.406988
1368118_at	Rn.13007	B-cell CLL/lymphoma 10	Bcl10	83477	O08557 /// Q9QYN5	0.172954	0.0915876	0.178664	0.0384337	0.794117	0.995918	0.88184	0.999943	0.639031	0.47079
1368119_at	Rn.23872	phosphatidylinositol (4,5) bisphosphate 5-phosphatase, A	Pib5pa	171088	Q9JMC1	0.376678	0.582382	0.797037	0.306994	0.0695592	0.131437	0.999571	0.999943	0.0558739	0.111235
1368120_at	Rn.10695	NEL-like 1 (chicken)	Nell1	81733	Q62919	0.429302	0.547289	0.724783	0.569564	0.0737116	0.111668	0.999571	0.999943	0.119332	0.177536
1368121_at	Rn.6043	aldo-keto reductase family 7, member A3 (aflatoxin aldehyde reductase)	Akr7a3	26760	P38918	0.219885	0.0633652	0.764866	0.000368785	0.00150107	0.158984	1.34215e-05	0.0730343	0.0232266	0.000125351
1368122_at	Rn.45685	ring finger protein 103	Rnf103	84508	Q497B6 /// Q9EPZ8	0.506013	0.000525091	0.0098924	8.27289e-07	0.00117545	0.0222975	1.80294e-06	0.599313	0.00193677	0.000141879
1368123_at	Rn.10957	insulin-like growth factor 1 receptor	Igf1r	25718	P24062	0.583435	0.784969	0.866562	0.611082	0.77027	0.721662	0.520389	0.999943	0.352023	0.410177
1368124_at	Rn.10877	dual specificity phosphatase 5	Dusp5	171109	O54838	0.507144	0.605178	0.941241	0.779486	0.137538	0.362331	0.5982	0.999943	0.716499	0.86196
1368125_at	Rn.32091	solute carrier family 12, member 4	Slc12a4	29501	Q63632	0.77313	0.676571	0.780677	0.360594	0.375604	0.432068	0.917584	0.999943	0.110623	0.142315
1368126_at	Rn.9215	acetoacetyl-CoA synthetase	Aacs	65984	Q9JMI1	0.20865	0.650625	0.940906	0.763048	0.154263	0.0944545	0.0838427	0.999943	0.349332	0.657166
1368127_at	Rn.9731	neuraminidase 2	Neu2	29204	Q5BK97 /// Q64627	0.385481	0.673937	0.782001	0.0672525	0.549278	0.502357	0.389359	0.999943	0.0533148	0.0699053
1368128_at	Rn.11346	phospholipase A2, group IIA (platelets, synovial fluid)	Pla2g2a	29692	P14423 /// Q6DQ97 /// Q91Y34	0.745775	0.752604	0.881057	0.27333	0.990925	0.899887	0.205422	0.999943	0.0684221	0.103604
1368129_at	Rn.14839	Scm-like with four mbt domains 1	Sfmbt1	58967	Q9JMD2	0.589017	0.516188	0.726637	0.491627	0.0994012	0.184675	0.999571	0.999943	0.0748326	0.146567
1368130_at	Rn.105627	aldehyde dehydrogenase family 3, member A1	Aldh3a1	25375	P11883 /// Q63039	0.204377	0.47857	0.532157	0.189691	0.403432	0.488633	0.999571	0.999943	0.48428	0.581679
1368131_at	Rn.2862	calpain 6	Capn6	83685	O88501	0.36281	0.549475	0.814585	0.33346	0.0553292	0.12859	0.999571	0.999943	0.05414	0.139023
1368132_at	Rn.7819	transducer of ErbB-2.1	Tob1	170842	Q71KW7 /// Q8R5K6	0.923424	0.456678	0.277108	0.585511	0.162582	0.0842279	0.894345	0.999943	0.510555	0.221228
1368133_at	Rn.6684	multiple PDZ domain protein	Mpdz	29365	O55164	0.224364	0.374713	0.447359	0.0296752	0.660782	0.665759	0.000628458	0.999943	0.00115759	0.00163927
1368134_a_at	Rn.10471	interleukin 4 receptor, alpha	Il4ra	25084	Q63257	0.76168	0.533653	0.319682	0.342098	0.552815	0.17851	0.373009	0.999943	0.0517347	0.0322561
1368135_at	Rn.162768	ninjurin 2	Ninj2	59115	Q9JHE8	0.397137	0.625217	0.733581	0.431795	0.0927284	0.111257	0.999571	0.999943	0.124149	0.140385
1368136_at	Rn.202955	thymopoietin	Tmpo	25359	Q62733	0.257639	0.835382	0.789527	0.27939	0.0599724	0.186279	0.0160617	0.999943	0.237578	0.0856985
1368137_at	Rn.2455	microtubule-associated protein tau	Mapt	29477	A0JN25 /// P19332 /// Q3S2J1	0.599573	0.695759	0.735353	0.387425	0.255835	0.221516	0.999571	0.999943	0.134183	0.121603
1368138_at	Rn.2455	microtubule-associated protein tau	Mapt	29477	A0JN25 /// P19332 /// Q3S2J1	0.720049	0.683295	0.99761	0.364077	0.338051	0.688509	0.373542	0.999943	0.603616	0.302146
1368139_s_at	Rn.82764	alkaline phosphatase, tissue-nonspecific	Alpl	25586	P08289	0.653619	0.161948	0.857978	0.916559	0.0304457	0.417937	0.999571	0.501312	0.0448851	0.697447
1368140_at	Rn.27409	protein kinase, lysine deficient 1	Prkwnk1	116477	Q3S2I2 /// Q9JIH7	0.273502	0.681815	0.934958	0.289937	0.0494938	0.0961074	0.999571	0.999943	0.0692534	0.147816
1368141_at	Rn.6187	cellular nucleic acid binding protein 1	Cnbp1	64530	P62634 /// Q4AE93	0.11621	0.162757	0.336207	0.922427	0.00158158	0.00397065	0.0823528	0.999943	0.0452996	0.0886793
1368142_at	Rn.106184	annexin A7	Anxa7	155423	Q6IRJ7 /// Q8VIN2	0.416975	0.903137	0.797346	0.745576	0.380502	0.554073	0.945832	0.999943	0.843949	0.963922
1368143_at	Rn.106184	annexin A7	Anxa7	155423	Q6IRJ7 /// Q8VIN2	0.0889489	0.487744	0.71692	0.0308395	0.00535981	0.0949375	0.999571	0.426441	0.00229646	0.0642524
1368144_at	Rn.1892	regulator of G-protein signaling 2	Rgs2	84583	Q9JHX0	0.298818	0.623939	0.762001	0.312811	0.049546	0.0737466	0.999571	0.999943	0.0693369	0.103226
1368145_at	Rn.9736	Purkinje cell protein 4	Pcp4	25510	P63055 /// Q8CHN7	0.348531	0.559282	0.742054	0.284029	0.0540552	0.0931762	0.999571	0.999943	0.0440777	0.0775547
1368146_at	Rn.98260	dual specificity phosphatase 1	Dusp1	114856	Q63683 /// Q64623	0.84484	0.676674	0.820556	0.796654	0.441311	0.908946	0.999571	0.999943	0.405181	0.948517
1368147_at	Rn.98260	dual specificity phosphatase 1	Dusp1	114856	Q63683 /// Q64623	0.668451	0.597468	0.859228	0.765329	0.850078	0.838353	0.806836	0.999943	0.283373	0.547353
1368148_at	Rn.10980	nerve growth factor receptor (TNFR superfamily, member 16)	Ngfr	24596	P07174 /// Q62777	0.378575	0.642532	0.737792	0.299488	0.0884634	0.105385	0.999571	0.999943	0.0666353	0.0834418
1368149_at	Rn.10852	hypoxia inducible factor 1, alpha subunit	Hif1a	29560	O35800	0.33354	0.576566	0.71692	0.391933	0.0524854	0.0666693	0.999571	0.999943	0.0824917	0.0986241
1368150_at	Rn.3608	solute carrier family 27 (fatty acid transporter), member 2	Slc27a2	65192	P97524 /// Q66HN6	0.30689	0.496991	0.970586	0.293249	0.0288122	0.128742	0.0321791	0.999943	0.850197	0.215519
1368151_at	Rn.29774	matrin 3	Matr3	29150	P43244 /// Q6P6H1	0.665718	0.891278	0.937414	0.396715	0.748446	0.72286	0.372274	0.999943	0.244684	0.278933
1368152_at	Rn.7790	zinc finger, DHHC domain containing 7	Zdhhc7	170906	Q923G5	0.435643	0.902397	0.735335	0.765984	0.414739	0.131576	0.964918	0.999943	0.868633	0.34534
1368153_a_at	Rn.7504	nasal embryonic LHRH factor	Nelf	117536	Q7TSC7 /// Q9EPI6	0.486806	0.0879556	0.274648	0.295724	0.112506	0.316113	0.999571	0.999943	0.240431	0.595583
1368154_at	Rn.1974	guanylate cyclase 1, soluble, alpha 3	Gucy1a3	497757	P19686 /// Q5U330 /// Q8CJD2	0.308167	0.0182754	0.645726	0.232574	0.0840684	0.667451	0.0161235	0.281266	0.000479717	0.0366382
1368155_at	Rn.2586	cytochrome P450, family 2, subfamily c, polypeptide 12	Cyp2c12	25011	P11510 /// Q64648	0.00018779	0.182613	5.10134e-05	0.00186426	0.00201292	0.36927	0.216559	0.00175649	0.0327965	0.0387599
1368156_at	Rn.4851	calcium/calmodulin-dependent protein kinase kinase 1, alpha	Camkk1	60341	P97756	0.330972	0.596503	0.71692	0.379734	0.0554712	0.0653217	0.999571	0.999943	0.0874241	0.0940683
1368157_at	Rn.14961	stathmin-like 3	Stmn3	29246	Q9JHU6	0.852228	0.523945	0.669247	0.89316	0.208462	0.224692	0.999571	0.999943	0.230895	0.247235
1368158_at	Rn.10761	sec1 family domain containing 1	Scfd1	54350	Q62991	0.881963	0.203513	0.640741	0.019861	0.0902695	0.365106	0.0103045	0.999943	0.000354566	0.00215393
1368159_at	Rn.54408	ATP-binding cassette, sub-family B (MDR/TAP), member 6	Abcb6	140669	O70595 /// Q9Z1S2	0.720963	0.476198	0.891549	0.417575	0.109544	0.857306	0.448965	0.738641	0.777251	0.261077
1368160_at	Rn.34026	insulin-like growth factor binding protein 1	Igfbp1	25685	P21743	0.0958984	0.768755	0.244483	0.138137	0.0202258	0.528785	0.999571	0.258033	0.035542	0.873842
1368161_a_at	Rn.32083	alpha-2-HS-glycoprotein	Ahsg	25373	P24090 /// Q01134 /// Q7TP75	0.663082	0.35405	0.183236	0.0637855	0.0601026	0.0397324	0.0191334	0.999943	0.276179	0.655686
1368162_at	Rn.9609	cystatin E/M	Cst6	171096	Q8VHC1	0.388621	0.540449	0.735335	0.226422	0.0603286	0.108149	0.994548	0.999943	0.0305448	0.0602597
1368163_at	Rn.91364	dipeptidylpeptidase 4	Dpp4	25253	P14740	0.490525	0.0353654	0.73023	0.636848	0.0552571	0.875555	0.999571	0.259176	0.0369525	0.906248
1368164_at	Rn.9865	biliverdin reductase A	Blvra	116599	P46844 /// Q6AZ33	0.702817	0.493283	0.336207	0.936313	0.497171	0.218381	0.999571	0.999943	0.208604	0.0906036
1368165_at	Rn.9761	phosphoribosyl pyrophosphate synthetase 1	Prps1	29562	P60892	0.986568	0.829185	0.730773	0.302588	0.80662	0.510238	0.479352	0.999943	0.117865	0.557945
1368166_at	Rn.36965	ADP-ribosylation factor-like 2	Arl2	65142	O08697	0.411719	0.542184	0.739767	0.249445	0.0673048	0.124076	0.999571	0.999943	0.0343906	0.067107
1368167_at	Rn.92738	cathepsin E	Ctse	25424	P16228	0.368059	0.73511	0.71692	0.304509	0.106692	0.0820912	0.999571	0.999943	0.0920798	0.0738172
1368168_at	Rn.16933	solute carrier family 34 (sodium phosphate), member 2	Slc34a2	84395	Q9JJ09	0.340855	0.208994	0.671945	0.843635	0.57565	0.742319	0.316157	0.999943	0.0476655	0.223507
1368169_at	Rn.24750	protein interacting with C kinase 1	Pick1	84591	Q6GQQ2 /// Q9EP80	0.359016	0.891278	0.740561	0.236827	0.150578	0.513282	0.999571	0.999943	0.071441	0.28906
1368170_at	Rn.10035	solute carrier family 6 (neurotransmitter transporter, GABA), member 1	Slc6a1	79212	P23978	0.267577	0.496991	0.726637	0.175434	0.0226407	0.0486316	0.999571	0.999943	0.0166458	0.0424051
1368171_at	Rn.11372	lysyl oxidase	Lox	24914	P16636	0.31451	0.0076332	0.295458	0.0062285	0.0421291	0.0162222	0.0734727	0.000999549	0.961693	0.000195758
1368172_a_at	Rn.11372	lysyl oxidase	Lox	24914	P16636	0.360655	0.00958659	0.404419	0.00041269	0.03666	0.03338	0.00263668	0.00178175	0.0883536	2.75638e-05
1368173_at	Rn.43930	nucleolar protein 5	Nol5	60373	Q5PPK6 /// Q9QZ86	0.2948	0.920522	0.757771	0.445382	0.0920842	0.279966	0.874692	0.999943	0.317819	0.754725
1368174_at	Rn.10994	EGL nine homolog 3 (C. elegans)	Egln3	54702	Q62630	0.121961	0.708381	0.847796	0.0784971	0.0215552	0.0361015	0.999571	0.999943	0.0198666	0.0349579
1368175_at	Rn.16902	zinc-fingers and homeoboxes 1	Zhx1	171159	Q8R515	0.825905	0.500708	0.223149	0.045486	0.165698	0.0597221	0.0211277	0.999943	0.0897279	0.430666
1368176_at	Rn.91057	retinoic acid receptor, alpha	Rara	24705	Q499N1 /// Q9QWJ1 /// Q9QWT3 /// Q9QWT4	0.93778	0.776855	0.993317	0.973411	0.8038	0.919358	0.999571	0.999943	0.755288	0.960261
1368177_at	Rn.54820	acyl-CoA synthetase long-chain family member 3	Acsl3	114024	Q63151	0.619866	0.602067	0.943229	0.918979	0.92027	0.65598	0.999571	0.999943	0.563881	0.99837
1368178_at	Rn.19842	PDZ domain containing 1	Pdzk1	65144	Q9JJ40	0.684246	0.68147	0.72223	0.330926	0.309304	0.810885	0.293118	0.867052	0.53108	0.0831225
1368179_at	Rn.177948	thymic stromal-derived lymphopoietin, receptor	Tslpr	171499	Q6AZ53 /// Q8R4S8	0.400271	0.600769	0.842744	0.898217	0.713555	0.452873	0.509901	0.999943	0.385598	0.655431
1368180_s_at	Rn.144550	glutathione-S-transferase, alpha type2	Gsta2	24422	P00502 /// P04903 /// Q4FZZ3 /// Q63232	0.244539	0.781129	0.583055	0.477426	0.136814	0.542212	0.0490614	0.999943	0.243837	0.0749384
1368181_at	Rn.1114	methylenetetrahydrofolate dehydrogenase (NADP+ dependent), methenyltetrahydrofolate cyclohydrolase, formyltetrahydrofolate synthase	Mthfd1	64300	P27653 /// Q5EBC3	0.0188952	0.670614	0.100797	0.926785	0.00286284	0.280027	0.00612314	0.0815475	0.673737	0.0444634
1368182_at	Rn.33697	acyl-CoA synthetase long-chain family member 6	Acsl6	117243	P33124 /// Q6IU14	0.39	0.403385	0.695463	0.314565	0.0339095	0.0799608	0.999571	0.999943	0.0309675	0.0711013
1368183_at	Rn.11243	phospholipase C, gamma 1	Plcg1	25738	P10686	0.646682	0.103182	0.491013	0.219338	0.0838963	0.402386	0.542248	0.999943	0.543474	0.749974
1368184_at	Rn.24127	proteasome (prosome, macropain) 26S subunit, non-ATPase, 9	Psmd9	161475	Q9WTV5	0.327206	0.6093	0.513892	0.0489708	0.0569681	0.0343074	0.448965	0.999943	0.0087326	0.00337505
1368185_at	Rn.10943	guanine nucleotide binding protein, alpha z subunit	Gnaz	25740	P19627	0.405853	0.692201	0.725187	0.314494	0.12023	0.102301	0.999571	0.999943	0.088623	0.0790337
1368186_a_at	Rn.87407	spleen tyrosine kinase	Syk	25155	Q63614 /// Q64725	0.241369	0.241207	0.655466	0.236646	0.974991	0.43391	0.999571	0.999943	0.875037	0.567062
1368187_at	Rn.13778	glycoprotein (transmembrane) nmb	Gpnmb	113955	Q6P7C7 /// Q9QZF6	0.00477345	0.566414	0.148488	0.140915	0.0075405	0.0693999	5.20591e-05	0.726244	0.0212443	0.00218868
1368188_at	Rn.3664	4-hydroxyphenylpyruvic acid dioxygenase	Hpd	29531	P32755	0.567259	0.0873652	0.00602937	0.0185035	0.0878377	0.0108631	0.00366902	0.528306	0.000147114	1.26372e-05
1368189_at	Rn.228	7-dehydrocholesterol reductase	Dhcr7	64191	Q9Z2Z8	0.930834	0.919287	0.652387	0.278069	0.818419	0.342309	0.336465	0.901314	0.184903	0.0516926
1368190_at	Rn.9831	renin 1	Ren1	24715	P08424 /// Q9JIE2 /// Q9R258	0.466252	0.520101	0.467306	0.436519	0.0716304	0.0555758	0.999571	0.999943	0.0652681	0.0612978
1368191_a_at	Rn.11186	solute carrier family 22 (organic cation transporter), member 1	Slc22a1	24904	O35882 /// Q63089 /// Q6AYW1	0.0893841	0.0723893	0.0971896	0.87246	0.00059211	0.000874056	0.0349007	0.999943	0.0393109	0.0587169
1368192_at	Rn.24787	chemokine (C-X-C motif) receptor 3	Cxcr3	84475	Q9JII9	0.200262	0.854065	0.931874	0.611082	0.0468778	0.0654797	0.372726	0.999943	0.414081	0.487955
1368193_at	Rn.11792	solute carrier family 26, member 4	Slc26a4	29440	Q9R154	0.391281	0.4671	0.685165	0.320949	0.0429261	0.074716	0.999571	0.999943	0.0378341	0.0692847
1368194_at	Rn.41595	1-acylglycerol-3-phosphate O-acyltransferase 4 (lysophosphatidic acid acyltransferase, delta)	Agpat4	170919	Q924S1	0.672945	0.882888	0.866154	0.345927	0.485904	0.444857	0.992025	0.999943	0.188114	0.177536
1368195_at	Rn.37915	Hspb associated protein 1	Hspbap1	171460	Q5BKC6	0.829224	0.560524	0.73023	0.490523	0.566127	0.705495	0.662727	0.999943	0.104596	0.160075
1368196_at	Rn.6714	colipase, pancreatic	Clps	25680	P17084	0.212829	0.711034	0.967663	0.172105	0.0379111	0.0770033	0.999571	0.999943	0.0372633	0.0737039
1368197_at	Rn.89571	opioid receptor, kappa 1	Oprk1	29335	P34975	0.329366	0.607205	0.726637	0.268865	0.0570059	0.069356	0.999571	0.999943	0.0465946	0.0661179
1368198_at	Rn.89571	opioid receptor, kappa 1	Oprk1	29335	P34975	0.555124	0.599869	0.767823	0.298643	0.155612	0.243721	0.993521	0.999943	0.0565433	0.0957717
1368199_at	Rn.11042	nucleoporin 88	Nup88	113929	O08658	0.576699	0.156272	0.405016	0.877856	0.0252603	0.0625585	0.999571	0.999943	0.0420156	0.0989362
1368200_at	Rn.107266	chemokine (C-X3-C motif) ligand 1	Cx3cl1	89808	O55145 /// Q6IRF7	0.254755	0.597997	0.800336	0.324747	0.0348744	0.0635025	0.962132	0.999943	0.0668855	0.126247
1368201_at	Rn.10463	natriuretic peptide receptor 1	Npr1	24603	P18910 /// Q66HJ4	0.435361	0.899851	0.770114	0.982957	0.416849	0.634249	0.726309	0.999943	0.892229	0.670713
1368202_a_at	Rn.161784	disabled homolog 2 (Drosophila)	Dab2	79128	O88797	0.24296	0.535901	0.104151	0.029374	0.0241008	0.00298811	0.536923	0.668771	0.00310192	0.000254998
1368203_at	Rn.9808	sodium channel, nonvoltage-gated 1 alpha	Scnn1a	25122	P37089 /// Q6IRJ1 /// Q9Z2W4	0.864698	0.56246	0.726637	0.631993	0.291412	0.361521	0.999571	0.999943	0.163005	0.216021
1368204_at	Rn.20467	ligase I, DNA, ATP-dependent	Lig1	81513	Q566D8 /// Q9JHY8	0.439446	0.944748	0.791074	0.94083	0.283403	0.17697	0.646453	0.999943	0.995865	0.751248
1368205_at	Rn.7424	complement factor I	Cfi	79126	Q9WUW3	0.902963	0.12484	0.391202	0.874398	0.0580695	0.164933	0.999571	0.999943	0.0374519	0.0947518
1368206_at	Rn.161868	acyl-CoA thioesterase 8	Acot8	170588	Q6AZ44 /// Q8VHK0	0.130555	0.577931	0.726637	0.0625558	0.113624	0.120263	0.999571	0.999943	0.0698891	0.0809204
1368207_at	Rn.24997	FXYD domain-containing ion transport regulator 5	Fxyd5	60338	P59647	0.612513	0.682616	0.823343	0.129592	0.255574	0.340547	0.0386094	0.999943	0.0983569	0.091454
1368208_at	Rn.3643	camello-like 1	Cml1	171084	Q9JIY6	0.0501648	0.529478	0.534569	0.0425743	0.0624403	0.113026	0.999571	0.999943	0.0692415	0.134088
1368209_at	Rn.3605	PDZK1 interacting protein 1	Pdzk1ip1	81916	Q923S2 /// Q9QY97	0.428871	0.620872	0.763651	0.289888	0.106853	0.153348	0.999571	0.999943	0.057029	0.088254
1368210_at	Rn.48710	interleukin 24	Il24	170819	Q9JI24 /// Q9WVP8	0.483947	0.531796	0.70979	0.369592	0.0813411	0.117988	0.999571	0.999943	0.0562264	0.0860312
1368211_at	Rn.36102	ribosomal protein S14	Rps14	29284	P13471 /// Q6PDV6	0.759309	0.230783	0.732823	0.270559	0.137726	0.801712	0.207052	0.897112	0.01081	0.0702808
1368212_at	Rn.11095	similar to splicing factor p54	LOC502603	502603	Q4KLK1	0.975881	0.636324	0.970849	0.3018	0.567107	0.98048	0.467611	0.999943	0.0663287	0.187909
1368213_at	Rn.11359	P450 (cytochrome) oxidoreductase	Por	29441	P00388	0.463116	0.00235112	0.0594657	0.143356	0.00651717	0.0859382	0.547739	0.543979	0.0355888	0.459282
1368214_at	Rn.2755	MAD homolog 2 (Drosophila)	Smad2	29357	O70436	0.886651	0.493677	0.326102	0.482544	0.331114	0.138499	0.984377	0.999943	0.729026	0.348226
1368215_at	Rn.162472	tripeptidyl peptidase I	Tpp1	83534	Q642E6 /// Q9EQV6	0.283154	0.0073528	0.22833	0.0978274	0.000346848	0.768849	0.934159	0.000761082	7.40953e-05	0.735389
1368216_at	Rn.4023	RAB28, member RAS oncogene family	Rab28	117049	P51158 /// Q6IN03	0.932165	0.253214	0.115559	0.319957	0.0735035	0.0447854	0.474703	0.999943	0.547276	0.21812
1368217_at	Rn.7107	ralA binding protein 1	Ralbp1	84014	Q5FVT1 /// Q62796	0.442553	0.345778	0.563409	0.0269467	0.55001	0.78331	0.120827	0.999943	0.117635	0.0863406
1368218_at	Rn.7107	ralA binding protein 1	Ralbp1	84014	Q5FVT1 /// Q62796	0.777429	0.623343	0.864135	0.231205	0.317978	0.547314	0.446104	0.999943	0.0408649	0.0774906
1368219_at	Rn.11073	chloride channel 2	Clcn2	29232	O54821 /// O54822 /// O54823 /// P35525	0.423296	0.520101	0.487766	0.569647	0.0621123	0.0507988	0.999571	0.999943	0.0954602	0.0734948
1368220_at	Rn.6109	general transcription factor IIB	Gtf2b	81673	P62916	0.555452	0.89789	0.726637	0.864814	0.59906	0.993023	0.999571	0.999943	0.978591	0.625164
1368221_at	Rn.90070	nuclear receptor subfamily 3, group C, member 1	Nr3c1	24413	P06536 /// Q7TSX7	0.727899	0.60393	0.928997	0.78295	0.258606	0.580407	0.89455	0.999943	0.709306	0.886973
1368222_at	Rn.90070	nuclear receptor subfamily 3, group C, member 1	Nr3c1	24413	P06536 /// Q7TSX7	0.744685	0.744542	0.885603	0.50279	0.418699	0.541749	0.999571	0.999943	0.237252	0.333526
1368223_at	Rn.7897	a disintegrin-like and metallopeptidse (reprolysin type) with thrombospondin type 1 motif, 1	Adamts1	79252	Q68EJ2 /// Q9QZV3 /// Q9WUQ1	0.847553	0.163911	0.0123245	0.461558	0.0789964	0.0108595	0.99339	0.570099	0.196325	0.0278244
1368224_at	Rn.202939	serine (or cysteine) peptidase inhibitor, clade A, member 3N	Serpina3n	24795	P09006	0.139622	0.615202	0.869572	0.66142	0.0195668	0.0429643	0.21133	0.999943	0.238304	0.460533
1368225_at	Rn.2869	exocyst complex component 2	Exoc2	171455	O54921	0.778702	0.122785	0.459327	0.962407	0.0318126	0.102416	0.999571	0.999943	0.0413661	0.139531
1368226_at	Rn.6997	Nucleoside 2-deoxyribosyltransferase domain containing protein RGD620382	RGD620382	171047	O35820	0.252105	0.717881	0.100797	0.97889	0.171215	0.48999	0.207608	0.36091	0.628232	0.0490096
1368227_at	Rn.10140	solute carrier family 28 (sodium-coupled nucleoside transporter), member 2	Slc28a2	60423	Q62773 /// Q91WW8 /// Q9Z1D4	0.0403896	0.357106	0.73023	0.380677	0.110732	0.0475651	0.118612	0.999943	0.592688	0.75921
1368228_at	Rn.11361	zinc finger protein 265	Zfp265	58821	O35986	0.591536	0.858942	0.718152	0.764047	0.377821	0.909238	0.702106	0.999943	0.919346	0.273209
1368229_at	Rn.34143	survival of motor neuron protein interacting protein 1	Sip1	84404	Q9QZP1	0.629836	0.582976	0.724643	0.960431	0.863019	0.886772	0.965595	0.999943	0.406908	0.439745
1368230_a_at	Rn.40118	nuclear protein E3-3	RGD708545	56769	O08776	0.954986	0.880031	0.818557	0.590846	0.797944	0.673938	0.939648	0.999943	0.694618	0.834373
1368231_at	Rn.154399	signal transducer and activator of transcription 5A	Stat5a	24918	Q62771	0.209639	0.562111	0.840712	0.377929	0.23898	0.119926	0.695217	0.999943	0.872005	0.513104
1368232_at	Rn.6995	mevalonate kinase	Mvk	81727	P17256	0.647053	0.031899	0.680885	0.038151	0.0363486	0.683863	0.0807626	0.362737	0.908134	0.0793737
1368233_at	Rn.11000	general transcription factor IIF, polypeptide 2	Gtf2f2	81674	Q01750 /// Q63489	0.301919	0.570978	0.82934	0.989573	0.0416052	0.230394	0.328989	0.93384	0.411328	0.756332
1368234_at	Rn.11058	prolyl endopeptidase	Prep	83471	O70196	0.319866	0.372957	0.797407	0.769568	0.978667	0.301333	0.586596	0.990054	0.236106	0.940694
1368235_at	Rn.10340	CDC-like kinase 3	Clk3	171305	Q63117	0.866369	0.554874	0.416262	0.371742	0.502048	0.194365	0.834249	0.999943	0.894529	0.621191
1368236_at	Rn.16265	meprin 1 alpha	Mep1a	25684	Q64230 /// Q642C9	0.457318	0.55605	0.963033	0.357536	0.0866276	0.325925	0.999571	0.999943	0.0623614	0.259978
1368237_at	Rn.26691	tenomodulin	Tnmd	64104	Q9ESC2	0.360655	0.637143	0.823889	0.119923	0.0774907	0.13012	0.711045	0.999943	0.0240296	0.0478758
1368238_at	Rn.9727	pancreatitis-associated protein	Pap	24618	P25031	0.321958	0.61762	0.726637	0.300758	0.0565528	0.0660447	0.999571	0.999943	0.0623109	0.0753354
1368239_at	Rn.87059	low density lipoprotein receptor-related protein 3	Lrp3	89787	O88204	0.420707	0.446237	0.962953	0.58367	0.783758	0.355811	0.292241	0.88764	0.0631854	0.50151
1368240_a_at	Rn.91118	protein kinase C, beta 1	Prkcb1	25023	P68403 /// Q6LDV0	0.300351	0.609873	0.746242	0.336801	0.0477278	0.0693411	0.999571	0.999943	0.0756412	0.107864
1368241_a_at	Rn.9567	flotillin 1	Flot1	64665	Q6MG17 /// Q6P2A7 /// Q9Z1E1	0.400572	0.554874	0.912583	0.82411	0.846262	0.213449	0.446104	0.998531	0.247425	0.950218
1368242_at	Rn.26724	potassium voltage gated channel, Shab-related subfamily, member 1	Kcnb1	25736	---	0.401502	0.420892	0.685165	0.310475	0.0372749	0.0774568	0.999571	0.999943	0.0315584	0.0672023
1368243_at	Rn.10165	anti-Mullerian hormone type 2 receptor	Amhr2	29530	Q62893	0.416916	0.525152	0.736588	0.392446	0.0620977	0.124501	0.999571	0.999943	0.0580262	0.126144
1368244_at	Rn.95453	arsenic (+3 oxidation state) methyltransferase	As3mt	140925	Q6P7S7 /// Q8VHT6	0.47705	0.50278	0.725187	0.554784	0.0680652	0.131317	0.343801	0.999943	0.668086	0.948517
1368245_at	Rn.11110	ureidopropionase, beta	Upb1	116593	Q03248	0.698538	0.219556	0.156713	0.684195	0.152688	0.0379676	0.748979	0.0150745	0.0404431	0.0938545
1368246_at	Rn.11007	adaptor-related protein complex 3, mu 2 subunit	Ap3m2	140667	P53678	0.465955	0.809592	0.941241	0.252695	0.22253	0.31433	0.92622	0.999943	0.0656794	0.103786
1368247_at	Rn.1950	heat shock 70kD protein 1A /// heat shock 70kD protein 1B (mapped)	Hspa1a /// Hspa1b		Q07439 /// Q6LA95	0.641461	0.535901	0.659466	0.41882	0.133368	0.129871	0.999571	0.999943	0.0689884	0.0776823
1368248_at	Rn.18983	CDP-diacylglycerol synthase 1	Cds1	81925	O35052	0.337662	0.636324	0.00721392	0.236027	0.443414	0.0370658	0.999571	0.0412926	0.287154	0.0546418
1368249_at	Rn.22556	Kruppel-like factor 15	Klf15	85497	Q5FVT6 /// Q9WTQ3	0.478297	0.428125	0.691544	0.743841	0.0499272	0.962068	0.999571	0.276663	0.0856534	0.601379
1368250_at	Rn.46442	tektin 1	Tekt1	85270	Q99JD2	0.373043	0.546646	0.727252	0.291051	0.0572856	0.0911296	0.999571	0.999943	0.0440777	0.0737039
1368251_at	Rn.11159	Janus kinase 3	Jak3	25326	Q63272	0.33725	0.775489	0.74217	0.464723	0.0916205	0.0854058	0.998701	0.999943	0.230228	0.172182
1368252_at	Rn.28875	kelch repeat and BTB (POZ) domain containing 10	Kbtbd10	117537	Q9ER30	0.351326	0.558577	0.729529	0.284509	0.0545725	0.0845842	0.999571	0.999943	0.0442064	0.0732263
1368253_at	Rn.33890	guanidinoacetate methyltransferase	Gamt	25257	P10868	0.894382	0.176335	0.682235	0.554784	0.0764719	0.427242	0.999571	0.999943	0.160836	0.772523
1368254_a_at	Rn.18522	sphingosine kinase 1	Sphk1	170897	Q1HGK5 /// Q642F6 /// Q91V26	0.3869	0.580551	0.732143	0.40218	0.0730298	0.104442	0.999571	0.999943	0.0875932	0.123749
1368255_at	Rn.10075	neurotrimin	Hnt	50864	Q62718	0.359765	0.668389	0.80054	0.297681	0.0850644	0.120805	0.999571	0.999943	0.0715606	0.10501
1368256_at	Rn.52632	serine (or cysteine) peptidase inhibitor, clade I, member 1	Serpini1	116459	Q9JLD2	0.309089	0.471536	0.668776	0.303282	0.0264535	0.0448252	0.999571	0.999943	0.0358304	0.0630943
1368257_at	Rn.100787	Carcinoembryonic antigen gene family (CGM3)	Cgm3	24256	Q4V8L4 /// Q4V8L5 /// Q62664 /// Q63103	0.468641	0.426572	0.703963	0.229988	0.0485972	0.110053	0.840756	0.999943	0.017125	0.0495579
1368258_at	Rn.22847	apelin, AGTRL1 ligand	Apln	58812	Q9R0R3	0.398928	0.642737	0.820556	0.267997	0.0990178	0.159529	0.999571	0.999943	0.0503326	0.0854832
1368259_at	Rn.44404	prostaglandin-endoperoxide synthase 1	Ptgs1	24693	Q63921 /// Q66HK3 /// Q6QWE0	0.581815	0.895776	0.401619	0.431144	0.403037	0.368459	0.999571	0.532187	0.28338	0.505788
1368260_at	Rn.10865	aurora kinase B	Aurkb	114592	O55099	0.452546	0.535852	0.675644	0.0664879	0.0748442	0.0889131	0.280798	0.999943	0.00723747	0.00923274
1368261_at	Rn.10926	neurexin 3	Nrxn3	116508	Q07310	0.425187	0.472092	0.594698	0.284162	0.0498755	0.0646781	0.999571	0.999943	0.031685	0.0478026
1368262_at	Rn.163214	PH domain and leucine rich repeat protein phosphatase	Phlpp	59265	Q9WTR8	0.716768	0.870441	0.596195	0.255286	0.835788	0.458678	0.586246	0.999943	0.166403	0.724656
1368263_a_at	Rn.91185	myelin-associated oligodendrocytic basic protein	Mobp	25037	Q63327	0.357055	0.5605	0.695808	0.309922	0.0565406	0.0680144	0.999571	0.999943	0.0514501	0.0702808
1368264_at	Rn.10675	peroxisomal biogenesis factor 6	Pex6	117265	P54777	0.145271	0.297233	0.926188	0.853321	0.00398689	0.0487578	0.0621267	0.684566	0.137099	0.96229
1368265_at	Rn.144661	cytochrome P450 monooxygenase CYP2T1	Cyp2t1	171380	Q91Y29	0.235491	0.746307	0.534307	0.582029	0.0460348	0.0192289	0.0631348	0.999943	0.844294	0.505303
1368266_at	Rn.9857	arginase 1	Arg1	29221	P07824	0.536314	0.557998	0.99025	0.340495	0.114772	0.484871	0.999571	0.999943	0.0583617	0.281656
1368267_at	Rn.162659	protein-O-mannosyltransferase 1	Pomt1	84430	Q99PR0	0.0893841	0.773242	0.48029	0.733928	0.0476249	0.233949	0.100534	0.999943	0.987911	0.307467
1368268_at	Rn.98685	thymine-DNA glycosylase	Tdg	114521	A1L1J2 /// Q99NG8	0.607921	0.857166	0.740561	0.692347	0.393853	0.982718	0.643121	0.999943	0.840659	0.309394
1368269_at	Rn.9656	lectin, galactose binding, soluble 4	Lgals4	25474	P38552	0.52556	0.304546	0.625681	0.481259	0.0390514	0.0924946	0.999571	0.999943	0.0369608	0.0809522
1368270_at	Rn.10002	apolipoprotein B editing complex 1	Apobec1	25383	P38483	0.00161698	0.186999	0.212921	0.192533	0.0178356	0.0245961	0.0171119	0.999943	0.90702	0.886309
1368271_a_at	Rn.4258	fatty acid binding protein 4, adipocyte	Fabp4	79451	P70623 /// Q5XFV4 /// Q9R290	0.357023	0.511927	0.680537	0.483809	0.0443068	0.0615224	0.999571	0.999943	0.0715574	0.0976327
1368272_at	Rn.5819	glutamate oxaloacetate transaminase 1	Got1	24401	P13221	0.202911	0.664801	0.69862	0.369731	0.0323592	0.258969	0.022107	0.734904	0.640738	0.0812853
1368273_at	Rn.88457	mitogen-activated protein kinase 6	Mapk6	58840	P27704	0.360655	0.652864	0.688899	0.441229	0.504568	0.772733	0.130568	0.999943	0.144082	0.092472
1368274_at	Rn.4115	drebrin-like	Dbnl	83527	Q9JHL4	0.721916	0.664801	0.923011	0.242989	0.908835	0.566865	0.142996	0.999943	0.0463884	0.152418
1368275_at	Rn.7167	sterol-C4-methyl oxidase-like	Sc4mol	140910	O35532	0.599267	0.380135	0.429868	0.211188	0.0572856	0.380338	0.0749603	0.0921413	0.77004	0.0154951
1368276_at	Rn.11067	synaptophysin	Syp	24804	P07825	0.178153	0.12546	0.0428622	0.0690089	0.922325	0.365039	0.999571	0.999943	0.752991	0.645081
1368277_at	Rn.6866	protein phosphatase 3, catalytic subunit, alpha isoform	Ppp3ca	24674	P63329	0.368059	0.227655	0.839757	0.209628	0.517907	0.381846	0.0244953	0.669827	0.00592401	0.0707044
1368278_at	Rn.2982	lectin, galactoside-binding, soluble 2	Lgals2	171134	Q9Z144	0.8594	0.525798	0.672952	0.362282	0.215337	0.232072	0.822601	0.999943	0.0529593	0.0734306
1368279_at	Rn.22828	myeloid/lymphoid or mixed-lineage leukemia,translocated to, 3 (trithorax homolog, Drosophila)	Mllt3	114510	A2VD08 /// O88760	0.360155	0.445072	0.772571	0.93531	0.0332384	0.112766	0.573514	0.999943	0.151699	0.586899
1368280_at	Rn.203177	cathepsin C	Ctsc	25423	P80067	0.196185	0.0769829	0.338909	0.0299457	0.641093	0.74293	0.701828	0.999943	0.617279	0.188584
1368281_at	Rn.6051	dipeptidase 1 (renal)	Dpep1	94199	P31430	0.534936	0.558294	0.748386	0.149963	0.114611	0.208144	0.463288	0.999943	0.0212975	0.0462393
1368282_at	Rn.6051	dipeptidase 1 (renal)	Dpep1	94199	P31430	0.355523	0.487821	0.71692	0.333584	0.0385977	0.0758658	0.999571	0.999943	0.041901	0.0798463
1368283_at	Rn.3671	enoyl-Coenzyme A, hydratase/3-hydroxyacyl Coenzyme A dehydrogenase	Ehhadh	171142	P07896	0.0933091	0.455233	0.072453	0.0258318	0.00471913	0.000707972	0.000174552	0.714721	0.0695902	0.719313
1368284_at	Rn.53915	plasmalemma vesicle associated protein	Plvap	56765	Q9WV78	0.554238	0.452847	0.491953	0.38594	0.569109	0.501663	0.999571	0.999943	0.773612	0.69993
1368285_at	Rn.37473	sex hormone binding globulin	Shbg	24775	P08689 /// Q99011	0.529903	0.575266	0.729529	0.428242	0.126798	0.167722	0.999571	0.999943	0.0940575	0.128815
1368286_at	Rn.12923	solute carrier family 2, (facilitated glucose transporter) member 8	Slc2a8	85256	Q9JJZ1	0.302722	0.546854	0.927155	0.289415	0.505339	0.111147	0.0293746	0.998531	0.0435673	0.241363
1368287_at	Rn.11166	chimerin (chimaerin) 1	Chn1	84030	P30337	0.294919	0.658699	0.929892	0.28074	0.0529306	0.106304	0.999571	0.999943	0.0578573	0.127022
1368288_at	Rn.1437	group specific component	Gc	24384	P04276 /// Q68FY4	0.21169	0.146626	0.28598	0.484599	0.00299341	0.00701423	0.0391373	0.999943	0.16125	0.299531
1368289_at	Rn.1437	group specific component	Gc	24384	P04276 /// Q68FY4	5.58463e-08	0.543347	0.741825	0.52441	3.41211e-08	5.07588e-08	2.00788e-08	0.999943	0.842502	0.907202
1368290_at	Rn.22129	cysteine rich protein 61	Cyr61	83476	Q66HT5 /// Q9ES72 /// Q9WTM9	0.367471	0.491414	0.909773	0.276895	0.042152	0.172699	0.999571	0.999943	0.0321338	0.116013
1368291_at	Rn.205955	baculoviral IAP repeat-containing 2	Birc2	60371	O88642 /// Q6P6S1 /// Q9ESE8 /// Q9QZC6	0.726774	0.525788	0.873258	0.401375	0.153306	0.887347	0.999571	0.865002	0.060113	0.506401
1368292_at	Rn.10354	dynamin 1	Dnm1	140694	P21575	0.530212	0.755221	0.808327	0.260835	0.244217	0.260781	0.854514	0.999943	0.0622605	0.079819
1368293_at	Rn.11056	carboxypeptidase Z	Cpz	83575	O54858	0.424577	0.721145	0.735353	0.373304	0.144605	0.127278	0.999571	0.999943	0.135852	0.116811
1368294_at	Rn.29996	deoxyribonuclease I-like 3	Dnase1l3	116687	O89107	0.0937252	0.217283	0.85644	1.12494e-05	0.481613	0.0301088	0.000421894	0.307266	0.000117284	5.73997e-06
1368295_at	Rn.44538	solute carrier organic anion transporter family, member 2b1	Slco2b1	140860	Q9JHI3	0.0245796	0.594223	0.641798	0.916042	0.00280275	0.00215122	0.00821408	0.999943	0.550083	0.340209
1368296_at	Rn.44538	solute carrier organic anion transporter family, member 2b1	Slco2b1	140860	Q9JHI3	0.00126778	0.177606	0.19569	0.130391	3.29785e-05	4.52954e-05	1.44955e-05	0.999943	0.902681	0.949259
1368297_at	Rn.34322	GATA binding protein 2	Gata2	25159	Q924Y4	0.548789	0.526334	0.750407	0.323908	0.0955753	0.220143	0.999571	0.999943	0.0467008	0.10425
1368298_at	Rn.6278	adenylate cyclase 5	Adcy5	64532	Q04400	0.629142	0.796765	0.763007	0.235256	0.358679	0.943634	0.617036	0.999943	0.0564577	0.247661
1368299_at	Rn.63075	G protein-coupled receptor 83	Gpr83	140595	Q8VHD7	0.332093	0.601334	0.797407	0.243194	0.0568117	0.0999458	0.999571	0.999943	0.0408575	0.0734579
1368300_at	Rn.11180	adenosine A2a receptor	Adora2a	25369	P30543 /// Q4F987 /// Q9R1I7 /// Q9R251	0.453802	0.513058	0.211821	0.719789	0.0666206	0.0273851	0.999571	0.999943	0.13738	0.0546985
1368301_at	Rn.11180	adenosine A2a receptor	Adora2a	25369	P30543 /// Q4F987 /// Q9R1I7 /// Q9R251	0.470329	0.531796	0.71692	0.307927	0.0775485	0.117999	0.999571	0.999943	0.0448851	0.0737039
1368302_at	Rn.18117	homeo box, msh-like 1	Msx1	81710	Q91XM2 /// Q9QUG0	0.217953	0.95785	0.750407	0.295285	0.0626008	0.0471322	0.954801	0.999943	0.159022	0.0868348
1368303_at	Rn.25935	period homolog 2 (Drosophila)	Per2	63840	Q9Z301	0.26974	0.957011	0.923436	0.420291	0.0831054	0.0910087	0.818426	0.999943	0.32059	0.290866
1368304_at	Rn.163228	flavin containing monooxygenase 3	Fmo3	84493	Q9EQ76	0.204094	0.59418	0.111806	0.212513	0.189322	0.683742	0.999571	0.54288	0.286941	0.510015
1368305_at	Rn.88160	caspase 6	Casp6	83584	O35397 /// Q6AZ23	0.0893841	0.589688	0.367844	0.258351	0.0109953	0.330968	0.621057	0.231608	0.0420353	0.929778
1368306_at	Rn.9709	glutamate receptor, ionotropic, NMDA2C	Grin2c	24411	Q00961 /// Q62644	0.478818	0.596289	0.764866	0.315556	0.118224	0.188445	0.999571	0.999943	0.0630632	0.105951
1368307_at	Rn.15462	gamma-glutamyltransferase-like 3	Ggtl3	156275	Q99MZ4	0.374065	0.713524	0.782191	0.219902	0.104749	0.124292	0.999571	0.999943	0.0452176	0.0671529
1368308_at	Rn.12072	myelocytomatosis viral oncogene homolog (avian)	Myc	24577	P09416 /// Q6WDF7	0.42004	0.602084	0.659466	0.945871	0.760486	0.978372	0.734331	0.999943	0.535349	0.340209
1368309_at	Rn.6300	thioredoxin reductase 2	Txnrd2	50551	Q9Z0J5	0.243061	0.0127448	0.141012	0.112927	0.0972635	0.666809	0.999571	0.869707	0.183875	0.965163
1368310_at	Rn.9465	myogenin	Myog	29148	O70425 /// P20428	0.949709	0.652509	0.90303	0.307014	0.51341	0.792021	0.566009	0.999943	0.0735836	0.155025
1368311_at	Rn.9836	O-6-methylguanine-DNA methyltransferase	Mgmt	25332	P24528	0.106226	0.717126	0.640741	0.459932	0.0599048	0.168704	0.0128045	0.999943	0.191344	0.0802128
1368312_at	Rn.48915	oxytocin	Oxt	25504	P01179 /// Q63408	0.484635	0.604592	0.749342	0.207429	0.126044	0.177444	0.726472	0.999943	0.0355237	0.0595533
1368313_a_at	Rn.3073	transient receptor potential cation channel, subfamily V, member 1	Trpv1	83810	O35433 /// Q9Z182	0.275036	0.563629	0.695463	0.134302	0.0344857	0.0428046	0.999571	0.999943	0.0198643	0.024378
1368314_at	Rn.22410	gamma-glutamyl carboxylase	Ggcx	81716	O88496 /// Q497C4 /// Q6P9X3	0.00118187	0.0138763	0.0288799	0.0206322	0.0893511	0.0825646	0.154972	0.999943	0.81564	0.985743
1368315_at	Rn.27017	ectonucleoside triphosphate diphosphohydrolase 6	Entpd6	85260	Q9ER31	0.567482	0.944902	0.952434	0.517318	0.560145	0.57719	0.409545	0.999943	0.411328	0.421847
1368316_at	Rn.6315	aquaporin 8	Aqp8	29172	P56405	0.149173	0.72897	0.735353	0.324208	0.080202	0.0301255	0.0105858	0.999943	0.105177	0.59803
1368317_at	Rn.11111	aquaporin 7	Aqp7	29171	P56403	0.428867	0.560524	0.710551	0.366697	0.0797531	0.0996012	0.999571	0.999943	0.0670795	0.0855584
1368318_at	Rn.37500	homer homolog 1 (Drosophila)	Homer1	29546	Q811R0 /// Q811R1 /// Q9Z214	0.0326099	0.00256838	0.196812	0.00609253	0.20987	0.237415	0.967247	0.21187	0.545493	0.0881186
1368319_a_at	Rn.37500	homer homolog 1 (Drosophila)	Homer1	29546	Q811R0 /// Q811R1 /// Q9Z214	0.459725	0.319938	0.694111	0.367223	0.0345483	0.10161	0.999571	0.999943	0.0299707	0.0795217
1368320_at	Rn.11283	neural cell adhesion molecule 1	Ncam1	24586	P13596 /// Q3T1H3	0.817552	0.527445	0.387564	0.784725	0.195003	0.0932388	0.999571	0.999943	0.181231	0.0809522
1368321_at	Rn.9096	early growth response 1	Egr1	24330	P08154 /// P97705	0.349284	0.556301	0.72223	0.218403	0.673378	0.591239	0.999571	0.999943	0.375435	0.3245
1368322_at	Rn.10358	superoxide dismutase 3, extracellular	Sod3	25352	Q08420	0.408145	0.338893	0.881733	0.628612	0.614258	0.422431	0.304858	0.820499	0.0492306	0.442806
1368323_at	Rn.15795	tissue factor pathway inhibitor	Tfpi	29436	Q02445 /// Q5PQU8	0.574028	0.547066	0.996309	0.200088	0.119399	0.508026	0.0622898	0.999943	0.342794	0.0887715
1368324_at	Rn.103225	breast cancer 2	Brca2	360254	O35923 /// Q66MH4 /// Q9EPU1	0.555452	0.694534	0.786436	0.16511	0.223738	0.260588	0.481092	0.999943	0.0357422	0.0550623
1368325_at	Rn.6075	epidermal growth factor	Egf	25313	P07522 /// Q6P6T8	0.652562	0.915317	0.519052	0.976213	0.702354	0.427807	0.999571	0.902853	0.9203	0.196878
1368326_at	Rn.24897	eukaryotic translation initiation factor 2 alpha kinase 3	Eif2ak3	29702	Q9Z1Z1	0.522137	0.628801	0.835955	0.413799	0.900733	0.683759	0.999571	0.999943	0.779614	0.577704
1368327_at	Rn.176567	solute carrier family 12 (potassium/chloride transporters), member 9	Slc12a9	171443	Q66HR0 /// Q99NC8	0.318469	0.972521	0.668975	0.387339	0.153611	0.662733	0.999571	0.999943	0.343751	0.977779
1368328_at	Rn.2906	glycogen synthase 2	Gys2	25623	P17625 /// Q99MF8	0.427109	0.557998	0.71434	0.938476	0.898661	0.864106	0.615978	0.999943	0.333938	0.377592
1368329_at	Rn.87849	solute carrier family 22 (organic anion transporter), member 6	Slc22a6	29509	O35956 /// Q9QYA0	0.45633	0.860119	0.878837	0.732367	0.493456	0.517635	0.469645	0.999943	0.537683	0.538962
1368330_at	Rn.15500	apoptosis antagonizing transcription factor	Aatf	114512	Q9QYW0	0.326756	0.51685	0.678693	0.729821	0.704607	0.670528	0.653903	0.999943	0.514824	0.569231
1368331_at	Rn.11199	chitobiase, di-N-acetyl-	Ctbs	81652	Q01460	0.0636899	0.620852	0.248637	0.419357	0.00865072	0.00152108	0.00557428	0.860168	0.804894	0.316092
1368332_at	Rn.25736	guanylate nucleotide binding protein 2	Gbp2	171164	Q5PQW8 /// Q63663	0.351001	0.615954	0.839804	0.0343018	0.528662	0.339245	0.0023284	0.999943	0.00635023	0.0156943
1368333_at	Rn.31982	uromodulin	Umod	25128	P27590 /// Q9QY99	0.417307	0.998115	0.87498	0.123228	0.297772	0.449338	0.560573	0.999943	0.0455715	0.0788389
1368334_at	Rn.28109	growth factor receptor bound protein 7	Grb7	84427	Q9QZC5	0.898353	0.604631	0.720609	0.170799	0.389831	0.566538	0.21978	0.728803	0.0296989	0.229838
1368335_at	Rn.10308	apolipoprotein A-I	Apoa1	25081	P04639	0.161444	0.0108678	0.026818	0.876235	0.150204	0.277199	0.147231	0.999943	0.00831224	0.0203422
1368336_at	Rn.6946	ferredoxin 1	Fdx1	29189	P24483 /// Q2XTA9	0.414257	0.413936	0.574938	0.287886	0.0385474	0.0594303	0.0763189	0.999943	0.97	0.913673
1368337_at	Rn.10939	glycosylation dependent cell adhesion molecule 1	Glycam1	25258	Q04807	0.562399	0.487853	0.705842	0.145837	0.0787802	0.143335	0.421897	0.999943	0.0129563	0.0292864
1368338_at	Rn.34155	CD52 antigen	Cd52	117054	Q63064	0.290183	0.640319	0.720609	0.280302	0.0490007	0.0520987	0.999571	0.999943	0.0543193	0.0677432
1368339_at	Rn.9974	S100 calcium binding protein G	S100g	24249	P02634	0.161867	0.827356	0.934188	0.137057	0.0358503	0.0542702	0.999571	0.999943	0.0385349	0.063687
1368340_at	Rn.15187	inositol polyphosphate multikinase	Ipmk	171458	Q99NI4	0.316642	0.258363	0.513227	0.680185	0.780546	0.0320937	0.171533	0.0734782	0.0438838	0.382957
1368341_at	Rn.9346	polymerase (DNA directed), beta	Polb	29240	P06766 /// Q64619 /// Q6LBJ8	0.0893841	0.780276	0.651396	0.27939	0.0470639	0.138602	0.533538	0.999943	0.275299	0.744283
1368342_at	Rn.11106	adenosine monophosphate deaminase 3	Ampd3	25095	O09178	0.326756	0.556576	0.726637	0.151055	0.0457246	0.0684166	0.978056	0.999943	0.0211845	0.0365754
1368343_at	Rn.10970	potassium voltage-gated channel, subfamily H (eag-related), member 2	Kcnh2	117018	O08962 /// Q6DKY7	0.414484	0.534034	0.756715	0.357627	0.0649718	0.138931	0.999571	0.999943	0.0549329	0.126485
1368344_at	Rn.91245	glutamic acid decarboxylase 1	Gad1	24379	P18088 /// Q63211	0.290249	0.556301	0.732143	0.25008	0.0357464	0.0590057	0.999571	0.999943	0.0363359	0.0642769
1368345_at	Rn.37490	microtubule-associated protein 6	Mtap6	29457	O88748 /// Q63560 /// Q6AYX8	0.404359	0.503974	0.680537	0.309571	0.0536252	0.0770956	0.999571	0.999943	0.0409948	0.0663893
1368346_at	Rn.24575	UDP-Gal:betaGlcNAc beta 1,3-galactosyltransferase, polypeptide 4	B3galt4	171079	O88178 /// Q6MGC2	0.600472	0.973848	0.973222	0.940664	0.567	0.505153	0.999571	0.999943	0.967504	0.893544
1368347_at	Rn.38654	procollagen, type V, alpha 3	Col5a3	60379	Q9JI04	0.364247	0.594621	0.94468	0.404114	0.0688341	0.274522	0.999571	0.999943	0.0950552	0.422074
1368348_at	Rn.1663	solute carrier family 6 (neurotransmitter transporter, serotonin), member 4	Slc6a4	25553	P31652	0.354487	0.608757	0.740561	0.292262	0.0684381	0.0953468	0.999571	0.999943	0.0559245	0.0809407
1368349_at	Rn.6346	fibroblast growth factor binding protein 1	Fgfbp1	64535	Q9QY10	0.491333	0.555653	0.573533	0.371334	0.0972635	0.0755903	0.999571	0.999943	0.0656794	0.0638006
1368350_at	Rn.10088	protein tyrosine phosphatase, receptor-type, Z polypeptide 1	Ptprz1	25613	Q62656	0.341301	0.577009	0.733581	0.273975	0.0553045	0.082872	0.999571	0.999943	0.0442295	0.071826
1368351_at	Rn.10246	sodium channel, voltage-gated, type 10, alpha polypeptide	Scn10a	29571	Q0Q789 /// Q62968	0.81004	0.42068	0.759181	0.506904	0.101876	0.430228	0.999571	0.999943	0.0492629	0.218257
1368352_at	Rn.98793	syntaxin 1B2	Stx1b2	24923	P61265	0.551368	0.5605	0.71692	0.32303	0.122897	0.149869	0.999571	0.999943	0.0550703	0.0772718
1368353_at	Rn.91512	glial fibrillary acidic protein	Gfap	24387	A1E251 /// A1E252 /// P47819	0.508372	0.588046	0.740561	0.41417	0.126061	0.181551	0.999571	0.999943	0.0952466	0.142695
1368354_at	Rn.11122	glutathione S-transferase theta 1	Gstt1	25260	Q01579 /// Q2XTA7	0.326756	0.809474	0.564648	0.1144	0.255622	0.870441	0.832588	0.999943	0.0618111	0.326787
1368355_at	Rn.10640	myosin 5B	Myo5b	25132	P70569	0.708156	0.974755	0.897652	0.341766	0.63077	0.519815	0.330327	0.999943	0.277823	0.38246
1368356_a_at	Rn.22516	type 1 tumor necrosis factor receptor shedding aminopeptidase regulator	Arts1	80897	Q4KMA8 /// Q9JJ22	0.290147	0.00468898	0.00944732	0.183109	0.0355285	0.0570219	0.999571	0.999943	0.0444484	0.0740154
1368357_at	Rn.30035	potassium voltage-gated channel, subfamily H (eag-related), member 4	Kcnh4	114032	Q9R1T9	0.373043	0.69274	0.766659	0.303359	0.0984046	0.117424	0.999571	0.999943	0.0809893	0.0983956
1368358_a_at	Rn.6277	protein tyrosine phosphatase, receptor type, R	Ptprr	94202	O08617 /// Q5FWV8	0.322389	0.53605	0.688986	0.236315	0.0397885	0.0522885	0.999571	0.999943	0.0313878	0.0468466
1368359_a_at	Rn.9704	VGF nerve growth factor inducible	Vgf	29461	P20156	0.395106	0.563074	0.744797	0.333511	0.0704438	0.119997	0.999571	0.999943	0.059407	0.105544
1368360_at	Rn.20178	plasminogen	Plg	85253	Q01177 /// Q7TP84	0.611458	0.484572	0.936998	0.157036	0.0877577	0.466923	0.400853	0.999943	0.0136352	0.0686876
1368361_a_at	Rn.33497	protein tyrosine phosphatase, non-receptor type 2	Ptpn2	117063	P35233 /// Q8K5A0	0.912372	0.594409	0.4484	0.52308	0.384152	0.128023	0.99689	0.999943	0.143756	0.0669975
1368362_a_at	Rn.9834	asialoglycoprotein receptor 2	Asgr2	29403	P08290 /// Q9JKP9	0.0478902	0.00541973	0.0487005	0.573416	3.85091e-05	0.00024064	0.00674581	0.997317	0.00928467	0.0592007
1368363_at	Rn.8954	Kruppel-like factor 5	Klf5	84410	Q66HP1 /// Q9ESF3	0.452696	0.742715	0.693767	0.283479	0.174993	0.0992111	0.999571	0.999943	0.07415	0.0619649
1368364_at	Rn.10492	sperm mitochondria-associated cysteine-rich protein	Smcp	24899	Q64298	0.31195	0.501046	0.541134	0.386062	0.0310558	0.0334721	0.999571	0.999943	0.0508002	0.063016
1368365_at	Rn.9113	aldehyde dehydrogenase family 3, subfamily A2	Aldh3a2	65183	P30839	0.244628	0.00541973	0.609061	0.0653328	0.0511014	0.507296	0.880455	0.107841	0.140406	0.15932
1368366_at	Rn.205093	Camello-like 2	Cml2	59300	Q9QXT4	0.357904	0.417058	0.680395	0.26872	0.0295391	0.0619066	0.999571	0.999943	0.0225269	0.0532914
1368367_at	Rn.10825	CUB and zona pellucida-like domains 1	Cuzd1	117179	Q9QZT0	0.403703	0.542083	0.729529	0.347861	0.0650918	0.108733	0.999571	0.999943	0.0555285	0.0968908
1368368_a_at	Rn.48696	lipolysis stimulated lipoprotein receptor	Lsr	64355	Q9WU74	0.364454	0.000723459	0.0031493	0.0304583	0.00332999	0.0132917	0.223746	0.999943	0.0425081	0.119835
1368369_at	Rn.87935	prepronociceptin	Pnoc	25516	Q62923 /// Q99NQ1	0.561281	0.55874	0.737068	0.328597	0.125115	0.205146	0.999571	0.999943	0.055898	0.0970217
1368370_at	Rn.1904	adenylate cyclase 4	Adcy4	54223	P26770 /// Q66HK5	0.495482	0.802846	0.755239	0.258556	0.245033	0.191162	0.90071	0.999943	0.0680673	0.0726318
1368371_at	Rn.9779	potassium voltage-gated channel, subfamily Q, member 1	Kcnq1	84020	Q8K3P3 /// Q9Z0N7	0.656634	0.47453	0.601318	0.426048	0.0931483	0.114192	0.999571	0.999943	0.0502043	0.0723848
1368372_at	Rn.6312	steroid sulfatase	Sts	24800	P15589	0.069208	0.0165647	0.0650909	0.0151171	0.555826	0.989721	0.984449	0.999943	0.994574	0.553562
1368373_at	Rn.204219	regulator of G-protein signaling 7	Rgs7	54296	P49803	0.403703	0.620153	0.748386	0.221392	0.0943547	0.127424	0.94927	0.999943	0.0392312	0.0630276
1368374_a_at	Rn.10010	gamma-glutamyltransferase 1	Ggt1	116568	P07314	0.451202	0.665642	0.763822	0.343449	0.139568	0.168482	0.999571	0.999943	0.0977221	0.12282
1368375_a_at	Rn.2490	interleukin 15	Il15	25670	P97604	0.158447	0.625489	0.619359	0.278312	0.022663	0.0143967	0.84628	0.999943	0.0518817	0.0480914
1368376_at	Rn.10712	nuclear receptor subfamily 0, group B, member 2	Nr0b2	117274	P97947	0.324955	0.799952	0.540062	0.628421	0.257623	0.0364012	0.161253	0.613812	0.378856	0.463836
1368377_at	Rn.88335	granzyme C	Gzmc	171290	Q63636	0.382307	0.59296	0.733577	0.405667	0.0749919	0.103379	0.999571	0.999943	0.0944631	0.126728
1368378_at	Rn.2328	formyltetrahydrofolate dehydrogenase	Fthfd	64392	P28037 /// Q5HZB2	0.0228151	0.208512	0.275424	0.733954	0.118447	0.122963	0.00452849	0.999943	0.0414239	0.0642987
1368379_at	Rn.3957	scavenger receptor class B, member 2	Scarb2	117106	P27615	0.66867	0.230754	0.847682	0.114683	0.0419462	0.419841	0.0393435	0.666604	0.70472	0.0793737
1368380_at	Rn.87493	vitronectin	Vtn	29169	Q3KR94 /// Q62905 /// Q7TQ11	0.317799	0.132982	0.0359033	0.0381053	0.00650318	0.0019237	0.00187015	0.999943	0.478103	0.827449
1368381_at	Rn.198566	cartilage acidic protein 1	Crtac1	171438	Q5EB82 /// Q9QX63	0.625669	0.717881	0.439031	0.59211	0.291679	0.074394	0.999571	0.999943	0.281863	0.0711476
1368382_at	Rn.29233	S100 calcium binding protein A3	S100a3	114216	P62819	0.481768	0.608458	0.743838	0.34713	0.126905	0.169285	0.999571	0.999943	0.0795714	0.112044
1368383_at	Rn.48705	neuropeptide FF-amide peptide precursor	Npff	60337	Q9WVA9	0.477705	0.707395	0.551743	0.37806	0.17598	0.0695424	0.199307	0.999943	0.600401	0.804642
1368384_at	Rn.10732	kallikrein 6	Klk6	29245	O54854	0.769609	0.375702	0.549541	0.773266	0.079856	0.125888	0.999571	0.999943	0.0744674	0.121324
1368385_a_at	Rn.3360	growth factor receptor bound protein 2	Grb2	81504	P62994 /// Q63058	0.529634	0.914285	0.715217	0.159669	0.546904	0.138738	0.0388993	0.999943	0.0473814	0.233827
1368386_at	Rn.3360	growth factor receptor bound protein 2	Grb2	81504	P62994 /// Q63058	0.101423	0.103025	0.240132	0.798924	0.85159	0.560338	0.033408	0.999943	0.0302668	0.0642524
1368387_at	Rn.36635	3-hydroxybutyrate dehydrogenase, type 1	Bdh1	117099	P29147	0.13146	0.780367	0.685165	0.0997941	0.0266722	0.1698	0.999571	0.832826	0.0286397	0.173356
1368388_at	Rn.10726	v-maf musculoaponeurotic fibrosarcoma oncogene homolog (avian)	Maf	54267	P54844	0.721869	0.492333	0.405128	0.554672	0.474081	0.26326	0.999571	0.999943	0.634426	0.376678
1368389_at	Rn.6924	amyloid beta (A4) precursor protein-binding, family A, member 3	Apba3	83611	O70248	0.743273	0.457541	0.386091	0.944624	0.104507	0.081569	0.999571	0.999943	0.168767	0.107141
1368390_at	Rn.1714	v-raf murine sarcoma 3611 viral oncogene homolog	Araf	64363	P14056 /// Q499N9 /// Q6P9W2	0.269221	0.558294	0.550376	0.576664	0.374529	0.660809	0.0809065	0.999943	0.132049	0.0818839
1368391_at	Rn.9439	solute carrier family 7 (cationic amino acid transporter, y+ system), member 1	Slc7a1	25648	P30823 /// P70608 /// Q3V5G8 /// Q8VIA9	0.407421	0.517074	0.531306	0.33892	0.0571441	0.0528119	0.999571	0.999943	0.0473227	0.0548598
1368392_at	Rn.9439	solute carrier family 7 (cationic amino acid transporter, y+ system), member 1	Slc7a1	25648	P30823 /// P70608 /// Q3V5G8 /// Q8VIA9	0.501715	0.61762	0.831502	0.44283	0.142699	0.2547	0.999571	0.999943	0.125228	0.234891
1368393_at	Rn.162695	complement component 1, q subcomponent, receptor 1	C1qr1	84398	Q9ET61	0.923424	0.96999	0.979138	0.00739694	0.873533	0.880129	0.00422426	0.999943	0.00494676	0.00654309
1368394_at	Rn.10788	secreted frizzled-related protein 4	Sfrp4	89803	Q924N2 /// Q9JLS4	0.575926	0.904339	0.825799	0.129592	0.616784	0.772733	0.359737	0.999943	0.0559243	0.0907532
1368395_at	Rn.9717	glypican 3	Gpc3	25236	P13265	0.391292	0.502878	0.726637	0.553784	0.0505587	0.0984564	0.999571	0.999943	0.0817588	0.17422
1368396_at	Rn.91234	carboxyl ester lipase	Cel	24254	P07882 /// Q64571	0.375297	0.89057	0.710737	0.321187	0.168148	0.0802491	0.999571	0.999943	0.16428	0.0747368
1368397_at	Rn.24945	UDP-glucuronosyltransferase 2 family, member 5 /// UDP glycosyltransferase 2 family, polypeptide B4 /// UDP glycosyltransferase 2 family, member 3	Ugt2b3 /// Ugt2b4 /// Ugt2b5		P08542 /// P19488 /// P36511 /// Q68G19	0.721686	0.0207376	0.0170324	1.05888e-05	0.0230276	0.0202844	1.2699e-05	0.999943	0.000895914	0.00222071
1368398_at	Rn.49178	calcium channel, voltage-dependent, T type, alpha 1H subunit	Cacna1h	114862	A1EA79 /// A1EA80 /// Q9EQ60	0.331546	0.601334	0.741805	0.272029	0.0566528	0.0826484	0.999571	0.999943	0.0465216	0.0733322
1368399_a_at	Rn.17112	plasma glutamate carboxypeptidase	Pgcp	58952	Q6IRK9 /// Q9JLV0 /// Q9Z1Y1	0.64133	0.339238	0.857525	0.289677	0.301521	0.808388	0.852095	0.853668	0.825103	0.29914
1368400_at	Rn.162342	translocase of inner mitochondrial membrane 8 homolog a (yeast)	Timm8a	84383	Q9WVA1	0.59444	0.500695	0.707294	0.300023	0.6445	0.853214	0.960333	0.999943	0.869574	0.678926
1368401_at	Rn.91361	glutamate receptor, ionotropic, AMPA2	Gria2	29627	P19491 /// Q71V86 /// Q9QXM5 /// Q9R174	0.301201	0.863498	0.925663	0.0784971	0.172489	0.171555	0.757806	0.999943	0.0430804	0.0608491
1368402_at	Rn.31981	dynein, cytoplasmic, light intermediate polypeptide 2	Dncli2	81655	O35108 /// O35109 /// O35110 /// Q5D023 /// Q62698 /// Q76N43	0.965629	0.129135	0.266305	0.842239	0.0532788	0.099582	0.999571	0.999943	0.0568884	0.113546
1368403_at	Rn.11020	retinoblastoma-like 2	Rbl2	81758	O55081	0.358515	0.469367	0.1595	0.813664	0.976195	0.336688	0.698682	0.999943	0.332641	0.0776505
1368404_at	Rn.11247	drebrin 1	Dbn1	81653	Q07266	0.326756	0.566558	0.685165	0.263143	0.539732	0.65641	0.999571	0.999943	0.477768	0.595328
1368405_at	Rn.100380	v-ral simian leukemia viral oncogene homolog A (ras related)	Rala	81757	P63322	0.351001	0.0789113	0.175236	0.0678991	0.213878	0.388892	0.00469266	0.999943	0.000432527	0.00112208
1368406_at	Rn.11399	steroidogenic acute regulatory protein	Star	25557	A1E0X7 /// P97826 /// Q5XUN6	0.413502	0.579145	0.729	0.298779	0.0824093	0.1109	0.999571	0.999943	0.0524661	0.0768915
1368407_at	Rn.6392	heparanase	Hpse	64537	Q71RP1	0.942246	0.996291	0.975806	0.00158686	0.937869	0.894619	0.00129539	0.999943	0.000882936	0.00112208
1368408_at	Rn.6500	G protein-coupled receptor kinase 5	Gprk5	59075	Q62833 /// Q66HL7	0.308474	0.519547	0.693329	0.289888	0.0328016	0.0499036	0.999571	0.999943	0.0396521	0.0642543
1368409_at	Rn.87212	glutathione S-transferase, theta 2	Gstt2	29487	P30713	0.0376018	0.599564	0.0490282	0.0186603	0.0362935	0.000187525	5.20591e-05	0.0305834	0.00303241	0.75336
1368410_at	Rn.11241	N-methylpurine-DNA glycosylase	Mpg	24561	P23571	0.604156	0.673022	0.735353	0.893283	0.940172	0.2269	0.86075	0.933453	0.484909	0.667661
1368411_a_at	Rn.10484	microtubule-associated protein 2	Mtap2	25595	P15146 /// Q64715 /// Q78DZ1	0.400092	0.531076	0.717849	0.299116	0.0596206	0.0957114	0.999571	0.999943	0.0430395	0.0731722
1368412_a_at	Rn.10163	protein tyrosine phosphatase, receptor type, O	Ptpro	50677	Q62797 /// Q64641 /// Q64653	0.433999	0.594813	0.698007	0.286393	0.0979112	0.0954824	0.999571	0.999943	0.050877	0.0641979
1368413_at	Rn.54493	amiloride binding protein 1 (amine oxidase, copper-containing)	Abp1	65029	P36633 /// Q498N2	0.305353	0.581367	0.740561	0.344392	0.0442972	0.0690722	0.999571	0.999943	0.0683829	0.108025
1368414_at	Rn.5887	solute carrier family 5 (sodium/glucose cotransporter), member 2	Slc5a2	64522	P53792 /// Q8R520 /// Q8R521 /// Q8R522	0.516219	0.554502	0.825754	0.375165	0.104035	0.262951	0.999571	0.999943	0.065844	0.177973
1368415_at	Rn.98847	myosin, heavy polypeptide 3, skeletal muscle, embryonic	Myh3	24583	P12847 /// Q63353 /// Q63354 /// Q6LEH0 /// Q6LEH4	0.417307	0.6194	0.10783	0.392839	0.100714	0.011273	0.999571	0.489781	0.102883	0.011807
1368416_at	Rn.9721	integrin binding sialoprotein	Ibsp	24477	A0JPM6 /// P13839 /// Q3HLN4	0.294509	0.472092	0.703779	0.286697	0.0235142	0.0485582	0.999571	0.999943	0.032676	0.065532
1368417_at	Rn.11030	synaptotagmin V	Syt5	54309	P47861	0.439964	0.607862	0.740561	0.304794	0.106638	0.140506	0.999571	0.999943	0.0615166	0.0874013
1368418_a_at	Rn.32777	ceruloplasmin	Cp	24268	O88750 /// P13635 /// Q9JL97	0.672167	0.190328	0.779066	0.622637	0.0362935	0.343772	0.643121	0.676326	0.14477	0.931675
1368419_at	Rn.32777	ceruloplasmin	Cp	24268	O88750 /// P13635 /// Q9JL97	0.0572824	0.0496207	0.322345	0.0140569	0.891495	0.243648	0.999571	0.999943	0.49945	0.103703
1368420_at	Rn.32777	ceruloplasmin	Cp	24268	O88750 /// P13635 /// Q9JL97	0.486621	0.266314	0.92048	0.945871	0.0316506	0.512763	0.744578	0.431454	0.0942516	0.817205
1368421_at	Rn.10618	protein tyrosine phosphatase, non-receptor type 5	Ptpn5	29644	P35234 /// Q56A30	0.373607	0.215382	0.531387	0.318932	0.0170544	0.0465278	0.999571	0.999943	0.0160854	0.0516926
1368422_at	Rn.34890	mesenchyme homeobox 2	Meox2	29279	P39020	0.421555	0.846836	0.797407	0.13737	0.442707	0.562781	0.608665	0.999943	0.0682332	0.105124
1368423_at	Rn.12120	resistin like alpha	Retnla	81712	Q99P85	0.860882	0.645019	0.831316	0.774722	0.714375	0.588494	0.999571	0.999943	0.794949	0.516698
1368424_at	Rn.19222	inhibitor of kappaB kinase beta	Ikbkb	84351	Q9QY78	0.290183	0.00524648	0.0318701	0.27148	0.0381259	0.133613	0.999571	0.999943	0.0315584	0.0985147
1368425_at	Rn.48905	CASK interacting protein 1	Caskin1	140722	Q8VHK2	0.437568	0.628554	0.737068	0.311627	0.114388	0.13549	0.999571	0.999943	0.0698806	0.0891104
1368426_at	Rn.4896	carnitine O-octanoyltransferase	Crot	83842	P11466 /// Q6GMN6	0.783917	0.000935311	0.564464	0.443657	0.00107441	0.365259	0.999571	0.0228476	0.00190833	0.711294
1368427_at	Rn.10557	A kinase (PRKA) anchor protein 11	Akap11	498549	Q62924	0.334017	0.776132	0.742439	0.876924	0.0897019	0.0841222	0.527309	0.999943	0.588156	0.463435
1368428_at	Rn.56142	X-prolyl aminopeptidase (aminopeptidase P) 2, membrane-bound	Xpnpep2	117522	Q99MA2	0.33786	0.0067186	0.0556394	0.00598928	0.0335597	0.147933	0.0572617	0.999943	0.999951	0.306616
1368429_at	Rn.11270	TAF9-like RNA polymerase II, TATA box binding protein (TBP)-associated factor, 31kDa	Taf9l	171152	Q62880	0.113092	0.655111	0.887218	0.278069	0.018087	0.0612372	0.645417	0.999943	0.0560658	0.237154
1368430_at	Rn.206021	legumain	Lgmn	63865	Q5PPG2 /// Q9R0J8	0.453017	0.701729	0.885603	0.002343	0.156843	0.503809	0.00922518	0.999943	0.000556555	0.0029042
1368431_at	Rn.11139	hepsin	Hpn	29135	Q05511 /// Q6GQQ3	0.291412	0.000327355	0.00197556	0.568768	0.00276302	0.0157733	0.696503	0.999943	0.000375705	0.00245964
1368432_a_at	Rn.87436	v-ros UR2 sarcoma virus oncogene homolog 1 (avian)	Ros1	25346	Q63132	0.357963	0.510337	0.750547	0.316147	0.0445269	0.102554	0.999571	0.999943	0.0429683	0.0997653
1368433_at	Rn.161978	SAC1 (suppressor of actin mutations 1, homolog)-like (S. cerevisiae)	Sacm1l	116482	Q9ES21	0.783806	0.00334225	0.0454981	0.191091	0.00365556	0.0384352	0.106863	0.807575	7.29238e-05	0.000851819
1368434_at	Rn.37420	N-acetyltransferase 1 (arylamine N-acetyltransferase)	Nat1	116631	P50297 /// P50298 /// Q45G59 /// Q45G71	0.400236	0.204613	0.0670153	0.631993	0.0187173	0.00637636	0.999571	0.999943	0.0361202	0.0147561
1368435_at	Rn.23013	cytochrome P450, family 8, subfamily b, polypeptide 1	Cyp8b1	81924	Q9WTN7 /// Q9WVT5	0.179361	0.501046	0.96184	0.427752	0.0139233	0.0638234	0.0237967	0.999943	0.836382	0.433954
1368436_at	Rn.10413	nuclear distribution gene C homolog (Aspergillus)	Nudc	29648	Q63525	0.209104	0.440915	0.857159	0.319245	0.49642	0.058047	0.836893	0.62285	0.90313	0.147255
1368437_at	Rn.51389	carbonic anhydrase 4	Ca4	29242	P48284	0.527927	0.524447	0.689172	0.373433	0.0888174	0.117424	0.999571	0.999943	0.0544451	0.0788389
1368438_at	Rn.44869	phosphodiesterase 10A	Pde10a	63885	Q6S9E6 /// Q6S9E7 /// Q6S9E8 /// Q6S9E9 /// Q9QYJ5 /// Q9QYJ6	0.360655	0.608757	0.706541	0.311765	0.0709845	0.073978	0.999571	0.999943	0.0651654	0.0729365
1368439_at	Rn.10883	SRY-box containing gene 10	Sox10	29361	O55170	0.499391	0.477511	0.759181	0.272029	0.0640562	0.196703	0.95202	0.999943	0.0293775	0.076505
1368440_at	Rn.11196	solute carrier family 3, member 1	Slc3a1	29484	Q64319	0.912518	0.591764	0.891443	0.449963	0.378848	0.732238	0.704397	0.999943	0.919808	0.556859
1368441_at	Rn.18607	mesothelin	Msln	60333	Q9ERA7	0.992888	0.278354	0.695463	0.62556	0.0959429	0.383514	0.999571	0.999943	0.0427521	0.156934
1368442_at	Rn.54498	coagulation factor II	F2	29251	P18292	0.121684	0.673937	0.507288	0.254909	0.0729209	0.291348	0.792111	0.999943	0.291046	0.854135
1368443_at	Rn.62703	EF hand calcium binding protein 2	Efcbp2	170928	Q9ESB4	0.645109	0.555485	0.741805	0.19279	0.153579	0.266676	0.459669	0.999943	0.0268132	0.054176
1368444_at	Rn.9655	small glutamine-rich tetratricopeptide repeat (TPR)-containing, alpha	Sgta	64667	O70593	0.622269	0.00150967	0.000767092	0.100833	0.000430438	0.000213583	0.0293201	0.999943	0.0350717	0.0190118
1368445_at	Rn.144602	SH3 and multiple ankyrin repeat domains 1	Shank1	78957	Q9WV48	0.503521	0.647416	0.823599	0.385124	0.160833	0.250794	0.999571	0.999943	0.111624	0.1836
1368446_at	Rn.9767	serine protease inhibitor, Kazal type 1	Spink1	24833	P09655	0.296994	0.120985	0.597001	0.0415769	0.509714	0.697488	0.0016167	0.993329	0.000411253	0.00386799
1368447_x_at	Rn.9767	serine protease inhibitor, Kazal type 1	Spink1	24833	P09655	0.0403896	0.00379706	0.734996	0.372196	2.5249e-05	0.00732904	0.123662	0.0318892	0.000309392	0.114185
1368448_at	Rn.40921	latent transforming growth factor beta binding protein 2	Ltbp2	59106	O35283 /// O35806	0.492597	0.590396	0.731655	0.317764	0.120184	0.155098	0.999571	0.999943	0.0619701	0.0870113
1368449_at	Rn.10539	centaurin, alpha 1	Centa1	171097	O88768 /// Q63629 /// Q9QUI9	0.711955	0.529478	0.676861	0.562237	0.15191	0.167373	0.999571	0.999943	0.10008	0.115893
1368450_at	Rn.44865	myosin Va	Myo5a	25017	Q9QYF3	0.345313	0.630519	0.78409	0.4654	0.0682888	0.104442	0.999571	0.999943	0.143428	0.215073
1368451_at	Rn.7617	histamine receptor H3	Hrh3	85268	Q2VJ17 /// Q2VJ18 /// Q541U0 /// Q5PPG3 /// Q9QYN8	0.490374	0.529478	0.712797	0.324442	0.0816003	0.121657	0.999571	0.999943	0.0473753	0.0759788
1368452_at	Rn.29976	ATP-binding cassette, sub-family C (CFTR/MRP), member 6	Abcc6	81642	O88269	0.484635	0.10656	0.072453	0.0477989	0.0151476	0.0100597	0.00752047	0.999943	0.662775	0.973167
1368453_at	Rn.162483	fatty acid desaturase 2	Fads2	83512	Q9Z122	0.383398	0.051492	0.293983	0.204351	0.00441199	0.0273851	0.0268691	0.999943	0.335225	0.998132
1368454_at	Rn.15366	prolactin family 7, subfamily d, member 1	Prl7d1	84377	Q9R005	0.556441	0.478462	0.675644	0.441164	0.073963	0.115535	0.999571	0.999943	0.0528073	0.0859969
1368455_at	Rn.20448	natural killer cell group 7 sequence	Nkg7	171062	Q9WVL9	0.208346	0.923003	0.964942	0.267671	0.0553518	0.0745384	0.999571	0.999943	0.101992	0.126448
1368456_at	Rn.33552	gamma-aminobutyric acid (GABA-C) receptor, subunit rho 1	Gabrr1	29694	P50572	0.372921	0.703717	0.766868	0.229632	0.101053	0.117507	0.999571	0.999943	0.0465216	0.0677018
1368457_at	Rn.33552	gamma-aminobutyric acid (GABA-C) receptor, subunit rho 1	Gabrr1	29694	P50572	0.38803	0.543995	0.727709	0.391033	0.0617875	0.0989526	0.999571	0.999943	0.0663693	0.109704
1368458_at	Rn.10737	cytochrome P450, family 7, subfamily a, polypeptide 1	Cyp7a1	25428	P18125	0.472189	0.485037	0.621605	0.738166	0.783504	0.811805	0.999571	0.999943	0.424562	0.461265
1368459_at	Rn.8707	growth differentiation factor 10	Gdf10	79216	P55108	0.277582	0.538805	0.712704	0.267224	0.0302888	0.0463486	0.999571	0.999943	0.0369626	0.0608491
1368460_at	Rn.10900	solute carrier family 2, member 5	Slc2a5	65197	P43427	0.908445	0.010954	0.77513	0.676557	0.0054217	0.557642	0.999571	0.0672621	0.00254884	0.359935
1368461_at	Rn.23348	solute carrier family 22 (organic anion transporter), member 8	Slc22a8	83500	Q9R1U7	0.945373	0.892313	0.999483	0.0456083	0.8009	0.938541	0.0420619	0.999943	0.0191384	0.0344419
1368462_at	Rn.9877	inositol 1,4,5-trisphosphate 3-kinase A	Itpka	81677	P17105	0.437998	0.51584	0.721923	0.307664	0.0640254	0.11357	0.999571	0.999943	0.0421168	0.0759981
1368463_at	Rn.6913	vascular endothelial growth factor C	Vegfc	114111	O35757	0.0262237	0.492333	0.204256	0.791861	0.0470846	0.186563	0.0197527	0.999943	0.396281	0.0973429
1368464_at	Rn.779	macrophage galactose N-acetyl-galactosamine specific lectin 1	Mgl1	64195	P49301 /// Q5BKA0	0.541492	0.783436	0.853539	0.263327	0.274579	0.311079	0.851131	0.999943	0.0681074	0.089928
1368465_at	Rn.37523	amiloride-sensitive cation channel 1, neuronal (degenerin)	Accn1	25364	Q62962	0.392698	0.56744	0.72687	0.295724	0.0713082	0.0999458	0.999571	0.999943	0.04941	0.0746013
1368466_a_at	Rn.91211	outer dense fiber of sperm tails 2	Odf2	29479	A2TEY1 /// O70408 /// P97575 /// Q62693 /// Q6AYX5 /// Q9JIZ3 /// Q9JIZ4	0.94354	0.314437	0.72223	0.88334	0.125099	0.525543	0.999571	0.999943	0.137099	0.585194
1368467_at	Rn.5722	cytochrome P450, family 4, subfamily f, polypeptide 1	Cyp4f1	56266	P33274 /// Q66HK8 /// Q9ESF5	0.293858	0.737061	0.861358	0.419565	0.0617329	0.194912	0.060974	0.999943	0.636381	0.239391
1368468_at	Rn.1401	cytochrome P450, family 11, subfamily a, polypeptide 1	Cyp11a1	29680	P14137 /// Q19P45	0.348541	0.593766	0.750407	0.298353	0.0625719	0.0976519	0.999571	0.999943	0.0551918	0.0889317
1368469_at	Rn.10066	aquaporin 5	Aqp5	25241	P47864 /// Q6AYU6	0.378441	0.524869	0.703963	0.334393	0.052197	0.0793391	0.999571	0.999943	0.0480002	0.0762607
1368470_at	Rn.10260	gamma-glutamyl hydrolase	Ggh	25455	Q62867	0.900499	0.374528	0.272098	0.424791	0.106674	0.0794596	0.647464	0.999943	0.553432	0.339888
1368471_at	Rn.11388	guanylate cyclase activator 2a (guanylin)	Guca2a	25656	P28902	0.378575	0.706937	0.69237	0.284643	0.106335	0.074667	0.999571	0.999943	0.0696853	0.0629283
1368472_at	Rn.14558	cadherin EGF LAG seven-pass G-type receptor 3	Celsr3	83466	O88278	0.3737	0.566558	0.752521	0.291644	0.0646367	0.112691	0.999571	0.999943	0.048111	0.0862177
1368473_at	Rn.88300	gap junction membrane channel protein alpha 5	Gja5	50563	P28234	0.414701	0.593985	0.740347	0.308215	0.0891534	0.125988	0.999571	0.999943	0.0591176	0.0887715
1368474_at	Rn.11267	vascular cell adhesion molecule 1	Vcam1	25361	P29534	0.988776	0.317437	0.903355	1.05265e-09	0.106692	0.86589	1.33153e-09	0.485913	8.29969e-09	8.64084e-10
1368475_at	---	collagen-like tail subunit (single strand of homotrimer) of asymmetric acetylcholinesterase	Colq	29755	O35167	0.529414	0.490806	0.679426	0.482442	0.0730739	0.111095	0.999571	0.999943	0.0622605	0.0968193
1368476_at	Rn.9678	nuclear receptor subfamily 3, group C, member 2	Nr3c2	25672	P22199	0.19503	0.500424	0.487603	0.297163	0.332529	0.522393	0.867528	0.999943	0.858221	0.921875
1368477_at	Rn.9920	ATPase, Ca++ transporting, ubiquitous	Atp2a3	25391	P18596 /// Q8R5I9	0.566969	0.562111	0.697219	0.565304	0.130714	0.136353	0.999571	0.999943	0.133137	0.136036
1368478_at	Rn.24039	dopamine receptor D1A	Drd1a	24316	P18901	0.270638	0.568364	0.720177	0.226124	0.0340692	0.0474018	0.999571	0.999943	0.0347096	0.0532533
1368479_at	Rn.24039	dopamine receptor D1A	Drd1a	24316	P18901	0.329829	0.534375	0.679547	0.298126	0.041359	0.0518968	0.999571	0.999943	0.0434743	0.0635447
1368480_at	Rn.97686	CDW92 antigen	Cdw92	85254	Q8VII6	0.979141	0.736284	0.721272	0.307453	0.652886	0.442451	0.488375	0.999943	0.411197	0.642515
1368481_at	Rn.9676	gastric inhibitory polypeptide receptor	Gipr	25024	P43219	0.0791089	0.714283	0.870512	0.0274997	0.0473926	0.0486316	0.999571	0.999943	0.0309869	0.0337261
1368482_at	Rn.19770	B-cell leukemia/lymphoma 2 related protein A1	Bcl2a1	170929	Q925A9	0.336276	0.784935	0.726637	0.843103	0.0927341	0.0725619	0.568477	0.999943	0.56606	0.353692
1368483_a_at	Rn.30002	slit homolog 1 (Drosophila)	Slit1	65047	O88279	0.540341	0.561559	0.507847	0.355834	0.119955	0.0731739	0.999571	0.999943	0.0645237	0.0549456
1368484_at	Rn.44870	ATP-binding cassette, sub-family B (MDR/TAP), member 9	Abcb9	63886	Q764Q5 /// Q764Q6 /// Q9QYJ4	0.706244	0.732748	0.714233	0.334439	0.371737	0.21737	0.316642	0.999943	0.482301	0.766421
1368485_at	Rn.20161	advillin	Avil	79253	Q9WU06	0.391975	0.485037	0.696421	0.286098	0.0466344	0.0810339	0.999571	0.999943	0.0339217	0.0637471
1368486_at	Rn.9791	insulin receptor substrate 3	Irs3	84021	O08724	0.414257	0.955742	0.854026	0.808391	0.32838	0.46674	0.460947	0.999943	0.730276	0.581674
1368487_at	Rn.42912	serine (or cysteine) proteinase inhibitor, clade B, member 2	Serpinb2	60325	P29524	0.30689	0.57655	0.731973	0.282141	0.04429	0.0649026	0.999571	0.999943	0.0460207	0.0730328
1368488_at	Rn.54147	nuclear factor, interleukin 3 regulated	Nfil3	114519	Q6IMZ0	0.963618	0.501046	0.321257	0.852588	0.288615	0.116283	0.999571	0.999943	0.178057	0.0774272
1368489_at	Rn.11306	fos-like antigen 1	Fosl1	25445	P10158	0.393983	0.623505	0.749797	0.298779	0.090874	0.122044	0.999571	0.999943	0.0626136	0.0888541
1368490_at	Rn.42942	CD14 antigen	Cd14	60350	O88955 /// Q63691	0.26067	0.0323102	0.0580898	0.372592	0.00104972	0.286954	0.0362115	0.000739509	0.0558739	0.00520025
1368491_at	Rn.41640	deoxyribonuclease II beta	Dnase2b	59296	Q9QZK9	0.0376018	0.204201	0.0884425	0.0585361	0.201119	0.568822	0.999571	0.999943	0.464206	0.960903
1368492_at	Rn.10837	prostaglandin D2 synthase 2	Ptgds2	58962	O35543	0.346213	0.721788	0.993058	0.871687	0.376174	0.191162	0.582888	0.999943	0.801025	0.852395
1368493_at	Rn.9688	lens intrinsic membrane protein 2	Lim2	114903	P54825	0.389825	0.895243	0.956281	0.281804	0.189865	0.232072	0.999571	0.999943	0.109644	0.141036
1368494_at	Rn.31839	S100 calcium binding protein A8 (calgranulin A)	S100a8	116547	P50115	0.227429	0.478462	0.689925	0.396766	0.0165879	0.0315535	0.71237	0.999943	0.0475612	0.0834316
1368495_at	Rn.9830	relaxin 1	Rln1	25616	P01347 /// Q7TQA2	0.346076	0.4951	0.499735	0.399643	0.037301	0.0375398	0.999571	0.999943	0.050972	0.0599855
1368496_at	Rn.9850	outer dense fiber of sperm tails 1	Odf1	24610	P21769	0.279293	0.638654	0.729529	0.0513567	0.275992	0.32164	0.646146	0.999943	0.0488373	0.0730328
1368497_at	Rn.10265	ATP-binding cassette, sub-family C (CFTR/MRP), member 2	Abcc2	25303	Q63120	0.348254	0.102842	0.0927315	0.191609	0.290659	0.215749	0.999571	0.999943	0.637152	0.498181
1368498_a_at	Rn.202967	kidney specific organic anion transporter	Slc21a4	80899	P70502 /// Q5U341	0.236239	0.415649	0.712942	0.260835	0.0131226	0.0379884	0.999571	0.999943	0.0208927	0.0588053
1368499_at	Rn.14527	synaptonemal complex protein 2	Sycp2	83820	O70608	0.296433	0.422747	0.685456	0.272333	0.0199946	0.0446464	0.999571	0.999943	0.0236448	0.0553221
1368500_a_at	Rn.10903	regulator of G-protein signaling 9	Rgs9	29481	P49805	0.79622	0.972652	0.306453	0.973533	0.800093	0.0732606	0.999571	0.489017	0.933111	0.0993885
1368501_s_at	Rn.10651	mast cell protease 8 /// mast cell protease 10 /// mast cell protease 9 /// mast cell protease 8-like 2	Mcpt10 /// Mcpt8 /// Mcpt8l2 /// Mcpt9		P97594 /// P97595 /// P97596 /// P97611 /// Q06606 /// Q6IE58	0.0491668	0.440915	0.934648	0.414647	0.00211664	0.0195781	0.127101	0.917731	0.0441088	0.296154
1368502_at	Rn.9754	gastrin	Gast	25320	P04563	0.348435	0.541188	0.726637	0.273715	0.0492826	0.0790859	0.999571	0.999943	0.0389972	0.0676895
1368503_at	Rn.28195	GTP cyclohydrolase 1	Gch	29244	P22288	0.498659	0.730184	0.943917	0.407685	0.203565	0.354273	0.241115	0.999943	0.624308	0.429089
1368504_at	Rn.40177	lysosomal membrane glycoprotein 1	Lamp1	25328	P14562	0.196905	0.59679	0.586744	0.635027	0.0254711	0.406252	0.0536054	0.431008	0.860148	0.0993334
1368505_at	Rn.11065	regulator of G-protein signaling 4	Rgs4	29480	P49799	0.183367	0.828482	0.828093	0.235826	0.0403658	0.0486316	0.999571	0.999943	0.0611982	0.0744686
1368506_at	Rn.11065	regulator of G-protein signaling 4	Rgs4	29480	P49799	0.200262	0.695255	0.847706	0.264694	0.0342005	0.0545447	0.999571	0.999943	0.0559749	0.0895829
1368507_at	Rn.3997	proteasome (prosome, macropain) subunit, alpha type 3 /// proteasome subunit alpha type 3-like	Psma3 /// Psma3l		P18422	0.266815	0.658093	0.728674	0.00174941	0.0447904	0.295603	0.0323979	0.867588	0.000375705	0.00478092
1368508_at	Rn.3997	proteasome (prosome, macropain) subunit, alpha type 3 /// proteasome subunit alpha type 3-like	Psma3 /// Psma3l		P18422 /// Q6IE67	0.581264	0.464968	0.932107	0.550594	0.0732312	0.42852	0.45627	0.975024	0.566568	0.622311
1368509_at	Rn.15987	Bardet-Biedl syndrome 2 homolog (human)	Bbs2	113948	Q99MH9	0.41388	0.761948	0.846965	0.428039	0.512963	0.474706	0.999571	0.999943	0.619797	0.581897
1368510_at	Rn.10024	GATA binding protein 1	Gata1	25172	P43429	0.634041	0.538404	0.71692	0.236827	0.133032	0.183742	0.617895	0.999943	0.0317363	0.0537096
1368511_at	Rn.10784	basic helix-loop-helix domain containing, class B3	Bhlhb3	117095	O35779	0.322181	0.579398	0.72223	0.291986	0.0497441	0.0646945	0.999571	0.999943	0.0501046	0.0723848
1368512_a_at	Rn.162610	glutamyl aminopeptidase	Enpep	64017	P50123	0.349284	0.566677	0.8573	0.778281	0.0564721	0.132146	0.701397	0.999943	0.24788	0.556723
1368513_at	Rn.162610	glutamyl aminopeptidase	Enpep	64017	P50123	0.988776	0.865805	0.837874	0.344276	0.850107	0.743338	0.623048	0.999943	0.373644	0.159605
1368514_at	Rn.6656	monoamine oxidase B	Maob	25750	P19643	0.481701	0.599869	0.563118	0.141118	0.120938	0.0721632	0.0274176	0.999943	0.15811	0.41132
1368515_at	Rn.19026	erythrocyte protein band 4.1-like 3	Epb4.1l3	116724	A3E0T0 /// Q9JMB2 /// Q9JMB3	0.472346	0.52936	0.703963	0.30658	0.0765457	0.11112	0.999571	0.999943	0.0439952	0.0711013
1368516_at	Rn.18043	protein tyrosine phosphatase, receptor type, A	Ptpra	25167	Q03348 /// Q62988 /// Q66HJ7	0.341374	0.557998	0.707294	0.282148	0.0504164	0.065422	0.0391636	0.999943	0.588186	0.586271
1368517_at	Rn.162074	single stranded DNA binding protein 3	Ssbp3	84354	Q3B7C9 /// Q9R050	0.193889	0.644226	0.821125	0.763257	0.0290116	0.0500216	0.250574	0.999943	0.341295	0.493873
1368518_at	Rn.31988	CD53 antigen	Cd53	24251	P24485	0.305761	0.860603	0.813975	0.056898	0.0864078	0.248037	0.592953	0.999943	0.0213836	0.0619649
1368519_at	Rn.29367	serine (or cysteine) peptidase inhibitor, clade E, member 1	Serpine1	24617	P20961	0.312393	0.523945	0.720574	0.312664	0.0348912	0.0598978	0.999571	0.999943	0.0442824	0.0768488
1368520_at	Rn.15739	apolipoprotein A-IV	Apoa4	25080	P02651	0.0860615	0.0428073	0.943495	0.797614	0.000353403	0.0341725	0.0798165	0.132901	0.0143416	0.696691
1368521_at	Rn.17097	napsin A aspartic peptidase	Napsa	60575	Q9QX71	0.962303	0.978144	0.841768	0.363121	0.983736	0.808353	0.700766	0.999943	0.30643	0.486734
1368522_at	Rn.31755	timeless homolog (Drosophila)	Timeless	83508	Q9Z2Y1	0.329829	0.463088	0.740574	0.300478	0.0288755	0.0813035	0.999571	0.999943	0.0343004	0.0858915
1368523_at	Rn.88197	Ca2+-dependent secretion activator	Cadps	26989	Q62717	0.312299	0.9255	0.89566	0.169591	0.164291	0.208931	0.999571	0.999943	0.0701473	0.0977337
1368524_at	Rn.33095	potassium voltage gated channel, Shaw-related subfamily, member 1	Kcnc1	25327	P25122	0.336627	0.56094	0.651396	0.26578	0.0497441	0.0487578	0.999571	0.999943	0.0403797	0.0477322
1368525_at	Rn.33647	MRS2-like, magnesium homeostasis factor (S. cerevisiae)	Mrs2l	79032	Q9ET09	0.817048	0.47661	0.979253	0.628471	0.353835	0.757016	0.823402	0.872931	0.0836233	0.639661
1368526_at	Rn.11773	peroxisomal biogenesis factor 3	Pex3	83519	Q9JJK4	0.408035	0.853419	0.740561	0.248896	0.187072	0.648183	0.999571	0.999943	0.0708968	0.316574
1368527_at	Rn.44369	prostaglandin-endoperoxide synthase 2	Ptgs2	29527	P35355 /// Q63124 /// Q8CIP1	0.254755	0.511351	0.726637	0.239986	0.022663	0.0459987	0.999571	0.999943	0.0282757	0.0587868
1368528_at	Rn.20204	MIC2 like 1	Mic2l1	171485	Q8R1R5 /// Q9JJL7	0.314645	0.137523	0.0589731	0.255323	0.485435	0.185154	0.0219763	0.999943	0.00494676	0.00199588
1368529_at	Rn.20204	MIC2 like 1	Mic2l1	171485	Q8R1R5 /// Q9JJL7	0.519636	0.565227	0.73023	0.261012	0.115494	0.166936	0.877051	0.999943	0.040198	0.0671567
1368530_at	Rn.33193	matrix metallopeptidase 12	Mmp12	117033	Q63341	0.528968	0.836527	0.998053	0.287294	0.300629	0.463922	0.983522	0.999943	0.101976	0.182447
1368531_at	Rn.202972	prolactin family 8, subfamily a, member 3	Prl8a3	24658	O08627	0.30418	0.531796	0.649131	0.191609	0.0339095	0.0404829	0.999571	0.999943	0.0232266	0.027747
1368532_at	Rn.6696	pancreatic lipase related protein 1	Pnliprp1	84028	P54316	0.383858	0.538816	0.726893	0.30499	0.0583363	0.0962465	0.999571	0.999943	0.0457095	0.0776179
1368533_at	Rn.43849	hephaestin	Heph	117240	Q920H8	0.552616	0.524865	0.640741	0.374128	0.0951305	0.101273	0.999571	0.999943	0.0546611	0.0707044
1368534_at	Rn.11314	adrenergic receptor, alpha 1d	Adra1d	29413	P23944	0.326603	0.825956	0.917733	0.710843	0.24245	0.21802	0.204996	0.999943	0.480246	0.568749
1368535_at	Rn.89639	BH3 interacting (with BCL2 family) domain, apoptosis agonist	Bid3	117271	P62817	0.689408	0.440576	0.866537	0.614131	0.0851639	0.461939	0.999571	0.999943	0.0663363	0.412258
1368536_at	Rn.20403	ectonucleotide pyrophosphatase/phosphodiesterase 2	Enpp2	84050	Q64610	0.301919	0.223213	0.726637	0.936269	0.00967916	0.0577531	0.370089	0.931038	0.0583397	0.425274
1368537_at	Rn.23941	dynactin 4 /// similar to dynactin subunit p62	Dctn4 /// LOC498752		Q498N3 /// Q9QUR2	0.119925	0.995171	0.94965	0.45037	0.0383121	0.0552904	0.303543	0.999943	0.401012	0.479612
1368538_at	Rn.45761	exocyst complex component 7	Exoc7	64632	O54922	0.187175	0.541004	0.685165	0.628595	0.237545	0.0239059	0.332599	0.452305	0.707076	0.14242
1368539_at	Rn.88082	sodium channel, voltage-gated, type IX, alpha	Scn9a	78956	O08562	0.331652	0.389877	0.729	0.276404	0.0227877	0.0732606	0.999571	0.999943	0.0217133	0.0697763
1368540_at	Rn.43122	trophoblast glycoprotein	Tpbg	83684	Q5PQV5	0.30522	0.576829	0.645699	0.38744	0.0434623	0.040113	0.99339	0.999943	0.081292	0.0723848
1368541_at	Rn.16221	embigin	Emb	114511	O88775	0.538286	0.492568	0.957598	0.996564	0.0761135	0.416662	0.897012	0.999943	0.242657	0.929778
1368542_at	Rn.9981	zinc finger protein 423	Zfp423	94188	O08961 /// Q63681	0.308223	0.536505	0.71692	0.284509	0.036271	0.0557033	0.999571	0.999943	0.0408649	0.0681904
1368543_at	Rn.14744	NADPH oxidase 4	Nox4	85431	Q924V1	0.938071	0.167999	0.128617	0.267616	0.0534637	0.0486817	0.309191	0.999943	0.572842	0.396659
1368544_a_at	Rn.86956	nucleolar protein 3 (apoptosis repressor with CARD domain)	Nol3	85383	Q62881 /// Q62882	0.348254	0.563033	0.695245	0.32106	0.0550469	0.0638916	0.999571	0.999943	0.0557068	0.0720455
1368545_at	Rn.204752	CASP8 and FADD-like apoptosis regulator	Cflar	117279	Q99MZ5	0.326756	0.804349	0.887076	0.161531	0.0913215	0.12004	0.997559	0.999943	0.0409507	0.0642769
1368546_at	Rn.9802	human immunodeficiency virus type I enhancer binding protein 2	Hivep2	29721	Q00900	0.331576	0.508728	0.688965	0.401798	0.03666	0.0552904	0.999571	0.999943	0.054901	0.0834418
1368547_at	Rn.22573	osteoclast inhibitory lectin	Ocil	113937	Q925N7	0.383341	0.590643	0.737212	0.293232	0.0747259	0.107971	0.999571	0.999943	0.0523302	0.0799553
1368548_at	Rn.14799	solute carrier family 12, member 1	Slc12a1	25065	P55016 /// Q5PQV1	0.308832	0.510513	0.689255	0.293718	0.0317127	0.0487578	0.999571	0.999943	0.0393649	0.0641979
1368549_at	Rn.89226	high mobility group box transcription factor 1	Hbp1	27080	Q62661	0.421146	0.970842	0.549361	0.357222	0.327432	0.81039	0.999571	0.886286	0.304673	0.842757
1368550_at	Rn.10101	forkhead box Q1	Foxq1	64826	Q63244	0.379046	0.533594	0.732832	0.270677	0.0553045	0.101662	0.999571	0.999943	0.0369525	0.0704538
1368551_at	Rn.11320	phosphoribosyl pyrophosphate synthetase 2	Prps2	24689	P09330	0.305761	0.652899	0.7478	0.181816	0.0553045	0.0722588	0.999571	0.999943	0.0352752	0.0529974
1368552_at	Rn.10630	GrpE-like 1, mitochondrial	Grpel1	79563	P97576	0.235362	0.216601	0.156556	0.133821	0.990923	0.00423227	0.999571	0.0150745	0.816735	0.00215393
1368553_at	Rn.10631	activin A receptor type II-like 1	Acvrl1	25237	P80203	0.269211	0.583321	0.86956	0.227135	0.0357821	0.0806116	0.999571	0.999943	0.0363508	0.0771564
1368554_at	Rn.10130	pancreatic lipase	Pnlip	25702	P27657 /// Q9JM77 /// Q9QUN4	0.778472	0.40842	0.601318	0.950548	0.27812	0.411193	0.999571	0.999943	0.172254	0.275493
1368555_at	Rn.2357	CD37 antigen	Cd37	29185	P31053	0.340855	0.912239	0.987009	0.236027	0.134539	0.179427	0.999571	0.999943	0.0749225	0.106522
1368556_at	Rn.11217	von Ebners gland protein 2	Vegp2	94106	P41244	0.355258	0.525798	0.718517	0.282758	0.0469844	0.0776493	0.999571	0.999943	0.0382413	0.0679732
1368557_s_at	Rn.37454	von Ebners gland protein 1 /// von Ebners gland protein 2	Vegp1 /// Vegp2		P20289 /// P41244	0.667818	0.234882	0.338909	0.771476	0.0425804	0.0634437	0.813517	0.999943	0.124876	0.174877
1368558_s_at	Rn.32080	allograft inflammatory factor 1	Aif1	29427	P55007 /// P55009 /// Q9EQ19	0.590455	0.519547	0.607904	0.0185894	0.101991	0.61712	0.045397	0.304689	0.00165072	0.0690553
1368559_at	Rn.11384	proprotein convertase subtilisin/kexin type 1	Pcsk1	25204	P28840	0.345311	0.533344	0.715656	0.344711	0.0458397	0.0696324	0.999571	0.999943	0.0522378	0.0818561
1368560_at	Rn.10047	potassium inwardly-rectifying channel, subfamily J, member 5	Kcnj5	29713	P48548	0.461148	0.7266	0.687764	0.460752	0.174528	0.0970802	0.999571	0.999943	0.197274	0.0963598
1368561_at	Rn.19678	ATP-binding cassette, sub-family D (ALD), member 2	Abcd2	84356	Q9QY44	0.329829	0.646747	0.94965	0.268064	0.0645775	0.145282	0.999571	0.999943	0.0509791	0.121603
1368562_at	Rn.162965	sulfotransferase family 4A, member 1	Sult4a1	58953	P63047	0.852228	0.523354	0.721923	0.591385	0.207668	0.336454	0.999571	0.999943	0.103559	0.184192
1368563_at	Rn.21677	aspartoacylase	Aspa	79251	Q9R1T5	0.296433	0.501046	0.384719	0.275946	0.623837	0.0186497	0.999571	0.140625	0.73885	0.023253
1368564_at	Rn.19372	solute carrier family 17 (sodium-dependent inorganic phosphate cotransporter), member 6	Slc17a6	84487	Q9JI12	0.345311	0.599869	0.698891	0.390288	0.0616368	0.0641431	0.999571	0.999943	0.0924972	0.0869226
1368565_at	Rn.34134	solute carrier family 1 (glial high affinity glutamate transporter), member 3	Slc1a3	29483	P24942	0.382307	0.605686	0.798161	0.267805	0.079639	0.137078	0.999571	0.999943	0.0462023	0.0810664
1368566_a_at	Rn.6452	NADH dehydrogenase (ubiquinone) flavoprotein 3-like	Ndufv3l	64539	O54755 /// Q6PCU8	0.12581	0.000551557	0.00314691	0.367668	0.0171063	0.0595004	0.422417	0.999943	0.00130371	0.00802525
1368567_at	Rn.6452	NADH dehydrogenase (ubiquinone) flavoprotein 3-like	Ndufv3l	64539	O54755	0.554238	0.384454	0.358941	0.45839	0.446174	0.343885	0.999571	0.999943	0.519674	0.410615
1368568_at	Rn.90076	aquaporin 2	Aqp2	25386	P34080 /// Q9QYA1	0.478839	0.667972	0.726637	0.563452	0.762104	0.898947	0.3536	0.999943	0.224265	0.178757
1368569_at	Rn.32702	aldo-keto reductase family 1, member B7	Akr1b7	116463	Q5RJP0 /// Q9QZI2	0.301131	0.491731	0.668419	0.203643	0.671337	0.593465	0.999571	0.999943	0.499136	0.440063
1368570_at	Rn.137431	lecithin-retinol acyltransferase (phosphatidylcholine-retinol-O-acyltransferase)	Lrat	64047	Q9JI61	0.0169083	0.847287	0.458471	0.0246755	0.0042955	0.000930488	3.24646e-05	0.900135	0.0216931	0.106419
1368571_at	Rn.10893	cytoplasmic linker 2	Cyln2	29264	O55156	0.267295	0.814311	0.97879	0.287294	0.0607913	0.102301	0.999571	0.999943	0.0959906	0.166579
1368572_a_at	Rn.9840	glutamate receptor, ionotropic, N-methyl D-aspartate 1	Grin1	24408	P35439 /// Q62648 /// Q62683 /// Q8R408	0.606658	0.562111	0.787149	0.314494	0.148011	0.299578	0.990184	0.999943	0.0535743	0.113888
1368573_at	Rn.11061	karyopherin (importin) beta 1	Kpnb1	24917	P52296	0.657687	0.555653	0.695002	0.671872	0.741632	0.728874	0.999571	0.999943	0.700478	0.693002
1368574_at	Rn.10032	adrenergic receptor, alpha 1b	Adra1b	24173	P15823 /// Q6IRH4	0.597762	0.594621	0.436393	0.182444	0.932051	0.388892	0.476992	0.999943	0.22186	0.697134
1368575_at	Rn.9998	solute carrier family 6 (neurotransmitter transporter), member 18	Slc6a18	29323	Q5XIV7 /// Q62687	0.378902	0.558577	0.73023	0.26872	0.0630922	0.0984581	0.999571	0.999943	0.0404656	0.0690165
1368576_at	Rn.9282	cartilage homeo protein 1	Cart1	25401	Q63087	0.272379	0.524447	0.71692	0.357053	0.0265457	0.0462615	0.946339	0.999943	0.0514882	0.0863943
1368577_at	Rn.18935	gap junction membrane channel protein beta 6	Gjb6	84403	Q6AZ42 /// Q9R140	0.275407	0.517647	0.607366	0.276404	0.0264919	0.0307745	0.999571	0.999943	0.035787	0.0456974
1368578_at	Rn.128814	hydroxysteroid dehydrogenase-1, delta<5>-3-beta (predicted)	Hsd3b1_predicted	360348	P22071 /// P22072	0.212086	0.669563	0.941173	0.255323	0.0348129	0.0721632	0.999571	0.999943	0.0496174	0.105921
1368579_at	Rn.17940	Prolactin family 2, subfamily a, member 1	Prl2a1	116474	Q1KZI2 /// Q9JII3	0.337951	0.692201	0.732823	0.189965	0.377844	0.473994	0.999571	0.999943	0.158139	0.219199
1368580_at	Rn.10504	syndecan 3	Sdc3	116673	P33671	0.532829	0.615455	0.729529	0.349093	0.157413	0.169093	0.999571	0.999943	0.082959	0.096532
1368581_at	Rn.10504	syndecan 3	Sdc3	116673	P33671	0.863818	0.543567	0.705842	0.559294	0.25404	0.298355	0.999571	0.999943	0.113591	0.143895
1368582_at	Rn.9804	solute carrier family 7 (cationic amino acid transporter, y+ system), member 3	Slc7a3	29485	O08812	0.360655	0.833935	0.996309	0.280531	0.131225	0.219739	0.999571	0.999943	0.0911841	0.160424
1368583_a_at	Rn.16100	histidine-rich glycoprotein /// similar to histidine-rich glycoprotein	Hrg /// LOC681544		Q99PS7 /// Q99PS8 /// Q9ESB2	0.466028	0.30567	0.006963	0.000166977	0.442575	0.00107356	3.04497e-05	0.000860075	1.01826e-05	0.0849923
1368584_a_at	Rn.10134	complexin 2	Cplx2	116657	P84087	0.949546	0.485037	0.506861	0.556527	0.270147	0.208072	0.890313	0.999943	0.0730433	0.0740949
1368585_at	Rn.89164	cocaine and amphetamine regulated transcript	Cart	29131	P49192 /// Q8K3Z3	0.433024	0.765591	0.743838	0.30633	0.169661	0.140248	0.999571	0.999943	0.101504	0.0900016
1368586_at	Rn.10439	zymogen granule protein 16	Zg16	171449	Q8CJD3	0.422632	0.546726	0.71692	0.384451	0.0718193	0.102656	0.999571	0.999943	0.0657678	0.0954523
1368587_at	Rn.8887	apolipoprotein C-I	Apoc1	25292	P19939	0.921389	0.326757	0.35184	0.0711112	0.139459	0.13886	0.0726922	0.999943	0.339563	0.398892
1368588_at	Rn.18605	DEAD (Asp-Glu-Ala-Asp) box polypeptide 52	Ddx52	85432	A1EC68 /// A1EC69 /// Q5FWY7 /// Q99PT0	0.303326	0.526092	0.56583	0.931	0.0326415	0.0331957	0.376207	0.999943	0.258264	0.182863
1368589_at	Rn.10278	protein tyrosine phosphatase, receptor type, J	Ptprj	29645	Q62884	0.163005	0.593164	0.732143	0.925791	0.0207992	0.0315581	0.132653	0.999943	0.394918	0.463908
1368590_at	Rn.208361	matrix metalloproteinase 16	Mmp16	65205	---	0.285141	0.582292	0.706541	0.231205	0.0391129	0.0472053	0.999571	0.999943	0.0368781	0.0505458
1368591_at	Rn.44637	upstream transcription factor 2	Usf2	81817	A2VCW7 /// Q63665	0.305761	0.0289452	0.048062	0.169591	0.12853	0.167283	0.999571	0.999943	0.254616	0.316553
1368592_at	Rn.12300	interleukin 1 alpha	Il1a	24493	P16598 /// Q9ESW2	0.838642	0.768247	0.930792	0.00132952	0.534535	0.929914	0.00140439	0.999943	0.000385541	0.00136158
1368593_at	Rn.11120	CD1d1 antigen	Cd1d1	25109	Q63493 /// Q9R1S6	0.00159218	8.4145e-05	0.000739469	0.554438	0.0987948	0.668652	0.00174001	0.874816	8.71724e-05	0.000883995
1368594_at	Rn.216343	phospholipase A2, group 2C	Pla2g2c	29387	P39878 /// Q4V8L7	0.626842	0.579903	0.213184	0.379512	0.173214	0.0424987	0.999571	0.867588	0.07973	0.024378
1368595_at	Rn.3117	matrix metallopeptidase 24	Mmp24	83513	Q99PW6	0.556465	0.490806	0.687764	0.338246	0.0783381	0.123606	0.999571	0.999943	0.0427083	0.0727734
1368596_at	Rn.42905	SNF1-like kinase	Snf1lk	59329	Q9R1U5	0.358515	0.780916	0.756838	0.255323	0.112368	0.105121	0.0349007	0.999943	0.215761	0.300211
1368597_at	Rn.42905	SNF1-like kinase	Snf1lk	59329	Q9R1U5	0.560794	0.622518	0.742205	0.380114	0.176472	0.214571	0.999571	0.999943	0.098899	0.126797
1368598_at	Rn.10458	somatostatin receptor 3	Sstr3	171044	P30936	0.590039	0.468106	0.676483	0.498564	0.0761135	0.125506	0.999571	0.999943	0.0576848	0.0993206
1368599_at	Rn.11047	solute carrier family 9 (sodium/hydrogen exchanger), member 2	Slc9a2	24783	P48763	0.473486	0.531796	0.695116	0.333223	0.0788681	0.105177	0.999571	0.999943	0.0495495	0.0737039
1368600_at	Rn.10016	solute carrier family 26 (sulfate transporter), member 1	Slc26a1	64076	P45380 /// Q5RKK1	0.925459	0.0685593	0.0993737	0.863686	0.0269876	0.0401358	0.999571	0.999943	0.0385663	0.0600983
1368601_at	Rn.10093	solute carrier family 6 (neurotransmitter transporter, dopamine), member 3	Slc6a3	24898	P23977	0.348174	0.525798	0.687232	0.299488	0.0445892	0.0597571	0.999571	0.999943	0.0421323	0.0648672
1368602_at	Rn.10093	solute carrier family 6 (neurotransmitter transporter, dopamine), member 3	Slc6a3	24898	P23977	0.381838	0.576301	0.784669	0.27309	0.070162	0.131526	0.999571	0.999943	0.0436455	0.0810975
1368603_at	Rn.11353	adducin 2 (beta)	Add2	24171	Q05764	0.349284	0.558442	0.714222	0.289536	0.0536692	0.071747	0.999571	0.999943	0.0452996	0.0688979
1368604_at	Rn.29105	Mediterranean fever	Mefv	58923	Q9JJ25	0.358515	0.538968	0.726637	0.284317	0.0515579	0.0836629	0.999571	0.999943	0.0409822	0.0711013
1368605_at	Rn.163202	adaptor protein with pleckstrin homology and src homology 2 domains	Aps	114203	Q9Z200	0.124386	0.728223	0.807592	0.201217	0.0227483	0.0332487	0.993285	0.999943	0.0425613	0.0649587
1368606_at	Rn.9912	solute carrier organic anion transporter family, member 1a5	Slco1a5	80900	O88397 /// P46720 /// Q9QYE2	0.360655	0.648338	0.726839	0.212686	0.0806658	0.0857057	0.999571	0.999943	0.0400779	0.0529443
1368607_at	Rn.10034	cytochrome P450, family 4, subfamily a, polypeptide 8	Cyp4a8	266674	P24464	0.14131	0.149813	0.067314	0.0124138	0.866281	0.660207	0.536985	0.999943	0.158069	0.473569
1368608_at	Rn.10817	cytochrome P450, family 2, subfamily f, polypeptide 4	Cyp2f4	54246	O35293	0.615731	0.473572	0.918776	0.897484	0.0838768	0.448419	0.999571	0.999943	0.16528	0.762377
1368609_at	Rn.9913	solute carrier family 10 (sodium/bile acid cotransporter family), member 1	Slc10a1	24777	P26435 /// Q6LE48	0.657038	0.430543	0.433372	0.00162075	0.408041	0.332968	0.00287877	0.999943	0.0111858	0.0197606
1368610_at	Rn.40569	mast cell antigen 32	Mca32	59105	Q62875	0.38803	0.570924	0.738055	0.283822	0.0707208	0.111492	0.999571	0.999943	0.0458114	0.0756988
1368611_at	Rn.10930	gastrin releasing peptide	Grp	171101	P24393	0.355435	0.657612	0.846077	0.200931	0.0799667	0.133331	0.999571	0.999943	0.0386704	0.0691992
1368612_at	Rn.198908	integrin beta 4	Itgb4	25724	Q64632	0.347977	0.202503	0.524873	0.451916	0.534417	0.992686	0.999571	0.999943	0.258416	0.641642
1368613_at	Rn.18997	stromal antigen 3	Stag3	114522	Q99M76	0.401472	0.686168	0.74431	0.273807	0.11527	0.122948	0.999571	0.999943	0.0588139	0.0743149
1368614_at	Rn.144656	MLX interacting protein-like	Mlxipl	171078	Q8VIP2	0.0275949	0.335888	0.0486128	0.00441451	0.000842015	0.000139728	1.27445e-05	0.759555	0.0346029	0.270122
1368615_a_at	Rn.9987	solute carrier family 18 (vesicular acetylcholine), member 3	Slc18a3	60422	Q62666	0.490525	0.588282	0.743838	0.362406	0.118058	0.174677	0.999571	0.999943	0.077211	0.119978
1368616_at	Rn.10798	Fanconi anemia, complementation group C	Fancc	24361	O35870	0.390088	0.562206	0.735353	0.316499	0.0688991	0.110725	0.999571	0.999943	0.0541677	0.0901484
1368617_at	Rn.30006	serine (or cysteine) peptidase inhibitor, clade A, member 5	Serpina5	65051	O88292 /// Q66HL5	0.0937252	0.863583	0.71692	0.109195	0.0415467	0.102181	0.999571	0.999943	0.0524737	0.147053
1368618_at	Rn.30028	growth factor receptor bound protein 14	Grb14	58844	O88900	0.233307	0.752787	0.71692	0.0640811	0.136014	0.278815	0.90857	0.999943	0.0451505	0.0903919
1368619_at	Rn.205263	DEAD (Asp-Glu-Ala-Asp) box polypeptide 25	Ddx25	58856	Q68G14 /// Q9QY16	0.397242	0.592007	0.731655	0.295924	0.0806181	0.108444	0.999571	0.999943	0.0539425	0.0781455
1368620_at	Rn.28620	sperm associated antigen 4	Spag4	83623	O55034	0.483942	0.660755	0.735353	0.253457	0.157166	0.158528	0.898325	0.999943	0.0482753	0.0669975
1368621_at	Rn.30018	aquaporin 9	Aqp9	65054	P56627	0.249557	0.344375	0.627695	0.925791	0.801422	0.491614	0.254913	0.999943	0.140295	0.319986
1368622_at	Rn.15319	fructose-1,6-bisphosphatase 2	Fbp2	114508	Q9Z1N1	0.679654	0.793933	0.411028	0.677213	0.405031	0.0776493	0.999571	0.895916	0.416618	0.0743785
1368623_at	Rn.81017	CEA-related cell adhesion molecule 9	Ceacam9	116711	Q9R121	0.23177	0.511927	0.885957	0.153394	0.0201931	0.0693305	0.999571	0.999943	0.0159028	0.0630943
1368624_at	Rn.205372	agouti	A	24152	Q99JA2	0.428952	0.601472	0.73728	0.459225	0.0983422	0.131781	0.999571	0.999943	0.122483	0.162189
1368625_at	Rn.43329	proline-rich acidic protein 1	Prap1	60574	Q9ES75	0.349663	0.9854	0.977667	0.706554	0.179975	0.188783	0.78555	0.999943	0.658178	0.653478
1368626_at	Rn.10840	potassium intermediate/small conductance calcium-activated channel, subfamily N, member 3	Kcnn3	54263	P70605 /// Q3S913	0.343286	0.615202	0.732143	0.314215	0.0646379	0.0826344	0.999571	0.999943	0.0675615	0.0862871
1368627_at	Rn.10006	regucalcin	Rgn	25106	Q03336	0.027417	0.439989	0.44258	0.0151185	0.0012236	0.00133999	3.33732e-05	0.999943	0.0504745	0.0801914
1368628_at	Rn.9882	tonin	Ton	24841	P00759	0.29391	0.503004	0.513227	0.345853	0.0272548	0.0268494	0.999571	0.999943	0.046089	0.0540865
1368629_at	Rn.11332	regenerating islet-derived 1	Reg1	24714	P10758	0.409916	0.535901	0.725193	0.401744	0.064534	0.103482	0.999571	0.999943	0.0648952	0.10849
1368630_at	Rn.10078	fatty acid binding protein 9, testis	Fabp9	64822	P55054 /// Q68G09	0.340276	0.203513	0.412348	0.42182	0.0125252	0.0296531	0.999571	0.999943	0.023714	0.054176
1368631_at	Rn.35510	diazepam binding inhibitor-like 5	Dbil5	59116	P56702	0.316779	0.447351	0.714233	0.318932	0.0250131	0.0580198	0.999571	0.999943	0.0355237	0.0751293
1368632_at	Rn.9864	forkhead box G1	Foxg1	24370	Q00939	0.318906	0.435586	0.635624	0.283479	0.0243012	0.0436664	0.999571	0.999943	0.0271763	0.051621
1368633_at	Rn.10102	cysteine-rich secretory protein 1	Crisp1	64827	P12020 /// Q9R0V7 /// Q9R0V8 /// Q9WUY0	0.365046	0.527389	0.750688	0.301277	0.0498581	0.106643	0.999571	0.999943	0.0428519	0.0908726
1368634_at	Rn.144567	potassium voltage-gated channel, subfamily H (eag-related), member 3	Kcnh3	27150	O89047	0.475889	0.510976	0.648593	0.339781	0.858872	0.848434	0.999571	0.999943	0.959535	0.974296
1368635_at	Rn.11322	tumor necrosis factor receptor superfamily, member 8	Tnfrsf8	25069	P97525	0.137994	0.271999	0.344499	0.0806285	0.550303	0.530787	0.999571	0.999943	0.464263	0.454887
1368636_at	Rn.10847	cytochrome P450, family 27, subfamily b, polypeptide 1	Cyp27b1	114700	O35132	0.459725	0.642532	0.762373	0.321505	0.133553	0.174022	0.999571	0.999943	0.0785777	0.108633
1368637_at	Rn.64486	caspase recruitment domain family, member 9	Card9	64171	Q9EPY0	0.379046	0.587404	0.687881	0.329883	0.0717804	0.072399	0.999571	0.999943	0.0651791	0.0716856
1368638_at	Rn.64483	neuropeptide FF receptor 1	Npffr1	64107	Q924G9 /// Q9EP86	0.390529	0.626662	0.799896	0.284394	0.0908081	0.144223	0.999571	0.999943	0.0552227	0.0924152
1368639_at	---	A-type potassium channel modulatory protein 2	Kchip2	619380	Q9JM59	0.398095	0.556749	0.750407	0.223165	0.068244	0.125565	0.971977	0.999943	0.0322892	0.0637471
1368640_at	Rn.51863	spermatogenic specific-gene1	Spas1	171403	Q920Q3	0.33791	0.5605	0.735353	0.0710548	0.0500448	0.0820841	0.560573	0.999943	0.00964271	0.0196127
1368641_at	Rn.34782	wingless-related MMTV integration site 4	Wnt4	84426	Q4G052 /// Q9QXQ5	0.279437	0.624175	0.839397	0.298643	0.044571	0.0804245	0.999571	0.999943	0.0626841	0.119835
1368642_at	Rn.23200	cadherin 2	Cdh2	83501	Q9JIV7 /// Q9Z1Y3	0.0406315	0.468106	0.830872	0.00421722	0.0020545	0.0336718	0.702579	0.644014	0.000276867	0.00630569
1368643_at	Rn.8467	spermatogenesis associated 6	Spata6	171413	Q99MU5 /// Q9EQU0	0.278025	0.478416	0.692286	0.270136	0.0222533	0.0427356	0.999571	0.999943	0.0292068	0.0566126
1368644_at	Rn.8467	spermatogenesis associated 6	Spata6	171413	Q99MU5 /// Q9EQU0	0.289548	0.900729	0.849358	0.238779	0.141081	0.194847	0.999571	0.999943	0.132049	0.185881
1368645_at	Rn.11317	protein tyrosine phosphatase, non-receptor type 1	Ptpn1	24697	P20417	0.600472	0.705498	0.73023	0.206914	0.263448	0.974762	0.55759	0.942844	0.0424404	0.260479
1368646_at	Rn.9910	mitogen-activated protein kinase 9	Mapk9	50658	P49186 /// Q6P727	0.793178	0.030434	0.0790476	0.867553	0.0109374	0.0256807	0.999571	0.999943	0.0125263	0.0311237
1368647_at	Rn.10633	G protein-coupled receptor kinase 6	Gprk6	59076	P97548 /// P97549 /// P97711 /// Q792R1	0.091378	0.525574	0.711158	0.807067	0.112061	0.102801	0.0304149	0.999943	0.188888	0.274788
1368648_at	Rn.7214	cytochrome c oxidase subunit IV isoform 2	Cox4i2	84683	Q91Y94	0.479003	0.386618	0.692701	0.353516	0.0445759	0.106155	0.999571	0.999943	0.034028	0.0767815
1368649_at	Rn.4223	dyskeratosis congenita 1, dyskerin	Dkc1	170944	P40615	0.573202	0.430543	0.588697	0.959286	0.497988	0.610949	0.979391	0.999943	0.187085	0.259141
1368650_at	Rn.2398	Kruppel-like factor 10	Klf10	81813	O08876 /// P97848	0.314645	0.323489	0.898255	0.455559	0.910046	0.212302	0.946339	0.759555	0.427449	0.555403
1368651_at	Rn.48821	pyruvate kinase, liver and red blood cell	Pklr	24651	P12928	0.610164	0.375094	0.605716	0.769722	0.057839	0.587752	0.734899	0.152942	0.238378	0.142288
1368652_at	Rn.32199	caspase 9	Casp9	58918	Q6EZA5 /// Q7TQC1 /// Q920G4 /// Q99M88 /// Q9JHK1	0.477776	0.84208	0.529324	0.493985	0.253933	0.0657292	0.999571	0.999943	0.299704	0.072046
1368653_a_at	Rn.30105	Parkinson disease (autosomal recessive, early onset) 7	Park7	117287	O88767 /// Q5BKC3	0.250109	0.163047	0.991128	0.39029	0.00441199	0.0975237	0.0365584	0.36091	0.256251	0.349582
1368654_at	Rn.3242	nuclear pore associated protein	Npap60	25497	O08587 /// Q4QR93	0.548789	0.174757	0.779749	0.636244	0.180835	0.80982	0.506203	0.639665	0.0328744	0.333675
1368655_at	Rn.40122	proteoglycan peptide core protein	Pgsg	56782	P04917	0.776464	0.879064	0.661156	0.0244363	0.59074	0.177813	0.00963983	0.999943	0.0199434	0.0707415
1368656_at	Rn.11093	secretogranin III	Scg3	116635	P47868	0.630735	0.622009	0.288379	0.414647	0.215613	0.0518939	0.999571	0.917561	0.114253	0.0382218
1368657_at	Rn.32086	matrix metallopeptidase 3	Mmp3	171045	P03957	0.295972	0.710963	0.951251	0.23259	0.0590004	0.113663	0.999571	0.999943	0.0478034	0.0938545
1368658_at	Rn.6067	ciliary neurotrophic factor	Cntf	25707	P20294	0.309042	0.92026	0.797555	0.167138	0.103659	0.0864468	0.999571	0.999943	0.0494049	0.0564801
1368659_at	Rn.1874	alanine-glyoxylate aminotransferase 2	Agxt2	83784	Q64565	0.687017	0.528586	0.12312	0.000262335	0.612724	0.0901077	8.57193e-05	0.759555	3.69627e-05	5.73997e-06
1368660_at	Rn.42899	Rap guanine nucleotide exchange factor (GEF) 3	Rapgef3	59326	Q3B7C8 /// Q9Z1C8	0.398095	0.692898	0.854026	0.240683	0.115494	0.177077	0.999571	0.999943	0.0482162	0.0791707
1368661_at	Rn.10821	solute carrier family 13 (sodium-dependent dicarboxylate transporter), member 2	Slc13a2	65202	O35055 /// P70545 /// Q63780	8.20604e-06	1.43643e-05	0.487603	6.58109e-06	0.861466	8.29827e-05	0.999571	0.00020987	0.854921	3.16908e-05
1368662_at	Rn.144662	ring finger protein 39	Rnf39	171387	Q920M2	0.444364	0.429007	0.457107	0.614671	0.691544	0.624603	0.999571	0.999943	0.422964	0.37977
1368663_at	Rn.92862	dnaj-like protein	LOC56764	56764	Q9QZW8	0.431229	0.537772	0.720574	0.289224	0.0704491	0.10894	0.999571	0.999943	0.0420216	0.071046
1368664_at	Rn.92862	dnaj-like protein	LOC56764	56764	Q9QZW8	0.438558	0.686328	0.818745	0.541253	0.140516	0.192967	0.999571	0.999943	0.223761	0.298959
1368665_at	Rn.11946	ubiquitin fusion degradation 1-like	Ufd1l	84478	Q9ES53	0.167688	0.700437	0.973298	0.409727	0.0994357	0.0621712	0.020073	0.999943	0.149806	0.396224
1368666_a_at	Rn.203386	latrophilin 3	Lphn3	170641	Q9Z173	0.312393	0.650441	0.764866	0.125415	0.0582869	0.081602	0.933721	0.999943	0.0260338	0.04168
1368667_at	Rn.10388	purinergic receptor P2X, ligand-gated ion channel, 3	P2rx3	81739	P49654 /// Q66HM4 /// Q9R1K3	0.848222	0.360617	0.94154	0.825092	0.0901333	0.736639	0.999571	0.759598	0.0786064	0.722414
1368668_at	Rn.22260	phospholipase A2, activating protein	Plaa	116645	P54319	0.992353	0.485564	0.990203	0.982406	0.24166	0.975935	0.999571	0.909545	0.245013	0.965341
1368669_at	Rn.13333	uncoupling protein 2 (mitochondrial, proton carrier)	Ucp2	54315	P56500	0.423792	0.588558	0.71692	0.0301339	0.0905842	0.101662	0.150187	0.999943	0.00474999	0.00572513
1368670_a_at	Rn.91357	phosphodiesterase 4A, cAMP specific	Pde4a	25638	P54748 /// Q9EQR7	0.402193	0.539364	0.762051	0.21086	0.0637138	0.134481	0.920081	0.999943	0.0277518	0.0630632
1368671_at	Rn.1489	sushi-repeat-containing protein	Srpx	64316	Q63769	0.776606	0.842526	0.869423	0.531317	0.938217	0.947256	0.655216	0.999943	0.332308	0.342984
1368672_at	Rn.11055	arginase 2	Arg2	29215	O08701 /// Q8K584	0.359898	0.791896	0.883012	0.300055	0.116489	0.152365	0.999571	0.999943	0.10374	0.138043
1368673_at	Rn.163234	discoidin domain receptor family, member 2	Ddr2	83573	Q9Z2U9	0.42407	0.568038	0.742603	0.38787	0.0826195	0.134348	0.999571	0.999943	0.0778219	0.131198
1368674_at	Rn.21399	liver glycogen phosphorylase	Pygl	64035	P09811	0.690798	0.14776	0.861956	0.716925	0.030808	0.864106	0.778228	0.215393	0.0845975	0.50324
1368675_at	Rn.10521	chimerin (chimaerin) 2	Chn2	84031	Q03070	0.332093	0.3338	0.277108	0.0354678	0.864367	0.671916	0.00196523	0.999943	0.00116311	0.00102117
1368676_at	Rn.44896	dynein, cytoplasmic, heavy polypeptide 2	Dnch2	65209	P70576 /// Q63167 /// Q9JJ79	0.405434	0.577641	0.740561	0.224743	0.0790275	0.121168	0.96045	0.999943	0.0355404	0.0618146
1368677_at	Rn.11266	brain derived neurotrophic factor	Bdnf	24225	P23363	0.329829	0.521558	0.721923	0.270506	0.0382949	0.0675448	0.999571	0.999943	0.0350717	0.0649587
1368678_at	Rn.11266	brain derived neurotrophic factor	Bdnf	24225	P23363	0.355523	0.443953	0.379847	0.282226	0.032112	0.0301088	0.999571	0.999943	0.0276214	0.024378
1368679_a_at	Rn.4338	Yamaguchi sarcoma viral (v-yes-1) oncogene homolog	Lyn	81515	Q07014	0.280799	0.568347	0.892249	0.957632	0.0363486	0.161613	0.244651	0.999943	0.45363	0.790127
1368680_a_at	Rn.92022	solute carrier family 34 (sodium phosphate), member 1	Slc34a1	25548	Q06496 /// Q9QWL8 /// Q9Z323	0.273144	0.806708	0.596654	0.215155	0.062652	0.0296531	0.999571	0.999943	0.0514501	0.0279311
1368681_at	Rn.9750	parathyroid hormone-like peptide	Pthlh	24695	P13085	0.540455	0.624175	0.882097	0.544814	0.935873	0.644898	0.408708	0.999943	0.179124	0.367246
1368682_at	Rn.11264	synaptic vesicle glycoprotein 2a	Sv2a	117559	Q02563	0.436511	0.535901	0.69862	0.271007	0.0711131	0.0971498	0.999571	0.999943	0.03739	0.0589453
1368683_at	Rn.87449	oxidized low density lipoprotein (lectin-like) receptor 1	Oldlr1	140914	O70156	0.312393	0.423206	0.699187	0.320869	0.0225296	0.0534282	0.999571	0.999943	0.0333591	0.0731722
1368684_at	Rn.137161	fat tumor suppressor homolog 2 (Drosophila)	Fath2	65048	O88277	0.545996	0.520101	0.689604	0.394976	0.0914832	0.123012	0.999571	0.999943	0.0568884	0.0829953
1368685_at	Rn.10381	chondroitin sulfate proteoglycan 4	Cspg4	81651	Q00657	0.370374	0.597248	0.71692	0.289888	0.0713589	0.0811438	0.999571	0.999943	0.0526244	0.0697763
1368686_at	Rn.18721	alpha 1 microglobulin/bikunin	Ambp	25377	Q64240	0.173808	0.0122963	0.0505016	0.0540521	0.152325	0.428923	0.999571	0.999943	0.378111	0.820384
1368687_at	Rn.7006	testis specific protein kinase 1	Tesk1	29460	Q63572	0.420494	0.631419	0.750963	0.308304	0.10671	0.139695	0.999571	0.999943	0.0685353	0.0952742
1368688_at	Rn.127792	neurotensin receptor 2	Ntsr2	64636	Q58I15 /// Q63384	0.346007	0.571683	0.729	0.301277	0.0555818	0.0795896	0.999571	0.999943	0.0517435	0.0776003
1368689_at	Rn.16074	gap junction membrane channel protein beta 5	Gjb5	29586	P28232	0.289888	0.640472	0.726637	0.23857	0.0488176	0.0540273	0.999571	0.999943	0.0432588	0.05781
1368690_a_at	Rn.89046	glutamate receptor, metabotropic 4	Grm4	24417	P31423 /// Q62916	0.923476	0.318267	0.501298	0.46929	0.0916738	0.151546	0.933115	0.999943	0.0374204	0.0676365
1368691_at	Rn.74049	glutamate receptor, ionotropic, AMPA3 (alpha 3)	Gria3	29628	P19492 /// Q9QXM3 /// Q9QXM7	0.357791	0.533653	0.729529	0.403062	0.0497492	0.0872198	0.999571	0.999943	0.06427	0.11844
1368692_a_at	Rn.10985	choline kinase alpha	Chka	29194	Q01134 /// Q66HK1	0.580282	0.612556	0.705842	0.216331	0.993589	0.150384	0.61424	0.686261	0.268485	0.0465194
1368693_at	Rn.11309	Gardner-Rasheed feline sarcoma viral (Fgr) oncogene homolog	Fgr	79113	Q63206 /// Q6P6U0	0.33786	0.760038	0.750691	0.941884	0.316451	0.408104	0.37667	0.999943	0.639488	0.550657
1368694_at	Rn.42878	pregnancy-specific beta 1-glycoprotein	Psgb1	59313	Q9Z1D6	0.47106	0.485253	0.659466	0.320671	0.0613848	0.0876427	0.999571	0.999943	0.040198	0.0642769
1368695_at	Rn.11151	complement component 4 binding protein, beta	C4bpb	24236	A0A5C5 /// Q63515	0.27024	0.796222	0.846337	0.698777	0.0596918	0.169334	0.471471	0.999943	0.438549	0.913931
1368696_at	Rn.33248	FXYD domain-containing ion transport regulator 7	Fxyd7	63848	P59649	0.33791	0.616247	0.829962	0.33635	0.0623234	0.111838	0.999571	0.999943	0.0777038	0.148299
1368697_at	Rn.10008	fatty acid binding protein 6, ileal (gastrotropin)	Fabp6	25440	P80020 /// Q8JZL9	0.720652	0.467857	0.996696	0.783256	0.104188	0.690389	0.999571	0.877633	0.11803	0.778565
1368698_at	Rn.90982	ATPase, Ca++ transporting, plasma membrane 2	Atp2b2	24215	P11506	0.201913	0.389327	0.390396	0.862274	0.567154	0.67639	0.102939	0.999943	0.0965634	0.0922317
1368699_at	Rn.24399	Down syndrome cell adhesion molecule	Dscam	171119	Q8VHZ8	0.463095	0.530809	0.444065	0.416561	0.0753164	0.0521706	0.999571	0.999943	0.065421	0.056213
1368700_at	Rn.10684	phospholipase C-like 1	Plcl1	84587	Q62688	0.323255	0.513843	0.724023	0.325114	0.0357222	0.0655246	0.999571	0.999943	0.0448696	0.0817129
1368701_at	Rn.87329	ATPase, Na+/K+ transporting, alpha 3 polypeptide	Atp1a3	24213	P06687	0.456568	0.590474	0.861037	0.289888	0.104929	0.238562	0.999571	0.999943	0.051221	0.11747
1368702_at	Rn.9127	PRKC, apoptosis, WT1, regulator	Pawr	64513	Q62627	0.425187	0.0148727	0.197673	0.748997	0.00180205	0.0227496	0.42966	0.773407	0.0158754	0.102607
1368703_at	Rn.203887	PDZ and LIM domain 5	Pdlim5	64353	Q62920	0.2948	0.901723	0.891342	0.299834	0.0880999	0.180468	0.999571	0.999943	0.141871	0.299818
1368704_a_at	Rn.10146	chondroitin sulfate proteoglycan 5	Cspg5	50568	Q9ERQ6	0.346618	0.503074	0.488308	0.55628	0.0391483	0.0368847	0.94193	0.999943	0.0825891	0.0729099
1368705_at	Rn.45601	endothelial differentiation, sphingolipid G-protein-coupled receptor, 8	Edg8	60399	Q9JKM5	0.309089	0.496991	0.687764	0.295688	0.0296086	0.0486817	0.999571	0.999943	0.0374519	0.0641979
1368706_at	Rn.13425	transmembrane 4 superfamily member 4	Tm4sf4	116467	Q9EQL5	0.670064	0.566414	0.489369	0.356438	0.768904	0.0905472	0.322605	0.294005	0.066894	0.754726
1368707_at	Rn.11308	inter alpha-trypsin inhibitor, heavy chain 4	Itih4	54404	O35802 /// Q5EBC0	0.209014	0.804349	0.439379	0.602705	0.0447608	0.632525	0.400685	0.49371	0.361382	0.368823
1368708_a_at	Rn.87299	dopamine receptor 2	Drd2	24318	P61169	0.516048	0.597468	0.73698	0.395361	0.13605	0.179062	0.999571	0.999943	0.0935291	0.127811
1368709_at	Rn.11382	fucosyltransferase 1	Fut1	81919	Q10980	0.336625	0.564227	0.687881	0.32117	0.0506245	0.0560741	0.999571	0.999943	0.0559749	0.0702808
1368710_at	Rn.42926	MAP/microtubule affinity-regulating kinase 2	Mark2	60328	O08679	0.531597	0.446244	0.520662	0.284317	0.580118	0.569393	0.964298	0.999943	0.940598	0.965782
1368711_at	Rn.10948	forkhead box A2	Foxa2	25099	P32182	0.337951	0.0384102	0.726637	0.937637	0.122908	0.526534	0.376207	0.298861	0.0179584	0.428673
1368712_at	Rn.10663	zinc finger protein 386 (Kruppel-like)	Znf386	25165	P70590 /// P97650 /// Q6AYY1	0.342935	0.941943	0.742645	0.113196	0.148555	0.0896223	0.00792544	0.999943	0.0474197	0.108307
1368713_at	Rn.9946	matrix metallopeptidase 10	Mmp10	117061	P07152	0.509389	0.522646	0.715217	0.286676	0.0831916	0.131149	0.999262	0.999943	0.0393734	0.0681607
1368714_at	Rn.10114	prolactin family 8, subfamily a, member 2	Prl8a2	24315	Q4QRA1 /// Q63545	0.102245	0.742601	0.572834	0.130815	0.020187	0.00732904	0.999571	0.999943	0.0328032	0.0129311
1368715_s_at	Rn.10114	prolactin family 8, subfamily a, member 2	Prl8a2	24315	Q4QRA1 /// Q63545	0.370374	0.888087	0.967031	0.146158	0.161295	0.265001	0.794066	0.999943	0.0431917	0.0753354
1368716_at	Rn.87667	protein phosphatase 1, regulatory (inhibitor) subunit 14c	Ppp1r14c	171010	Q8R4R9	0.236763	0.584082	0.71692	0.301277	0.030043	0.0392682	0.981882	0.999943	0.0543207	0.0729099
1368717_at	Rn.89119	fatty acid amide hydrolase	Faah	29347	P97612 /// Q6P763	0.165188	0.235685	0.836688	0.488515	0.7369	0.0960481	0.0268407	0.688924	0.0313482	0.274936
1368718_at	Rn.74044	aldehyde dehydrogenase family 1, subfamily A7	Aldh1a7	29651	P13601	0.124538	0.604123	0.501298	0.243155	0.0166991	0.00716486	0.850255	0.999943	0.0409507	0.0254433
1368719_at	Rn.90092	6-phosphofructo-2-kinase/fructose-2,6-biphosphatase 4	Pfkfb4	54283	P25114	0.453493	0.536214	0.715217	0.309826	0.0761135	0.111333	0.999571	0.999943	0.0464068	0.0737039
1368720_at	Rn.1029	tryptophan 2,3-dioxygenase	Tdo2	64206	P21643	0.344449	0.102842	0.496306	0.490286	0.302342	0.964778	0.130568	0.999943	0.0152781	0.0689048
1368721_at	Rn.10486	achaete-scute complex homolog-like 2 (Drosophila)	Ascl2	24209	P19360	0.417365	0.563736	0.735353	0.273975	0.0782708	0.123012	0.999571	0.999943	0.0423739	0.0722582
1368722_at	Rn.160577	lymphotoxin A	Lta	25008	---	0.414656	0.540449	0.722894	0.269843	0.0674923	0.104082	0.999571	0.999943	0.0378667	0.0650709
1368723_at	Rn.9773	linker for activation of T cells	Lat	81511	O70601 /// Q5M8B3	0.397528	0.82288	0.936998	0.139405	0.163045	0.225821	0.682047	0.999943	0.038837	0.0642524
1368724_a_at	Rn.87540	tropomyosin 1, alpha	Tpm1	24851	P04692 /// Q63583 /// Q63607 /// Q6AZ25 /// Q91XN6 /// Q91XN7 /// Q923Z2 /// Q925D3	0.423244	0.637874	0.754831	0.270677	0.110297	0.143889	0.999571	0.999943	0.0505697	0.0752321
1368725_at	Rn.88804	jagged 1	Jag1	29146	Q63722	0.975389	0.576301	0.360101	0.538914	0.409761	0.11518	0.959324	0.999943	0.136564	0.0592037
1368726_a_at	Rn.127808	zinc finger protein 347	Zfp347	170902	Q91XV0 /// Q91XV1	0.328434	0.485808	0.830893	0.399182	0.0319004	0.105197	0.999571	0.999943	0.049181	0.198647
1368727_at	Rn.32225	solute carrier family 7 (cationic amino acid transporter, y+ system), member 9	Slc7a9	116726	P82252	0.292204	0.588046	0.749879	0.208033	0.0417005	0.0674535	0.999571	0.999943	0.0337421	0.0597793
1368728_at	Rn.64592	purinergic receptor P2Y, G-protein coupled 12	P2ry12	64803	Q9EPX4	0.393983	0.533344	0.726637	0.346218	0.0591184	0.0997355	0.999571	0.999943	0.0523733	0.0910289
1368729_a_at	Rn.88408	adenylate cyclase activating polypeptide 1 receptor 1	Adcyap1r1	24167	P32215	0.474211	0.519518	0.69862	0.285833	0.0728699	0.108331	0.999571	0.999943	0.0385	0.0641979
1368730_a_at	Rn.88408	adenylate cyclase activating polypeptide 1 receptor 1	Adcyap1r1	24167	P32215	0.256534	0.652455	0.74431	0.297592	0.0415818	0.0539508	0.999571	0.999943	0.0678881	0.0859174
1368731_at	Rn.10295	orosomucoid 1	Orm1	24614	P02764	0.34457	0.0357817	0.474565	0.559166	0.110066	0.93513	0.931339	0.670865	0.0412762	0.451031
1368732_at	Rn.202962	transporter 2, ATP-binding cassette, sub-family B (MDR/TAP)	Tap2	24812	P36372 /// Q63521 /// Q63522 /// Q6MGA3	0.875533	0.844926	0.404395	0.590936	0.954311	0.182635	0.999571	0.831734	0.735768	0.343933
1368733_at	Rn.32104	sulfotransferase, estrogen preferring	Ste	25355	P49889 /// P52844 /// P52845 /// Q99ND5	0.403703	3.90058e-07	0.000327644	7.20888e-05	1.32052e-06	0.000973954	0.000276037	0.00445161	0.00143365	0.735864
1368734_at	Rn.41469	cholinergic receptor, nicotinic, delta polypeptide	Chrnd	54240	P25110	0.402637	0.567728	0.727252	0.304488	0.0746315	0.103771	0.999571	0.999943	0.0520752	0.0776247
1368735_a_at	Rn.206528	transient receptor potential cation channel, subfamily V, member 2	Trpv2	29465	Q9WUD2	0.0889489	0.209557	0.378002	0.00835062	0.470832	0.317668	0.604855	0.999943	0.0727281	0.0703165
1368736_at	Rn.87406	testis specific X-linked gene	Tsx	29391	P70537	0.438257	0.501132	0.317022	0.239304	0.0596648	0.0369425	0.934496	0.999943	0.0266523	0.0127601
1368737_at	Rn.216393	SMR2	Smr2	64675	P08462 /// P18897	0.332093	0.731448	0.937414	0.185566	0.0798205	0.215415	0.999571	0.999943	0.0406102	0.0960156
1368738_at	Rn.198235	cytochrome P450, subfamily 11B, polypeptide 1	Cyp11b1	500892	P15393	0.460724	0.531796	0.695254	0.397036	0.0755576	0.102349	0.999571	0.999943	0.0619594	0.0860874
1368739_s_at	Rn.198236	cytochrome P450, family 11, subfamily B, polypeptide 2 /// cytochrome P450, subfamily 11B, polypeptide 3 /// cytochrome P450, subfamily 11B, polypeptide 1	Cyp11b1 /// Cyp11b2 /// Cyp11b3		P15393 /// P30099 /// P30100 /// Q64539 /// Q64546 /// Q64586	0.518865	0.578257	0.668442	0.422175	0.12436	0.102416	0.999571	0.999943	0.0939196	0.0801028
1368740_at	Rn.10258	purinergic receptor P2X-like 1, orphan receptor	P2rxl1	25041	P51579	0.323473	0.521666	0.769908	0.282226	0.0369797	0.0887441	0.999571	0.999943	0.0374246	0.0834316
1368741_at	Rn.10252	complement component 9	C9	117512	Q5BKC4 /// Q62930	0.527137	0.173435	0.597544	0.492826	0.0243012	0.0864468	0.999571	0.999943	0.0248994	0.0783822
1368742_at	Rn.10680	complement component 5, receptor 1	C5r1	113959	P97520 /// Q9ESJ9	0.980318	0.974266	0.733577	0.686299	0.989857	0.518237	0.999571	0.999943	0.688314	0.282298
1368743_a_at	Rn.21392	dentin sialophosphoprotein	Dspp	25254	Q62598 /// Q8R4Y9 /// Q8VBY1	0.513773	0.584503	0.73023	0.323181	0.126123	0.164005	0.999571	0.999943	0.0624647	0.0886089
1368744_a_at	Rn.21392	dentin sialophosphoprotein	Dspp	25254	Q62598 /// Q8R4Y9 /// Q8VBY1	0.272771	0.56094	0.726472	0.212513	0.0331289	0.0495893	0.999571	0.999943	0.0312611	0.0520434
1368745_at	Rn.85891	solute carrier family 10, member 2	Slc10a2	29500	Q62633	0.573202	0.603406	0.999118	0.421189	0.9815	0.511094	0.321	0.999943	0.106829	0.378734
1368746_a_at	Rn.9858	ATPase, H+/K+ transporting, nongastric, alpha polypeptide	Atp12a	171028	P54708	0.378575	0.543567	0.720609	0.284509	0.0583807	0.0887664	0.999571	0.999943	0.041901	0.069824
1368747_at	Rn.11324	nucleoporin 98	Nup98	81738	P49793	0.269211	0.981179	0.954918	0.431389	0.0883442	0.124219	0.798208	0.999943	0.354704	0.447728
1368748_at	Rn.144652	testis-specific kinase 2	Tesk2	170908	Q924U5	0.360655	0.576301	0.737212	0.278786	0.0629172	0.0966087	0.999571	0.999943	0.0451119	0.073813
1368749_at	Rn.30012	K+ voltage-gated channel, subfamily S, 1	Kcns1	117023	O88758	0.581203	0.561857	0.387564	0.3823	0.135662	0.0601909	0.999571	0.999943	0.0722204	0.0469105
1368750_a_at	Rn.163460	phosphodiesterase 4D, cAMP specific	Pde4d	24627	A1E347 /// A1EC59 /// P14270	0.359976	0.483629	0.723725	0.276895	0.038926	0.0822846	0.999571	0.999943	0.0311437	0.0676365
1368751_at	Rn.10878	potassium voltage-gated channel, delayed-rectifier, subfamily S, member 3	Kcns3	83588	O88759	0.438257	0.472584	0.697219	0.318551	0.0524993	0.0961893	0.999571	0.999943	0.0384223	0.0720455
1368752_at	Rn.9702	tachykinin receptor 3	Tacr3	24808	P16177	0.296994	0.60008	0.726637	0.239304	0.0453338	0.056585	0.999571	0.999943	0.0400779	0.0585486
1368753_at	Rn.88589	calcium/calmodulin-dependent protein kinase kinase 2, beta	Camkk2	83506	O88831	0.914764	0.530809	0.71692	0.653107	0.25728	0.365405	0.999571	0.999943	0.130901	0.202971
1368754_at	Rn.10671	pyrimidinergic receptor P2Y, G-protein coupled, 6	P2ry6	117264	Q63371	0.446495	0.660898	0.808263	0.368833	0.134826	0.1935	0.999571	0.999943	0.109839	0.16304
1368755_at	Rn.9886	C-type lectin domain family 4, member f	Clec4f	114598	P10716	0.0925292	0.556576	0.131408	0.044975	0.00925951	0.810517	0.999571	0.0635458	0.00559807	0.660782
1368756_at	Rn.9674	thioesterase domain containing 1	Thedc1	64669	P08635	0.636467	0.631662	0.736921	0.524242	0.227405	0.249243	0.999571	0.999943	0.173145	0.194149
1368757_at	Rn.10892	zona pellucida glycoprotein 3	Zp3	114639	A1L124 /// P97708	0.417419	0.535901	0.710737	0.335067	0.0667955	0.0960836	0.999571	0.999943	0.0511138	0.0777043
1368758_a_at	Rn.9789	galanin receptor 2	Galr2	29234	O08726	0.353971	0.846074	0.973202	0.27333	0.127653	0.191954	0.999571	0.999943	0.0875966	0.137411
1368759_at	Rn.72939	calcium channel, voltage-dependent, gamma subunit 2	Cacng2	84347	Q71RJ2 /// Q99PR9	0.372921	0.622413	0.740561	0.416561	0.0793899	0.103771	0.999571	0.999943	0.115349	0.143467
1368760_at	Rn.10230	chemokine (C-X-C motif) ligand 2	Cxcl2	114105	P30348	0.357083	0.515683	0.735335	0.320734	0.045063	0.0926431	0.999571	0.999943	0.0442295	0.0905861
1368761_at	Rn.42928	protein phosphatase 3, regulatory subunit B, alpha isoform (calcineurin B, type II)	Ppp3r2	29749	P28470	0.350751	0.621765	0.72687	0.300758	0.0694868	0.0809131	0.999571	0.999943	0.0631226	0.0763321
1368762_at	Rn.18473	ubiquitin D	Ubd	29168	Q921A3	0.982171	0.986539	0.987009	0.00626886	0.961815	0.959325	0.00421088	0.999943	0.00401994	0.00529722
1368763_at	Rn.10652	interleukin 3	Il3	24495	P04823 /// P97688	0.138991	0.780916	0.77513	0.357627	0.0281187	0.0337093	0.487819	0.999943	0.150293	0.137864
1368764_at	Rn.10104	histone cluster 1, H2ba	Hist1h2ba	24829	Q00729	0.338393	0.472092	0.69237	0.32641	0.0322673	0.0590523	0.999571	0.999943	0.0394905	0.0723797
1368765_at	Rn.88871	chloride channel K1	Clcnk1	79425	Q06393 /// Q66HN9	0.686534	0.379356	0.745004	0.573416	0.0685152	0.304306	0.999571	0.999943	0.0496991	0.239274
1368766_at	Rn.10282	matrix metallopeptidase 7	Mmp7	25335	P50280	0.271268	0.566414	0.855335	0.205598	0.0337563	0.0791168	0.999571	0.999943	0.0310109	0.0711013
1368767_at	Rn.18514	cystatin 8 (cystatin-related epididymal spermatogenic)	Cst8	29679	O88969	0.179505	0.794764	0.751843	0.163949	0.0856854	0.131634	0.999571	0.999943	0.096175	0.151458
1368768_at	Rn.30023	sodium channel, voltage-gated, type XI, alpha	Scn11a	29701	O88457	0.452696	0.555082	0.604249	0.320734	0.0841737	0.0728883	0.999571	0.999943	0.0523207	0.0587268
1368769_at	Rn.14539	ATP-binding cassette, sub-family B (MDR/TAP), member 11	Abcb11	83569	O70127 /// O88331	0.426106	0.130082	0.676164	0.135655	0.217898	0.992036	0.0191334	0.886286	0.00165696	0.0211792
1368770_at	Rn.162516	glucosaminyl (N-acetyl) transferase 1, core 2	Gcnt1	64043	Q64165	0.0856949	0.563033	0.726637	0.394348	0.00902191	0.0140647	0.258841	0.999943	0.0771091	0.109234
1368771_at	Rn.161961	sulfatase 1	Sulf1	171396	Q8VI60	0.873146	0.478462	0.643545	0.783195	0.162467	0.208	0.999571	0.999943	0.126437	0.16629
1368772_at	Rn.87739	solute carrier family 4, member 3	Slc4a3	24781	P23348	0.367702	0.679189	0.752521	0.286393	0.0924483	0.10934	0.999571	0.999943	0.0661594	0.0828597
1368773_at	Rn.10411	FSH primary response 1	Fshprh1	25448	Q63517	0.388775	0.6023	0.768733	0.269356	0.0812933	0.129876	0.999571	0.999943	0.04613	0.0773154
1368774_a_at	Rn.91373	espin	Espn	56227	Q63618 /// Q6GYS2 /// Q6GYS3 /// Q80ZB6 /// Q80ZB7 /// Q80ZB8 /// Q80ZB9 /// Q9Z2B4	0.353971	0.393199	0.625681	0.414488	0.0266953	0.0511119	0.999571	0.999943	0.0399589	0.0733765
1368775_at	Rn.107259	gonadotropin inducible ovarian transcription factor 1	Giot1	171090	Q91XV2	0.0432751	0.560524	0.937779	0.0795555	0.00414288	0.0268494	0.966341	0.999943	0.0111552	0.0597301
1368776_at	Rn.9662	arachidonate 5-lipoxygenase	Alox5	25290	P12527	0.530942	0.525152	0.665111	0.327963	0.0901535	0.103379	0.999571	0.999943	0.0469579	0.0669591
1368777_at	Rn.48735	BRCA1 associated RING domain 1	Bard1	64557	Q6J724 /// Q9QZH2	0.170559	0.83602	0.80755	0.292538	0.0386712	0.0445878	0.814781	0.999943	0.108405	0.102632
1368778_at	Rn.9968	solute carrier family 6 (neurotransmitter transporter, taurine), member 6	Slc6a6	29464	P31643	0.204716	0.472092	0.267359	5.20481e-05	0.419112	0.898898	0.000971176	0.999943	0.000195114	0.00085843
1368779_a_at	Rn.10933	guanylate cyclase 1, soluble, beta 2	Gucy1b2	25206	P22717 /// Q7TPF5 /// Q7TPF6 /// Q80WX7 /// Q80WX8 /// Q80WX9 /// Q80WY0 /// Q91XJ7 /// Q920Q1	0.423792	0.654125	0.907002	0.442771	0.11784	0.42515	0.200657	0.999943	0.783424	0.298926
1368780_at	Rn.10100	adrenergic receptor, beta 3	Adrb3	25645	P26255	0.615893	0.556483	0.678992	0.428941	0.142984	0.134896	0.999571	0.999943	0.0820263	0.0849923
1368781_at	Rn.213071	RAS guanyl releasing protein 4	Rasgrp4	170668	Q8R5I3 /// Q8R5I4	0.388232	0.850775	0.97145	0.237246	0.166188	0.241657	0.999571	0.999943	0.0649932	0.102573
1368782_at	Rn.9929	somatostatin receptor 2	Sstr2	54305	O08840 /// P30680	0.279437	0.601472	0.813864	0.182906	0.040863	0.0758817	0.999571	0.999943	0.0311118	0.0619649
1368783_at	Rn.168816	inducible T-cell co-stimulator	Icos	64545	Q9R1T7	0.586474	0.4106	0.573295	0.350451	0.0609154	0.0931762	0.999571	0.999943	0.0357422	0.0610592
1368784_at	Rn.162520	apobec-1 complementation factor	Acf	170912	Q923K9	0.0986026	0.335716	0.197673	0.00700167	0.318125	0.642564	0.486916	0.999943	0.0430804	0.0963147
1368785_a_at	Rn.17591	paired-like homeodomain transcription factor 2	Pitx2	54284	A5A1E9 /// Q9R0W1	0.187914	0.55874	0.668776	0.245303	0.020708	0.022276	0.999571	0.999943	0.0362061	0.0444634
1368786_a_at	Rn.88417	G-protein coupled receptor 12	Gpcr12	80840	P30951	0.94354	0.4969	0.681706	0.743788	0.217706	0.29408	0.999571	0.999943	0.129077	0.184898
1368787_at	Rn.44045	mutY homolog (E. coli)	Mutyh	170841	A1A5M6 /// Q8R5G2	0.352063	0.692787	0.703833	0.360082	0.0861898	0.0689849	0.999571	0.999943	0.116571	0.0810975
1368788_at	Rn.9899	chondroadherin	Chad	29195	O70210	0.520525	0.448808	0.537251	0.333526	0.0596648	0.0750336	0.999571	0.999943	0.0372866	0.0547209
1368789_at	Rn.40121	acid phosphatase, prostate	Acpp	56780	A6XJQ5 /// P20646	0.736154	0.326179	0.291424	0.640258	0.0643411	0.0634437	0.999571	0.999943	0.0485847	0.0597301
1368790_at	Rn.10502	serine (or cysteine) peptidase inhibitor, clade A (alpha-1 antiproteinase, antitrypsin), member 10	Serpina10	171154	Q62975	0.411497	0.136525	0.729854	0.546839	0.013674	0.112798	0.252299	0.679	0.123355	0.997707
1368791_at	Rn.10310	opioid receptor, delta 1	Oprd1	24613	P33533	0.603346	0.502848	0.753405	0.502087	0.0957298	0.260588	0.999571	0.999943	0.0709544	0.210131
1368792_at	Rn.44440	presenilin 1	Psen1	29192	P97887	0.206291	0.995202	0.962742	0.834673	0.0634105	0.0882414	0.233597	0.999943	0.809938	0.886309
1368793_at	Rn.44415	potassium inwardly-rectifying channel, subfamily J, member 2	Kcnj2	29712	Q64273	0.356468	0.343748	0.731973	0.297163	0.0233968	0.0895674	0.999571	0.999943	0.0231031	0.0788251
1368794_at	Rn.48675	3-hydroxyanthranilate 3,4-dioxygenase	Haao	56823	P46953	0.0196775	0.000112857	0.97218	0.590675	1.05446e-06	0.00907063	0.0253556	0.000277235	1.95421e-05	0.522399
1368795_at	Rn.54457	neuromedin U receptor 1	Nmur1	65276	Q9JJI5	0.393263	0.724562	0.939084	0.221123	0.122423	0.223111	0.972986	0.999943	0.0463442	0.0850469
1368796_at	Rn.48681	KISS1 receptor	Kiss1r	78976	Q924U1	0.637499	0.56219	0.72525	0.361832	0.160355	0.206796	0.999571	0.999943	0.0669077	0.0946877
1368797_at	Rn.163229	nuclear receptor subfamily 1, group I, member 3	Nr1i3	65035	Q402B9 /// Q402C0 /// Q402C1 /// Q5FVU7 /// Q76FN2 /// Q9JKM9 /// Q9QUS1	0.181778	0.575161	0.781485	0.308574	0.178479	0.0439702	0.0125216	0.877967	0.0546297	0.44432
1368798_at	Rn.54025	ABO blood group (transferase A, alpha 1-3-N-acetylgalactosaminyltransferase; transferase B, alpha 1-3-galactosyltransferase)	Abo	65270	Q8CFC5 /// Q8CFC6 /// Q8R005 /// Q8R4Y3 /// Q8R552 /// Q9ET32	0.156414	0.543567	0.908996	0.155423	0.0157866	0.0501733	0.999571	0.999943	0.0203932	0.065307
1368799_at	Rn.54471	baculoviral IAP repeat-containing 5	Birc5	64041	Q9JHY7	0.811878	0.678518	0.347646	0.968746	0.826859	0.175768	0.999571	0.926404	0.636679	0.114427
1368800_at	Rn.44218	CD40 ligand	Cd40lg	84349	A0SZW2 /// Q9Z2V2	0.363065	0.726272	0.846337	0.278069	0.10112	0.140636	0.999571	0.999943	0.0671312	0.0986176
1368801_at	Rn.209562	CXXC finger 4	Cxxc4	83824	Q9EQC9	0.281209	0.572047	0.734411	0.21531	0.0368331	0.0571547	0.999571	0.999943	0.0333591	0.057179
1368802_at	Rn.9675	pro-melanin-concentrating hormone	Pmch	24659	P14200	0.336276	0.69417	0.777265	0.243457	0.0748442	0.0969676	0.999571	0.999943	0.0491263	0.0719954
1368803_at	Rn.48708	insulin-like 6	Insl6	50546	Q9WV41	0.44431	0.568557	0.743077	0.257586	0.0905819	0.146223	0.984728	0.999943	0.0400779	0.0702084
1368804_at	Rn.44379	leukemia inhibitory factor	Lif	60584	O88211 /// P17777	0.515578	0.537094	0.712797	0.269596	0.0941088	0.130951	0.91494	0.999943	0.0372962	0.0616536
1368805_at	Rn.48886	urotensin 2	Uts2	29180	Q9QZQ4	0.503521	0.477852	0.715217	0.400288	0.0648619	0.129398	0.999571	0.999943	0.0477533	0.0973946
1368806_at	Rn.1451	selenoprotein P, plasma, 1	Sepp1	29360	P25236	0.101835	0.599443	0.933947	0.251908	0.013309	0.0381973	0.715782	0.999943	0.041721	0.100686
1368807_at	Rn.11652	reticulon 3	Rtn3	140945	A1L1I6 /// Q6RJR6	0.403924	0.742887	0.855185	0.313612	0.136971	0.183624	0.999571	0.999943	0.101531	0.141123
1368808_at	Rn.112585	CAP, adenylate cyclase-associated protein 1 (yeast)	Cap1	64185	Q08163	0.458001	0.693665	0.763459	0.444594	0.686038	0.692946	0.999571	0.999943	0.729423	0.740896
1368809_at	Rn.112585	CAP, adenylate cyclase-associated protein 1 (yeast)	Cap1	64185	Q08163	0.348254	0.490806	0.860001	0.261012	0.883828	0.311617	0.0336382	0.999943	0.0290059	0.0898252
1368810_a_at	Rn.63285	myelin basic protein	Mbp	24547	P02688 /// Q5XFW1	0.360655	0.566414	0.733063	0.289888	0.060292	0.0935204	0.999571	0.999943	0.0473753	0.0767815
1368811_at	Rn.11362	lamin B1	Lmnb1	116685	P70615	0.966809	0.223213	0.729529	0.782581	0.0813411	0.542053	0.999571	0.907204	0.0458533	0.327412
1368812_at	Rn.11362	lamin B1	Lmnb1	116685	P70615	0.76045	0.492333	0.794019	0.206208	0.133326	0.437599	0.391027	0.999943	0.0203477	0.0649587
1368813_at	Rn.202620	CCAAT/enhancer binding protein (C/EBP), delta	Cebpd	25695	Q03484	0.548789	0.986371	0.594507	0.452166	0.490367	0.0904212	0.999571	0.892809	0.412715	0.0739753
1368814_at	Rn.2098	aldehyde dehydrogenase family 6, subfamily A1	Aldh6a1	81708	Q02253	0.328434	0.616098	0.194972	0.283479	0.442722	0.517635	0.0350429	0.73691	0.0525594	0.0110356
1368815_at	Rn.8997	myelin protein zero	Mpz	24564	P06907 /// Q5NSW3	0.365046	0.680157	0.746242	0.231205	0.0916641	0.103987	0.999571	0.999943	0.0452039	0.0642769
1368816_at	Rn.8997	myelin protein zero	Mpz	24564	P06907 /// Q5NSW3	0.614069	0.498145	0.644536	0.290316	0.0956457	0.116032	0.89159	0.999943	0.0368086	0.0550623
1368817_at	Rn.163607	proteasome (prosome, macropain) activator subunit 4	Psme4	498433	Q5EAP2	0.357083	0.0195109	0.927769	0.108597	0.0614843	0.169128	0.670676	0.0418638	0.297129	0.0544535
1368818_at	Rn.163607	proteasome (prosome, macropain) activator subunit 4	Psme4	498433	Q5EAP2	0.367702	0.467857	0.345047	0.857233	0.989039	0.649108	0.683282	0.999943	0.29833	0.146681
1368819_at	Rn.25733	integrin beta 1 (fibronectin receptor beta)	Itgb1	24511	A2RRT8 /// P49134	0.349564	0.616938	0.743473	0.00462388	0.0684286	0.0945533	0.000327988	0.999943	0.00935763	0.0107974
1368820_at	Rn.1457	nuclear transcription factor-Y gamma	Nfyc	25337	Q62725	0.305761	0.926568	0.110957	0.456416	0.150927	0.00505085	0.0777294	0.168664	0.334959	0.116415
1368821_at	Rn.95652	follistatin-like 1	Fstl1	79210	Q62632 /// Q7TP46	0.228518	0.682322	0.675681	0.311306	0.0382793	0.0291661	0.918764	0.999943	0.0840268	0.0657012
1368822_at	Rn.95652	follistatin-like 1	Fstl1	79210	Q62632 /// Q7TP46	0.466985	0.719373	0.73023	0.0502631	0.174705	0.140543	0.00737829	0.999943	0.0418653	0.0715351
1368823_at	Rn.53968	carbamoyl-phosphate synthetase 1, mitochondrial	Cps1	497840	P07756	0.554238	0.554874	0.73023	0.327906	0.117096	0.183968	0.999571	0.999943	0.0539522	0.0897564
1368824_at	Rn.204926	caldesmon 1	Cald1	25687	Q62736 /// Q99N97	0.354975	0.476242	0.729529	0.0286531	0.0367256	0.0854583	0.225494	0.999943	0.00191786	0.00665279
1368825_at	Rn.11258	short stature homeobox 2	Shox2	25546	O35750	0.332408	0.52553	0.715217	0.286098	0.0394862	0.0641463	0.999571	0.999943	0.0394905	0.0679234
1368826_at	Rn.220	catechol-O-methyltransferase	Comt	24267	P22734	8.81079e-09	4.76398e-07	0.729529	1.12661e-08	0.009753	3.39911e-08	0.999571	1.9015e-06	0.0172566	2.08537e-08
1368827_at	Rn.8701	GATA binding protein 6	Gata6	29300	P46153	0.244628	0.336974	0.322557	0.290464	0.0101965	0.0100597	0.0174803	0.999943	0.814	0.700702
1368828_at	Rn.8701	GATA binding protein 6	Gata6	29300	P46153	0.308708	0.612127	0.760459	0.281804	0.384827	0.310904	0.999571	0.999943	0.455564	0.375022
1368829_at	Rn.12759	fibrillin 1	Fbn1	83727	Q9WUH8	0.599099	0.792616	0.934328	0.23571	0.32838	0.450399	0.092909	0.999943	0.176134	0.138322
1368830_at	Rn.112600	Rous sarcoma oncogene	Src	83805	Q45QJ2 /// Q9JJ10 /// Q9WUD9	0.373322	0.726762	0.823889	0.293096	0.107515	0.138931	0.999571	0.999943	0.0805219	0.108016
1368831_at	Rn.23232	MAP/microtubule affinity-regulating kinase 3	Mark3	170577	Q8VHF0	0.555124	0.140379	0.153741	0.318551	0.142231	0.140777	0.999571	0.999943	0.318112	0.296152
1368832_at	Rn.87066	thymoma viral proto-oncogene 2	Akt2	25233	P47197 /// Q3HSE5	0.0558835	0.472092	0.690331	0.941303	0.00285554	0.00637999	0.0325408	0.999943	0.1834	0.320891
1368833_at	Rn.87208	calcium/calmodulin-dependent protein kinase II, delta	Camk2d	24246	P15791	0.418466	0.60251	0.735335	0.316952	0.0944341	0.122622	0.999571	0.999943	0.0653003	0.089398
1368834_at	Rn.87208	calcium/calmodulin-dependent protein kinase II, delta	Camk2d	24246	P15791	0.174479	0.821026	0.998102	0.369922	0.0383121	0.0684439	0.592953	0.999943	0.178806	0.310704
1368835_at	Rn.33229	signal transducer and activator of transcription 1	Stat1	25124	O70406 /// Q6P6Q7 /// Q9QXK0	0.938986	0.718528	0.858259	0.311713	0.584299	0.862651	0.594105	0.999943	0.0938697	0.362708
1368836_a_at	Rn.54503	aggrecan 1	Agc1	58968	P07897	0.528245	0.502996	0.548694	0.392839	0.0789553	0.0786418	0.999571	0.999943	0.0522756	0.0641979
1368837_at	Rn.47249	AT rich interactive domain 4B (Rbp1 like)	Arid4b	84481	Q9JKB5	0.26494	0.672756	0.741244	0.241574	0.213153	0.244761	0.999571	0.999943	0.262319	0.298056
1368838_at	Rn.108199	tropomyosin 4	Tpm4	24852	P09495	0.978186	0.55846	0.402945	0.502674	0.368006	0.130907	0.859477	0.999943	0.915369	0.422566
1368839_at	Rn.16015	Wolfram syndrome 1 homolog (human)	Wfs1	83725	Q9JLT5	0.977521	0.840347	0.943476	0.183732	0.831496	0.888313	0.196269	0.999943	0.0980293	0.0737882
1368840_at	Rn.26876	LR8 protein	Lr8	171411	Q925D4	0.444915	0.76638	0.540062	0.344905	0.179924	0.0614473	0.999571	0.999943	0.133946	0.0566126
1368841_at	Rn.23354	transcription factor 4	Tcf4	84382	Q62655	0.95655	0.478462	0.867104	0.68065	0.253329	0.852941	0.999571	0.999943	0.096549	0.475829
1368842_at	Rn.23354	transcription factor 4	Tcf4	84382	Q62655	0.769219	0.946143	0.989389	0.0621786	0.663269	0.758905	0.0254497	0.999943	0.0338956	0.0431739
1368843_at	Rn.8153	YME1-like 1 (S. cerevisiae)	Yme1l1	114217	Q66HP7 /// Q925S8	0.278758	0.265287	0.0382425	0.419966	0.948107	0.166443	0.856453	0.790114	0.388486	0.065695
1368844_at	Rn.11050	stress 70 protein chaperone, microsome-associated, 60kD human homolog	Stch	29734	O35162	0.749036	0.155232	0.14863	0.506409	0.0935063	0.0931047	0.999571	0.999943	0.160469	0.136136
1368845_at	Rn.9958	CaM kinase-like vesicle-associated	Camkv	79011	Q63092	0.472026	0.562998	0.735353	0.361488	0.0967713	0.152172	0.999571	0.999943	0.0672107	0.110895
1368846_at	Rn.9958	CaM kinase-like vesicle-associated	Camkv	79011	Q63092	0.583231	0.612665	0.721221	0.587454	0.180877	0.931894	0.999571	0.746348	0.192181	0.898007
1368847_at	Rn.65864	RAB10, member RAS oncogene family	Rab10	50993	P35281 /// Q5RKJ9 /// Q7TQ88	0.627375	0.100923	0.640741	0.529248	0.0861914	0.617736	0.999571	0.864869	0.0949892	0.708077
1368848_at	Rn.25734	lectin, mannose-binding, 1	Lman1	116666	Q62902	0.179361	0.912286	0.96184	0.311219	0.0666206	0.0776493	0.012631	0.999943	0.162392	0.196857
1368849_at	Rn.10084	casein kinase 1, gamma 3	Csnk1g3	64823	Q62763	0.64858	0.824638	0.876987	0.200088	0.403545	0.433546	0.47499	0.999943	0.048964	0.0715351
1368850_at	Rn.10084	casein kinase 1, gamma 3	Csnk1g3	64823	Q62763	0.578499	0.508872	0.705842	0.311713	0.0932281	0.149869	0.999571	0.999943	0.0421023	0.0728474
1368851_at	Rn.88756	v-ets erythroblastosis virus E26 oncogene homolog 1 (avian)	Ets1	24356	P41156	0.863957	0.953794	0.758999	0.0411498	0.905315	0.780226	0.0211412	0.999943	0.0203227	0.0132497
1368852_at	Rn.64562	DnaJ (Hsp40) homolog, subfamily A, member 1	Dnaja1	65028	P63036	0.39601	0.245233	0.927992	0.248763	0.477489	0.35064	0.0429833	0.593246	0.00926823	0.0967841
1368853_at	Rn.105934	visinin-like 1	Vsnl1	24877	P62762 /// Q56A29	0.437713	0.535901	0.779487	0.259629	0.0715401	0.169128	0.99796	0.999943	0.0355156	0.0754803
1368854_at	Rn.105934	visinin-like 1	Vsnl1	24877	P62762 /// Q56A29	0.499795	0.511176	0.699187	0.311627	0.0756822	0.117152	0.999571	0.999943	0.042276	0.0715729
1368855_at	Rn.23984	immunoglobulin mu binding protein 2	Ighmbp2	29532	Q9EQN5	0.40624	0.806787	0.901948	0.219946	0.164241	0.212768	0.939038	0.999943	0.0526104	0.0785012
1368856_at	Rn.18909	Janus kinase 2	Jak2	24514	O35804 /// Q62689	0.528737	0.528586	0.657654	0.731146	0.820216	0.777725	0.58044	0.999943	0.158684	0.155653
1368857_at	Rn.9744	UDP galactosyltransferase 8	Ugt8	50555	Q09426	0.267529	0.520826	0.712704	0.267539	0.0254006	0.0439702	0.999571	0.999943	0.0343678	0.0608689
1368858_at	Rn.9744	UDP galactosyltransferase 8	Ugt8	50555	Q09426	0.26067	0.566908	0.679311	0.28074	0.0316784	0.035239	0.999571	0.999943	0.0442824	0.0562514
1368859_at	Rn.37403	protein phosphatase 1A, magnesium dependent, alpha isoform	Ppm1a	24666	P20650 /// Q4V8L2	0.810741	0.321287	0.632829	0.385151	0.0721963	0.172805	0.924645	0.999943	0.031555	0.0711013
1368860_at	Rn.40778	pleckstrin homology-like domain, family A, member 1	Phlda1	29380	Q9QZA1	0.227901	0.85312	0.86956	0.245303	0.100209	0.12122	0.999571	0.999943	0.160832	0.183764
1368861_a_at	Rn.87331	myelin-associated glycoprotein	Mag	29409	P07722 /// Q6LBV1	0.309089	0.484572	0.755161	0.266655	0.02772	0.0775171	0.999571	0.999943	0.0292068	0.0741797
1368862_at	Rn.11422	thymoma viral proto-oncogene 1	Akt1	24185	P47196	0.841722	0.0249505	0.0352783	0.753059	0.0210582	0.0290745	0.999571	0.999943	0.0244821	0.034292
1368863_at	Rn.8785	non-metastatic cell expressed protein 3	Nme3	85269	Q99NI1	0.620043	0.455037	0.575821	0.239304	0.496367	0.534631	0.102387	0.999943	0.0210987	0.03128
1368864_at	Rn.211986	synaptoporin	Synpr	66030	P22831	0.3737	0.417798	0.752521	0.285462	0.0323942	0.112637	0.999571	0.999943	0.026273	0.0819432
1368865_at	Rn.211986	synaptoporin	Synpr	66030	P22831	0.264318	0.553802	0.709109	0.269843	0.0293775	0.0427356	0.999571	0.999943	0.039773	0.0609577
1368866_at	Rn.35512	eukaryotic translation initiation factor 2C, 2	Eif2c2	59117	Q9QZ81	0.621876	0.600734	0.720574	0.471283	0.189576	0.190181	0.418311	0.999943	0.930888	0.971268
1368867_at	Rn.35512	eukaryotic translation initiation factor 2C, 2	Eif2c2	59117	Q9QZ81	0.985193	0.743628	0.961508	0.275938	0.668206	0.923271	0.373035	0.999943	0.2933	0.179713
1368868_at	Rn.122094	A kinase (PRKA) anchor protein (gravin) 12	Akap12	83425	Q5QD49 /// Q5QD50 /// Q5QD51 /// Q62766 /// Q9Z1F7	0.359962	0.538968	0.729529	0.393728	0.0520154	0.0877386	0.999571	0.999943	0.064759	0.113184
1368869_at	Rn.122094	A kinase (PRKA) anchor protein (gravin) 12	Akap12	83425	Q5QD49 /// Q5QD50 /// Q5QD51 /// Q62766 /// Q9Z1F7	0.373148	0.585132	0.520662	0.737834	0.665041	0.901768	0.829701	0.999943	0.714278	0.347163
1368870_at	Rn.3272	inhibitor of DNA binding 2	Id2	25587	P41137 /// Q7TPI4	0.0650516	0.89245	0.945054	0.28518	0.0185584	0.0267724	0.0024293	0.999943	0.222687	0.215052
1368871_at	Rn.11081	mitogen activated protein kinase kinase kinase 1	Map3k1	116667	Q62925	0.709512	0.00206292	0.237449	0.161399	0.0027306	0.148178	0.0693175	0.145682	3.92506e-05	0.00452698
1368872_a_at	Rn.30014	homer homolog 2 (Drosophila)	Homer2	29547	O88801	0.306945	0.689044	0.770114	0.183109	0.0608298	0.0793336	0.999571	0.999943	0.0376288	0.0568233
1368873_at	Rn.91077	homeo box A2	Hoxa2	24452	P31246	0.362622	0.620225	0.751623	0.299509	0.0748442	0.105806	0.999571	0.999943	0.0622422	0.0902872
1368874_a_at	Rn.17361	v-maf musculoaponeurotic fibrosarcoma oncogene family, protein G (avian)	Mafg	64188	Q76MX4 /// Q99N83	0.837053	0.830844	0.670488	0.841071	0.981755	0.459622	0.999571	0.999943	0.614655	0.220815
1368875_a_at	Rn.11282	neurexin 2	Nrxn2	116595	Q63374 /// Q63376	0.348531	0.93921	0.750342	0.406942	0.222953	0.0971498	0.999571	0.999943	0.401317	0.148822
1368876_a_at	Rn.11282	neurexin 2	Nrxn2	116595	Q63374 /// Q63376	0.338147	0.482785	0.687764	0.317691	0.0337563	0.056578	0.999571	0.999943	0.0395621	0.0694629
1368877_at	Rn.11049	zinc finger protein 354A	Zfp354a	24522	Q02975 /// Q6AZ27	0.706293	0.506581	0.685597	0.280641	0.531968	0.632352	0.711214	0.999943	0.740572	0.657798
1368878_at	Rn.10780	isopentenyl-diphosphate delta isomerase	Idi1	89784	O35760	0.955066	0.00960297	0.957347	0.0660769	0.0054217	0.882841	0.0466166	0.0330932	0.248642	0.052215
1368879_a_at	Rn.90161	guanine nucleotide binding protein, alpha o	Gnao	50664	P30033 /// P59215 /// Q8R4R4 /// Q8R4R5	0.681051	0.338893	0.667308	0.359054	0.0599048	0.146361	0.999571	0.999943	0.0307933	0.0717385
1368880_at	Rn.41052	netrin 1	Ntn1	114523	P97556 /// Q924Z9	0.427003	0.576566	0.728995	0.317377	0.0871784	0.116314	0.999571	0.999943	0.0581221	0.0831922
1368881_at	Rn.3953	blocked early in transport 1 homolog (S. cerevisiae)	Bet1	29631	Q62896	0.327098	0.802069	0.844373	0.66818	0.0910802	0.274712	0.183919	0.999943	0.879157	0.435134
1368882_at	Rn.88072	ST6 (alpha-N-acetyl-neuraminyl-2,3-beta-galactosyl-1,3)-N-acetylgalactosaminide alpha-2,6-sialyltransferase 3	St6galnac3	29758	Q64686 /// Q6IN13	0.407962	0.149328	0.991128	0.718237	0.0145525	0.285775	0.950641	0.336967	0.0336351	0.689064
1368883_at	Rn.162955	nephroblastoma overexpressed gene	Nov	81526	Q9QZQ5	0.451455	0.648521	0.737988	0.428449	0.131442	0.14458	0.999571	0.999943	0.134899	0.146693
1368884_at	Rn.17491	ectonucleoside triphosphate diphosphohydrolase 1	Entpd1	64519	P97687	0.48753	0.497262	0.661575	0.38744	0.0681763	0.0928035	0.999571	0.999943	0.0499889	0.0740774
1368885_at	Rn.17491	ectonucleoside triphosphate diphosphohydrolase 1	Entpd1	64519	P97687	0.316778	0.584082	0.726637	0.275255	0.0490406	0.0646929	0.999571	0.999943	0.0451497	0.0683636
1368886_at	Rn.146082	mitogen activated protein kinase kinase kinase 12	Map3k12	25579	Q63796 /// Q80YF5	0.251195	0.946292	0.0570005	0.311325	0.0942672	0.296077	0.0227264	0.125791	0.180022	0.00350957
1368887_at	Rn.202990	similar to GTL2, imprinted maternally expressed untranslated (predicted)	RGD1566401_predicted	500717	Q63315	0.331652	0.535852	0.672548	0.273807	0.661109	0.703447	0.999571	0.999943	0.620253	0.667698
1368888_a_at	Rn.1348	reticulon 4	Rtn4	83765	Q540J3 /// Q5U1Z3 /// Q6IRL3 /// Q9JK11	0.842582	0.532242	0.918565	0.289937	0.465733	0.95292	0.613194	0.999943	0.721177	0.25129
1368889_at	Rn.154408	vesicle transport through interaction with t-SNAREs homolog 1A (yeast)	Vti1a	65277	Q9JI51	0.556465	0.971794	0.627695	0.511352	0.516354	0.099582	0.393919	0.920705	0.430683	0.713494
1368890_at	Rn.1739	glyceronephosphate O-acyltransferase	Gnpat	84470	Q9ES71	0.421701	0.548942	0.518221	0.65974	0.0720673	0.0539282	0.351831	0.999943	0.694215	0.406373
1368891_at	Rn.1739	Glyceronephosphate O-acyltransferase	Gnpat	84470	Q9ES71	0.459519	0.183757	0.750301	0.289888	0.021424	0.16268	0.999571	0.716897	0.0104919	0.0834418
1368892_at	Rn.37400	Adenylate cyclase activating polypeptide 1 (Adcyap1) mRNA, 3' UTR	---		P13589	0.379046	0.692045	0.712797	0.275454	0.10248	0.0822095	0.999571	0.999943	0.0605257	0.0635447
1368893_at	Rn.10229	CAP, adenylate cyclase-associated protein, 2 (yeast)	Cap2	116653	P52481	0.41395	0.717331	0.727709	0.342915	0.134834	0.109638	0.999571	0.999943	0.114287	0.0911381
1368894_at	Rn.10229	CAP, adenylate cyclase-associated protein, 2 (yeast)	Cap2	116653	P52481	0.305977	0.647626	0.991996	0.230829	0.0548834	0.143005	0.999571	0.999943	0.0425081	0.110039
1368895_at	Rn.55111	neuroligin 2	Nlgn2	117096	Q62888	0.878935	0.479395	0.789468	0.414013	0.165935	0.547771	0.894228	0.999943	0.0497067	0.182479
1368896_at	Rn.29980	MAD homolog 7 (Drosophila)	Smad7	81516	O88406	0.183271	0.530381	0.775862	0.199822	0.25226	0.122169	0.00403925	0.999943	0.024224	0.0619289
1368897_at	Rn.29980	MAD homolog 7 (Drosophila)	Smad7	81516	O88406	0.423244	0.919929	0.917428	0.862657	0.37552	0.242883	0.837059	0.999943	0.948673	0.723137
1368898_at	Rn.29980	MAD homolog 7 (Drosophila)	Smad7	81516	O88406	0.472853	0.655494	0.71692	0.339941	0.148043	0.119495	0.999571	0.999943	0.0924147	0.0810664
1368899_at	Rn.88925	bone morphogenetic protein receptor, type 1A	Bmpr1a	81507	Q78EA7	0.308708	0.483246	0.9715	0.833883	0.729928	0.131209	0.475541	0.876939	0.343196	0.777985
1368900_at	Rn.88295	thrombomodulin	Thbd	83580	O35370 /// P97883 /// Q792T4	0.499391	0.679953	0.729478	0.298319	0.176543	0.150276	0.999571	0.999943	0.0745707	0.076686
1368901_at	Rn.88295	thrombomodulin	Thbd	83580	O35370	0.767285	0.823234	0.989854	0.202159	0.521136	0.721135	0.112794	0.999943	0.119121	0.0910964
1368902_at	Rn.10128	p21 (CDKN1A)-activated kinase 3	Pak3	29433	Q62829	0.335435	0.970331	0.995598	0.831938	0.176062	0.180431	0.289938	0.999943	0.773612	0.814482
1368903_at	Rn.98476	spermatid perinuclear RNA binding protein	Strbp	84476	Q9JKU6	0.209203	0.173803	0.367729	0.279781	0.00356887	0.00912043	0.0110163	0.999943	0.537432	0.837956
1368904_at	Rn.216532	calpain 10	Capn10	63834	Q5U345 /// Q767K2 /// Q7TQ41 /// Q9ES66	0.955114	0.574713	0.71692	0.366584	0.472374	0.47808	0.715782	0.999943	0.813431	0.82756
1368905_at	Rn.14535	carboxylesterase 2 (intestine, liver)	Ces2	171118	O70177 /// O70631	0.893222	0.359547	0.71692	0.208444	0.169745	0.543468	0.167916	0.999943	0.011101	0.0472983
1368906_at	Rn.108127	phosphoglycerate kinase 1	Pgk1	24644	P16617	0.161867	0.471536	0.689604	0.236986	0.0100112	0.0208305	0.999571	0.999943	0.0225657	0.0476124
1368907_at	Rn.24420	secretory carrier membrane protein 5	Scamp5	65171	Q9JKE3	0.67331	0.554874	0.729478	0.798824	0.164524	0.242838	0.999571	0.999943	0.232383	0.336068
1368908_at	Rn.19270	annexin A4	Anxa4	79124	P55260 /// Q5U362	0.337673	0.52553	0.0183143	0.619233	0.719046	0.0681614	0.826318	0.181843	0.658395	0.0265478
1368909_a_at	Rn.53868	GRIP1 associated protein 1	Gripap1	116493	Q9JHZ4	0.384295	0.565505	0.729529	0.682911	0.756988	0.651975	0.931339	0.999943	0.725172	0.848704
1368910_at	Rn.31799	protein phosphatase 2C, magnesium dependent, catalytic subunit	Ppm2c	54705	A1L1J4 /// O88483	0.677657	0.340798	0.725253	0.341943	0.0599362	0.229528	0.979391	0.999943	0.0292068	0.0879543
1368911_at	Rn.118306	potassium inwardly-rectifying channel, subfamily J, member 8	Kcnj8	25472	Q63664 /// Q6AYX1	0.427795	0.875785	0.0786951	0.724548	0.222239	0.00846381	0.985597	0.198286	0.547473	0.0223196
1368912_at	Rn.22	thyrotropin releasing hormone	Trh	25569	P01150	0.878227	0.554874	0.69237	0.447312	0.279758	0.281013	0.94927	0.999943	0.0863457	0.0977016
1368913_at	Rn.10745	casein beta	Csn2	29173	P02665	0.388621	0.598035	0.73023	0.310475	0.079612	0.103379	0.999571	0.999943	0.061508	0.083297
1368914_at	Rn.11201	runt related transcription factor 1	Runx1	50662	Q63046	0.385389	0.594292	0.743948	0.28074	0.0770031	0.114639	0.999571	0.999943	0.0480507	0.0762607
1368915_at	Rn.35029	kynurenine 3-monooxygenase (kynurenine 3-hydroxylase)	Kmo	59113	O88867	0.501744	0.99463	0.367729	0.81875	0.420376	0.411281	0.999571	0.603115	0.807718	0.173019
1368916_at	Rn.64591	argininosuccinate lyase	Asl	59085	P20673 /// Q4QRB8	0.341684	0.375694	0.865333	0.366556	0.0233243	0.291235	0.0777408	0.521932	0.657143	0.195428
1368917_at	Rn.10669	nudix (nucleoside diphosphate linked moiety X)-type motif 1	Nudt1	117260	P53369	0.425603	0.543567	0.726637	0.316147	0.0717796	0.111485	0.999571	0.999943	0.0493319	0.079819
1368918_at	Rn.6960	placental growth factor	Pgf	94203	Q63434	0.393361	0.648841	0.763609	0.355275	0.0985904	0.130067	0.999571	0.999943	0.0974466	0.129104
1368919_at	Rn.6960	placental growth factor	Pgf	94203	Q63434	0.374539	0.541188	0.748386	0.345557	0.0563438	0.110474	0.999571	0.999943	0.0547603	0.114565
1368920_at	Rn.12298	slit homolog 3 (Drosophila)	Slit3	83467	O88280	0.577808	0.832154	0.520662	0.429422	0.340674	0.081135	0.999571	0.999943	0.237117	0.065532
1368921_a_at	Rn.1120	CD44 antigen	Cd44	25406	O08779 /// O35249 /// O70509 /// P26051 /// Q9EP99 /// Q9ERN2 /// Q9ERN3	0.439594	0.608458	0.929656	0.24302	0.106631	0.271326	0.945586	0.999943	0.0413668	0.0940913
1368922_at	Rn.45803	endothelin converting enzyme-like 1	Ecel1	60417	Q9JHL3	0.436856	0.587322	0.732823	0.423039	0.0951234	0.129585	0.999571	0.999943	0.098362	0.134613
1368923_at	Rn.45803	endothelin converting enzyme-like 1	Ecel1	60417	Q9JHL3	0.518863	0.445119	0.518221	0.446623	0.0585001	0.0711938	0.999571	0.999943	0.0473227	0.0669591
1368924_at	Rn.2178	growth hormone receptor	Ghr	25235	P16310 /// Q5RJL5	0.0545978	0.249081	0.0105334	0.0390409	0.00113971	8.47284e-05	0.000139615	0.362737	0.266774	0.342074
1368925_a_at	Rn.146763	Rho guanine nucleotide exchange factor 7	Arhgef7	114559	A3KMH4 /// O55043 /// Q52NK0 /// Q923I5	0.416916	0.920068	0.979253	0.287584	0.237755	0.288319	0.999571	0.999943	0.130654	0.167628
1368926_at	Rn.42885	sema domain, immunoglobulin domain (Ig), transmembrane domain (TM) and short cytoplasmic domain, (semaphorin) 4F	Sema4f	29745	Q9Z143	0.38515	0.55846	0.67553	0.584593	0.0652576	0.069588	0.999571	0.999943	0.135275	0.120447
1368927_at	Rn.11636	membrane bound C2 domain containing protein	Mbc2	29579	Q9Z1X1	0.707984	0.870868	0.668526	0.6836	0.825345	0.579084	0.760546	0.999943	0.500757	0.147297
1368928_at	Rn.203982	tripartite motif protein 3	Trim3	83616	O70277	0.348529	0.943755	0.987321	0.249081	0.158161	0.192949	0.999571	0.999943	0.0905334	0.11698
1368929_at	Rn.144645	nuclear protein localization 4 homolog (S. cerevisiae)	Nploc4	140639	Q9ES54	0.337642	0.485037	0.608296	0.277657	0.0337147	0.0447412	0.0351959	0.999943	0.795143	0.801898
1368930_at	Rn.44212	potassium intermediate/small conductance calcium-activated channel, subfamily N, member 4	Kcnn4	65206	A1A5N3 /// Q3S912 /// Q9QYW1	0.307619	0.44171	0.685165	0.208616	0.0227483	0.0466595	0.999571	0.999943	0.0156566	0.0375189
1368931_at	Rn.5909	SH3-domain GRB2-like 3	Sh3gl3	81921	O35104 /// O35180 /// Q9JKT0	0.042721	0.0931718	0.0382425	0.0740839	0.483493	0.996965	0.990184	0.999943	0.918633	0.566379
1368932_at	Rn.89756	Rho-associated coiled-coil forming kinase 1	Rock1	81762	Q63644	0.193897	0.562108	0.685165	0.119101	0.212396	0.274678	0.999571	0.999943	0.158521	0.212136
1368933_at	Rn.89675	adenosine deaminase, RNA-specific, B1	Adarb1	25367	O08960 /// P51400	0.411035	0.589461	0.717849	0.733208	0.768375	0.795776	0.943226	0.999943	0.72799	0.71863
1368934_at	Rn.92401	cytochrome P450, family 4, subfamily a, polypeptide 10 /// cytochrome P450, family 4, subfamily A, polypeptide 22	Cyp4a10 /// Cyp4a22		P08516	0.0481835	0.829873	0.956281	0.24265	0.025516	0.0276734	0.00109384	0.999943	0.0643826	0.1013
1368935_at	Rn.107499	calcium/calmodulin-dependent protein kinase II, alpha	Camk2a	25400	P11275 /// Q924T0	0.331951	0.465081	0.687764	0.284029	0.0296058	0.0549462	0.999571	0.999943	0.0307723	0.0601817
1368936_at	Rn.40430	thioredoxin-like 1	Txnl1	140922	Q920J4	0.403376	0.55846	0.458471	0.748657	0.0702859	0.0449059	0.389257	0.999943	0.626019	0.278933
1368937_at	Rn.49136	nuclear receptor coactivator 2	Ncoa2	83724	Q9WUI9	0.395921	0.868359	0.911561	0.462735	0.369708	0.366565	0.181443	0.999943	0.294032	0.323908
1368938_at	Rn.10628	delta-like 1 (Drosophila)	Dll1	84010	P97677	0.200546	0.349654	0.63756	0.896165	0.631756	0.356663	0.111013	0.999943	0.0892057	0.213384
1368939_a_at	Rn.9963	neurotrophic tyrosine kinase, receptor, type 3	Ntrk3	29613	Q03351 /// Q68G04	0.336625	0.556576	0.699187	0.296449	0.0483625	0.0605156	0.999571	0.999943	0.0468628	0.0681904
1368940_at	Rn.11102	purinergic receptor P2Y, G-protein coupled 2	P2ry2	29597	P41232	0.00477345	0.0141206	0.688413	0.0110042	0.351246	0.0118744	0.825275	0.173955	0.92643	0.0432594
1368941_at	Rn.16062	prostaglandin E receptor 4 (subtype EP4)	Ptger4	84023	P43114 /// Q7TSX4	0.430281	0.57189	0.764816	0.252292	0.0862801	0.154905	0.990184	0.999943	0.0393546	0.0721722
1368942_at	Rn.22422	hairy and enhancer of split 5 (Drosophila)	Hes5	79225	Q03062	0.338968	0.624221	0.775157	0.269596	0.0648579	0.0994489	0.999571	0.999943	0.0488127	0.0784349
1368943_at	Rn.1742	ribonuclease, RNase A family 4	Rnase4	56759	O55004	0.413659	0.962285	0.566049	0.774163	0.26064	0.0582621	0.42939	0.913139	0.80203	0.36711
1368944_at	Rn.89331	discs, large homolog 1 (Drosophila)	Dlgh1	25252	Q62696	0.016702	0.692045	0.87498	0.253184	0.00276302	0.00563667	0.128074	0.999943	0.0511952	0.0880632
1368945_at	Rn.90931	bone morphogenetic protein 2	Bmp2	29373	P49001	0.914065	0.784371	0.840223	0.114111	0.63523	0.661332	0.0777807	0.999943	0.065036	0.0801699
1368946_at	Rn.62175	ADP-ribosylation factor 2	Arf2	79119	P84082	0.323373	0.56143	0.71692	0.759663	0.0462529	0.062218	0.60719	0.999943	0.225078	0.263815
1368947_at	Rn.10250	growth arrest and DNA-damage-inducible 45 alpha	Gadd45a	25112	P48317 /// Q66HL6	0.292204	0.474693	0.570914	0.452358	0.68247	0.0309184	0.0684227	0.211545	0.0537538	0.705064
1368948_at	Rn.2762	moesin	Msn	81521	O35763	0.925349	0.749641	0.906757	0.512666	0.605695	0.769419	0.809491	0.999943	0.754074	0.613249
1368949_at	Rn.11257	early B-cell factor 1	Ebf1	116543	Q63398	0.354588	0.513843	0.735353	0.302551	0.04429	0.0915494	0.999571	0.999943	0.0409822	0.0831922
1368950_a_at	Rn.91209	glutamate receptor, ionotropic, N-methyl D-aspartate 2D	Grin2d	24412	Q62645	0.533286	0.628858	0.709616	0.31636	0.166188	0.135333	0.999571	0.999943	0.0722289	0.073813
1368951_at	Rn.91209	glutamate receptor, ionotropic, N-methyl D-aspartate 2D	Grin2d	24412	Q62645	0.599924	0.409567	0.776229	0.542552	0.0626272	0.284822	0.999571	0.999943	0.0509381	0.260498
1368952_at	Rn.162814	gamma-aminobutyric acid (GABA) B receptor 2	Gabbr2	83633	O88871 /// Q9QY85	0.525712	0.535901	0.71692	0.367147	0.0959429	0.14344	0.999571	0.999943	0.0573735	0.090968
1368953_at	Rn.162227	UDP-glucose ceramide glucosyltransferase-like 1	Ugcgl1	171129	Q9JLA3	0.342703	0.953392	0.940676	0.861093	0.153104	0.156669	0.580766	0.999943	0.782846	0.758231
1368954_at	Rn.9798	phospholipase D2	Pld2	25097	P70498	0.332093	0.909902	0.970364	0.31167	0.205069	0.157974	0.999571	0.999943	0.27662	0.204461
1368955_at	Rn.72627	calcium/calmodulin-dependent serine protein kinase (MAGUK family)	Cask	29647	O35807 /// Q62915	0.167508	0.692201	0.742464	0.233846	0.101192	0.130384	0.999571	0.999943	0.231475	0.277741
1368956_at	Rn.23337	protocadherin 8	Pcdh8	64865	A1A5N4 /// Q9WVR2	0.381622	0.455233	0.657081	0.328069	0.0388597	0.0635967	0.999782	0.999943	0.0374558	0.0656867
1368957_at	Rn.11335	guanine nucleotide binding protein, gamma 7	Gng7	58979	P43425	0.181118	0.593522	0.661745	0.36949	0.0230276	0.0199933	0.612116	0.999943	0.0819833	0.0723848
1368958_at	Rn.161729	protein kinase C and casein kinase substrate in neurons 1	Pacsin1	29704	Q9Z0W5	0.530942	0.438843	0.674769	0.403137	0.059313	0.108588	0.999571	0.999943	0.042789	0.0788279
1368959_at	Rn.161729	protein kinase C and casein kinase substrate in neurons 1	Pacsin1	29704	Q9Z0W5	0.362182	0.570888	0.741891	0.19772	0.062308	0.100562	0.980693	0.999943	0.0301874	0.0552021
1368960_at	Rn.10069	lectin, galactoside-binding, soluble 8	Lgals8	116641	Q62665 /// Q6IN24	0.246848	0.14564	0.929549	0.258588	0.00388281	0.0821787	0.0119204	0.390863	0.544447	0.171037
1368961_at	Rn.22562	matrix metallopeptidase 23	Mmp23	94339	O88272	0.405434	0.528586	0.749879	0.336713	0.0599724	0.128826	0.999571	0.999943	0.0491263	0.110075
1368962_at	Rn.19736	neurexophilin 3	Nxph3	59315	Q9Z2N5	0.337951	0.562111	0.726637	0.271204	0.0506227	0.0740342	0.999571	0.999943	0.0412213	0.0671567
1368963_at	Rn.37510	Max interacting protein 1	Mxi1	25701	O09015 /// P70542 /// Q642D1 /// Q6RKA6	0.248368	0.240925	0.659466	0.934465	0.997664	0.444928	0.248604	0.999943	0.0856923	0.349698
1368964_at	Rn.39124	leucine rich repeat protein 3, neuronal	Lrrn3	81514	Q9ESY6	0.293271	0.591411	0.955622	0.25008	0.0425808	0.113133	0.999571	0.999943	0.0408575	0.106419
1368965_at	Rn.10826	solute carrier family 16 (monocarboxylic acid transporters), member 3	Slc16a3	80878	O35910	0.546475	0.498645	0.668776	0.304021	0.0805027	0.110831	0.999571	0.999943	0.0396048	0.0633386
1368966_at	Rn.23666	myosin binding protein H	Mybph	83708	O88599 /// Q6P6V8	0.281885	0.530809	0.719332	0.330926	0.0293197	0.0499036	0.999571	0.999943	0.0486502	0.0809806
1368967_at	Rn.10577	eukaryotic translation initiation factor 2B, subunit 3 gamma	Eif2b3	171145	P70541	0.338456	0.359396	0.380222	0.284029	0.882357	0.816428	0.999571	0.999943	0.897287	0.835635
1368968_at	Rn.34876	arrestin, beta 1	Arrb1	25387	P29066	0.292439	0.429007	0.705709	0.211318	0.0199265	0.0486316	0.999571	0.999943	0.0149864	0.0449928
1368969_at	Rn.95369	sclerostin	Sost	80722	Q99P67	0.899141	0.480262	0.61477	0.87729	0.175047	0.201611	0.999571	0.999943	0.163132	0.188381
1368970_at	Rn.208796	cadherin 23 (otocadherin)	Cdh23	114102	P58365	0.574073	0.326757	0.631569	0.569596	0.0470846	0.103379	0.999571	0.999943	0.0439037	0.0977484
1368971_a_at	Rn.10868	synaptojanin 2	Synj2	84018	O55207	0.166388	0.763026	0.891672	0.221005	0.032765	0.0510883	0.999571	0.999943	0.0491104	0.0775809
1368972_at	Rn.11246	neurotrophic tyrosine kinase, receptor, type 2	Ntrk2	25054	Q63604 /// Q7TSD7	0.357963	0.582089	0.704154	0.28707	0.0630876	0.0721016	0.999571	0.999943	0.0489077	0.0661179
1368973_at	Rn.10056	adenosine deaminase, RNA-specific	Adar	81635	P55266	0.92345	0.3573	0.753453	0.688489	0.104934	0.531879	0.998701	0.999943	0.2689	0.948465
1368974_at	Rn.209304	guanylate cyclase 1, soluble, alpha 2	Gucy1a2	66012	O35798 /// Q8CH90 /// Q8R5L4 /// Q9WVI4	0.284773	0.62514	0.737212	0.223498	0.0459434	0.0599838	0.999571	0.999943	0.0400779	0.0608491
1368975_at	Rn.11414	CD38 antigen	Cd38	25668	Q64244	0.556937	0.998315	0.93161	0.982903	0.485904	0.595699	0.899245	0.999943	0.97957	0.875223
1368976_at	Rn.11414	CD38 antigen	Cd38	25668	Q64244	0.484198	0.5605	0.729529	0.826118	0.0987324	0.143874	0.989449	0.999943	0.262579	0.35874
1368977_a_at	Rn.13451	fractured callus expressed transcript 1	Fxc1	84384	Q9R1B1	0.642082	0.971144	0.912886	0.237246	0.548991	0.729947	0.107669	0.999943	0.105833	0.0875445
1368978_at	Rn.7724	scrapie responsive gene 1	Scrg1	64458	Q9Z0K6	0.430389	0.665566	0.829939	0.286098	0.126475	0.192535	0.999571	0.999943	0.0634931	0.102745
1368979_at	Rn.87882	kalirin, RhoGEF kinase	Kalrn	84009	P97924 /// Q6IV51 /// Q9JIF1 /// Q9JIF2 /// Q9JIG0 /// Q9JIH3	0.571974	0.333145	0.790564	0.705047	0.047549	0.276274	0.999571	0.929613	0.0550703	0.402211
1368980_at	Rn.64650	phospholipase C, epsilon 1	Plce1	114633	Q99P84	0.890113	0.531796	0.685165	0.341826	0.416844	0.440623	0.73624	0.999943	0.902708	0.891988
1368981_at	Rn.90091	aquaporin 4	Aqp4	25293	P47863 /// Q8CIY8	0.286191	0.566558	0.748696	0.226484	0.0370879	0.0647801	0.999571	0.999943	0.0344457	0.064033
1368982_at	Rn.94808	protein kinase inhibitor, alpha	Pkia	114906	P63249	0.484198	0.601885	0.667793	0.316778	0.123835	0.0936385	0.999571	0.999943	0.0648999	0.0649587
1368983_at	Rn.10148	heparin-binding EGF-like growth factor	Hbegf	25433	Q06175	0.381426	0.535901	0.687764	0.312287	0.056612	0.0729953	0.999571	0.999943	0.0466423	0.0688672
1368984_at	Rn.98570	septin 2	Sep-02	117515	Q91Y81	0.00936616	0.0257021	0.685165	0.232524	3.55268e-05	0.00109434	0.000178984	0.307111	0.134005	0.489408
1368985_at	Rn.9710	glutamate receptor, ionotropic, N-methyl D-aspartate 2A	Grin2a	24409	O08948 /// Q00959 /// Q8CGM3 /// Q8VDA3	0.301545	0.503944	0.692286	0.249949	0.0289929	0.0476216	0.999571	0.999943	0.0288889	0.0514944
1368986_at	Rn.10267	solute carrier family 17 (sodium-dependent inorganic phosphate cotransporter), member 7	Slc17a7	116638	Q62634	0.348531	0.538816	0.743038	0.263268	0.0488176	0.0935446	0.999571	0.999943	0.0366172	0.0715607
1368987_at	---	---	---		---	0.344449	0.76089	0.86385	0.264694	0.0942366	0.12789	0.999571	0.999943	0.0651923	0.0928545
1368988_at	Rn.10111	calsequestrin 2	Casq2	29209	P51868	0.289888	0.414118	0.495297	0.234275	0.817017	0.820727	0.999571	0.999943	0.787795	0.797213
1368989_at	Rn.119634	tissue inhibitor of metalloproteinase 3 (Sorsby fundus dystrophy, pseudoinflammatory)	Timp3	25358	P48032 /// Q4V8L0	0.679067	0.543103	0.71692	0.353843	0.156274	0.212426	0.994548	0.999943	0.0568768	0.0861613
1368990_at	Rn.10125	cytochrome P450, family 1, subfamily b, polypeptide 1	Cyp1b1	25426	Q64678 /// Q9ESW3	0.0804897	0.601885	0.72844	0.0889764	0.0632988	0.0788896	0.999571	0.999943	0.08892	0.103015
1368991_at	Rn.54555	sphingomyelin phosphodiesterase 3, neutral	Smpd3	94338	O35049	0.420005	0.669697	0.722014	0.902496	0.638312	0.799065	0.564636	0.999943	0.49047	0.384308
1368992_a_at	Rn.54448	splicing factor, arginine/serine-rich 5	Sfrs5	29667	Q09167	0.59444	0.862431	0.313222	0.615782	0.691544	0.0517497	0.999571	0.394823	0.744277	0.0603651
1368993_at	Rn.205610	odd Oz/ten-m homolog 2 (Drosophila)	Odz2	117242	Q9R1K2	0.309042	0.641677	0.777265	0.256317	0.349058	0.292157	0.999571	0.999943	0.331012	0.276349
1368994_a_at	Rn.86984	GTPase activating RANGAP domain-like 1	Garnl1	56785	O55007	0.307619	0.491731	0.601338	0.211113	0.697465	0.731088	0.999571	0.999943	0.526014	0.564231
1368995_at	Rn.86984	GTPase activating RANGAP domain-like 1	Garnl1	56785	O55007	0.336625	0.394044	0.715217	0.353479	0.0234851	0.0652025	0.999571	0.999943	0.0346029	0.0836252
1368996_at	Rn.10064	carcinoembryonic antigen-related cell adhesion molecule 3	Ceacam3	24926	Q4KLZ7 /// Q4V883 /// Q63110 /// Q63111	0.33786	0.593436	0.73023	0.239322	0.0571241	0.0782856	0.999571	0.999943	0.0395003	0.0615546
1368997_at	Rn.37427	transcription elongation factor B (SIII), polypeptide 3	Tceb3	25562	Q63187 /// Q66HK4	0.337444	0.568364	0.69862	0.308912	0.0520154	0.060514	0.0508521	0.999943	0.675444	0.739617
1368998_at	Rn.11387	NK6 transcription factor related, locus 1 (Drosophila)	Nkx6-1	65193	O35762	0.309089	0.517863	0.564835	0.31077	0.0331002	0.0347892	0.999571	0.999943	0.0430804	0.0530002
1368999_a_at	Rn.30036	brain-enriched guanylate kinase-associated	Begain	79146	O88881	0.733818	0.532291	0.701096	0.306994	0.165534	0.2138	0.816816	0.999943	0.0449847	0.0708512
1369000_at	Rn.39098	neurotrophic tyrosine kinase, receptor, type 1	Ntrk1	59109	P35739 /// Q9JIW6 /// Q9JIW7	0.303326	0.562108	0.793011	0.255937	0.0396452	0.0816496	0.999571	0.999943	0.0385663	0.0757915
1369001_at	Rn.10996	cholinergic receptor, nicotinic, alpha polypeptide 3	Chrna3	25101	P04757 /// Q6PW51	0.379046	0.482688	0.748561	0.298442	0.0431586	0.113535	0.999571	0.999943	0.036263	0.0882963
1369002_at	Rn.59	sterol O-acyltransferase 1	Soat1	81782	O70536	0.519186	0.594039	0.753405	0.262767	0.13489	0.204982	0.883146	0.999943	0.0435852	0.0734579
1369003_at	Rn.203286	death effector domain-containing	Dedd	83631	Q9Z2K0	0.308708	0.472584	0.573245	0.495375	0.0262744	0.0349672	0.859765	0.999943	0.0587834	0.0756988
1369004_at	Rn.10975	RAB26, member RAS oncogene family	Rab26	171111	P51156	0.375468	0.57309	0.740561	0.27939	0.0671076	0.105388	0.999571	0.999943	0.0448189	0.0745144
1369005_at	Rn.205060	potassium voltage-gated channel, subfamily Q, member 3	Kcnq3	29682	O88944	0.792398	0.36002	0.641798	0.864648	0.0790275	0.170668	0.999571	0.999943	0.0861101	0.201017
1369006_at	Rn.91375	hexokinase 2	Hk2	25059	O54892 /// P27881	0.606682	0.473152	0.744247	0.594206	0.0818769	0.246886	0.999571	0.999943	0.0754423	0.25172
1369007_at	Rn.88129	nuclear receptor subfamily 4, group A, member 2	Nr4a2	54278	P51179 /// Q07917 /// Q3LZI4 /// Q3LZI5 /// Q3LZI6 /// Q3LZI7 /// Q3LZI8 /// Q3LZI9	0.33853	0.590785	0.941104	0.396824	0.0572024	0.225165	0.999571	0.999943	0.0903792	0.417773
1369008_a_at	Rn.11005	olfactomedin 1	Olfm1	93667	Q62609	0.365465	0.570621	0.87103	0.048027	0.0632988	0.153717	0.331155	0.999943	0.00687587	0.0239506
1369009_at	Rn.98199	serine (or cysteine) proteinase inhibitor, clade H, member 1	Serpinh1	29345	P29457 /// Q5RJR9	0.326621	0.598035	0.729529	0.26655	0.0544325	0.0721632	0.999571	0.999943	0.0448323	0.0677432
1369010_at	Rn.163213	CHK2 checkpoint homolog (S. pombe)	Chek2	114212	Q9R019	0.203498	0.602084	0.809194	0.135742	0.0266953	0.050757	0.999571	0.999943	0.0241537	0.0511387
1369011_at	Rn.48763	apolipoprotein A-V	Apoa5	140638	Q9QUH3	0.230457	0.513058	0.794472	0.467702	0.020068	0.153176	0.604221	0.705493	0.0686344	0.720441
1369012_at	Rn.9874	inhibin beta-A	Inhba	29200	P18331	0.581509	0.359396	0.225802	0.837905	0.0520154	0.0402436	0.769523	0.999943	0.186561	0.0975882
1369013_a_at	Rn.40354	mitochondrial ribosomal protein L17	Mrpl17	171061	Q6PDW6	0.0810795	0.605424	0.397067	0.00570599	0.0103941	0.262951	0.510753	0.276678	0.000938276	0.057802
1369014_at	Rn.10686	neurofibromatosis 1	Nf1	24592	P97526	0.450032	0.593303	0.807515	0.3018	0.103531	0.195525	0.999571	0.999943	0.0563692	0.110848
1369015_at	Rn.10573	nitric oxide synthase 1, neuronal	Nos1	24598	P29476	0.985344	0.663852	0.731655	0.328069	0.56879	0.511226	0.555741	0.999943	0.548152	0.633174
1369016_at	Rn.10818	cell adhesion molecule-related/down-regulated by oncogenes	Cdon	50938	O35158	0.673847	0.859086	0.944058	0.267671	0.462732	0.547504	0.691878	0.999943	0.0855541	0.119318
1369017_at	Rn.10875	potassium voltage-gated channel, subfamily H (eag-related), member 6	Kcnh6	116745	O54853	0.242749	0.666663	0.685165	0.227347	0.039994	0.0332487	0.999571	0.999943	0.0435852	0.0427045
1369018_at	Rn.10665	forkhead box M1	Foxm1	58921	P97691	0.415273	0.610588	0.732143	0.118009	0.0963135	0.117698	0.546921	0.999943	0.0216915	0.0316282
1369019_at	Rn.40125	cholinergic receptor, nicotinic, alpha polypeptide 5	Chrna5	25102	P20420 /// Q6PW50	0.498723	0.566414	0.687764	0.354287	0.108392	0.106237	0.999571	0.999943	0.0661594	0.0744686
1369020_at	Rn.10505	solute carrier family 5 (sodium iodide symporter), member 5	Slc5a5	114613	Q63008	0.430389	0.59374	0.726637	0.323848	0.0953991	0.114216	0.999571	0.999943	0.0652333	0.0831922
1369021_at	Rn.88262	hypocretin (orexin) receptor 1	Hcrtr1	25593	P56718	0.923424	0.531402	0.733577	0.573416	0.264411	0.459663	0.999571	0.999943	0.104781	0.211824
1369022_at	Rn.162148	SV2 related protein	Svop	171442	Q9Z2I7	0.604845	0.520425	0.676861	0.479035	0.107011	0.130384	0.999571	0.999943	0.0746105	0.095077
1369023_at	Rn.2266	mitochondrial intermediate peptidase	Mipep	81684	Q01992	0.360655	0.750173	0.997857	0.237246	0.396796	0.220484	0.0303926	0.999943	0.0523302	0.113445
1369024_at	Rn.3228	rabaptin, RAB GTPase binding effector protein 2	Rabep2	80754	Q5EBC7 /// Q62835	0.630876	0.51065	0.800322	0.725554	0.107852	0.331082	0.999571	0.999943	0.137848	0.431675
1369025_at	Rn.11337	CD5 antigen	Cd5	54236	P51882 /// Q4KLZ9	0.418466	0.568557	0.727842	0.272256	0.0809567	0.112334	0.999571	0.999943	0.0426116	0.0683636
1369026_at	Rn.162603	ADP-ribosylation factor interacting protein 1	Arfip1	60382	Q9JHU5	0.680024	0.177895	0.83344	0.522291	0.0348744	0.412246	0.999571	0.571478	0.0268747	0.297686
1369027_at	Rn.48584	alpha 1,4-galactosyltransferase	A4galt	63888	Q9JI93	0.459725	0.528247	0.71692	0.295724	0.0730925	0.117424	0.999571	0.999943	0.0417174	0.0720182
1369028_at	Rn.123641	sine oculis homeobox homolog 3 (Drosophila)	Six3	78974	Q9ET75	0.939291	0.369251	0.495478	0.395133	0.15714	0.206573	0.639998	0.999943	0.036227	0.0588053
1369029_at	Rn.96807	phospholipid scramblase 1	Plscr1	117540	P58195 /// Q5U351	0.75026	0.0976321	0.945315	0.836091	0.0256049	0.634074	0.999571	0.277031	0.0309869	0.740896
1369030_at	Rn.34435	pancreatic trypsin 1	Prss1	24691	P00762	0.362182	0.755451	0.910822	0.191679	0.108392	0.167758	0.96445	0.999943	0.0427521	0.0726752
1369031_at	Rn.20083	interleukin 18 binding protein	Il18bp	84388	Q9JLN2	0.00982711	0.0142747	0.863068	0.754289	0.616784	0.00824442	0.00196523	0.0649229	0.0042667	0.540515
1369032_at	Rn.127812	bladder cancer associated protein homolog (human)	Blcap	171113	P62950	0.0407628	0.818256	0.864754	0.825281	0.0230276	0.0130689	0.0308798	0.999943	0.968718	0.611753
1369033_at	Rn.11216	luteinizing hormone/choriogonadotropin receptor	Lhcgr	25477	P16235	0.396167	0.526133	0.714984	0.331999	0.0570814	0.0903692	0.999571	0.999943	0.0479503	0.0783822
1369034_at	Rn.10185	potassium inwardly-rectifying channel, subfamily J, member 6	Kcnj6	25743	A1Z0K7 /// P48550 /// Q54A91 /// Q8QZW1 /// Q8R5M1	0.391723	0.48581	0.717849	0.278124	0.046929	0.0930607	0.999571	0.999943	0.0318208	0.0666303
1369035_a_at	Rn.10185	potassium inwardly-rectifying channel, subfamily J, member 6	Kcnj6	25743	A1Z0K7 /// P48550 /// Q54A91 /// Q8QZW1 /// Q8R5M1	0.351238	0.543103	0.740933	0.163949	0.0504301	0.094224	0.919682	0.999943	0.0213015	0.0479638
1369036_at	Rn.87696	glutamate receptor, ionotropic, kainate 2	Grik2	54257	P42260	0.346694	0.497262	0.304748	0.335716	0.03811	0.022006	0.999571	0.999943	0.0435852	0.0293688
1369037_at	Rn.33275	serine/threonine kinase 2	Slk	54308	---	0.425463	0.582382	0.729478	0.323186	0.0887322	0.116148	0.999571	0.999943	0.061872	0.0857721
1369038_at	Rn.34728	integrin, alpha D	Itgad	64350	Q9QYE7	0.387467	0.524915	0.625681	0.297163	0.0548834	0.0599256	0.999571	0.999943	0.0414368	0.0551319
1369039_at	Rn.14991	phosphatidylinositol 4-kinase, catalytic, beta polypeptide	Pik4cb	81747	O08561	0.581437	0.840302	0.544479	0.794216	0.351258	0.0860261	0.999571	0.999943	0.576634	0.123749
1369040_at	Rn.10871	CDC42 binding protein kinase alpha	Cdc42bpa	114116	O54874	0.232781	0.95532	0.871843	0.182444	0.0672148	0.125346	0.999571	0.999943	0.0564849	0.112086
1369041_at	Rn.10173	neuroligin 1	Nlgn1	116647	Q62765	0.410488	0.538816	0.71692	0.294949	0.0656564	0.0985276	0.999571	0.999943	0.0435531	0.0715351
1369042_at	Rn.163231	phosphatidylinositol glycan, class M	Pigm	79112	Q9EQY6	0.337951	0.667967	0.73023	0.145837	0.404105	0.486415	0.919682	0.999943	0.121565	0.16486
1369043_at	Rn.207159	potassium voltage-gated channel, shaker-related subfamily, member 4	Kcna4	25469	P15385	0.240732	0.646826	0.796185	0.249081	0.0375042	0.058427	0.999571	0.999943	0.0460054	0.0743149
1369044_a_at	Rn.37733	phosphodiesterase 4B, cAMP specific	Pde4b	24626	P14646 /// Q63174	0.725968	0.98874	0.96958	0.222831	0.697375	0.742139	0.470071	0.999943	0.0895899	0.112428
1369045_at	Rn.9795	regulator of G-protein signaling 14	Rgs14	114705	O08773 /// Q5BKB9	0.851136	0.410799	0.940676	0.781492	0.108912	0.73727	0.999571	0.861423	0.0872694	0.675501
1369046_at	Rn.48074	synaptotagmin VI	Syt6	60565	Q4KLI6 /// Q62746	0.459725	0.610775	0.794019	0.282148	0.118325	0.195093	0.999571	0.999943	0.0510974	0.0884414
1369047_at	Rn.45325	sulfotransferase family 1D, member 1	Sult1d1	60393	Q9Z1G0	0.266767	0.471116	0.71692	0.261495	0.0200122	0.0447272	0.999571	0.999943	0.0267252	0.0608491
1369048_at	Rn.10927	gamma-aminobutyric acid A receptor, delta	Gabrd	29689	P18506 /// Q6LBJ4	0.360655	0.577289	0.755457	0.308522	0.0632988	0.106358	0.999571	0.999943	0.0552556	0.0972873
1369049_at	Rn.10277	arginine-glutamic acid dipeptide (RE) repeats	Rere	116665	Q62901	0.749331	0.408641	0.659466	0.466468	0.0857349	0.165211	0.999571	0.999943	0.0448696	0.0854832
1369050_at	Rn.14870	phosphatidylinositol 3-kinase, C2 domain containing, gamma polypeptide	Pik3c2g	116720	O70173 /// Q6QI76	0.107678	0.0304271	0.0293354	0.0621786	0.590487	0.459408	0.999571	0.999943	0.671209	0.535806
1369051_at	Rn.9876	insulin receptor	Insr	24954	P15127 /// Q6Q2A2	0.0365068	0.731998	0.740561	0.706034	0.00671368	0.00708277	0.00727757	0.999943	0.992584	0.886309
1369052_at	Rn.10168	zinc finger protein 111	Zfp111	170849	P97659 /// Q62788	0.342227	0.608458	0.750547	0.185513	0.0627315	0.0931762	0.999571	0.999943	0.0321968	0.05456
1369053_at	Rn.88574	synaptotagmin II	Syt2	24805	P29101	0.4622	0.606853	0.740561	0.316861	0.117093	0.15384	0.999571	0.999943	0.0663693	0.0934831
1369054_at	Rn.10976	rabphilin 3A homolog (mouse)	Rph3a	171039	P47709	0.716893	0.39871	0.667793	0.263138	0.0768115	0.159336	0.620455	0.999943	0.0201506	0.0493692
1369055_at	Rn.64507	putative G protein-coupled receptor snGPCR32	Edg7	66025	Q8K5E0	0.369454	0.595846	0.740561	0.286326	0.0704577	0.102656	0.999571	0.999943	0.0509274	0.0784273
1369056_at	Rn.76724	retinal pigment epithelium 65	Rpe65	89826	O70276	0.322614	0.763271	0.894271	0.255742	0.0800389	0.118794	0.999571	0.999943	0.0606671	0.0931904
1369057_at	Rn.10121	syntaxin binding protein 2	Stxbp2	81804	Q62753	0.986254	0.862431	0.662275	0.363066	0.849002	0.293857	0.635929	0.862235	0.194351	0.999913
1369058_at	Rn.48884	synaptotagmin III	Syt3	25731	P40748 /// Q5M8A7	0.321981	0.562111	0.735335	0.255323	0.0462748	0.0745519	0.999571	0.999943	0.0385161	0.0669975
1369059_at	Rn.86991	transient receptor potential-related protein, ChaK	Trpm7	114497	Q925B3	0.374165	0.15109	0.302371	0.147174	0.0119907	0.026595	0.0149952	0.999943	0.952494	0.799844
1369060_a_at	Rn.17284	histone deacetylase 3	Hdac3	84578	Q6P6W3	0.277959	0.533653	0.967115	0.714719	0.467772	0.128434	0.486312	0.999943	0.583435	0.754491
1369061_at	Rn.19721	glutathione reductase	Gsr	116686	P70619	0.519636	0.0493768	0.0848671	0.849752	0.0639732	0.0954503	0.69332	0.999943	0.0184105	0.0323069
1369062_at	Rn.87175	mucosal vascular addressin cell adhesion molecule 1	Madcam1	54266	O70540	0.270502	0.663852	0.71692	0.24687	0.230769	0.345014	0.999571	0.999943	0.281998	0.417495
1369063_at	Rn.10123	acidic (leucine-rich) nuclear phosphoprotein 32 family, member A	Anp32a	25379	P49911 /// Q5PPH9	0.651681	0.198201	0.390264	1.4485e-06	0.154287	0.29804	2.26551e-06	0.999943	1.46576e-05	9.0315e-06
1369064_a_at	Rn.91216	sodium channel, voltage-gated, type VIII, alpha polypeptide	Scn8a	29710	O88420 /// O88421 /// Q63360 /// Q63541	0.817405	0.530809	0.55763	0.391528	0.199679	0.141026	0.92797	0.999943	0.0600416	0.064647
1369065_a_at	Rn.2305	ATPase, Ca++ transporting, cardiac muscle, slow twitch 2	Atp2a2	29693	P11507 /// Q63080 /// Q71UZ2	0.839113	0.987614	0.608837	0.535682	0.831834	0.172071	0.735866	0.910515	0.474686	0.654048
1369066_at	Rn.90117	MAP-kinase activating death domain	Madd	94193	O08873	0.452577	0.652827	0.797037	0.367016	0.134253	0.190418	0.999571	0.999943	0.105013	0.154319
1369067_at	Rn.62694	nuclear receptor subfamily 4, group A, member 3	Nr4a3	58853	P51179	0.348529	0.556749	0.729529	0.292538	0.0527967	0.0820065	0.999571	0.999943	0.0460489	0.0748572
1369068_at	Rn.163001	cullin 5	Cul5	64624	Q9JJ31	0.164656	0.535901	0.729478	0.215614	0.0157831	0.0303779	0.999571	0.999943	0.0278894	0.0544624
1369069_at	Rn.163146	A kinase (PRKA) anchor protein 1	Akap1	114124	O88884	0.660266	0.000550656	0.0172834	0.892344	0.000170484	0.00435412	0.931243	0.42757	0.000281432	0.0124756
1369070_at	Rn.29982	peroxisomal biogenesis factor 12	Pex12	116718	O88177	0.186635	0.661674	0.821002	0.943404	0.126195	0.111443	0.152971	0.999943	0.640962	0.794548
1369071_at	Rn.109455	endothelial differentiation sphingolipid G-protein-coupled receptor 1	Edg1	29733	P48303	0.578211	0.511927	0.695245	0.277355	0.0945718	0.138071	0.862836	0.999943	0.0352752	0.0598917
1369072_at	Rn.42935	alcohol dehydrogenase 7 (class IV), mu or sigma polypeptide	Adh7	171178	P41682	0.23177	0.745129	0.668419	0.140915	0.137269	0.386942	0.999571	0.999943	0.0924147	0.289332
1369073_at	Rn.42943	nuclear receptor subfamily 1, group H, member 4	Nr1h4	60351	Q5XI75 /// Q62735	0.0639513	0.969085	0.687764	0.729821	0.0211967	0.0069914	0.0149783	0.999943	0.743734	0.595489
1369074_at	Rn.17990	solute carrier family 38, member 4	Slc38a4	170573	Q9EQ25	0.757218	0.0177407	0.685165	0.619944	0.0194578	0.573318	0.999571	0.221537	0.0245661	0.709058
1369075_a_at	Rn.40949	glucocorticoid modulatory element binding protein 2	Gmeb2	83635	O88873	0.433577	0.514984	0.758999	0.259646	0.0627315	0.153037	0.999571	0.999943	0.0321338	0.0733009
1369076_at	Rn.203963	transmembrane protein 33	Tmem33	59303	Q9Z142	0.511673	0.0125334	0.0138566	0.382236	0.00211664	0.00238362	0.229867	0.999943	0.0327736	0.0395992
1369077_at	Rn.127798	N-acylsphingosine amidohydrolase 1	Asah1	84431	Q6P7S1 /// Q9EQJ6	0.281885	0.88932	0.137668	0.230736	0.0779224	0.528865	0.999571	0.190436	0.0676279	0.543472
1369078_at	Rn.34914	mitogen activated protein kinase 1	Mapk1	116590	P63086	0.45414	0.523335	0.71692	0.341766	0.0698075	0.112964	0.148755	0.999943	0.930481	0.772782
1369079_at	Rn.10610	neurexophilin 1	Nxph1	25501	Q63366	0.362341	0.972089	0.929892	0.221147	0.193584	0.178026	0.999571	0.999943	0.0782467	0.0831922
1369080_at	Rn.48882	retinal degeneration, slow	Rds	25534	---	0.272771	0.993197	0.915313	0.182885	0.0935333	0.143098	0.999571	0.999943	0.0622422	0.100056
1369081_at	Rn.128560	neuraminidase 1	Neu1	24591	Q6MG70 /// Q99PW3	0.212997	0.293702	0.88857	0.952925	0.0066393	0.0638484	0.184974	0.725822	0.081651	0.780329
1369082_at	Rn.6514	DNA fragmentation factor, alpha subunit	Dffa	114214	Q498U6 /// Q9JLT3	0.305977	0.610072	0.837556	0.249664	0.0495983	0.0929143	0.999571	0.999943	0.0426131	0.0796299
1369083_at	Rn.28931	cold inducible RNA binding protein	Cirbp	81825	P60825 /// Q6NT88	0.308708	0.580551	0.732143	0.401622	0.0455735	0.0662804	0.993285	0.999943	0.0873968	0.123363
1369084_a_at	Rn.44461	Bcl-2-related ovarian killer protein	Bok	29884	Q792S6	0.219885	0.823775	0.941241	0.311713	0.0489518	0.074394	0.890272	0.999943	0.126561	0.18461
1369085_s_at	Rn.11169	small nuclear ribonucleoprotein N /// SNRPN upstream reading frame	Snrpn /// Snurf		P63164 /// Q9WU11	0.2978	0.998115	0.946156	0.283479	0.11524	0.156104	0.999571	0.999943	0.153711	0.205772
1369086_a_at	Rn.89671	calcium channel, voltage-dependent, L type, alpha 1D subunit	Cacna1d	29716	P27732 /// Q8R2F3 /// Q8R2F4 /// Q8VHN3 /// Q91WX8 /// Q91WX9 /// Q91XN8 /// Q91XN9	0.361722	0.829144	0.705842	0.543263	0.130846	0.0742088	0.181918	0.999943	0.697821	0.880394
1369087_at	Rn.10239	FMS-like tyrosine kinase 1	Flt1	54251	P53767 /// Q9JJ08	0.324746	0.870441	0.699187	0.284029	0.212642	0.580196	0.999571	0.999943	0.230608	0.622014
1369088_at	Rn.10228	v-erb-b2 erythroblastic leukemia viral oncogene homolog 3 (avian)	Erbb3	29496	Q62799	0.00136651	0.188338	0.99548	0.87382	3.58881e-05	0.000883194	0.000621551	0.389281	0.0464068	0.874072
1369089_at	Rn.9747	protein kinase C, gamma	Prkcc	24681	P63319	0.326756	0.899851	0.870512	0.288073	0.200185	0.250888	0.999571	0.999943	0.226693	0.283804
1369090_at	Rn.87721	protein kinase, cGMP-dependent, type II	Prkg2	25523	Q64595	0.733809	0.351433	0.668776	0.646695	0.0687211	0.167722	0.999571	0.999943	0.0523207	0.134996
1369091_at	Rn.44611	cholinergic receptor, nicotinic, beta polypeptide 1 (muscle)	Chrnb1	24261	P25109	0.449205	0.513843	0.573413	0.301277	0.0660159	0.0669674	0.999571	0.999943	0.0409501	0.0516131
1369092_at	Rn.34191	sec22 homolog	Sec22l2	117513	Q642F4	0.788608	0.796222	0.95836	0.300564	0.512963	0.692849	0.307607	0.999943	0.338359	0.242355
1369093_at	Rn.98353	reelin	Reln	24718	P58751	0.836458	0.990118	0.970322	0.080823	0.79742	0.866611	0.0421337	0.999943	0.0369102	0.0501742
1369094_a_at	---	---	---		Q4JFL8 /// Q64605	0.730904	0.0504646	0.074321	0.737303	0.0150122	0.0210474	0.850255	0.999943	0.0388839	0.0594318
1369095_at	Rn.10849	neurabin 1	Ppp1r9a	84685	O35867	0.339619	0.42006	0.625681	0.325545	0.0264762	0.0476216	0.999571	0.999943	0.0337067	0.0623237
1369096_at	Rn.10181	Eph receptor A7	Epha7	171287	P54759	0.325539	0.506426	0.71692	0.281418	0.0348744	0.0631094	0.999571	0.999943	0.035495	0.0669473
1369097_s_at	Rn.87228	guanylate cyclase 1, soluble, beta 3	Gucy1b3	25202	P20595 /// Q80WY4 /// Q80WY5 /// Q8CH85	0.756466	0.800817	0.866823	0.0967273	0.486535	0.53032	0.0412466	0.999943	0.0542971	0.071999
1369098_at	Rn.9975	very low density lipoprotein receptor	Vldlr	25696	P98166	0.417419	0.492568	0.687232	0.546419	0.0533335	0.0835646	0.999571	0.999943	0.0747413	0.11844
1369099_at	Rn.10120	solute carrier family 30 (zinc transporter), member 1	Slc30a1	58976	A0S0A9 /// Q62720	0.0863926	0.278354	0.50599	0.648292	0.00201527	0.00488119	0.120574	0.999943	0.0440753	0.0834418
1369100_at	Rn.9669	NACHT, leucine rich repeat and PYD containing 6	Nalp6	171390	Q63035	0.872248	0.569356	0.961834	0.38865	0.548611	0.920907	0.558373	0.999943	0.0785777	0.294731
1369101_at	Rn.108206	retinoid X receptor alpha	Rxra	25271	Q05343 /// Q0VJ96	0.184271	0.744577	0.908734	0.639652	0.0348129	0.0572199	0.315334	0.999943	0.341062	0.48732
1369102_at	Rn.9911	mitogen activated protein kinase 10	Mapk10	25272	P49187	0.271905	0.659054	0.789527	0.260835	0.0464745	0.067983	0.999571	0.999943	0.0504172	0.0773911
1369103_at	Rn.19361	fyn proto-oncogene	Fyn	25150	Q62844	0.412793	0.48204	0.666044	0.556527	0.0497441	0.0742088	0.999571	0.999943	0.0715672	0.106283
1369104_at	Rn.87789	protein kinase, AMP-activated, alpha 1 catalytic subunit	Prkaa1	65248	P54645	0.3737	0.590804	0.71692	0.329071	0.0704491	0.0835646	0.999571	0.999943	0.0659468	0.0792357
1369105_a_at	Rn.9748	protein kinase inhibitor beta, cAMP dependent, catalytic	Pkib	24678	P27775 /// Q6AYW3 /// Q8R4R3	0.266815	0.43008	0.701096	0.326765	0.016826	0.0419803	0.990184	0.999943	0.0347096	0.0741626
1369106_at	Rn.78891	transcription elongation factor A (SII), 2	Tcea2	29575	Q63799	0.264545	0.601334	0.741251	0.259629	0.036949	0.0549462	0.999571	0.999943	0.0436744	0.0702808
1369107_at	Rn.11343	surfactant, pulmonary-associated protein A1	Sftpa1	24773	P08427	0.274169	0.588558	0.845762	0.29082	0.0376568	0.0793391	0.999571	0.999943	0.0513027	0.113546
1369108_at	Rn.42907	transformation related protein 63	Trp63	246334	Q9JJP6	0.348457	0.559624	0.736336	0.293775	0.0539887	0.0892811	0.999571	0.999943	0.0470312	0.079819
1369109_at	Rn.10118	opioid receptor, mu 1	Oprm1	25601	P33535 /// Q2TV20 /// Q2TV21 /// Q4VWM5 /// Q4VWM7 /// Q4VWX7 /// Q4VWX8 /// Q923S1	0.359238	0.562108	0.726637	0.291982	0.0580268	0.0841064	0.999571	0.999943	0.0470337	0.0734579
1369110_x_at	Rn.40130	RT1 class Ib, locus Aw2	RT1-Aw2	24737	O62935 /// O62936 /// O62937 /// O78087 /// P15978 /// Q31276 /// Q6P764	0.836996	0.785814	0.857894	9.75108e-07	0.552545	0.601622	6.80385e-07	0.999943	1.4188e-06	1.23198e-06
1369111_at	Rn.36412	fatty acid binding protein 1, liver	Fabp1	24360	P02692	0.107889	0.00263671	0.053426	2.01914e-05	0.0659745	0.706268	0.000655834	0.638022	0.0197072	0.00159346
1369112_at	Rn.87735	cholinergic receptor, muscarinic 3	Chrm3	24260	P08483	0.897865	0.0965931	0.661101	0.725554	0.0335597	0.236153	0.999571	0.804767	0.0253751	0.156253
1369113_at	Rn.42929	gremlin 1 homolog, cysteine knot superfamily (Xenopus laevis)	Grem1	50566	O35793	0.313368	0.540449	0.699187	0.27778	0.0387705	0.0537593	0.999571	0.999943	0.0397995	0.0616902
1369114_at	Rn.9927	variable coding sequence A1	Vcsa1	24867	P13432	0.314645	0.524909	0.726637	0.278069	0.0357821	0.0636429	0.999571	0.999943	0.0369525	0.0688203
1369115_at	Rn.10206	adrenergic receptor, beta 2	Adrb2	24176	P10608 /// Q8VBU7 /// Q99P02	0.477776	0.567968	0.715217	0.255323	0.102093	0.119789	0.916651	0.999943	0.0394905	0.05781
1369116_a_at	Rn.90085	calcitonin/calcitonin-related polypeptide, alpha	Calca	24241	P01256 /// P01257 /// Q66VC1	0.731357	0.763714	0.498027	0.747343	0.423957	0.102518	0.999571	0.999943	0.450529	0.0981395
1369117_at	Rn.90085	calcitonin/calcitonin-related polypeptide, alpha	Calca	24241	P01256 /// P01257 /// Q66VC1	0.308708	0.602084	0.774398	0.223144	0.0494938	0.081569	0.999571	0.999943	0.0376456	0.0673538
1369118_a_at	Rn.112595	gonadotropin releasing hormone receptor	Gnrhr	81668	P30969	0.590093	0.482943	0.684825	0.5442	0.082088	0.1297	0.999571	0.999943	0.0695902	0.114716
1369119_a_at	Rn.87132	5-hydroxytryptamine (serotonin) receptor 7	Htr7	65032	P32305 /// P97842	0.3084	0.567507	0.750351	0.273807	0.0429922	0.0745452	0.999571	0.999943	0.0429683	0.0753954
1369120_a_at	Rn.10108	luteinizing hormone beta	Lhb	25329	P01230 /// Q62778 /// Q63012 /// Q63013	0.933087	0.57189	0.668419	0.326866	0.490097	0.363502	0.492694	0.999943	0.0598805	0.0672629
1369121_at	Rn.42874	growth differentiation factor 9	Gdf9	59304	Q9QYW4 /// Q9Z0X3	0.480506	0.598355	0.747634	0.338114	0.119852	0.172414	0.999571	0.999943	0.07176	0.109378
1369122_at	Rn.10668	Bcl2-associated X protein	Bax	24887	Q63690 /// Q9JKL3	0.357791	0.809505	0.519056	0.333511	0.335193	0.942952	0.999571	0.999943	0.404829	0.850954
1369123_a_at	Rn.10025	ATPase, Cu++ transporting, beta polypeptide	Atp7b	24218	Q64535 /// Q9QUG4 /// Q9R0T2	0.0858882	0.985815	0.98555	0.956317	0.0299109	0.0410164	0.0410181	0.999943	0.930888	0.930385
1369124_at	Rn.10294	5-hydroxytryptamine (serotonin) receptor 2A	Htr2a	29595	P14842	0.351326	0.631662	0.800749	0.261479	0.0717796	0.115264	0.999571	0.999943	0.0475375	0.0792163
1369125_at	---	5-hydroxytryptamine (serotonin) receptor 2A	Htr2a	29595	P14842	0.163539	0.677266	0.726637	0.0777505	0.0266508	0.0290745	0.999571	0.999943	0.0179584	0.0181981
1369126_at	Rn.97602	prostaglandin F receptor	Ptgfr	25652	P43118	0.33354	0.42139	0.683105	0.319617	0.0253265	0.0537347	0.999571	0.999943	0.0330279	0.0688672
1369127_a_at	Rn.97602	prostaglandin F receptor	Ptgfr	25652	P43118	0.999871	0.628074	0.954705	0.766777	0.530238	0.929916	0.999571	0.999943	0.32568	0.828497
1369128_at	Rn.74042	glutamate receptor, ionotropic, kainate 5	Grik5	24407	Q63273	0.593892	0.61644	0.736405	0.504028	0.189943	0.222472	0.999571	0.999943	0.15325	0.182758
1369129_at	Rn.162685	RAS guanyl releasing protein 1	Rasgrp1	29434	O88469 /// Q9R1K8	0.347888	0.560524	0.71692	0.284394	0.0535211	0.0731282	0.999571	0.999943	0.0444894	0.0686876
1369130_at	Rn.162685	RAS guanyl releasing protein 1	Rasgrp1	29434	O88469 /// Q9R1K8	0.301131	0.500505	0.687232	0.256157	0.0281187	0.0454494	0.999571	0.999943	0.0293775	0.0514277
1369131_at	Rn.9686	solute carrier family 18 (vesicular monoamine), member 2	Slc18a2	25549	Q01827	0.318653	0.688377	0.77034	0.280302	0.0670129	0.0864646	0.999571	0.999943	0.0623614	0.0820663
1369132_at	Rn.9686	solute carrier family 18 (vesicular monoamine), member 2	Slc18a2	25549	Q01827	0.44938	0.63243	0.729478	0.294444	0.122254	0.127147	0.999571	0.999943	0.0617147	0.0751242
1369133_a_at	Rn.9885	potassium voltage gated channel, Shaw-related subfamily, member 3	Kcnc3	117101	Q01956 /// Q5PXK5 /// Q5PXK6 /// Q811T2 /// Q811T3	0.360655	0.584082	0.770114	0.107843	0.63374	0.452074	0.650157	0.999943	0.120669	0.0902872
1369134_x_at	Rn.9885	potassium voltage gated channel, Shaw-related subfamily, member 3	Kcnc3	117101	Q01956 /// Q5PXK5 /// Q5PXK6 /// Q811T2 /// Q811T3	0.705095	0.652661	0.852733	0.801236	0.296725	0.461297	0.999571	0.999943	0.381845	0.573706
1369135_at	Rn.9805	synaptotagmin XI	Syt11	60568	O08835 /// Q505J5	0.328434	0.670532	0.721923	0.523793	0.370843	0.510036	0.906156	0.999943	0.872005	0.97197
1369136_at	Rn.2063	cytochrome P450, family 2, subfamily A, polypeptide 3a	Cyp2a3a	24299	P20812	0.348825	0.610046	0.750407	0.286098	0.0666199	0.0977111	0.999571	0.999943	0.05328	0.0812448
1369137_at	Rn.10301	cholinergic receptor, nicotinic, epsilon polypeptide	Chrne	29422	P09660	0.357904	0.610355	0.713015	0.27939	0.0700134	0.0746015	0.999571	0.999943	0.0499199	0.0641979
1369138_a_at	Rn.207194	parkin	Park2	56816	Q8K5C2 /// Q8VHY5 /// Q9JK66	0.945831	0.36002	0.69862	0.993405	0.112124	0.340849	0.999571	0.999943	0.124207	0.39644
1369139_at	Rn.9739	phosducin	Pdc	25343	P20942	0.300495	0.528586	0.699187	0.280302	0.0323772	0.0488494	0.999571	0.999943	0.0378341	0.0623237
1369140_at	Rn.38641	recoverin	Rcvrn	140936	Q8VH47	0.562539	0.360764	0.684825	0.361314	0.0503465	0.121267	0.999571	0.999943	0.0327965	0.0744686
1369141_at	Rn.112569	Prolactin family 3, subfamily d, member 1 /// Prolactin family 3, subfamily d, member 2	Prl3d1 /// Prl3d2		P21702 /// Q1KZH8 /// Q63435	0.339349	0.490806	0.692286	0.346227	0.0350891	0.0595054	0.999571	0.999943	0.0436745	0.075034
1369142_at	Rn.9722	bone gamma-carboxyglutamate protein 2	Bglap2	25295	P04640	0.440758	0.59128	0.719147	0.292213	0.0985904	0.111838	0.999571	0.999943	0.0522756	0.0715351
1369143_at	Rn.9694	cholinergic receptor, nicotinic, beta polypeptide 3	Chrnb3	171131	P12391 /// Q6PW48	0.360848	0.506353	0.672873	0.286098	0.0445305	0.0615896	0.999571	0.999943	0.0368199	0.0579326
1369144_a_at	Rn.10540	potassium voltage gated channel, Shal-related family, member 3	Kcnd3	65195	Q62897 /// Q6I9B6 /// Q9ER13 /// Q9ER14 /// Q9ER15	0.322389	0.580551	0.715137	0.29287	0.0498755	0.0599492	0.999571	0.999943	0.05059	0.069824
1369145_a_at	Rn.10540	potassium voltage gated channel, Shal-related family, member 3 /// similar to Potassium voltage-gated channel subfamily D member 3 (Voltage-gated potassium channel subunit Kv4.3)	Kcnd3 /// LOC684161		Q62897 /// Q6I9B6 /// Q9ER13 /// Q9ER14 /// Q9ER15	0.784249	0.243083	0.22242	0.484022	0.0542592	0.0555758	0.999571	0.999943	0.0317363	0.0359863
1369146_a_at	Rn.91370	aryl hydrocarbon receptor	Ahr	25690	P41738 /// Q683N8	0.164703	0.993286	0.891882	0.870394	0.0521704	0.0506314	0.0772925	0.999943	0.845319	0.974296
1369147_at	Rn.91370	aryl hydrocarbon receptor	Ahr	25690	P41738 /// Q683N8	0.56755	0.575808	0.729529	0.806691	0.143116	0.187256	0.716754	0.999943	0.61866	0.712247
1369148_at	Rn.9660	transcription factor 1	Tcf1	24817	P15257	0.863957	0.226319	0.828001	0.045768	0.0588238	0.587875	0.0528758	0.683995	0.000890798	0.019775
1369149_at	Rn.11250	LIM motif-containing protein kinase 1	Limk1	65172	P53669	0.452335	0.654362	0.4945	0.339781	0.134763	0.056235	0.999571	0.999943	0.0918126	0.051514
1369150_at	Rn.30070	pyruvate dehydrogenase kinase, isoenzyme 4	Pdk4	89813	O54937	0.125369	0.535901	0.689638	0.196025	0.144239	0.015039	0.00225617	0.4553	0.0247246	0.361328
1369151_at	Rn.14547	delta-like 1 homolog (Drosophila)	Dlk1	114587	O70534 /// Q62779	0.341374	0.605654	0.760459	0.28074	0.0619132	0.0959754	0.999571	0.999943	0.0496174	0.0800061
1369152_at	Rn.42903	protein phosphatase 3, regulatory subunit B, alpha isoform (calcineurin B, type I)	Ppp3r1	29748	P63100	0.26851	0.526334	0.580113	0.603732	0.456857	0.619288	0.565993	0.999943	0.680278	0.535604
1369153_at	Rn.48745	nephrosis 1 homolog, nephrin (human)	Nphs1	64563	Q9JIX2 /// Q9R044	0.427208	0.449138	0.692383	0.357781	0.0460435	0.0909379	0.999571	0.999943	0.040198	0.0776037
1369154_at	Rn.48745	nephrosis 1 homolog, nephrin (human)	Nphs1	64563	Q9JIX2 /// Q9R044	0.311746	0.531942	0.698359	0.295534	0.0363486	0.0520224	0.999571	0.999943	0.042324	0.0670224
1369155_at	Rn.10117	contactin 4	Cntn4	116658	Q62845	0.379046	0.533653	0.712797	0.270677	0.0553045	0.0822618	0.999571	0.999943	0.0369525	0.0619649
1369156_at	Rn.10556	fyn-related kinase	Frk	79209	Q62662	0.87609	0.0151705	0.703963	0.872869	0.0133344	0.519027	0.999571	0.167307	0.00608765	0.304083
1369157_at	Rn.10322	phosphodiesterase 3B	Pde3b	29516	Q63085	0.321317	0.00468374	0.679828	0.89316	0.0280242	0.647834	0.29888	0.0688449	0.0017773	0.260944
1369158_at	Rn.10019	calcium-sensing receptor	Casr	24247	P48442 /// Q80ZA8	0.321074	0.577111	0.743948	0.254588	0.0492095	0.0790728	0.999571	0.999943	0.0402732	0.0695407
1369159_at	Rn.9813	androgen receptor	Ar	24208	P15207	0.323664	0.503038	0.62583	0.258588	0.733786	0.767221	0.999571	0.999943	0.655351	0.694873
1369160_a_at	Rn.26856	solute carrier family 4, sodium bicarbonate cotransporter, member 7	Slc4a7	117955	Q9R1N3	0.338672	0.493283	0.776967	0.243457	0.0357821	0.0996012	0.999571	0.999943	0.0262338	0.071973
1369161_at	Rn.82691	ATP-binding cassette, sub-family B (MDR/TAP), member 4	Abcb4	24891	Q08201 /// Q64714	0.118428	0.520101	0.37322	0.295285	0.0092013	0.419615	0.00571523	0.151279	0.785427	0.0281081
1369162_at	Rn.10931	guanylate cyclase 2C	Gucy2c	25711	P23897	0.453832	0.568038	0.738707	0.310006	0.0935859	0.146504	0.999571	0.999943	0.0540173	0.0891152
1369163_at	Rn.10049	glutamate receptor, ionotropic, kainate 4	Grik4	24406	Q01812	0.459725	0.767952	0.468884	0.634193	0.194516	0.0550647	0.999571	0.999943	0.356126	0.0770151
1369164_a_at	Rn.10853	transient receptor potential cation channel, subfamily C, member 4	Trpc4	84494	O35119 /// Q91ZL6 /// Q91ZL7 /// Q91ZL8 /// Q91ZL9 /// Q91ZM0 /// Q91ZM1	0.305761	0.48874	0.733581	0.269843	0.0271662	0.0655213	0.999571	0.999943	0.0304373	0.0704094
1369165_at	---	---	---		O70486 /// Q8VI29 /// Q8VI30 /// Q9JMI9	0.358331	0.615048	0.779066	0.20493	0.0713237	0.113736	0.999571	0.999943	0.036088	0.063687
1369166_at	Rn.10209	matrix metallopeptidase 9	Mmp9	81687	P50282	0.352453	0.56248	0.73023	0.284643	0.0561871	0.0857257	0.999571	0.999943	0.0452039	0.0734948
1369167_at	Rn.90137	glial cell line derived neurotrophic factor family receptor alpha 2	Gfra2	25136	O35977 /// Q792X9 /// Q91Y87 /// Q91Y88	0.494209	0.598355	0.745529	0.291628	0.126273	0.179004	0.999571	0.999943	0.053497	0.0831551
1369168_a_at	Rn.205839	clock homolog (mouse)	Clock	60447	Q9WVS9	0.381302	0.616281	0.729529	0.28074	0.0823528	0.0981574	0.999571	0.999943	0.0513027	0.0711476
1369169_at	Rn.144579	solute carrier family 23 (nucleobase transporters), member 1	Slc23a1	50621	Q9WTW7	0.996661	0.862668	0.597584	0.682543	0.835788	0.242099	0.999571	0.747527	0.822482	0.113844
1369170_at	Rn.92643	KH-type splicing regulatory protein	Khsrp	171137	Q99PF5	0.565807	0.335888	0.630159	0.505026	0.0475016	0.101825	0.999571	0.999943	0.0409507	0.0857328
1369171_at	Rn.10613	Macrophage stimulating 1 (hepatocyte growth factor-like)	Mst1	24566	P70521	0.102185	0.0553011	0.198456	0.458192	0.873774	0.652401	0.251228	0.999943	0.0651892	0.216163
1369172_at	Rn.204552	phosphodiesterase 1A, calmodulin-dependent	Pde1a	81529	Q9EPR9 /// Q9EPS0 /// Q9EPS1	0.403606	0.55874	0.721923	0.261012	0.0705937	0.0994528	0.999571	0.999943	0.039267	0.0630943
1369173_at	Rn.9772	complement component 3a receptor 1	C3ar1	84007	O55197	0.458433	0.466492	0.725193	0.295688	0.0545751	0.124096	0.999571	0.999943	0.0337421	0.0736495
1369174_at	Rn.10635	MAD homolog 1 (Drosophila)	Smad1	25671	P97588 /// Q6P7A6	0.957995	0.607007	0.491674	0.801236	0.4509	0.159372	0.999571	0.999943	0.322796	0.107616
1369175_a_at	Rn.11370	ameloblastin	Ambn	25376	Q62840 /// Q63044	0.51459	0.543567	0.69862	0.325622	0.0983072	0.120805	0.999571	0.999943	0.0513299	0.0734948
1369176_at	Rn.76305	solute carrier family 36 (proton/amino acid symporter), member 1	Slc36a1	155205	Q924A5	0.318906	0.987614	0.927704	0.218099	0.137047	0.20141	0.999571	0.999943	0.0802139	0.124432
1369177_at	Rn.162533	phosphatidylinositol 4-kinase type 2 alpha	Pi4k2a	114554	Q99M64	0.951512	0.548078	0.519056	0.697947	0.322278	0.170263	0.999571	0.999943	0.648225	0.375716
1369178_a_at	Rn.91176	purinergic receptor P2X, ligand-gated ion channel, 1	P2rx1	25505	P47824 /// Q9JIF8	0.389825	0.563033	0.729529	0.289888	0.069218	0.102015	0.999571	0.999943	0.0467511	0.0741656
1369179_a_at	Rn.23443	peroxisome proliferator activated receptor gamma	Pparg	25664	O88275	0.415936	0.608757	0.842944	0.897452	0.733387	0.187642	0.549124	0.999943	0.400061	0.878857
1369180_at	Rn.10323	Bcl2-like 1	Bcl2l1	24888	P53563 /// Q548R7 /// Q5K547 /// Q7TS62 /// Q9WUI5	0.26399	0.540648	0.73023	0.298135	0.0275652	0.0501542	0.999571	0.999943	0.0447908	0.0783349
1369181_at	Rn.98491	cytochrome b-245, beta polypeptide	Cybb	66021	Q9ER28 /// Q9ERL1	0.492484	0.762673	0.832631	0.734486	0.217516	0.247978	0.527795	0.999943	0.998939	0.97234
1369182_at	Rn.9980	coagulation factor III	F3	25584	P42533 /// Q66HI4	0.308708	0.493955	0.733581	0.276895	0.0289929	0.0678007	0.999571	0.999943	0.0326716	0.0722131
1369183_at	Rn.207195	mitogen activated protein kinase 13	Mapk13	29513	Q32Q45 /// Q9WTY9	0.756814	0.472092	0.686932	0.440507	0.1172	0.197932	0.999571	0.999943	0.0514501	0.0905861
1369184_at	Rn.43852	claudin 16	Cldn16	155268	Q91Y55	0.432167	0.487853	0.725458	0.324264	0.0547954	0.113298	0.999571	0.999943	0.0409316	0.0821211
1369185_a_at	Rn.91884	synaptotagmin VII	Syt7	59267	Q62747 /// Q99J98 /// Q99P33 /// Q99P34 /// Q99P35 /// Q99P36 /// Q99P37 /// Q99P38	0.345843	0.64224	0.800749	0.263405	0.0704455	0.110342	0.999571	0.999943	0.0491998	0.0799553
1369186_at	Rn.37508	caspase 1	Casp1	25166	P43527 /// Q91W32	0.285289	0.929375	0.823889	0.700742	0.0881985	0.0799781	0.521677	0.999943	0.583716	0.44005
1369187_a_at	Rn.10361	prostaglandin E receptor 3 (subtype EP3)	Ptger3	24929	P34980 /// Q99PG3	0.0222952	0.524447	0.709616	0.886039	0.00163786	0.0384352	0.012631	0.477861	0.227292	0.522896
1369188_at	Rn.72619	F-box only protein 32	Fbxo32	171043	Q91Z62	0.58834	0.459251	0.664266	0.413273	0.07282	0.117071	0.999571	0.999943	0.0463484	0.0776505
1369189_at	Rn.10574	pancreatic polypeptide receptor 1	Ppyr1	29471	Q63447	0.442524	0.531076	0.965552	0.517546	0.0699919	0.308453	0.999571	0.999943	0.0897294	0.43788
1369190_at	Rn.10328	CD2 antigen	Cd2	497761	P08921 /// Q5I0M6	0.321981	0.677474	0.871001	0.211486	0.0664168	0.112472	0.999571	0.999943	0.0415808	0.0734948
1369191_at	Rn.9873	interleukin 6	Il6	24498	P20607	0.305977	0.562653	0.520803	0.311324	0.0410008	0.0302108	0.999571	0.999943	0.0529089	0.0489324
1369192_at	Rn.29897	cyclin-dependent kinase inhibitor 1B	Cdkn1b	83571	O08769 /// O35792 /// Q812C0 /// Q9QXH0	0.33791	0.524862	0.719147	0.403062	0.040863	0.0693999	0.999571	0.999943	0.0599948	0.103692
1369193_at	Rn.105626	cyclin-dependent kinase inhibitor 2B (p15, inhibits CDK4)	Cdkn2b	25164	P55272 /// Q5PQW4	0.416259	0.522215	0.71692	0.289888	0.0608298	0.100283	0.999571	0.999943	0.0400498	0.0700738
1369194_a_at	Rn.48717	cyclin-dependent kinase inhibitor 2A	Cdkn2a	25163	Q8CFC3 /// Q8QZZ9 /// Q9R0Z3	0.414257	0.558603	0.71797	0.245474	0.0738839	0.101058	0.99689	0.999943	0.0362209	0.0573218
1369195_at	Rn.91358	fatty acid binding protein 2, intestinal	Fabp2	25598	P02693	0.732214	0.545238	0.659466	0.460124	0.182621	0.159529	0.999571	0.999943	0.0859727	0.0845635
1369196_at	Rn.9755	pancreatic polypeptide	Ppy	24677	P06303	0.433024	0.464153	0.874497	0.363121	0.0497441	0.224307	0.999571	0.999943	0.0421023	0.198941
1369197_at	Rn.64522	apoptotic peptidase activating factor 1	Apaf1	78963	Q8VI66 /// Q9EPV5	0.323721	0.480943	0.728402	0.52775	0.0302365	0.0693552	0.885901	0.999943	0.0661594	0.168978
1369198_at	Rn.64522	apoptotic peptidase activating factor 1	Apaf1	78963	Q8VI66 /// Q9EPV5	0.459941	0.612165	0.726637	0.394161	0.119303	0.127887	0.999571	0.999943	0.1002	0.108448
1369199_at	Rn.89609	tachykinin receptor 1	Tacr1	24807	P14600	0.402193	0.333954	0.687764	0.272958	0.028827	0.0794307	0.999571	0.999943	0.0171462	0.0561376
1369200_at	Rn.40132	5' nucleotidase, ecto	Nt5e	58813	P21588 /// Q66HL0	0.338506	0.00543876	0.722963	0.419966	0.0285035	0.544668	0.999571	0.0535501	0.0148234	0.88293
1369201_at	Rn.9803	mannoside acetyl glucosaminyltransferase 3	Mgat3	29582	Q02527	0.414257	0.432569	0.653166	0.293775	0.041114	0.0721632	0.999571	0.999943	0.0297677	0.057329
1369202_at	Rn.10374	myxovirus (influenza virus) resistance 2	Mx2	286918	P18589 /// P18590 /// Q499Q3	0.994424	0.918716	0.667707	0.775627	0.90716	0.305324	0.999571	0.925222	0.858419	0.18202
1369203_at	Rn.74256	Wnt inhibitory factor 1	Wif1	114557	Q6IN38	0.341374	0.493689	0.67553	0.287266	0.0363486	0.0547527	0.999571	0.999943	0.0354512	0.0587868
1369204_at	Rn.10945	hemopoietic cell kinase	Hck	25734	P50545	0.509155	0.864952	0.875223	0.0494168	0.572392	0.607014	0.00876208	0.999943	0.0192109	0.0248416
1369205_at	Rn.10606	neurogenic differentiation 3	Neurod3	29410	P70595	0.609419	0.180641	0.166355	0.520892	0.0304258	0.0332487	0.999571	0.999943	0.0271763	0.0291338
1369206_at	Rn.12572	carboxypeptidase B2 (plasma)	Cpb2	113936	Q9EQV9	0.00392948	0.00379706	0.000677517	0.260668	0.818321	0.278682	0.0255411	0.804751	0.0269922	0.00361358
1369207_at	Rn.10793	interleukin 7	Il7	25647	P56478 /// Q91Y32	0.871333	0.978183	0.763651	0.367385	0.882385	0.499394	0.516753	0.999943	0.276753	0.609832
1369208_at	Rn.10793	interleukin 7	Il7	25647	P56478 /// Q91Y32	0.610778	0.645906	0.960483	0.526726	0.990464	0.620004	0.465138	0.999943	0.184918	0.441078
1369209_at	Rn.163023	p34 protein	P34	171435	Q9R0Z7	0.654168	0.856798	0.765946	0.439015	0.776528	0.967546	0.412631	0.999943	0.26208	0.182843
1369210_at	Rn.32079	sodium channel, voltage-gated, type I, alpha	Scn1a	81574	P04774	0.307573	0.50375	0.689967	0.268185	0.0300563	0.0486316	0.999571	0.999943	0.0324578	0.0556855
1369211_at	Rn.48680	calcium channel, voltage-dependent, alpha 1I subunit /// hypothetical gene supported by NM_020084	Cacna1i /// LOC497824		Q8CIT1 /// Q8CIT2 /// Q8CIT3 /// Q8CIT4 /// Q8CIT5 /// Q99MF9 /// Q9Z0Y8	0.552585	0.558524	0.717849	0.338431	0.121195	0.155456	0.999571	0.999943	0.0581616	0.0828943
1369212_s_at	Rn.20361	erythrocyte protein band 4.1-like 1	Epb4.1l1	59317	Q9WTP0	0.929705	0.913582	0.854026	0.133047	0.808636	0.698819	0.0994008	0.999943	0.0564546	0.0871521
1369213_at	Rn.10378	L1 cell adhesion molecule	L1cam	50687	Q05695	0.479792	0.65991	0.785983	0.314494	0.154643	0.204076	0.999571	0.999943	0.0803298	0.113579
1369214_a_at	Rn.162013	class II, major histocompatibility complex, transactivator	C2ta	85483	Q9GJD8 /// Q9GJD9 /// Q9GJE0	0.660529	0.674217	0.764816	0.363887	0.283825	0.31677	0.32675	0.999943	0.615814	0.600293
1369215_a_at	Rn.25905	carboxypeptidase D	Cpd	25306	Q9JHW1	0.192533	0.92026	0.387412	0.000455261	0.0508356	0.00869295	0.0136236	0.71565	0.000204534	2.7672e-05
1369216_a_at	Rn.81043	fms-related tyrosine kinase 4	Flt4	114110	Q91ZT1	0.609707	0.964969	0.961944	0.0133343	0.505339	0.616808	0.031715	0.999943	0.00723435	0.0128703
1369217_at	Rn.62694	nuclear receptor subfamily 4, group A, member 3	Nr4a3	58853	P51179	0.48456	0.481589	0.666738	0.462026	0.0627134	0.0933583	0.999571	0.999943	0.0564577	0.0866127
1369218_at	Rn.10617	met proto-oncogene	Met	24553	O35515 /// P97523 /// Q2IBC7 /// Q99MC5	0.000589379	0.0187735	0.219184	0.489443	3.13393e-06	2.98188e-05	5.4394e-05	0.828184	0.0332252	0.219468
1369219_at	Rn.9953	transforming growth factor, beta receptor III	Tgfbr3	29610	P26342	0.985668	0.760144	0.996309	0.31636	0.689435	0.978427	0.555972	0.999943	0.10902	0.232478
1369220_at	---	---	---		O35303	0.876133	0.39657	0.866591	0.269781	0.207144	0.941002	0.272609	0.928422	0.0209999	0.0968683
1369221_at	Rn.81155	protein phosphatase 2 (formerly 2A), regulatory subunit B (PR 52), alpha isoform	Ppp2r2a	117104	P36876	0.437798	0.00481427	0.369336	0.373433	0.000705866	0.0424482	0.999571	0.199144	0.000401919	0.0429595
1369222_at	Rn.162642	potassium channel, subfamily T, member 1	Kcnt1	60444	Q9Z258	0.222639	0.656482	0.714233	0.158405	0.035276	0.0357298	0.999571	0.999943	0.0323343	0.0336604
1369223_at	Rn.10067	guanylate cyclase 2d	Gucy2d	113911	P51839	0.604613	0.408641	0.857807	0.881243	0.426002	0.761655	0.850255	0.954766	0.109871	0.658853
1369224_at	Rn.76726	cadherin 17	Cdh17	117048	P55281 /// Q63423	0.648554	0.0917179	0.653883	0.432935	0.0749919	0.616579	0.400047	0.794665	0.0114075	0.0788279
1369225_at	---	K-kininogen	LOC25087	25087	P08934	0.172416	0.529388	0.885957	0.928367	0.237324	0.0897508	0.144434	0.999943	0.371393	0.907024
1369226_at	Rn.128333	kininogen 1 /// similar to alpha-1 major acute phase protein prepeptide	Kng1 /// MGC108747		P01048 /// P08932 /// P08934 /// Q5M8A0 /// Q5PQU1 /// Q63284 /// Q63329 /// Q63581 /// Q6LE95 /// Q6LEK4	0.235233	0.79291	0.753453	0.477888	0.0498536	0.0511329	0.0454895	0.999943	0.658395	0.808387
1369227_at	Rn.10191	choroidermia	Chm	24942	P37727	0.288548	0.648338	0.93107	0.260835	0.284318	0.10303	0.999571	0.999943	0.336159	0.10781
1369228_at	Rn.14529	leukemia inhibitory factor receptor	Lifr	81680	O70535	0.805326	0.435657	0.581282	0.355595	0.108259	0.146032	0.870606	0.999943	0.0386592	0.0626573
1369229_at	Rn.10861	phosphodiesterase 5A, cGMP-specific	Pde5a	171115	O54735 /// Q6YF34 /// Q6YF35 /// Q9QWH9 /// Q9QYT5 /// Q9QYT6 /// Q9R0T6	0.525633	0.531964	0.729529	0.324208	0.0932281	0.164746	0.999571	0.999943	0.0480969	0.0868754
1369230_at	Rn.48659	gamma-aminobutyric acid (GABA-C) receptor, subunit rho 2	Gabrr2	29695	P47742	0.258763	0.556749	0.74882	0.514513	0.0292965	0.0553736	0.635447	0.999943	0.108533	0.209757
1369231_at	Rn.107234	protein prenyltransferase alpha subunit repeat containing 1	Ptar1	286972	---	0.376678	0.610909	0.849464	0.214816	0.0783716	0.153974	0.993364	0.999943	0.037173	0.0724119
1369232_at	Rn.53999	potassium channel, subfamily K, member 10	Kcnk10	65272	Q9JIS4	0.485421	0.650441	0.71692	0.215155	0.152313	0.127116	0.754998	0.999943	0.0405614	0.0499065
1369233_at	Rn.53999	potassium channel, subfamily K, member 10	Kcnk10	65272	Q9JIS4	0.332384	0.441708	0.677492	0.466257	0.0269876	0.0521207	0.990184	0.999943	0.0488768	0.0921839
1369234_at	Rn.13642	solute carrier family 20, member 2	Slc20a2	29502	Q63488	0.564423	0.000514659	0.00976415	0.772053	0.000124759	0.00201008	0.675006	0.593246	0.000344168	0.00923274
1369235_at	Rn.34617	unc-5 homolog B (C. elegans)	Unc5b	60630	O08722	0.3737	0.61644	0.729478	0.283201	0.0783716	0.0933773	0.999571	0.999943	0.0523165	0.0715729
1369236_at	Rn.162921	PR domain containing 4	Prdm4	170820	Q9QZP2	0.609419	0.568557	0.763007	0.203523	0.156245	0.276989	0.528687	0.999943	0.0309869	0.0609736
1369237_at	Rn.9663	solute carrier family 6 (neurotransmitter transporter, L-proline), member 7	Slc6a7	117100	P28573	0.406098	0.419417	0.616255	0.700358	0.0378534	0.0635025	0.965595	0.999943	0.0741979	0.125262
1369238_at	Rn.30020	inhibin beta E	Inhbe	83711	O88959	0.95197	0.828688	0.846077	0.338808	0.849793	0.826291	0.652996	0.999943	0.39672	0.433391
1369239_at	Rn.10337	chloride channel 5	Clcn5	25749	P51796	0.441001	0.538007	0.705842	0.335716	0.0732312	0.102032	0.999571	0.999943	0.0516449	0.0769595
1369240_a_at	Rn.10096	arginine vasopressin receptor 1B	Avpr1b	29462	O70501 /// P48974	0.435652	0.531076	0.711028	0.367223	0.0687058	0.102322	0.999571	0.999943	0.0554401	0.0858915
1369241_at	Rn.10096	arginine vasopressin receptor 1B	Avpr1b	29462	O70501 /// P48974	0.318906	0.555653	0.726637	0.232574	0.0435596	0.0657399	0.999571	0.999943	0.0335891	0.056696
1369242_at	Rn.89724	paired box gene 6	Pax6	25509	P63016	0.362293	0.6751	0.71692	0.293249	0.0887995	0.0795896	0.999571	0.999943	0.069738	0.0711013
1369243_at	Rn.10485	nuclear receptor subfamily 2, group C, member 2	Nr2c2	50659	P55094 /// Q19P41	0.275407	0.589461	0.728744	0.330423	0.0380912	0.0519817	0.999571	0.999943	0.0658452	0.0875878
1369244_at	Rn.10520	aryl hydrocarbon receptor nuclear translocator	Arnt	25242	P41739 /// Q80T25 /// Q80T26 /// Q80T27 /// Q80T28 /// Q80T29	0.00607255	0.615202	0.785023	0.408892	0.000869803	0.00169666	0.000446966	0.999943	0.796453	0.645224
1369245_at	Rn.10752	cholinergic receptor, muscarinic 2	Chrm2	81645	P10980	0.267295	0.555876	0.726637	0.253355	0.030606	0.0487472	0.999571	0.999943	0.0368294	0.0625534
1369246_a_at	Rn.10532	neuropeptide Y receptor Y5	Npy5r	25340	Q63634	0.447411	0.561634	0.733244	0.284467	0.0872192	0.135328	0.999571	0.999943	0.0447881	0.0744686
1369247_at	Rn.44609	Sp1 transcription factor	Sp1	24790	Q01714 /// Q7TQP5	0.163005	0.652975	0.767823	0.268865	0.0249652	0.0382373	0.902306	0.999943	0.0522378	0.0770369
1369248_a_at	Rn.91239	baculoviral IAP repeat-containing 4	Birc4	63879	Q9EQ04 /// Q9EQ05 /// Q9ESF0 /// Q9R0I6	0.0277797	0.608352	0.735335	0.000102034	0.027503	0.0353443	0.0298572	0.999943	0.000181834	0.000208327
1369249_at	Rn.211841	progressive ankylosis homolog (mouse)	Ank	114506	P58366	0.824039	0.0334	0.103747	0.960593	0.0266508	0.062736	0.999571	0.999943	0.0202558	0.0544989
1369250_at	Rn.10517	solute carrier family 28 (sodium-coupled nucleoside transporter), member 1	Slc28a1	116642	Q62674	0.819149	0.663084	0.736336	0.289415	0.79545	0.757089	0.294549	0.999943	0.0649932	0.077796
1369251_a_at	Rn.9923	synapsin I	Syn1	24949	P09951	0.586777	0.544567	0.735353	0.457945	0.122461	0.215055	0.999571	0.999943	0.0849809	0.156678
1369252_a_at	Rn.9697	cholinergic receptor, nicotinic, alpha polypeptide 4	Chrna4	25590	P09483	0.389518	0.577841	0.72983	0.278069	0.0734139	0.102935	0.999571	0.999943	0.0451497	0.0711013
1369253_at	Rn.90021	kringle containing transmembrane protein 1	Kremen1	114107	Q924S4	0.281897	0.562206	0.727709	0.276072	0.0357006	0.0535741	0.999571	0.999943	0.0424106	0.0692847
1369254_a_at	Rn.11423	prostaglandin E receptor 1	Ptger1	25637	P70597	0.338393	0.537772	0.727842	0.303225	0.0450901	0.0758118	0.999571	0.999943	0.0451952	0.0776505
1369255_at	Rn.9758	interleukin 1 receptor, type I	Il1r1	25663	Q02955 /// Q05KR0 /// Q05KR1 /// Q05KR2 /// Q62692 /// Q76LI4	0.653611	0.778429	0.959748	0.486076	0.871297	0.671865	0.466106	0.999943	0.247444	0.399878
1369256_at	Rn.207201	beta-site APP cleaving enzyme 1	Bace1	29392	P56819	0.569592	0.840888	0.873914	0.890821	0.684976	0.691213	0.999571	0.999943	0.925648	0.931845
1369257_at	Rn.10548	G protein-coupled receptor kinase 1	Grk1	81760	Q63651	0.519353	0.521271	0.709759	0.415559	0.0849776	0.130166	0.999571	0.999943	0.0616425	0.0985969
1369258_at	Rn.212206	fucosyltransferase 9	Fut9	84597	Q99JB3	0.371289	0.444542	0.668776	0.309227	0.0350061	0.0634437	0.999571	0.999943	0.0337242	0.0641979
1369259_at	Rn.87549	deiodinase, iodothyronine, type I	Dio1	25430	P24389	0.438052	0.987889	0.712704	0.98733	0.316276	0.895991	0.698682	0.999943	0.99841	0.412376
1369260_a_at	Rn.163075	membrane protein, palmitoylated 4 (MAGUK p55 subfamily member 4)	Mpp4	58808	Q9QYH1	0.309042	0.485037	0.690569	0.303895	0.0276669	0.0494315	0.999571	0.999943	0.037335	0.0676895
1369261_at	Rn.14516	potassium inwardly-rectifying channel, subfamily J, member 13	Kcnj13	94341	O70617	0.251219	0.591411	0.811801	0.197037	0.0335597	0.0645007	0.999571	0.999943	0.0321421	0.0642987
1369262_at	Rn.54474	caspase 8	Casp8	64044	Q9JHX4	0.427232	0.165774	0.128571	0.31077	0.275729	0.183968	0.999571	0.999943	0.390271	0.258858
1369263_at	Rn.48749	wingless-type MMTV integration site 5A	Wnt5a	64566	Q14UC9 /// Q5PY99 /// Q9QXQ7	0.351578	0.569968	0.708917	0.318252	0.058015	0.0708701	0.999571	0.999943	0.0566572	0.0740174
1369264_at	Rn.161726	cytochrome P450, subfamily 21A, polypeptide 1	Cyp21a1	24298	Q64562 /// Q8R402	0.402193	0.870441	0.953771	0.140701	0.190488	0.333689	0.673984	0.999943	0.0412307	0.0753501
1369265_at	Rn.9367	SUMO/sentrin specific protease 2	Senp2	78973	Q9EQE1	0.664022	0.538233	0.959226	0.555945	0.144822	0.68551	0.999571	0.999943	0.107056	0.587135
1369266_at	Rn.162308	interleukin 13 receptor, alpha 2	Il13ra2	171060	Q8VHK6	0.374539	0.610839	0.767823	0.318932	0.0771355	0.1194	0.999786	0.999943	0.0685364	0.109567
1369267_at	Rn.10369	gamma-aminobutyric acid (GABA) A receptor, subunit gamma 3	Gabrg3	79211	P28473	0.383232	0.630792	0.746867	0.284029	0.0878645	0.114672	0.999571	0.999943	0.0550319	0.0785012
1369268_at	Rn.9664	activating transcription factor 3	Atf3	25389	P29596	0.348254	0.556308	0.833664	0.600598	0.0524498	0.122213	0.899373	0.999943	0.139082	0.362944
1369269_at	Rn.10266	UDP-N-acetyl-alpha-D-galactosamine:polypeptide N-acetylgalactosaminyltransferase 1	Galnt1	79214	Q10473	0.853229	0.531796	0.729529	0.195886	0.452074	0.668842	0.292241	0.999943	0.371709	0.243133
1369270_at	Rn.207164	nuclear receptor subfamily 1, group I, member 2	Nr1i2	84385	Q3B7V1 /// Q5BKB3 /// Q9R1A7	0.509246	0.394048	0.657654	0.0938258	0.0493481	0.0964945	0.0178009	0.999943	0.34499	0.194733
1369271_at	Rn.207202	protein kinase, AMP-activated, beta 2 non-catalytic subunit	Prkab2	64562	Q6AYZ8 /// Q9QZH4	0.376229	0.554103	0.740561	0.273807	0.0599724	0.106155	0.999571	0.999943	0.0404656	0.0734579
1369272_at	Rn.10457	adenosine A3 receptor	Adora3	25370	P28647 /// Q4PKD9 /// Q4V8H0 /// Q99P15 /// Q9QWU7	0.408831	0.587269	0.729529	0.299262	0.08326	0.109979	0.999571	0.999943	0.0541853	0.0776208
1369273_a_at	Rn.11297	natriuretic peptide receptor 3	Npr3	25339	P41740 /// Q63254	0.442524	0.459251	0.48032	0.330718	0.0502599	0.0531844	0.999571	0.999943	0.0382342	0.0482876
1369274_a_at	Rn.154405	cyclin-dependent kinase-like 3	Cdkl3	60396	Q9JM01	0.370039	0.594621	0.66946	0.380566	0.0703827	0.0634437	0.999571	0.999943	0.0867655	0.0747767
1369275_s_at	Rn.9867	Cytochrome P450 IIA1 (hepatic steroid hydroxylase IIA1) gene /// cytochrome P450, subfamily 2A, polypeptide 1	Cyp2a1 /// Cyp2a2		P11711 /// P15149	0.0164142	0.657957	0.173143	0.0598347	0.00249702	0.000304649	6.47198e-05	0.620662	0.0506454	0.654891
1369276_at	Rn.144588	MAD homolog 5 (Drosophila)	Smad5	59328	Q6IRI8 /// Q9R1V3	0.384896	0.543147	0.734996	0.289888	0.0603917	0.105806	0.999571	0.999943	0.0432807	0.0774292
1369277_at	Rn.9680	methyl CpG binding protein 2	Mecp2	29386	Q00566	0.195592	0.800249	0.820556	0.118576	0.0407812	0.0501733	0.999571	0.999943	0.0335974	0.0469827
1369278_at	Rn.10497	guanine nucleotide binding protein, alpha 12	Gna12	81663	Q45QM2 /// Q63210	0.268096	0.485253	0.449403	0.447139	0.0214712	0.0183262	0.0528758	0.999943	0.756795	0.543294
1369279_at	Rn.81185	dehydrogenase/reductase (SDR family) member 9	Dhrs9	170635	Q8VD48	0.405378	0.538233	0.836887	0.375543	0.0642512	0.173881	0.999571	0.999943	0.0606183	0.185107
1369280_at	Rn.48796	potassium channel, subfamily K, member 9	Kcnk9	84429	Q9ES08	0.393983	0.555177	0.729	0.294195	0.0662966	0.102349	0.999571	0.999943	0.0460074	0.0749485
1369281_at	Rn.64517	tumor necrosis factor (ligand) superfamily, member 11	Tnfsf11	117516	Q9ESE2	0.345311	0.554874	0.732143	0.277973	0.0505359	0.0834912	0.999571	0.999943	0.0412154	0.0719954
1369282_at	Rn.217570	tumor necrosis factor (ligand) superfamily, member 11	Tnfsf11	117516	Q9ESE2	0.325031	0.457541	0.73638	0.418915	0.027329	0.0768788	0.999571	0.999943	0.0466423	0.138741
1369283_at	Rn.30017	tubby homolog (mouse)	Tub	25609	O88808	0.355967	0.593088	0.734954	0.284162	0.0648619	0.09148	0.999571	0.999943	0.0492632	0.0745888
1369284_at	Rn.30005	BarH-class homeodomain transcription factor	LOC65050	65050	O88181	0.844807	0.63596	0.698632	0.553036	0.715576	0.538155	0.763521	0.999943	0.191138	0.134663
1369285_at	Rn.10031	protein geranylgeranyltransferase type I, beta subunit	Pggt1b	81746	P53610	0.359765	0.749793	0.893074	0.286326	0.393183	0.310464	0.050519	0.999943	0.0796646	0.123866
1369286_at	Rn.91064	protein C	Proc	25268	P31394 /// Q68FY8	0.496846	0.0740075	0.281069	0.163602	0.0927291	0.315468	0.558735	0.999943	0.575606	0.88767
1369287_at	Rn.10194	synaptotagmin IX	Syt9	60564	Q925C0	0.299024	0.646674	0.761788	0.205913	0.0524498	0.0737466	0.999571	0.999943	0.0388063	0.0616536
1369288_at	Rn.74248	paired-like homeodomain transcription factor 1	Pitx1	113983	Q99NA7	0.525633	0.635754	0.777936	0.335902	0.164983	0.231834	0.999571	0.999943	0.0830827	0.124522
1369289_at	Rn.44442	hepatocyte nuclear factor 4, alpha	Hnf4a	25735	A2ICG7 /// P22449 /// Q925K8	0.320063	0.986003	0.976186	0.575769	0.14979	0.172626	0.815532	0.999943	0.549422	0.58437
1369290_at	Rn.10736	chemokine (C-C motif) receptor 5	Ccr5	117029	O08556 /// Q68G28	0.37194	0.533653	0.72223	0.309971	0.0533335	0.0866102	0.999571	0.999943	0.0457746	0.0770151
1369291_at	Rn.9814	angiotensin II receptor, type 1 (AT1A)	Agtr1a	24180	P25095	1.18855e-16	0.000107109	6.4654e-17	0.00490759	5.89091e-16	0.810958	2.31879e-16	1.29817e-15	0.0327078	5.08251e-16
1369292_at	Rn.10594	hydroxysteroid (17-beta) dehydrogenase 1	Hsd17b1	25322	P51657	0.339972	0.73575	0.363865	0.340495	0.0862936	0.0253271	0.999571	0.886286	0.118914	0.0365754
1369293_at	Rn.45686	reticulon 4 receptor	Rtn4r	113912	Q99M75	0.301131	0.813176	0.80317	0.203643	0.0747632	0.246886	0.999571	0.999943	0.048964	0.164118
1369294_at	Rn.10728	bone marrow stromal cell antigen 1	Bst1	81506	Q63072	0.41935	0.5605	0.737068	0.445012	0.0766497	0.126223	0.999571	0.999943	0.0904688	0.152941
1369295_at	Rn.9735	progastricsin (pepsinogen C)	Pgc	24864	P04073	0.295981	0.765678	0.899786	0.209445	0.0662561	0.10036	0.999571	0.999943	0.046798	0.0752321
1369296_at	Rn.9937	sulfotransferase family, cytosolic, 1C, member 1	Sult1c1	65185	P50237	0.515803	0.746307	0.977804	0.560003	0.721753	0.413954	0.999571	0.999943	0.818141	0.498025
1369297_at	Rn.54550	protein phosphatase 2 (formerly 2A), regulatory subunit B (PR 52), gamma isoform	Ppp2r2c	117256	P97888	0.375119	0.558577	0.729	0.299662	0.0619822	0.0940928	0.999571	0.999943	0.0482628	0.0771239
1369298_at	Rn.48667	aquaporin 6	Aqp6	29170	Q9WTY0	0.3903	0.566414	0.772704	0.289888	0.0701361	0.133321	0.999571	0.999943	0.0473753	0.0907014
1369299_at	Rn.10137	platelet-activating factor receptor	Ptafr	58949	P46002	0.45414	0.755924	0.975132	0.300055	0.182659	0.333831	0.999571	0.999943	0.0940575	0.187751
1369300_at	Rn.30049	natural cytotoxicity triggering receptor 1	Ncr1	117547	Q9Z0H5	0.323941	0.557127	0.71692	0.273807	0.0451398	0.0614556	0.999571	0.999943	0.0409316	0.063687
1369301_at	Rn.7965	angiotensin receptor-like 1	Agtrl1	83518	Q9JHG3	0.460724	0.60008	0.729529	0.343745	0.11218	0.134449	0.999571	0.999943	0.0747316	0.0943024
1369302_at	Rn.9806	G protein-coupled receptor 30	Gpr30	171104	O08878	0.37457	0.542782	0.726637	0.284904	0.0567057	0.0906499	0.999571	0.999943	0.0418442	0.0714865
1369303_at	Rn.10349	corticotropin releasing hormone	Crh	81648	P01143	0.326621	0.538968	0.724646	0.295724	0.0416259	0.0670623	0.999571	0.999943	0.0438722	0.0735423
1369304_at	Rn.87164	6-pyruvoyl-tetrahydropterin synthase	Pts	29498	P27213	0.142311	0.488284	0.583629	0.509254	0.240173	0.278968	0.0222985	0.999943	0.0657678	0.0784599
1369305_at	Rn.162492	RAB3A interacting protein (rabin3)-like 1	Rab3il1	171452	Q99NH3	0.426637	0.526731	0.720609	0.28074	0.0649812	0.10736	0.999571	0.999943	0.0377582	0.067875
1369306_at	Rn.6025	killer cell lectin-like receptor, subfamily D, member 1	Klrd1	25110	O35778	0.374948	0.531796	0.724646	0.406066	0.0535211	0.0891716	0.999571	0.999943	0.0637886	0.109704
1369307_at	Rn.12447	E1A binding protein p300	Ep300	170915	Q5RJS0 /// Q91XT0	0.391604	0.545655	0.857159	0.26872	0.0632988	0.173065	0.999571	0.999943	0.0388063	0.0938597
1369308_at	Rn.10951	syntaxin 3	Stx3	81802	Q08849	0.363273	0.559504	0.736817	0.295285	0.0587955	0.097759	0.999571	0.999943	0.0473227	0.0803555
1369309_a_at	Rn.1920	tachykinin 1	Tac1	24806	P06767	0.526197	0.535901	0.689172	0.309571	0.0959429	0.11669	0.999571	0.999943	0.046213	0.0688203
1369310_at	Rn.37779	brain abundant, membrane attached signal protein 1	Basp1	64160	Q05175	0.440076	0.495565	0.721923	0.554296	0.058015	0.114192	0.999571	0.999943	0.0773068	0.166382
1369311_at	Rn.88636	sodium channel, voltage-gated, type II, beta	Scn2b	25349	P54900 /// Q62861	0.387324	0.538816	0.683242	0.269242	0.0594034	0.0727541	0.999571	0.999943	0.0375035	0.0537614
1369312_a_at	Rn.23810	casein kinase 1, alpha 1	Csnk1a1	113927	A0JPL2 /// P97633	0.479003	0.533653	0.668776	0.559791	0.0813411	0.0931762	0.351569	0.999943	0.761297	0.729881
1369313_at	Rn.3849	four and a half LIM domains 2	Fhl2	63839	O35115	0.596486	0.597644	0.967803	0.578954	0.939498	0.590494	0.501028	0.999943	0.172542	0.503494
1369314_at	Rn.44445	fibroblast growth factor 5	Fgf5	60662	P48807	0.309089	0.511927	0.735353	0.306957	0.0322638	0.0694757	0.999571	0.999943	0.041535	0.0857054
1369315_at	Rn.207199	interleukin 12a	Il12a	84405	Q9R103	0.83569	0.608464	0.748386	0.666658	0.677405	0.786397	0.888323	0.999943	0.233831	0.308836
1369316_s_at	Rn.17902	synaptosomal-associated protein 29	Snap29	116500	Q9JI56 /// Q9Z2P6	0.95197	0.677974	0.71692	0.379926	0.550616	0.390471	0.628091	0.999943	0.640848	0.854135
1369317_at	Rn.10362	epididymal retinoic acid-binding protein	Erabp	29552	P06911	0.483375	0.448554	0.72402	0.292538	0.0543893	0.133069	0.999571	0.999943	0.031069	0.0728474
1369318_at	Rn.45598	fragile histidine triad gene	Fhit	60398	Q9JIX3	0.853999	0.539694	0.661365	0.581764	0.239273	0.213757	0.999571	0.999943	0.116543	0.111096
1369319_at	Rn.64512	ADP-ribosylation factor-like 6 interacting protein 5	Arl6ip5	66028	Q9ES40	0.27024	0.189662	0.345047	0.762656	0.813004	0.970939	0.136734	0.999943	0.0408575	0.0736524
1369320_at	Rn.10660	melanoma inhibitory activity 1	Mia1	81510	Q62946	0.263338	0.503974	0.729	0.330423	0.0227027	0.0486817	0.969564	0.999943	0.0440777	0.0878384
1369321_s_at	Rn.212754	cytochrome c, testis /// phosphodiesterase 11A	Cyct /// Pde11a		P10715 /// Q8VID6	0.432973	0.41693	0.689172	0.462489	0.0417303	0.0902797	0.999571	0.999943	0.0453809	0.0988837
1369322_at	Rn.48691	potassium voltage-gated channel, Isk-related family, member 2	Kcne2	171138	P63161	0.373522	0.637143	0.839513	0.232574	0.08326	0.14572	0.999571	0.999943	0.0420014	0.0749207
1369323_at	---	leptin receptor overlapping transcript	Leprot	56766	Q9JLS8	0.24455	0.668841	0.735353	0.299488	0.187787	0.230336	0.999571	0.999943	0.456464	0.524931
1369324_at	Rn.74250	seminal vesicle antigen-like 2	Sval2	84605	Q99N74	0.320538	0.491731	0.70713	0.295688	0.0312979	0.0572199	0.999571	0.999943	0.0368086	0.0692514
1369325_at	Rn.44274	lysosomal trafficking regulator	Lyst	85419	Q9Z2X9	0.331288	0.50126	0.278346	0.27775	0.769648	0.679754	0.999571	0.999943	0.743991	0.703218
1369326_at	Rn.147642	A kinase (PRKA) anchor protein 6	Akap6	64553	Q9WVC7	0.118756	0.829127	0.979931	0.0596823	0.0527021	0.0468674	0.999571	0.999943	0.0395127	0.0403261
1369327_at	Rn.48728	PDZ domain containing 3	Pdzk3	65034	Q9QZR8	0.500296	0.551359	0.712942	0.597155	0.0973657	0.125363	0.999571	0.999943	0.132584	0.165586
1369328_at	Rn.162151	acetyl-Coenzyme A carboxylase beta	Acacb	116719	O70151 /// Q1HEC0	0.438306	0.738806	0.853302	0.682839	0.592153	0.51652	0.396661	0.999943	0.370797	0.461583
1369329_at	Rn.53876	Notch gene homolog 3 (Drosophila)	Notch3	56761	Q9R172	0.49057	0.620171	0.811091	0.259465	0.138431	0.230785	0.912988	0.999943	0.0458596	0.0797405
1369330_at	Rn.10126	unc-13 homolog A (C. elegans)	Unc13a	64829	Q62768	0.373151	0.20278	0.618627	0.416693	0.0161058	0.0552904	0.999571	0.999943	0.0232266	0.0731722
1369331_a_at	Rn.10127	unc-13 homolog B (C. elegans)	Unc13b	64830	Q62769	0.356497	0.591009	0.688986	0.278069	0.0645533	0.0645007	0.999571	0.999943	0.0466423	0.0581944
1369332_a_at	Rn.10799	regulating synaptic membrane exocytosis 1	Rims1	84556	Q9JIR4	0.40901	0.600742	0.732143	0.28074	0.0890672	0.114893	0.999571	0.999943	0.0488794	0.0727796
1369333_a_at	Rn.161948	regulating synaptic membrane exocytosis 2	Rims2	116839	Q9JIS1	0.303841	0.390214	0.630709	0.284643	0.0188073	0.0384927	0.999571	0.999943	0.024145	0.0522236
1369334_at	Rn.30616	potassium large conductance calcium-activated channel, subfamily M, alpha member 1	Kcnma1	83731	O88660 /// Q62976 /// Q8CF84 /// Q8CF85 /// Q9QWW4	0.458075	0.555653	0.728402	0.300585	0.0866276	0.129831	0.999571	0.999943	0.0477898	0.0771283
1369335_at	Rn.48731	KPL2 protein	Kpl2	64555	Q9R095	0.292753	0.496991	0.807383	0.193288	0.0264535	0.0799315	0.999571	0.999943	0.0189314	0.063687
1369336_at	Rn.41543	hairless homolog (mouse)	Hr	60563	P97609	0.729598	0.674774	0.75743	0.636959	0.337244	0.359053	0.999571	0.999943	0.279964	0.303747
1369337_at	Rn.42892	adenylate cyclase 10 (soluble)	Adcy10	59320	Q9Z286	0.68257	0.534375	0.691891	0.312125	0.147468	0.17438	0.895223	0.999943	0.0463884	0.069824
1369338_at	Rn.44468	roundabout homolog 1 (Drosophila) /// similar to roundabout homolog 1	LOC683548 /// Robo1		O55005	0.936956	0.516547	0.729529	0.254909	0.340492	0.579084	0.275094	0.999943	0.0313482	0.0641979
1369339_at	Rn.10666	deleted in colorectal carcinoma	Dcc	25311	Q63155	0.206413	0.451017	0.71692	0.290346	0.0125246	0.0334898	0.937868	0.999943	0.0310109	0.069824
1369340_at	Rn.207205	SNAP25-interacting protein	Snip	56029	Q9QXY2	0.312393	0.658845	0.769649	0.260869	0.0599724	0.083226	0.999571	0.999943	0.0504172	0.0746105
1369341_a_at	Rn.205058	membrane associated guanylate kinase, WW and PDZ domain containing 2	Magi2	113970	O88382	0.282709	0.663058	0.989105	0.287332	0.0498755	0.115933	0.999571	0.999943	0.0641444	0.173619
1369342_at	Rn.10554	ATPase, Cu++ transporting, alpha polypeptide	Atp7a	24941	P70705 /// Q63675	0.301131	0.650625	0.856125	0.210457	0.0536252	0.0940928	0.999571	0.999943	0.0399589	0.0720858
1369343_at	Rn.74240	glutamate receptor interacting protein 1	Grip1	84016	P97879 /// Q30A71 /// Q30A72	0.424113	0.452942	0.687881	0.45496	0.0463009	0.0862365	0.999571	0.999943	0.0495171	0.0955194
1369344_at	Rn.211985	WD repeat domain 7	Wdr7	66031	Q9ERH3	0.341538	0.976902	0.896704	0.176062	0.184955	0.264758	0.989821	0.999943	0.0645237	0.101046
1369345_at	Rn.10829	inositol polyphosphate-4-phosphatase, type II	Inpp4b	116699	Q9QWG5	0.425187	0.558603	0.698379	0.316499	0.077424	0.092703	0.999571	0.999943	0.0526902	0.071973
1369346_at	Rn.146652	slit homolog 2 (Drosophila)	Slit2	360272	Q9WVC1	0.330259	0.376651	0.495478	0.294728	0.0218728	0.0335763	0.999571	0.999943	0.0252217	0.0402315
1369347_s_at	Rn.82155	prominin 2	Prom2	192211	Q8CJ52 /// Q8R4B6	0.481187	0.549613	0.687764	0.55664	0.090912	0.101924	0.999571	0.999943	0.116538	0.121669
1369348_at	Rn.81225	transient receptor potential cation channel, subfamily M, member 8	Trpm8	171384	Q8R455	0.329829	0.592997	0.732823	0.295387	0.0545725	0.0764772	0.999571	0.999943	0.0536746	0.0784291
1369349_a_at	Rn.212754	phosphodiesterase 11A	Pde11a	140928	P10715 /// Q8VID6	0.283375	0.491169	0.553176	0.291628	0.0238763	0.0284222	0.999571	0.999943	0.0359659	0.0465468
1369350_at	Rn.33317	potassium voltage-gated channel, subfamily Q, member 2	Kcnq2	170848	O88943	0.338968	0.849303	0.899786	0.275454	0.112584	0.135584	0.999571	0.999943	0.0904719	0.111565
1369351_at	Rn.10043	contactin 3	Cntn3	54279	Q62682	0.492557	0.609184	0.734353	0.343294	0.132939	0.160067	0.999571	0.999943	0.0783709	0.100699
1369352_at	Rn.8099	homeodomain interacting protein kinase 3	Hipk3	83617	O88850 /// Q498U5	0.0971849	0.544567	0.685165	0.352786	0.00915855	0.0108595	0.00718984	0.999943	0.876213	0.916165
1369353_at	Rn.163078	v-erb-a erythroblastic leukemia viral oncogene homolog 4 (avian)	Erbb4	59323	Q62956 /// Q6UA27	0.501546	0.556301	0.726637	0.323594	0.100696	0.144532	0.999571	0.999943	0.0536746	0.0831922
1369354_at	Rn.83632	Colony stimulating factor 1 (macrophage)	Csf1	78965	P07141 /// Q6GMN4 /// Q8JZQ0 /// Q8K408	0.800883	0.646804	0.818745	0.321488	0.363868	0.507307	0.78966	0.999943	0.0798047	0.131198
1369355_at	Rn.29972	glutamate receptor, metabotropic 5	Grm5	24418	P31424	0.39601	0.53605	0.71692	0.351722	0.0608298	0.0927355	0.999571	0.999943	0.0544229	0.0855367
1369356_at	Rn.10061	guanylate cyclase 2f	Gucy2f	116556	P51842	0.41313	0.546291	0.69862	0.260835	0.0689896	0.08858	0.999571	0.999943	0.0370169	0.0556855
1369357_at	Rn.48743	phosphorylase kinase alpha 1	Phka1	64561	Q64649	0.434165	0.591411	0.726637	0.326286	0.0960244	0.116603	0.999571	0.999943	0.0652333	0.0843506
1369358_a_at	Rn.37430	huntingtin-associated protein 1	Hap1	29430	P54256	0.64255	0.696645	0.743838	0.29964	0.288439	0.269906	0.898093	0.999943	0.0793574	0.0867546
1369359_at	Rn.10045	interleukin 9 receptor	Il9r	24500	Q63216 /// Q8CH44 /// Q8CH45	0.473486	0.634585	0.756715	0.327862	0.13605	0.177438	0.999571	0.999943	0.0790687	0.109451
1369360_at	Rn.10060	guanylate cyclase 2e	Gucy2e	79222	P51840	0.416259	0.531796	0.713312	0.314494	0.0642528	0.0966087	0.999571	0.999943	0.0461529	0.0741626
1369361_at	Rn.30061	Klotho	Kl	83504	Q9Z2Y9	0.382307	0.780367	0.839151	0.23447	0.133362	0.155098	0.999571	0.999943	0.0545747	0.0752377
1369362_at	Rn.205837	tuberous sclerosis 1	Tsc1	60445	Q9Z136	0.836996	0.0841077	0.807383	0.592613	0.0266508	0.5289	0.999571	0.352631	0.0164901	0.328425
1369363_at	Rn.9989	Sp4 transcription factor	Sp4	25162	Q63158	0.392698	0.557998	0.69862	0.306455	0.0673913	0.0821833	0.999571	0.999943	0.0496528	0.0701708
1369364_at	Rn.10013	ATPase, Na+/K+ transporting, alpha 4 polypeptide	Atp1a4	29132	Q5PQV3 /// Q64541	0.316383	0.465081	0.640741	0.4309	0.0267471	0.043258	0.983872	0.999943	0.049075	0.0764051
1369365_at	Rn.44403	phosphodiesterase 3A	Pde3a	50678	Q62865	0.54135	0.540823	0.766868	0.286098	0.104716	0.234128	0.96232	0.999943	0.0418442	0.0863786
1369366_at	Rn.10643	contactin 5	Cntn5	114589	P97527	0.40901	0.586135	0.733063	0.212586	0.0831976	0.115864	0.909007	0.999943	0.0343906	0.0561018
1369367_at	Rn.48766	transient receptor potential cation channel, subfamily C, member 2	Trpc2	64573	O70485 /// Q9R283	0.422923	0.661435	0.765767	0.323908	0.120266	0.151282	0.999571	0.999943	0.0861057	0.112044
1369368_at	Rn.212751	transient receptor potential cation channel, subfamily C, member 5	Trpc5	140933	Q8VD38	0.359898	0.521538	0.703963	0.333584	0.0472265	0.0724666	0.999571	0.999943	0.0473227	0.0757915
1369369_at	Rn.32101	potassium voltage gated channel, Shab-related subfamily, member 2	Kcnb2	117105	Q63099	0.309089	0.540648	0.71692	0.28723	0.0376544	0.0571547	0.999571	0.999943	0.0421023	0.0694256
1369370_s_at	Rn.64508	transient receptor potential cation channel, subfamily V, member 4 /// transient receptor potential cation channel, subfamily V, member 1	Trpv1 /// Trpv4		O35433 /// Q9ERZ8 /// Q9Z182	0.537975	0.537412	0.479381	0.445085	0.101112	0.0682051	0.999571	0.999943	0.0765606	0.0634289
1369371_a_at	Rn.30059	gamma-aminobutyric acid (GABA) B receptor 1	Gabbr1	81657	Q5CC43 /// Q5CC44 /// Q6MFX8 /// Q719L2 /// Q920D8 /// Q924M0 /// Q9Z0U4	0.389961	0.559216	0.715693	0.284029	0.0674025	0.0889131	0.999571	0.999943	0.0439684	0.0670224
1369372_at	Rn.30059	gamma-aminobutyric acid (GABA) B receptor 1	Gabbr1	81657	Q5CC43 /// Q5CC44 /// Q719L2 /// Q920D8 /// Q924M0 /// Q9Z0U4	0.514928	0.627204	0.737259	0.36274	0.15532	0.179398	0.999571	0.999943	0.0934543	0.113888
1369373_at	Rn.23671	fibroblast growth factor receptor 3	Fgfr3	84489	Q9JHX9 /// Q9WUR7 /// Q9WUR8	0.0875298	0.0926451	0.124588	0.0518211	0.823872	0.804137	0.999571	0.999943	0.761955	0.749837
1369374_at	Rn.10012	selectin, platelet	Selp	25651	P98106 /// Q3MID1	0.398571	0.625019	0.759502	0.294167	0.0932281	0.13087	0.999571	0.999943	0.0601448	0.0892734
1369375_a_at	Rn.9726	calpain 3	Capn3	29155	O08702 /// O70376 /// O70482 /// P16259 /// Q9QZF9 /// Q9R113	0.275289	0.584413	0.752521	0.273807	0.037301	0.0625585	0.999571	0.999943	0.0450194	0.0763496
1369376_a_at	Rn.10614	leucyl/cystinyl aminopeptidase	Lnpep	171105	P97629 /// Q8R438	0.58516	0.273169	0.845378	0.43914	0.040863	0.339462	0.999571	0.74742	0.0317363	0.243553
1369377_at	Rn.9893	hypocretin (orexin) receptor 2	Hcrtr2	25605	P56719	0.394811	0.551937	0.720609	0.358187	0.0653797	0.095487	0.999571	0.999943	0.0609218	0.0905022
1369378_at	Rn.207197	solute carrier family 23 (nucleobase transporters), member 2	Slc23a2	50622	Q9WTW8	0.421146	0.610775	0.737068	0.298126	0.0992753	0.127167	0.999571	0.999943	0.0591583	0.0822625
1369379_at	Rn.10713	Eph receptor A3	Epha3	29210	O08680	0.40901	0.544567	0.690569	0.287018	0.0676481	0.0835646	0.999571	0.999943	0.0427873	0.0630789
1369380_at	Rn.152404	kinesin family member 2C	Kif2c	171529	Q62909	0.278758	0.493955	0.618455	0.269066	0.0236768	0.0326526	0.999571	0.999943	0.0310531	0.0445366
1369381_a_at	Rn.10500	solute carrier family 15 (oligopeptide transporter), member 1	Slc15a1	117261	P51574 /// Q5EML1 /// Q63422	0.325209	0.511957	0.941241	0.602409	0.0357821	0.136731	0.798764	0.999943	0.099221	0.492955
1369382_at	Rn.207207	c-mer proto-oncogene tyrosine kinase	Mertk	65037	P57097 /// Q9JL63	0.947645	0.579797	0.709779	0.993809	0.492757	0.464227	0.999571	0.999943	0.430593	0.412351
1369383_a_at	Rn.54455	gamma-aminobutyric acid A receptor, epsilon	Gabre	65191	Q9EQE9 /// Q9EQF0 /// Q9EQF1 /// Q9ES14 /// Q9JLE9	0.380846	0.680834	0.838463	0.257343	0.100349	0.152291	0.999571	0.999943	0.0514501	0.0833469
1369384_at	Rn.10938	glutamate receptor, ionotropic, 4	Gria4	29629	P19493 /// Q566D4 /// Q80ZF6	0.331576	0.545609	0.754327	0.284029	0.0450078	0.0883724	0.999571	0.999943	0.041901	0.0810975
1369385_at	Rn.208751	actin filament associated protein	Afap	140935	Q8VH46	0.418379	0.536465	0.747634	0.295285	0.0673644	0.134896	0.999571	0.999943	0.0431918	0.0853886
1369386_at	Rn.14549	solute carrier family 26 (sulfate transporter), member 2	Slc26a2	117267	O70531	0.399516	0.508823	0.71692	0.311468	0.0536252	0.092703	0.999571	0.999943	0.0420014	0.0744432
1369387_at	Rn.48861	vav 1 oncogene	Vav1	25156	P54100 /// Q5BK91	0.829106	0.602636	0.924625	0.309826	0.671856	0.92926	0.361195	0.999943	0.0624515	0.170205
1369388_at	Rn.10210	muscle, skeletal, receptor tyrosine kinase	Musk	81725	Q62838	0.378491	0.47425	0.712942	0.346817	0.0413867	0.0820841	0.999571	0.999943	0.0418442	0.0810975
1369389_at	Rn.211991	zinc finger protein 483	Zfp483	170955	Q99PJ8	0.410071	0.535901	0.720177	0.534192	0.064377	0.100555	0.999571	0.999943	0.0984865	0.154173
1369390_a_at	Rn.10076	dipeptidylpeptidase 6	Dpp6	29272	P46101	0.29391	0.570621	0.750691	0.320502	0.0392297	0.0685233	0.999571	0.999943	0.0573553	0.102106
1369391_at	Rn.44420	glutamate receptor, metabotropic 8	Grm8	60590	P70579 /// P97555 /// Q78DW0	0.331546	0.65992	0.80054	0.2581	0.0677801	0.100519	0.999571	0.999943	0.049567	0.0776505
1369392_at	Rn.10777	A-kinase anchor protein 4	Akap4	79254	O35774	0.235233	0.802688	0.71692	0.106395	0.0506702	0.0391372	0.999571	0.999943	0.0311325	0.0224307
1369393_at	Rn.9939	mitogen-activated protein kinase kinase kinase 8	Map3k8	116596	Q63562	0.340469	0.394466	0.655213	0.322167	0.024476	0.0507106	0.999571	0.999943	0.0311505	0.0642769
1369394_at	Rn.44433	unc-5 homolog A (C. elegans)	Unc5a	60629	O08721	0.66425	0.491305	0.709984	0.64531	0.103215	0.189996	0.999665	0.999943	0.0953606	0.184307
1369395_at	Rn.127789	tropic 1808	Tpc1808	64560	Q9R0C2	0.233003	0.754469	0.788552	0.450255	0.0460599	0.0555758	0.642531	0.999943	0.206245	0.208014
1369396_at	Rn.53998	mannoside acetylglucosaminyltransferase 5	Mgat5	65271	Q08834	0.323664	0.611423	0.720609	0.306132	0.0561016	0.0646781	0.999571	0.999943	0.0631094	0.0750487
1369397_at	Rn.81025	taste receptor, type 1, member 3	Tas1r3	170634	Q923K1	0.438257	0.594426	0.735978	0.265517	0.099222	0.13497	0.999571	0.999943	0.0442355	0.0702808
1369398_at	Rn.10856	N-acetylated alpha-linked acidic dipeptidase-like 1	Naaladl1	83568	O54697	0.450294	0.550448	0.703963	0.356576	0.0812914	0.103549	0.999571	0.999943	0.0599228	0.0805681
1369399_at	Rn.10922	membrane-spanning 4-domains, subfamily A, member 2	Ms4a2	25316	P13386	0.240162	0.818256	0.793925	0.239039	0.0534122	0.164017	0.999571	0.999943	0.061116	0.227205
1369400_a_at	Rn.44844	6-phosphofructo-2-kinase/fructose-2,6-biphosphatase 2	Pfkfb2	24640	Q9JJH5	0.741818	0.523817	0.581282	0.436657	0.156889	0.12859	0.999571	0.999943	0.0663693	0.0715729
1369401_at	---	solute carrier organic anion transporter family, member 1a6	Slco1a6	84608	Q9QYE2	0.252795	0.532291	0.729	0.203834	0.0250971	0.0468551	0.999571	0.999943	0.025509	0.0516649
1369402_at	Rn.48777	activity-dependent neuroprotective protein	Adnp	64622	Q9JKL8	0.0538295	0.640509	0.858259	0.685151	0.0078414	0.0173393	0.0109787	0.999943	0.886739	0.880596
1369403_at	Rn.9861	adrenergic receptor kinase, beta 2	Adrbk2	25372	P26819	0.3991	0.535901	0.717144	0.298779	0.0614843	0.0953647	0.999571	0.999943	0.0439684	0.0730328
1369404_a_at	Rn.54924	neurexin 1	Nrxn1	60391	Q63372 /// Q63373	0.686179	0.432962	0.692383	0.418879	0.0819616	0.17941	0.999571	0.999943	0.0435907	0.0905802
1369405_a_at	Rn.9695	cholinergic receptor, nicotinic, beta polypeptide 4	Chrnb4	25103	P12392	0.403713	0.586732	0.732823	0.289888	0.0815056	0.113252	0.999571	0.999943	0.0507276	0.0765386
1369406_at	Rn.156958	N-acylsphingosine amidohydrolase 2	Asah2	114104	Q91XT9	0.38804	0.716075	0.932107	0.0934246	0.116297	0.332536	0.503078	0.999943	0.023714	0.064832
1369407_at	Rn.202973	tumor necrosis factor receptor superfamily, member 11b (osteoprotegerin)	Tnfrsf11b	25341	O08727	0.61421	0.602084	0.71692	0.477945	0.188193	0.181631	0.418667	0.999943	0.934494	0.992811
1369408_at	Rn.211646	deleted in bladder cancer chromosome region candidate 1 (human)	Dbccr1	140610	Q925T8	0.442755	0.512252	0.72687	0.338979	0.0641091	0.120759	0.999571	0.999943	0.0464241	0.0889317
1369409_at	Rn.10099	Ngfi-A binding protein 1	Nab1	64824	Q62722	0.440076	0.0164668	0.712704	0.331152	0.00206653	0.103771	0.130226	0.16788	0.0429683	0.765808
1369410_at	---	---	---		Q62931	0.52556	0.00570438	0.0892198	0.261495	0.00110625	0.0144873	0.869697	0.74742	0.000196486	0.00334669
1369411_at	Rn.10935	growth factor independent 1	Gfi1	24388	Q07120	0.398209	0.530381	0.645897	0.289888	0.0587955	0.0658261	0.999571	0.999943	0.0408575	0.0549677
1369412_a_at	Rn.9042	solute carrier family 19, member 1	Slc19a1	29723	Q5UD31 /// Q5UD32 /// Q62866 /// Q9QUM8 /// Q9QYB9	0.58516	0.333127	0.471707	0.309826	0.0489485	0.074247	0.994548	0.999943	0.0243199	0.0426863
1369413_at	Rn.10710	Unc4.1 homeobox (C. elegans)	Uncx4.1	29375	P97830	0.713054	0.526639	0.80377	0.74154	0.149541	0.407972	0.999571	0.999943	0.161328	0.451538
1369414_at	Rn.211988	syntaxin binding protein 3	Stxbp3	114095	Q99PV2	0.475161	0.315243	0.190178	0.375164	0.444565	0.224168	0.999571	0.999943	0.532871	0.276187
1369415_at	Rn.81055	basic helix-loop-helix domain containing, class B2	Bhlhb2	79431	O35780 /// Q76JQ4	0.241369	0.00404349	0.648593	0.450356	0.0415188	0.442451	0.66989	0.0703316	0.00955258	0.8267
1369416_at	Rn.48801	hyperpolarization-activated cyclic nucleotide-gated potassium channel 3	Hcn3	114245	Q9JKA8 /// Q9QZW5	0.47097	0.817136	0.819943	0.951463	0.23124	0.220484	0.837356	0.999943	0.718365	0.67751
1369417_a_at	Rn.11366	opioid binding protein/cell adhesion molecule-like	Opcml	116597	P32736	0.353971	0.528277	0.731851	0.335716	0.0470639	0.0882105	0.999571	0.999943	0.0489074	0.0945405
1369418_at	---	potassium inwardly-rectifying channel, subfamily J, member 9	Kcnj9	116560	Q63511	0.287026	0.403385	0.660315	0.281952	0.017746	0.0381114	0.999571	0.999943	0.0240296	0.0536565
1369419_at	Rn.64644	EF hand domain family A1	Efha1	171433	Q99P63	0.342314	0.40354	0.731701	0.385651	0.0256352	0.0816954	0.999571	0.999943	0.0384223	0.116042
1369420_at	Rn.67067	neuraminidase 3	Neu3	117185	Q99PW5	0.351493	0.583321	0.844583	0.273807	0.0608908	0.129394	0.999571	0.999943	0.0447908	0.0945405
1369421_at	Rn.91572	topoisomerase (DNA) I	Top1	64550	Q7TP60 /// Q9WUL0	0.378575	0.721058	0.794039	0.367339	0.110259	0.131808	0.109302	0.999943	0.56602	0.560827
1369422_at	Rn.82756	fibroblast activation protein	Fap	192203	Q6P7D6 /// Q8R492	0.301131	0.79356	0.978747	0.243768	0.0718606	0.144247	0.999571	0.999943	0.0597467	0.127019
1369423_at	Rn.162920	synapsin III	Syn3	29130	O70441	0.351001	0.543567	0.724646	0.284029	0.0505587	0.0789159	0.999571	0.999943	0.041366	0.0700144
1369424_at	Rn.9867	cytochrome P450, subfamily 2A, polypeptide 1	Cyp2a2	24895	P15149	0.404094	0.287221	0.96692	0.711562	0.530877	0.258514	0.363448	0.513247	0.0490834	0.751479
1369425_at	Rn.23806	cadherin 13	Cdh13	192248	Q8R490	0.323664	0.921462	0.697219	0.284509	0.118675	0.0555022	0.999571	0.999943	0.126069	0.063687
1369426_at	Rn.98337	chromodomain helicase DNA binding protein 8	Chd8	65027	Q9JIX5	0.386014	0.639662	0.932179	0.327491	0.0917891	0.209642	0.999571	0.999943	0.0804716	0.197806
1369427_at	Rn.162497	macrophage expressed gene 1	Mpeg1	64552	Q9WV57	0.127965	0.718872	0.729529	0.565304	0.0230276	0.111995	0.0227264	0.949861	0.858526	0.194871
1369428_a_at	Rn.55109	5-hydroxytryptamine (serotonin) receptor 3a	Htr3a	79246	P35563 /// P70471 /// P70472 /// Q38IC9 /// Q38ID0 /// Q38ID1 /// Q62999	0.367419	0.649003	0.845589	0.32974	0.0843645	0.14361	0.999571	0.999943	0.0849138	0.15084
1369429_at	Rn.11126	pyruvate dehydrogenase E1 alpha 2	Pdha2	117098	Q06437	0.314225	0.533016	0.712942	0.293096	0.0372943	0.0566867	0.999571	0.999943	0.0421023	0.0694629
1369430_at	Rn.126587	beta-carotene 15,15'-monooxygenase	Bcmo1	114106	Q91XT5	5.46188e-10	4.44055e-09	5.89733e-09	2.39063e-10	0.0536426	0.0434926	0.742323	0.999943	0.0161364	0.010527
1369431_at	Rn.207200	UDP-N-acetyl-alpha-D-galactosamine:polypeptide N-acetylgalactosaminyltransferase 7	Galnt7	29750	Q9R0C5	0.403703	0.555653	0.71692	0.305189	0.0692476	0.0963248	0.999571	0.999943	0.0488438	0.0739753
1369432_at	Rn.53978	cholinergic receptor, nicotinic, beta polypeptide 2 (neuronal)	Chrnb2	54239	P12390	0.320538	0.158081	0.797407	0.406602	0.00794268	0.0935446	0.999571	0.570895	0.0173662	0.182139
1369433_at	Rn.42936	IP63 protein	Ip63	60347	O55160	0.41392	0.529388	0.992153	0.456314	0.0624975	0.295695	0.999571	0.999943	0.0738284	0.410145
1369434_at	Rn.82702	Deoxynucleotidyltransferase, terminal, interacting protein 1	Dnttip1	171437	O54745 /// Q497A7 /// Q91Y53	0.342935	0.583377	0.775956	0.283479	0.0571441	0.101762	0.999571	0.999943	0.0473227	0.0857721
1369435_at	Rn.64565	tocopherol (alpha) transfer protein	Ttpa	25571	P41034	0.7902	0.515257	0.147607	0.325066	0.467484	0.0857257	0.36448	0.886286	0.0449579	0.0118999
1369436_at	Rn.48767	cholinergic receptor, nicotinic, alpha polypeptide 10	Chrna10	64574	Q9JLB5	0.503521	0.538994	0.60654	0.282141	0.0920871	0.0838294	0.984449	0.999943	0.0404656	0.0478758
1369437_at	Rn.67081	solute carrier organic anion transporter family, member 4a1	Slco4a1	171144	Q4V8N6 /// Q99N01	0.471308	0.530076	0.733581	0.395361	0.0766835	0.148079	0.999571	0.999943	0.0606671	0.122834
1369438_at	Rn.202953	DNA binding protein N5	N5	64825	Q63359	0.483539	0.558792	0.775555	0.636296	0.0975671	0.200076	0.999571	0.999943	0.158883	0.329169
1369439_at	Rn.9815	angiotensin receptor 1b	Agtr1b	81638	P29089	0.290183	0.575326	0.740574	0.287332	0.0391359	0.0634886	0.999571	0.999943	0.0480194	0.0790337
1369440_at	Rn.161892	ATP-binding cassette, sub-family G (WHITE), member 8	Abcg8	155192	P58428	0.883683	0.337446	0.00808465	0.314415	0.0900837	0.00650709	0.41796	0.00105906	0.719001	0.000437356
1369441_at	Rn.205446	calpain 5	Capn5	171495	Q8R4C0	0.412004	0.651242	0.836258	0.31056	0.109601	0.17941	0.999571	0.999943	0.0754429	0.129358
1369442_at	Rn.7735	nucleolin-related protein	Norp	64556	Q9QZX1	0.192302	0.516547	0.567828	0.208968	0.0166557	0.0156712	0.999571	0.999943	0.0240052	0.0242077
1369443_at	Rn.162660	angiopoietin-like 2	Angptl2	171100	Q9JJ03	0.697095	0.61011	0.797669	0.542211	0.844271	0.965795	0.999571	0.999943	0.998034	0.808352
1369444_at	Rn.21402	cytochrome P450, family 19, subfamily a, polypeptide 1	Cyp19a1	25147	A1E0X6 /// P22443	0.440837	0.503974	0.703963	0.327138	0.0613012	0.101144	0.999571	0.999943	0.0435852	0.0746105
1369445_at	Rn.209040	meiotic recombination 11 homolog A (S. cerevisiae)	Mre11a	64046	Q9JIM0	0.680818	0.455067	0.66946	0.339233	0.0894529	0.15129	0.969358	0.999943	0.0389657	0.0699597
1369446_at	Rn.212745	cryptochrome 2 (photolyase-like)	Cry2	170917	Q923I8	0.664362	0.610775	0.740561	0.366826	0.88694	0.953977	0.33216	0.999943	0.0889764	0.119473
1369447_at	Rn.81200	solute carrier family 28 (sodium-coupled nucleoside transporter), member 3	Slc28a3	140944	Q8VIH3	0.64511	0.543103	0.696612	0.453779	0.142619	0.165041	0.999571	0.999943	0.0823844	0.102019
1369448_at	Rn.88274	beta-1,3-glucuronyltransferase 1 (glucuronosyltransferase P)	B3gat1	117108	O35789	0.423249	0.566558	0.721923	0.303225	0.081561	0.107013	0.999571	0.999943	0.0513923	0.0746105
1369449_at	Rn.9737	perilipin	Plin	25629	P43884	0.360542	0.558792	0.73023	0.289888	0.0574676	0.0906985	0.999571	0.999943	0.0457746	0.0751293
1369450_at	Rn.81214	integral membrane transport protein UST5r	Ust5r	171398	Q4KM07 /// Q8VDA8	0.0371258	0.0178539	0.0505016	0.0427461	0.88601	0.812802	0.999571	0.999943	0.603969	0.923099
[truncated: 13,924 more rows]
