# Supplementary material for: mRNA Levels in Control Rat Liver Display Strain-Specific, Hereditary, and AHR-Dependent Components
Source: PLoS One. 2011 Jul 8;6(7):e18337. doi: 10.1371/journal.pone.0018337 (PMC3132743; doi:10.1371/journal.pone.0018337)
Supplement: Table S4 — Complete linear model fit for all coefficients using AHR-dependent model. For all ProbeSets on the microarray (rows) a number of database annotations are given (UniGene Cluster, Gene Name and Symbol, Entrez Gene ID, SwissProt Accession). The average signal intensity (A) is also given, followed by the coefficients of each strain and of the AHR effect. The t-statistics and naïve and multiple-testing adjusted p-values are also given for each term in the model. Finally, the F statistic and p-value for the entire model are shown for each ProbeSet. (XLS) [file pone.0018337.s012.xls]

## Sheet: QRY_ANNOTATE_AHR
ProbeSet	UniGene ID	Gene Symbol	Entrez Gene	SwissProt	A	CoefSD	CoefLE	CoefHW	CoefAHRHW	tSD	tLE	tHW	tAHRHW	pvalueSD	pvalueLE	pvalueHW	pvalueAHRHW	F	Fpvalue	Gene Title
1367452_at	Rn.198911	LOC690244	690244	P61959	9.49192	9.65658	9.34627	9.65245	-0.0972187	167.554	187.257	100.995	-1.19279	6.7021e-28	8.48734e-29	4.04431e-24	0.999956	33910.7	1.93088e-33	similar to SMT3 suppressor of mif two 3 homolog 2
1367453_at	Rn.17982	Cdc37	114562	Q63692	9.03846	9.13725	8.99089	8.93715	0.0994997	225.55	256.271	133.033	1.73674	1.18487e-29	1.21392e-30	9.85572e-26	0.979906	62226.2	1.01066e-35	cell division cycle 37 homolog (S. cerevisiae)
1367454_at	Rn.37178	Copb2	60384	O35142 /// P97704 /// Q5M7X1	9.07147	8.89681	9.24596	8.77578	0.208528	133.88	160.658	79.6344	2.21886	1.30046e-26	6.29189e-28	9.23109e-23	0.676306	23298.4	4.96739e-32	coatomer protein complex, subunit beta 2 (beta prime)
1367455_at	Rn.98891	Vcp	116643	P46462	10.8744	10.9021	10.8804	10.9219	-0.067345	234.648	270.409	141.754	-1.02493	6.96909e-30	5.95949e-31	4.23998e-26	0.999956	68475.7	4.41535e-36	valosin-containing protein
1367456_at	Rn.2778	Ube2d3	81920	P61078 /// P62839	11.7381	11.7661	11.7731	11.7656	-0.076482	223.572	258.312	134.813	-1.02761	1.32608e-29	1.10083e-30	8.24762e-26	0.999956	62184.2	1.01658e-35	ubiquitin-conjugating enzyme E2D 3 (UBC4/5 homolog, yeast)
1367457_at	Rn.2776	Becn1	114558	Q91XJ1	7.77771	7.79256	7.66643	7.75234	0.129214	109.583	124.488	65.7402	1.28487	1.78793e-25	1.81209e-26	1.11575e-21	0.999956	14955.1	2.3006e-30	beclin 1 (coiled-coil, myosin-like BCL2-interacting protein)
1367458_at	Rn.8586	Lypla2	83510	Q9QYL8	6.67199	6.74648	6.89724	6.42985	-0.0203681	57.6756	68.0863	33.1474	-0.123126	4.43773e-21	2.57178e-22	5.69958e-17	0.999956	4069.08	1.77998e-25	lysophospholipase 2
1367459_at	Rn.93735	Arf1	64310	P84079	12.308	12.278	12.3125	12.3679	-0.0493692	349.955	405.228	212.576	-0.995008	3.47062e-32	2.81031e-33	1.98142e-28	0.999956	153835	4.01074e-39	ADP-ribosylation factor 1
1367460_at	Rn.1441	Gdi2	29662	P50399	10.4502	10.6645	10.2307	10.2655	0.297015	125.822	139.376	73.0344	2.47787	2.95074e-26	4.09783e-27	2.82e-22	0.536382	19006.9	2.89108e-31	GDP dissociation inhibitor 2
1367461_at	Rn.4327	Copb1	114023	P23514	8.65028	8.65736	8.7406	8.54172	0.0147107	107.369	125.171	63.8812	0.129007	2.3714e-25	1.67815e-26	1.66522e-21	0.999956	14387.3	3.21553e-30	coatomer protein complex, subunit beta 1
1367462_at	Rn.3430	Capns1	29156	Q64537	10.4675	10.8368	10.4064	10.5125	-0.16856	95.6957	106.111	55.9795	-1.05252	1.25246e-24	1.92228e-25	1.18893e-20	0.999956	10683.8	4.22019e-29	calpain, small subunit 1
1367463_at	Rn.64535	Phb2	114766	Q5XIH7	10.3021	10.0469	10.4048	10.448	-0.121135	108.595	129.862	68.0996	-0.925833	2.02443e-25	1.01494e-26	6.90635e-22	0.999956	15502	1.68615e-30	prohibitin 2
1367464_at	Rn.96174	Siahbp1	84401	Q9WV25	8.67258	8.97264	8.57094	8.70376	-0.0795635	95.6663	105.52	55.9602	-0.599843	1.25784e-24	2.09982e-25	1.19499e-20	0.999956	10691	4.19544e-29	siah binding protein 1; FBP interacting repressor; pyrimidine tract binding splicing factor; Ro ribonucleoprotein-binding protein 1
1367465_at	Rn.7262	Dad1	192275	P61805	9.11139	9.51097	8.90882	9.20621	-0.0920346	96.8399	104.742	56.5255	-0.662622	1.04614e-24	2.35244e-25	1.02333e-20	0.999956	10764	3.95571e-29	defender against cell death 1
1367466_at	Rn.106432	Prpf8	287530	Q4FZS3	8.61152	8.51624	8.61883	8.70734	-0.0555007	262.923	307.254	162.106	-1.21161	1.53792e-30	1.12642e-31	7.37543e-27	0.999956	88357.9	4.86406e-37	pre-mRNA processing factor 8
1367467_at	Rn.121	RGD1309562_predicted	288740	---	11.0678	10.9559	11.1712	11.0391	-0.0188669	178.085	209.676	108.205	-0.216853	2.94933e-28	1.89394e-29	1.63238e-24	0.999956	40458.2	4.19156e-34	similar to nitrogen fixation cluster-like (predicted)
1367468_at	Rn.1095	Scand1_predicted	362252	---	6.97213	7.15701	6.90628	7.15898	-0.213433	92.2706	102.812	55.6565	-1.94571	2.19873e-24	3.14578e-25	1.29991e-20	0.837582	10102.4	6.8475e-29	SCAN domain-containing 1 (predicted)
1367469_at	Rn.121213	Eif4g2_predicted	361628	Q1RP76 /// Q5BJU2	11.467	11.6358	11.3994	11.3797	0.0703791	202.131	228.659	119.207	0.864501	5.36537e-29	5.76471e-30	4.44782e-25	0.999956	49602.7	7.18831e-35	eukaryotic translation initiation factor 4, gamma 2 (predicted)
1367470_at	Rn.15760	Sar1a	361842	Q6AY18	9.71653	9.64055	9.7176	9.70137	0.0520711	87.511	101.857	53.104	0.334228	5.00493e-24	3.64959e-25	2.71142e-20	0.999956	9724.39	9.52284e-29	SAR1 gene homolog A (S. cerevisiae)
1367471_at	---	LOC687055	687055	---	8.59755	8.50494	8.64129	8.90488	-0.304757	99.1751	116.354	62.6172	-2.51287	7.35214e-25	4.74161e-26	2.21404e-21	0.516189	12565.8	1.03704e-29	similar to DNA-directed RNA polymerase II 23 kDa polypeptide (RPB25) (RPB5) (RPABC1)
1367472_at	Rn.11800	LOC314432	314432	Q5U300	9.67952	9.79792	9.58648	10.0454	-0.332042	83.5039	94.3412	51.6267	-2.00102	1.05338e-23	1.23508e-24	4.24661e-20	0.805023	8508.22	3.02421e-28	similar to ubiquitin-protein ligase (EC 6.3.2.19) E1 - mouse
1367473_at	Rn.3119	Tomm22	300075	Q75Q41	8.9891	8.7476	9.06749	8.89483	0.136619	113.108	135.382	69.3544	1.24911	1.18005e-25	5.92142e-27	5.41403e-22	0.999956	16890.3	8.02874e-31	translocase of outer mitochondrial membrane 22 homolog (yeast)
1367474_at	Rn.122667	LOC681927 /// LOC685144		---	9.5448	9.51264	9.72358	9.24452	0.137587	155.613	183.671	91.1934	1.59151	1.75767e-27	1.09834e-28	1.51982e-23	0.999956	30479	4.86033e-33	similar to SEC24 related gene family, member C
1367475_at	Rn.60067	Cdc42	64465	Q8CFN2	10.3102	10.4874	10.2576	10.3279	-0.0536581	162.309	183.311	96.388	-0.587214	1.01443e-27	1.12531e-28	7.55959e-24	0.999956	31829.6	3.34001e-33	cell division cycle 42 homolog (S. cerevisiae)
1367476_at	Rn.1668	Srp14_predicted	296076	---	10.2382	10.2244	10.2562	9.95626	0.27074	105.452	122.145	61.9226	1.9745	3.04693e-25	2.36011e-26	2.6018e-21	0.823622	13938.7	4.22906e-30	signal recognition particle 14 (predicted)
1367477_at	Rn.6046	Mrpl53_predicted	362388	---	8.80921	8.90104	8.71215	8.75227	0.10809	102.732	116.107	60.9143	0.882139	4.41577e-25	4.89634e-26	3.2952e-21	0.999956	12922.4	8.14075e-30	mitochondrial ribosomal protein L53 (predicted)
1367478_at	Rn.107325	Prss25	297376	---	6.55703	6.53666	6.59316	6.55344	-0.0223471	143.348	166.954	86.6638	-0.34653	5.23224e-27	3.7985e-28	3.00394e-23	0.999956	25846.4	2.02376e-32	protease, serine, 25
1367479_at	Rn.17615	LOC687899 /// LOC691534		---	10.4499	10.417	10.4482	10.6145	-0.146531	159.451	184.671	97.9761	-1.58599	1.29423e-27	1.02309e-28	6.10491e-24	0.999956	31982.7	3.20414e-33	similar to nucleolar protein family A, member 3
1367480_at	Rn.202617	rCG_33565	688288	Q3B8Q2	8.87736	8.81722	8.75686	9.03927	-0.011345	132.158	151.558	81.7014	-0.120241	1.55628e-26	1.37065e-27	6.56771e-23	0.999956	22133.4	7.74249e-32	similar to DEAD (Asp-Glu-Ala-Asp) box polypeptide 48
1367481_at	Rn.36912	Vps28_predicted	300052	---	8.34904	8.15494	8.44973	8.52993	-0.184525	113.115	135.336	71.3477	-1.80985	1.1793e-25	5.94368e-27	3.76692e-22	0.928078	16767.6	8.55135e-31	vacuolar protein sorting 28 (yeast) (predicted)
1367482_at	Rn.3964	RGD1561880_predicted	498030	---	8.82082	8.92421	8.71514	8.98661	-0.111805	158.35	178.563	96.1564	-1.4028	1.42758e-27	1.5485e-28	7.79237e-24	0.999956	30624	4.66483e-33	similar to anaphase promoting complex subunit 11 homolog (predicted)
1367483_at	Rn.2448	RGD1309148_predicted	298147	---	7.42484	7.38884	7.4449	7.59818	-0.175401	63.9873	74.4468	39.679	-1.07407	7.99413e-22	5.88122e-23	2.98649e-18	0.999956	5168.29	2.25255e-26	similar to RIKEN cDNA 3110001D03 (predicted)
1367484_at	Rn.139124	Ube2e2	361013	Q4KLJ5 /// Q6AY98	8.18967	8.39944	8.23826	8.1607	-0.124493	102.053	115.58	59.7912	-1.06956	4.84863e-25	5.23324e-26	4.33704e-21	0.999956	12379.5	1.18007e-29	ubiquitin-conjugating enzyme E2E 2 (UBC4/5 homolog, yeast)
1367485_at	Rn.6738	Tcea1	362479	Q4KLL0	8.75126	8.57463	8.74727	8.95337	-0.109811	63.7771	75.126	40.1577	-0.577539	8.43571e-22	5.07144e-23	2.45499e-18	0.999956	5296.7	1.82191e-26	transcription elongation factor A (SII) 1
1367486_at	Rn.3707	Zfp289	362162	Q3MID3	8.56611	8.67583	8.50624	8.3772	0.193927	97.0003	109.817	56.4799	1.53315	1.02026e-24	1.12847e-25	1.03612e-20	0.999956	11466.8	2.28882e-29	zinc finger protein 289
1367487_at	Rn.91751	B4galt3	494342	Q6P768	3.36285	3.30006	3.40488	3.26422	0.0879903	57.0407	67.9569	34.0232	1.07543	5.32799e-21	2.65441e-22	3.71557e-17	0.999956	4224.03	1.2886e-25	UDP-Gal:betaGlcNAc beta 1,4-galactosyltransferase, polypeptide 3
1367488_at	Rn.8442	RGD1562348_predicted	289521	Q99MD2	6.62353	6.88292	6.7901	6.41915	-0.0918834	23.2316	26.4638	13.0653	-0.219295	1.79122e-14	1.99318e-15	2.21898e-10	0.999956	625.303	1.84106e-18	similar to ankyrin repeat domain protein 17 isoform b (predicted)
1367489_at	---	---		---	5.90505	5.92231	5.93013	5.8767	-0.00536818	150.884	174.456	90.286	-0.0967086	2.61498e-27	2.0878e-28	1.73751e-23	0.999956	28292.3	9.25574e-33	---
1367490_at	Rn.190597	LOC681989	681989	Q5PQN6	2.94544	2.95161	3.0544	2.84314	-0.00973873	28.4447	33.9889	16.5224	-0.0663635	6.02402e-16	2.93244e-17	5.22781e-12	0.999956	1007.72	3.03708e-20	similar to defective SPErmatogenesis family member (spe-39)
1367491_at	Rn.103083	Api5_predicted	362170	---	8.6146	8.48529	8.52636	8.79158	-0.0240965	91.5592	106.235	57.2052	-0.183855	2.47306e-24	1.88684e-25	8.52137e-21	0.999956	10802.1	3.83661e-29	apoptosis inhibitor 5 (predicted)
1367492_at	Rn.105212	Dnajc8	313035	Q642C0	8.02224	7.93966	8.01747	8.11759	-0.0492971	227.563	265.342	140.301	-0.999093	1.05912e-29	7.68727e-31	4.92793e-26	0.999956	66086.7	6.00362e-36	DnaJ (Hsp40) homolog, subfamily C, member 8
1367493_at	Rn.98561	RGD1560212_predicted	498890	A0JPQ5	7.2102	7.30024	7.2955	7.04346	0.0364282	99.0699	114.322	57.64	0.349564	7.45771e-25	6.14356e-26	7.582e-21	0.999956	11969.4	1.57938e-29	similar to DNA segment, Chr 18, Wayne State University 98, expressed (predicted)
1367494_at	Rn.1198	RGD1310899_predicted	299198	Q1RP75	8.58743	8.42346	8.61422	8.73498	-0.0923546	125.678	148.407	78.5895	-0.974345	2.99331e-26	1.80483e-27	1.09585e-22	0.999956	20522	1.48901e-31	similar to CGI-35 protein (predicted)
1367495_at	Rn.163254	RGD1560211_predicted	364186	---	5.79371	5.76327	5.67703	5.89723	0.02839	51.1531	58.1827	31.5635	0.178178	3.25233e-20	3.50684e-21	1.27636e-16	0.999956	3306.09	1.07099e-24	similar to prefoldin 4 (predicted)
1367496_at	Rn.11839	Tm9sf2	306197	Q66HG5	11.2995	11.4407	11.3355	11.3083	-0.115483	228.081	260.944	135.946	-1.62795	1.03582e-29	9.63138e-31	7.47224e-26	0.999956	63434.8	8.55695e-36	transmembrane 9 superfamily member 2
1367497_at	Rn.203301	Ptdss1	314553	Q5PQL5	6.62721	6.84222	6.47074	6.72321	-0.0470329	64.0293	69.9206	37.9395	-0.311221	7.90815e-22	1.65897e-22	6.22736e-18	0.999956	4809.42	4.19635e-26	phosphatidylserine synthase 1
1367498_at	Rn.16949	Ythdf1	296467	Q4V8J6	8.12703	8.04431	8.13629	7.90536	0.25376	76.0267	88.7919	45.054	1.69584	4.74573e-23	3.28777e-24	3.78669e-19	0.999956	7375.35	1.04063e-27	YTH domain family 1
1367499_at	Rn.3950	Slc35c1_predicted	311204	---	4.3742	4.48796	4.388	4.86512	-0.561611	29.8853	33.74	19.536	-2.64441	2.62817e-16	3.3209e-17	3.42036e-13	0.451204	1062.5	1.925e-20	solute carrier family 35, member C1 (predicted)
1367500_at	Rn.8472	LOC679014 /// LOC680532		---	9.8627	9.96222	9.82704	9.9994	-0.150786	138.715	158.001	83.9604	-1.48462	8.10506e-27	7.88321e-28	4.56167e-23	0.999956	23575.3	4.48474e-32	similar to 26 proteasome complex subunit DSS1 (Deleted in split hand/split foot protein 1) (Split hand/foot deleted protein 1 homolog)
1367501_at	Rn.2930	LOC498351	498351	Q32PZ7	8.16137	8.14507	8.07083	8.17374	0.0863123	134.757	154.185	81.5473	1.00975	1.19447e-26	1.09069e-27	6.72765e-23	0.999956	22791.6	6.0085e-32	similar to signal recognition particle,72 kDa subunit
1367502_at	Rn.22778	Mrpl21_predicted	309140	---	6.02496	5.78724	6.04115	5.77041	0.357216	47.9927	57.8486	28.8565	2.09468	9.40499e-20	3.86308e-21	5.59514e-16	0.746687	3122.88	1.75277e-24	mitochondrial ribosomal protein L21 (predicted)
1367503_at	Rn.96419	Bcap31	293852	Q6AY58	9.75434	9.64333	9.71703	9.9179	-0.0707558	168.34	195.868	104.403	-0.873388	6.28213e-28	4.65008e-29	2.64959e-24	0.999956	36245.1	1.08541e-33	B-cell receptor-associated protein 31
1367504_at	Rn.199095	---		---	5.89601	5.75847	5.92943	5.98869	-0.0573391	75.7396	90.0528	47.4986	-0.533275	5.04742e-23	2.6211e-24	1.61079e-19	0.999956	7518.31	8.81441e-28	Transcribed locus
1367505_at	Rn.8773	Zfp644_predicted	305127	---	5.80785	5.92315	5.60616	5.93778	0.0141041	53.5086	58.4798	32.3467	0.0900956	1.53554e-20	3.22019e-21	8.52598e-17	0.999956	3442.55	7.55087e-25	zinc finger protein 644 (predicted)
1367506_at	Rn.3762	mrpl11	293666	Q5XIE3	9.20692	9.05237	9.28522	8.84211	0.363774	121.131	143.468	71.3484	3.442	4.87601e-26	2.80197e-27	3.76692e-22	0.191376	18977.1	2.93063e-31	mitochondrial ribosomal protein L11
1367507_at	Rn.1934	Nudt22	293703	Q6P9U1	5.48763	5.40218	5.53583	5.46374	0.0184073	88.8183	105.096	54.1698	0.213997	3.96678e-24	2.23103e-25	1.97995e-20	0.999956	10176	6.43048e-29	nudix (nucleoside diphosphate linked moiety X)-type motif 22
1367508_at	Rn.20990	RGD1565784_predicted	497874	---	4.93444	5.04417	4.86023	5.11981	-0.166013	40.2182	44.7465	24.6162	-0.935969	1.80773e-18	2.85674e-19	7.70718e-15	0.999956	1935.4	1.09212e-22	RGD1565784 (predicted)
1367509_at	Rn.25310	RGD1560991_predicted	502227	---	8.02505	8.0195	8.02356	8.0433	-0.0139768	89.8972	103.857	54.3709	-0.110787	3.29212e-24	2.68608e-25	1.86974e-20	0.999956	10115.9	6.76877e-29	similar to general transcription factor IIH, polypeptide 5 (predicted)
1367510_at	Rn.4142	RGD1304696	307180	Q5BJT4	9.02133	8.99029	9.11789	8.93378	0.00651187	102.025	119.48	61.1366	0.0522544	4.86316e-25	3.22362e-26	3.12224e-21	0.999956	13101.9	7.22534e-30	similar to hypothetical protein FLJ22625
1367511_at	Rn.51975	Ncstn	289231	Q8CGU6	7.94776	8.02994	7.96914	7.96478	-0.0794999	121.015	138.678	72.3825	-0.847184	4.94197e-26	4.37007e-27	3.15681e-22	0.999956	17933.8	4.77978e-31	nicastrin
1367512_at	Rn.9339	Chmp5	297995	Q4QQV8	9.67635	9.66419	9.7063	9.74585	-0.0933573	85.2199	98.8322	51.8237	-0.582115	7.6174e-24	5.89131e-25	3.99601e-20	0.999956	9101.02	1.68898e-28	chromatin modifying protein 5
1367513_at	Rn.98601	Tm9sf4	296279	Q4KLL4	8.69349	8.56968	8.66108	8.68792	0.0998708	102.482	119.598	62.6516	0.844513	4.57208e-25	3.17975e-26	2.19837e-21	0.999956	13511.4	5.53637e-30	Transmembrane 9 superfamily protein member 4
1367514_at	Rn.6279	LOC361635	361635	Q5XI83	5.8806	5.92228	5.72224	5.91946	0.0986681	69.4383	77.4722	41.8529	0.818035	2.09104e-22	3.0586e-23	1.25137e-18	0.999956	5944.31	6.72019e-27	similar to RIKEN cDNA 9030624J02
1367515_at	Rn.101873	Cnot7_predicted	306492	---	5.6413	5.68998	5.58946	5.7061	-0.0373015	50.8174	57.6422	30.7308	-0.235566	3.62676e-20	4.10065e-21	1.98342e-16	0.999956	3173.14	1.52691e-24	CCR4-NOT transcription complex, subunit 7 (predicted)
1367516_at	Rn.187290	Dtnbp1	641528	Q5M834 /// Q6GX91	7.31061	7.34014	7.2346	7.16637	0.205498	76.161	86.6786	44.8395	1.50772	4.61157e-23	4.85752e-24	4.0921e-19	0.999956	7193.26	1.29177e-27	distrobrevin binding protein 1
1367517_at	Rn.4203	---		---	6.25304	6.4786	6.12783	6.17457	0.0908979	48.5493	53.0247	27.9024	0.48166	7.76021e-20	1.66084e-20	9.74081e-16	0.999956	2745.79	5.32803e-24	Transcribed locus
1367518_at	Rn.11858	---		---	6.79571	6.86169	6.80006	6.72218	0.0361796	68.9036	78.8484	40.7057	0.256898	2.37124e-22	2.28493e-23	1.96978e-18	0.999956	5821.22	8.053e-27	Transcribed locus, weakly similar to XP_001092038.1 similar to fatso [Macaca mulatta]
1367519_at	Rn.12390	Osbpl2	296461	Q5BK47	7.34637	7.32587	7.3554	7.36166	-0.0140547	101.821	118.047	61.7004	-0.138129	5.0093e-25	3.839e-26	2.7356e-21	0.999956	13032.1	7.56702e-30	oxysterol binding protein-like 2
1367520_at	Rn.14886	Apoa1bp_predicted	295229	---	8.72566	8.85458	8.7279	8.71957	-0.0606111	112.844	128.437	67.0099	-0.546195	1.21794e-25	1.17237e-26	8.5836e-22	0.999956	15458.1	1.72802e-30	apolipoprotein A-I binding protein (predicted)
1367521_at	---	---		---	4.65391	4.78521	4.65159	4.6629	-0.0723268	42.6767	47.9027	25.0772	-0.456114	6.6898e-19	9.11451e-20	5.67246e-15	0.999956	2153.91	4.33709e-23	---
1367522_at	---	RGD1566014_predicted	501661	---	7.47911	7.53917	7.52649	7.62486	-0.22315	95.8239	110.462	58.4408	-2.00554	1.22785e-24	1.03209e-25	6.13066e-21	0.800092	11297.2	2.60387e-29	similar to Factor VIII associated protein (predicted)
1367523_at	Rn.24899	LOC690701 /// RGD1304906_predicted /// RGD1564492_predicted		---	7.24723	7.11254	7.24318	7.22928	0.0893552	105.707	124.302	64.79	0.93904	2.94163e-25	1.84654e-26	1.36558e-21	0.999956	14503.1	3.00002e-30	similar to hypothetical protein, 2-6 (predicted) /// similar to hematopoietic stem/progenitor cells 176
1367524_at	Rn.22944	Zfp592_predicted	293038	---	1.85784	1.83836	1.85942	1.86052	0.00549037	137.555	160.655	83.9487	0.290491	9.05349e-27	6.29189e-28	4.56506e-23	0.999956	24156.5	3.63274e-32	zinc finger protein 592 (predicted)
1367525_at	Rn.25107	Thrap3	313591	Q5M7V8	7.70655	7.74675	7.70101	7.68321	0.00879023	162.612	186.659	97.2543	0.130472	9.92749e-28	8.86241e-29	6.69893e-24	0.999956	32711.4	2.63668e-33	thyroid hormone receptor associated protein 3
1367526_at	Rn.8520	Mrps26_predicted	362216	Q9EPJ3	7.87638	7.88141	7.72719	8.40288	-0.379832	70.4153	79.7176	45.2715	-2.39961	1.66235e-22	1.9106e-23	3.50093e-19	0.566431	6192.3	4.71954e-27	mitochondrial ribosomal protein S26 (predicted)
1367527_at	---	---		---	7.58145	7.74129	7.29042	7.82354	-0.0309873	90.285	98.1802	55.0223	-0.255547	3.0773e-24	6.54788e-25	1.55573e-20	0.999956	9778.17	9.07923e-29	---
1367528_at	Rn.812	---		---	5.97644	5.977	6.04553	5.96988	-0.0627975	36.1472	42.2178	21.7716	-0.268546	1.07844e-17	7.57793e-19	5.79882e-14	0.999956	1633.08	4.73019e-22	Transcribed locus
1367529_at	Rn.110990	RGD1311835	362912	Q5RKH9	8.40395	8.40066	8.39343	8.44275	-0.0266266	100.86	116.362	61.1254	-0.22605	5.75227e-25	4.73704e-26	3.13158e-21	0.999956	12725.8	9.29535e-30	similar to RIKEN cDNA 1110021N07
1367530_at	Rn.216636	---		---	3.8749	3.74872	3.90413	4.08783	-0.179056	55.3427	66.5535	36.3918	-1.86918	8.78239e-21	3.74246e-22	1.23306e-17	0.887566	4092.55	1.69364e-25	Transcribed locus
1367531_at	Rn.79423	Wbscr1	288599	Q5XI72	9.66915	9.80523	9.67099	9.80021	-0.200937	95.3421	108.584	57.464	-1.38156	1.32407e-24	1.34316e-25	7.94541e-21	0.999956	11050.5	3.15165e-29	Williams-Beuren syndrome chromosome region 1 homolog (human)
1367532_at	Rn.107901	Dazap2	300235	P60486	10.8239	10.7183	10.8668	10.8175	0.0163065	200.678	234.934	122.133	0.215883	5.89917e-29	3.98848e-30	3.23719e-25	0.999956	51337.7	5.33867e-35	DAZ associated protein 2
1367533_at	Rn.25007	Statip1	307545	Q496Z0	7.6219	7.73749	7.56379	7.63035	-0.00814652	52.4392	59.1923	31.1842	-0.0390403	2.14945e-20	2.63338e-21	1.55769e-16	0.999956	3335.62	9.91791e-25	signal transducer and activator of transcription interacting protein 1
1367534_at	Rn.203890	Gpr21_predicted	311911	---	5.2962	5.61339	5.01711	5.35429	0.0624141	38.3727	39.6023	22.0715	0.301693	3.96727e-18	2.22708e-18	4.62932e-14	0.999956	1640.88	4.53978e-22	G protein-coupled receptor 21 (predicted)
1367535_at	---	Irf2bp1_predicted	308404	---	6.83666	6.8293	6.87388	6.74614	0.0569744	143.658	166.964	85.5739	0.847455	5.08727e-27	3.7985e-28	3.56404e-23	0.999956	25853	2.01933e-32	interferon regulatory factor 2 binding protein 1 (predicted)
1367536_at	Rn.15452	Apip_predicted	295961	---	4.7631	4.87692	4.58366	4.86174	0.0238899	69.3873	75.3037	41.7118	0.240344	2.1162e-22	4.87789e-23	1.32179e-18	0.999956	5743.75	9.04207e-27	APAF1 interacting protein (predicted)
1367537_at	Rn.105097	RGD1560908_predicted	305468	---	6.36006	6.38809	6.60471	6.23007	-0.128676	56.525	67.4828	33.2427	-0.805102	6.18183e-21	2.97925e-22	5.43609e-17	0.999956	3961.54	2.24366e-25	similar to Clast4 protein (predicted)
1367538_at	---	---		---	4.89695	4.57046	5.17674	4.65656	0.123847	28.2746	36.9796	17.3714	0.54176	6.66256e-16	7.0556e-18	2.32294e-12	0.999956	1149.29	9.78645e-21	---
1367539_at	Rn.24468	---		---	7.45864	7.79904	7.41214	7.20433	0.130617	91.3815	100.284	50.9031	1.08219	2.54829e-24	4.66578e-25	5.31395e-20	0.999956	9552.29	1.11132e-28	Transcribed locus
1367540_at	Rn.147638	---		---	6.79196	6.71359	6.74371	6.83321	0.0461917	116.833	135.513	71.7086	0.56841	7.7656e-26	5.84195e-27	3.55366e-22	0.999956	17464.6	6.01188e-31	Transcribed locus
1367541_at	Rn.117034	RGD1566062_predicted	502632	---	7.39188	7.46687	7.10909	8.22293	-0.585774	48.344	53.148	32.1044	-2.68175	8.32036e-20	1.59737e-20	9.65133e-17	0.432545	2866.37	3.67558e-24	similar to 2810410A08Rik protein (predicted)
1367542_at	Rn.6789	LOC313519	313519	Q3KR53	7.63676	7.61952	7.76365	7.47614	0.0423392	176.197	207.303	104.252	0.692307	3.42443e-28	2.16989e-29	2.70888e-24	0.999956	38986.7	5.77554e-34	similar to RIKEN cDNA 5330440M15
1367543_at	Rn.31818	LOC684643 /// LOC685079		---	8.15661	8.40509	7.98613	8.31077	-0.107919	93.9131	103.036	55.9963	-0.852644	1.67395e-24	3.03755e-25	1.184e-20	0.999956	10385.7	5.39036e-29	similar to Protein SYS1 homolog
1367544_at	Rn.82537	Rnf111_predicted	300813	---	4.06247	4.12205	3.95189	4.16399	-0.0207294	56.5752	62.6308	34.4633	-0.20118	6.09225e-21	1.029e-21	3.01123e-17	0.999956	3887.21	2.64272e-25	ring finger protein 111 (predicted)
1367545_at	Rn.14944	---		---	3.95415	3.938	3.96968	3.91985	0.0268461	77.5111	90.2223	46.5255	0.373641	3.48226e-23	2.5432e-24	2.2487e-19	0.999956	7571.79	8.29028e-28	Transcribed locus
1367546_at	Rn.126526	Mrpl43_predicted	309440	---	9.05489	9.06281	9.04479	9.02254	0.0384935	122.279	140.914	73.409	0.367248	4.29664e-26	3.56803e-27	2.65567e-22	0.999956	18657.4	3.39459e-31	mitochondrial ribosomal protein L43 (predicted)
1367547_at	Rn.22885	LOC305913	305913	---	5.00566	4.86211	5.25405	4.55136	0.277677	24.6655	30.7772	13.9232	0.996069	6.57724e-15	1.56536e-16	8.12123e-11	0.999956	807.045	2.05407e-19	similar to zinc finger protein 198
1367548_at	Rn.98280	RGD1305986_predicted	360819	---	4.72993	4.71878	4.77615	4.60532	0.0839616	24.4676	28.5963	14.3998	0.307842	7.53004e-15	5.40469e-16	4.75645e-11	0.999956	751.92	3.77469e-19	similar to FLJ00052 protein (predicted)
1367549_a_at	Rn.8074	Ap3d1	314633	Q4FZT4 /// Q5RK16	9.3846	9.38415	9.28919	9.69538	-0.21514	101.182	115.653	63.0386	-1.64026	5.48679e-25	5.18716e-26	2.01364e-21	0.999956	12799.7	8.84161e-30	adaptor-related protein complex 3, delta 1 subunit
1367550_a_at	Rn.198278	Tm2d1_predicted	362545	---	7.659	7.89608	7.56825	7.8279	-0.196687	77.0111	85.2328	46.0385	-1.35645	3.85539e-23	6.39929e-24	2.66388e-19	0.999956	6977.08	1.68184e-27	TM2 domain containing 1 (predicted)
1367551_a_at	Rn.137253	RGD1306410	360768	Q6AYE1	7.23152	7.38287	7.07384	7.26333	0.0501915	74.1515	82.0387	43.991	0.356459	7.1355e-23	1.19397e-23	5.57335e-19	0.999956	6595.62	2.73489e-27	similar to CG14980-PB
1367552_at	Rn.9942	Svp4	24802	P02783	3.02948	3.01296	3.02502	3.03626	0.00595025	222.127	257.517	134.983	0.31019	1.4495e-29	1.14032e-30	8.24068e-26	0.999956	62354.5	9.92808e-36	seminal vesicle protein 4
1367553_x_at	Rn.202945	Hbb	24440	P02091	12.1172	11.4589	12.3169	11.7217	0.524956	42.6268	52.9067	26.2944	1.38085	6.82004e-19	1.72451e-20	2.59788e-15	0.999956	2542.13	1.03675e-23	hemoglobin beta chain complex
1367554_at	Rn.103180	Scgb2a1 /// Scgb2a2		P02780 /// Q9JHB9	2.81077	2.76439	2.81113	2.84098	-0.00739317	103.038	120.989	63.8555	-0.194855	4.23623e-25	2.69622e-26	1.67487e-21	0.999956	13720.9	4.84635e-30	secretoglobin, family 2A, member 1 /// secretoglobin, family 2A, member 2
1367555_at	Rn.202968	Alb	24186	P02770	16.6524	16.6733	16.6226	16.6683	0.00342361	574.724	661.614	346.467	0.0834464	6.81004e-35	5.95583e-36	4.33381e-31	0.999956	411849	7.98594e-43	albumin
1367556_s_at	Rn.202968	Alb	24186	P02770 /// P04041	16.2085	16.2304	16.1884	16.2575	-0.0399337	712.639	820.754	430.454	-1.23983	6.58593e-36	5.71434e-37	4.05199e-32	0.999956	633102	1.93381e-44	albumin
1367557_s_at	Rn.91450	Gapdh /// LOC366623 /// LOC682005 /// LOC685186 /// LOC686275 /// LOC689689 /// RGD1564688_predicted /// RGD1565368_predicted		P04797 /// P97617 /// Q0QEU1	13.0669	13.0032	13.1362	12.7431	0.28642	184.661	215.41	109.127	2.87616	1.88194e-28	1.32923e-29	1.45931e-24	0.354088	43046.2	2.45121e-34	glyceraldehyde-3-phosphate dehydrogenase /// similar to glyceraldehyde-3-phosphate dehydrogenase /// similar to glyceraldehyde-3-phosphate dehydrogenase (predicted)
1367558_x_at	Rn.9977	Andpro	25030	P22282	3.59414	3.47074	3.55152	3.63438	0.064077	52.4355	61.9564	33.1106	0.684526	2.15191e-20	1.23166e-21	5.80516e-17	0.999956	3687.39	4.16994e-25	androgen regulated 20 kDa protein
1367559_at	Rn.1905	Ftl1	29292	O55007 /// P02793 /// P97622	13.119	13.1717	13.1649	13.0467	-3.39761e-05	332.848	384.14	198.809	-0.000607101	6.4762e-32	5.26654e-33	4.6196e-28	0.999956	137379	1.06758e-38	ferritin light chain 1
1367560_at	Rn.1079	Arbp	64205	P19945	12.5365	12.6743	12.5656	12.4065	0.0319951	211.274	241.865	124.711	0.37713	2.94165e-29	2.67073e-30	2.44349e-25	0.999956	54591.2	3.13708e-35	acidic ribosomal phosphoprotein P0
1367561_at	Rn.1254	Rpl27	64306	P61354	12.6126	12.5956	12.5555	12.835	-0.156871	180.24	207.46	110.754	-1.5873	2.524e-28	2.15341e-29	1.23449e-24	0.999956	40718.3	3.96545e-34	ribosomal protein L27
1367562_at	Rn.217496	Sparc	24791	P16975	7.90422	8.78228	7.71518	7.77576	-0.121522	38.7476	39.3054	20.6878	-0.379122	3.37258e-18	2.52892e-18	1.33958e-13	0.999956	1524.94	8.5424e-22	secreted acidic cysteine rich glycoprotein
1367563_at	Rn.217496	Sparc	24791	P16975	7.92942	8.19494	7.64483	8.29701	-0.215773	31.4513	33.879	19.2021	-0.585564	1.11533e-16	3.09792e-17	4.53268e-13	0.999956	1158.42	9.14127e-21	secreted acidic cysteine rich glycoprotein
1367564_at	Rn.2004	Nppa	24602	P01161	2.72824	2.67567	2.7266	2.74247	0.0136948	97.2424	114.423	60.1033	0.351936	9.82305e-25	6.06338e-26	4.01306e-21	0.999956	12290.4	1.25615e-29	natriuretic peptide precursor type A
1367565_a_at	Rn.54447	Fth1	25319	A0JPM7 /// P19132 /// Q2TA66 /// Q5FVS1 /// Q66HI5 /// Q6AYV6 /// Q6LDW6 /// Q6P9V2	14.6752	14.7066	14.7348	14.4591	0.140821	359.569	415.992	213.179	2.43457	2.70995e-32	2.09146e-33	1.93368e-28	0.55508	160927	2.71555e-39	ferritin, heavy polypeptide 1
1367566_at	Rn.2206	Scgb1a1	25575	P17559	3.05963	2.98607	3.05015	3.10817	-0.00228049	89.095	105.086	55.9232	-0.0481134	3.78257e-24	2.23386e-25	1.20796e-20	0.999956	10419.1	5.24259e-29	secretoglobin, family 1A, member 1 (uteroglobin)
1367567_at	Rn.2660	Rpl6	117042	P21533 /// Q6P790	11.5466	11.4669	11.6014	11.4519	0.0796477	209.388	244.615	126.099	1.0284	3.32841e-29	2.32254e-30	2.12495e-25	0.999956	55568.8	2.69047e-35	ribosomal protein L6
1367568_a_at	Rn.2379	Mgp	25333	P08494 /// Q5RK05	7.82546	8.52074	7.61849	8.24799	-0.563198	39.8558	41.1484	23.2646	-1.86278	2.10239e-18	1.16742e-18	1.94734e-14	0.889212	1678.97	3.72419e-22	matrix Gla protein
1367569_at	Rn.161973	Rpsa	29236	P38983	11.151	11.1529	11.0883	11.2483	-0.0356401	247.492	284.126	150.52	-0.559241	3.40013e-30	3.01498e-31	1.88437e-26	0.999956	76540.5	1.68481e-36	ribosomal protein SA
1367570_at	Rn.34397	Tagln	25123	P31232	2.36245	2.48507	2.29496	2.36192	0.00672037	42.2058	45.0068	24.1898	0.0807072	8.05029e-19	2.59242e-19	1.02736e-14	0.999956	2013.91	7.74832e-23	transgelin
1367571_a_at	Rn.118681	Igf2	24483	P01346 /// Q53WT7 /// Q63265	2.62802	2.60086	2.59617	2.65941	0.0140556	134.102	154.568	82.6867	0.512449	1.27059e-26	1.05587e-27	5.60032e-23	0.999956	22953.8	5.65102e-32	insulin-like growth factor 2
1367572_at	Rn.1955	Myl3	24585	P16409	3.32238	3.23069	3.32544	3.31222	0.0529593	74.4537	88.4932	46.0304	0.863016	6.67717e-23	3.46721e-24	2.67125e-19	0.999956	7329.81	1.09788e-27	myosin, light polypeptide 3
1367573_at	Rn.34341	Rps6	29304	P62755	12.3486	12.4171	12.366	12.188	0.108929	215.8	248.158	127.732	1.33863	2.19397e-29	1.89232e-30	1.77917e-25	0.999956	57572.6	1.98018e-35	ribosomal protein S6
1367574_at	Rn.2710	Vim	81818	P31000	7.35804	8.557	7.05156	7.5837	-0.518651	64.998	61.849	34.7371	-2.78573	6.17633e-22	1.26795e-21	2.64324e-17	0.395783	3932.59	2.39046e-25	vimentin
1367575_at	Rn.4236	Eno1	24333	P04764 /// Q5BJ93 /// Q5EB49	10.3005	10.15	10.415	9.88414	0.377099	180.791	214.21	106.166	4.74956	2.46916e-28	1.43744e-29	2.12652e-24	0.0335901	42086.3	2.97932e-34	enolase 1, alpha
1367576_at	Rn.11323	Gpx1	24404	P04041 /// Q6PDW8	13.4654	13.0468	13.4511	13.8132	-0.12435	168.05	200.062	107.291	-1.13257	6.41107e-28	3.53764e-29	1.82197e-24	0.999956	37613	7.87744e-34	glutathione peroxidase 1
1367577_at	Rn.3841	Hspb1	24471	P42930	5.55162	6.26713	5.4086	6.1555	-0.81861	38.3637	38.2301	22.7221	-3.54335	3.9827e-18	4.03481e-18	2.87201e-14	0.170496	1452.78	1.29774e-21	heat shock 27kDa protein 1
1367578_at	Rn.2511	Prdx2	29338	P35704	9.5214	9.5189	9.56455	9.41815	0.061349	146.245	169.679	87.2554	0.666478	3.95615e-27	3.0148e-28	2.7434e-23	0.999956	26748.7	1.5039e-32	peroxiredoxin 2
1367579_a_at	Rn.99661	RGD1565476_predicted /// Tuba1 /// Tuba1c		P68370 /// Q68FR8 /// Q6AYZ1 /// Q6P9V9	10.8799	10.9267	10.6659	11.1759	-0.105471	138.141	155.704	85.2015	-0.942868	8.55561e-27	9.58942e-28	3.75791e-23	0.999956	23653.1	4.35873e-32	tubulin, alpha 1 /// tubulin, alpha 1C /// similar to Tubulin alpha-2 chain (Alpha-tubulin 2) (predicted)
1367580_at	Rn.2262	Rpl10a	81729	P62907 /// Q4KM60	11.0685	11.0338	11.0524	10.9563	0.145637	215.773	249.573	129.202	2.01386	2.19397e-29	1.75065e-30	1.5039e-25	0.796671	58565.3	1.70789e-35	ribosomal protein L10A
1367581_a_at	Rn.8871	Spp1	25353	P08721 /// P97827	2.70071	2.65516	2.68048	2.72809	0.0156093	143.541	167.328	88.9362	0.596698	5.14424e-27	3.69045e-28	2.11378e-23	0.999956	26649.7	1.55292e-32	secreted phosphoprotein 1
1367582_at	Rn.3973	Rpl29	29283	P25886	10.6693	10.5489	10.6116	10.809	-0.0216801	190.716	221.53	117.842	-0.277159	1.20121e-28	9.06307e-30	5.2335e-25	0.999956	46512.9	1.25405e-34	ribosomal protein L29
1367583_at	Rn.36610	Tpt1	116646	P63029	14.0063	14.0913	14.0287	14.0424	-0.100985	319.561	367.357	192.034	-1.61937	1.09721e-31	9.83463e-33	7.481e-28	0.999956	126116	2.23806e-38	tumor protein, translationally-controlled 1
1367584_at	Rn.90546	Anxa2	56611	Q07936	6.27641	7.22625	6.09972	6.00965	-0.0314788	73.0122	71.1642	36.6155	-0.224898	9.20729e-23	1.24188e-22	1.11486e-17	0.999956	5055.85	2.72435e-26	annexin A2
1367585_a_at	Rn.2992	Atp1a1	24211	P06685 /// Q64608	10.641	10.709	10.8546	10.3737	0.019656	120.318	140.82	70.2825	0.156157	5.32746e-26	3.59783e-27	4.56296e-22	0.999956	17869.9	4.92976e-31	ATPase, Na+/K+ transporting, alpha 1 polypeptide
1367586_at	Rn.107896	Ldha	24533	P04642 /// Q6P9U7	12.7829	12.379	12.9983	12.6387	0.130811	127.377	154.44	78.4225	0.951771	2.52208e-26	1.06776e-27	1.12451e-22	0.999956	21632.5	9.43833e-32	lactate dehydrogenase A
1367587_at	Rn.1259	Prl3d4	24282	P34207	3.11875	3.04447	3.1056	3.17786	-0.00881713	120.726	142.201	75.99	-0.247229	5.09619e-26	3.1506e-27	1.68261e-22	0.999956	19121.7	2.74431e-31	prolactin family 3, subfamily d, member 4
1367588_a_at	Rn.92211	Rpl13a	317646	P35427 /// Q5RK10	12.1371	12.3652	12.1647	11.8985	0.0970537	156.053	177.273	90.5514	0.866099	1.7006e-27	1.70305e-28	1.66752e-23	0.999956	29331.4	6.77447e-33	ribosomal protein L13A
1367589_at	Rn.43737	Aco2	79250	Q9ER34	9.03225	8.78523	9.23058	9.05681	-0.0993704	97.2089	117.937	60.4313	-0.777489	9.87217e-25	3.89337e-26	3.69755e-21	0.999956	12489.2	1.09341e-29	aconitase 2, mitochondrial
1367590_at	Rn.107698	Ran	84509	P62828	9.97595	10.0222	9.76108	10.1973	-0.0295565	112.197	126.178	68.839	-0.233968	1.31256e-25	1.50387e-26	5.96303e-22	0.999956	15592.9	1.60293e-30	RAN, member RAS oncogene family
1367591_at	Rn.2011	Prdx3	64371	Q9Z0V6	9.43205	9.34633	9.57	9.07366	0.263313	229.767	271.662	134.513	4.57725	9.44413e-30	5.58053e-31	8.40534e-26	0.0421064	67218.1	5.18345e-36	peroxiredoxin 3
1367592_at	Rn.9965	Tnnt2	24837	P50753	3.4626	3.36835	3.43173	3.50658	0.0340158	52.008	61.1836	32.649	0.37138	2.4658e-20	1.51875e-21	7.32345e-17	0.999956	3573.94	5.46284e-25	troponin T2, cardiac
1367593_at	Rn.37192	Sepw1	25545	P63301	5.3248	5.15959	5.3769	7.62115	-2.26585	22.2208	26.739	19.7924	-6.90016	3.75815e-14	1.67451e-15	2.76553e-13	0.00176767	669.424	1.02495e-18	selenoprotein W, muscle 1
1367594_at	Rn.783	Bgn	25181	P47853	7.5296	7.94104	7.4592	7.48101	-0.0867302	79.3441	86.0595	45.0745	-0.612763	2.38817e-23	5.45637e-24	3.75806e-19	0.999956	7080.45	1.48099e-27	biglycan
1367595_s_at	Rn.1868	B2m	24223	P07151	13.9723	14.0623	13.9533	14.0706	-0.12417	286.876	328.688	173.095	-1.79118	5.07847e-31	4.63821e-32	3.12127e-27	0.944029	101562	1.45747e-37	beta-2 microglobulin
1367596_at	Rn.144566	Rps26	27139	P62856	11.0055	10.9721	11.0605	10.9986	-0.0312899	143.412	166.933	86.6895	-0.289191	5.19891e-27	3.80054e-28	2.99063e-23	0.999956	25866.1	2.01051e-32	ribosomal protein S26
1367597_at	Rn.3198	Rps8	65136	P62243	13.2201	13.2514	13.1542	13.2238	0.0465325	292.505	335.28	176.02	0.726297	3.95808e-31	3.64181e-32	2.56098e-27	0.999956	106446	9.70745e-38	ribosomal protein S8
1367598_at	Rn.1404	Ttr	24856	P02767	15.3058	15.3201	15.2988	15.2448	0.0609919	358.482	413.362	215.11	1.00916	2.74575e-32	2.14979e-33	1.69692e-28	0.999956	160337	2.80313e-39	transthyretin
1367599_at	Rn.3357	Atp5g1	29754	Q06645	11.2298	11.4266	11.2116	11.0616	0.0880834	140.667	159.37	82.1154	0.766747	6.73412e-27	7.04409e-28	6.14701e-23	0.999956	23891.3	3.99686e-32	ATP synthase, H+ transporting, mitochondrial F0 complex, subunit c (subunit 9), isoform 1
1367600_at	Rn.39196	Des	64362	P48675 /// Q6P725	2.98128	2.95324	2.98207	2.99757	-0.00306257	140.012	163.25	85.6975	-0.102668	7.15382e-27	5.13179e-28	3.50112e-23	0.999956	24972.2	2.72553e-32	desmin
1367601_at	Rn.31765	Cited2	114490	Q99MA1	6.81607	7.19817	6.66436	6.99748	-0.22074	59.632	63.7507	34.9568	-1.29307	2.5572e-21	7.66196e-22	2.38222e-17	0.999956	3989.24	2.11249e-25	Cbp/p300-interacting transactivator, with Glu/Asp-rich carboxy-terminal domain, 2
1367602_at	Rn.31765	Cited2	114490	Q99MA1	8.27624	8.36646	8.3347	8.18441	-0.0117284	46.2859	53.2434	27.3041	-0.0458806	1.72364e-19	1.54993e-20	1.3948e-15	0.999956	2620.72	7.97016e-24	Cbp/p300-interacting transactivator, with Glu/Asp-rich carboxy-terminal domain, 2
1367603_at	Rn.144555	Tpi1	24849	P48500 /// Q6SA19	10.9913	10.8222	10.9581	11.0188	0.0902031	241.362	282.202	148.191	1.42253	4.60488e-30	3.27808e-31	2.3077e-26	0.999956	75119.5	1.9814e-36	triosephosphate isomerase 1
1367604_at	Rn.4267	Crip2	338401	P36201	11.3698	11.724	11.1762	11.3948	-0.00853385	120.091	132.19	70.3847	-0.061811	5.46994e-26	8.07801e-27	4.48096e-22	0.999956	16959.3	7.75055e-31	cysteine-rich protein 2
1367605_at	Rn.1152	Pfn1	64303	P62963	11.677	11.8233	11.7495	11.5397	-0.00827506	189.004	216.88	111.24	-0.093538	1.35266e-28	1.20902e-29	1.15799e-24	0.999956	43558.3	2.21278e-34	profilin 1
1367606_at	Rn.94935	Rps3a	29288	P49242	13.3264	13.3106	13.3539	13.1032	0.203584	294.042	340.635	174.551	3.18011	3.7521e-31	2.90684e-32	2.85568e-27	0.255079	108335	8.33648e-38	ribosomal protein S3a
1367607_at	Rn.2528	Cox4i1	29445	P10888	12.3817	12.3897	12.601	12.1594	-0.000913245	271.727	319.114	160.812	-0.0141627	1.07249e-30	6.78694e-32	8.18159e-27	0.999956	92187.8	3.36929e-37	cytochrome c oxidase subunit IV isoform 1
1367608_at	Rn.10802	Cryba4	64348	P56374	2.53307	2.50068	2.52964	2.54505	0.00762964	162.876	190.251	99.9607	0.351389	9.7105e-28	6.87145e-29	4.67501e-24	0.999956	34026.9	1.87458e-33	crystallin, beta A4
1367609_at	Rn.2661	Mif	81683	P30904	11.174	11.0459	11.447	9.81302	1.15212	73.9812	88.5283	39.6331	5.45637	7.41059e-23	3.44781e-24	3.0422e-18	0.0134051	7010.17	1.6144e-27	macrophage migration inhibitory factor
1367610_at	Rn.3384	Rpl19	81767	P84100	12.7128	12.7512	12.7112	12.6377	0.0574732	200.732	231.058	119.968	0.639757	5.89917e-29	4.96467e-30	4.13794e-25	0.999956	50063.7	6.63536e-35	ribosomal protein L19
1367611_at	Rn.5950	Tkt	64524	P50137	2.44235	2.39852	2.43926	2.4464	0.0209664	107.059	125.721	65.8479	0.661743	2.46788e-25	1.58292e-26	1.0903e-21	0.999956	14857	2.43529e-30	transketolase
1367612_at	Rn.2580	Mgst1	171341	P08011	14.2171	14.2525	14.1463	14.2127	0.0575558	405.71	464.982	243.97	1.15851	7.05489e-33	6.27076e-34	4.40841e-29	0.999956	204733	3.38119e-40	microsomal glutathione S-transferase 1
1367613_at	Rn.2845	Prdx1	117254	Q63716	12.8663	13.1608	12.7595	12.7923	0.0335357	263.211	294.664	154.279	0.47426	1.53792e-30	1.83188e-31	1.35375e-26	0.999956	82779.5	8.55211e-37	peroxiredoxin 1
1367614_at	Rn.1792	Anxa1	25380	P07150	4.90415	5.847	4.56144	4.97593	-0.200493	26.456	23.8321	13.5768	-0.641467	2.03374e-15	1.1547e-14	1.21054e-10	0.999956	621.395	1.94288e-18	annexin A1
1367615_at	Rn.9941	Svs5	171027	P04812 /// Q9QZV2	3.20602	3.13127	3.17627	3.24933	0.0238166	65.925	77.2177	41.2532	0.354564	4.89448e-22	3.22803e-23	1.58468e-18	0.999956	5696.44	9.71239e-27	seminal vesicle secretion 5
1367616_at	Rn.3835	Nppb	25105	P13205	2.70496	2.67244	2.70062	2.73145	-0.00588258	112.104	130.812	69.094	-0.174488	1.3246e-25	9.2508e-27	5.68219e-22	0.999956	16094.6	1.21886e-30	natriuretic peptide precursor type B
1367617_at	Rn.1774	Aldoa	24189	P05065	8.11205	8.55618	8.11217	7.77806	0.111801	118.681	129.93	65.0589	1.09656	6.32643e-26	1.00882e-26	1.28931e-21	0.999956	15839.4	1.39954e-30	aldolase A
1367618_a_at	Rn.55487	Gnb2l1	83427	P63245	11.2232	11.3551	11.204	11.1095	0.0669048	188.642	214.927	111.295	0.785941	1.38851e-28	1.37338e-29	1.15265e-24	0.999956	43456.4	2.25807e-34	guanine nucleotide binding protein (G protein), beta polypeptide 2 like 1
1367619_at	Rn.102356	Pgrmc1	291948	P70580 /// Q8K484	13.3815	13.6191	13.2177	13.4848	-0.0582289	142.139	159.291	84.868	-0.429723	5.86852e-27	7.08846e-28	3.95138e-23	0.999956	24383.6	3.35024e-32	progesterone receptor membrane component 1
1367620_at	Rn.2180	Atp5g3	114630	Q499S2 /// Q71S46	13.0835	13.022	13.1826	12.8521	0.163002	328.485	383.979	195.5	2.90748	7.51707e-32	5.26654e-33	5.76446e-28	0.342276	136160	1.1532e-38	ATP synthase, H+ transporting, mitochondrial F0 complex, subunit c (subunit 9) isoform 3
1367621_at	Rn.60353	Dapk3	64391	O88209 /// O88764	6.21751	6.15716	6.24847	6.11069	0.106045	48.8985	57.3005	29.2644	0.59551	6.88716e-20	4.53162e-21	4.43872e-16	0.999956	3047.89	2.1624e-24	death-associated protein kinase 3
1367622_at	Rn.80	Atp5h	641434	P31399	11.5227	11.4465	11.6262	11.4838	-0.0266052	272.165	319.203	164.656	-0.447312	1.05567e-30	6.78694e-32	6.36093e-27	0.999956	93831.5	2.89151e-37	ATP synthase, H+ transporting, mitochondrial F0 complex, subunit d
1367623_at	Rn.484	Rpl18	81766	P12001 /// Q0QEW8	11.2096	11.127	11.1244	11.2551	0.0810376	144.649	166.988	88.2312	0.744922	4.59866e-27	3.79248e-28	2.3626e-23	0.999956	26545.6	1.60643e-32	ribosomal protein L18
1367624_at	Rn.2423	Atf4	79255	Q9ES19	10.1401	10.1303	10.3171	9.22759	0.740411	64.0135	75.2793	35.1618	3.30832	7.94033e-22	4.90285e-23	2.16388e-17	0.224544	5135.41	2.38032e-26	activating transcription factor 4
1367625_at	Rn.102157	Rpl10	81764	Q6PDV7	13.0962	13.3328	13.0676	13.132	-0.125418	353.657	400.247	210.052	-2.35238	3.03897e-32	3.31909e-33	2.37812e-28	0.596692	150858	4.74967e-39	ribosomal protein L10
1367626_at	Rn.10756	Ckm	24265	P00564	2.53597	2.50858	2.54028	2.53888	0.00647637	123.746	144.696	75.5235	0.225903	3.67723e-26	2.50239e-27	1.82476e-22	0.999956	19562.5	2.25329e-31	creatine kinase, muscle
1367627_at	Rn.17661	Gatm	81660	P50442 /// Q6ITZ7	5.35254	5.8384	5.06369	5.26559	0.132879	44.9411	45.0076	24.4417	0.723256	2.82157e-19	2.59178e-19	8.66174e-15	0.999956	2127.26	4.82936e-23	glycine amidinotransferase (L-arginine:glycine amidinotransferase)
1367628_at	Rn.57	Lgals1	56646	P11762	2.7273	2.8524	2.65316	2.74658	-0.00769264	71.8847	77.2075	41.7399	-0.137084	1.18696e-22	3.23502e-23	1.30675e-18	0.999956	5908.81	7.0775e-27	lectin, galactose binding, soluble 1
1367629_at	Rn.1745	Cox7a2	29507	P35171	11.5501	11.4236	11.6236	11.4486	0.0912301	190.559	223.891	115.163	1.07609	1.21576e-28	7.70229e-30	7.23522e-25	0.999956	46403.6	1.27984e-34	cytochrome c oxidase, subunit VIIa 2
1367630_at	Rn.2177	Rps11	81774	P62282 /// Q6PDV9	12.2483	12.2627	12.1827	12.2705	0.0361193	271.388	311.328	163.758	0.565236	1.07249e-30	9.43419e-32	6.8628e-27	0.999956	91849.2	3.4783e-37	ribosomal protein S11
1367631_at	Rn.17145	Ctgf	64032	Q6IN11 /// Q9R1E9 /// Q9R2C0 /// Q9Z164	3.22442	3.43325	3.11542	3.12131	0.107705	18.0899	18.9547	9.91749	0.401285	1.1319e-12	5.21688e-13	1.50219e-08	0.999956	361.271	2.02328e-16	connective tissue growth factor
1367632_at	Rn.2204	Glul	24957	P09606	11.8548	12.1494	12.1193	11.3126	0.130533	120.471	138.763	67.6429	0.915233	5.23564e-26	4.33318e-27	7.55079e-22	0.999956	17281	6.58758e-31	glutamate-ammonia ligase (glutamine synthase)
1367633_at	Rn.2204	Glul	24957	P09606	10.3282	10.2345	10.8983	9.76916	0.0359028	65.2401	80.2192	37.5526	0.161832	5.80812e-22	1.724e-23	7.36231e-18	0.999956	5424.48	1.48258e-26	glutamate-ammonia ligase (glutamine synthase)
1367634_at	Rn.1101	Rpl31	64298	P62902	12.7703	12.8904	12.6889	12.7808	0.0107245	252.324	286.805	150.863	0.148442	2.63227e-30	2.62199e-31	1.82244e-26	0.999956	78109.9	1.41343e-36	ribosomal protein L31
1367635_at	Rn.4234	P4hb	25506	P04785	12.3753	12.5419	12.3487	12.5624	-0.243759	227.202	258.308	137.233	-3.12245	1.08401e-29	1.10083e-30	6.78707e-26	0.271581	62828.7	9.29814e-36	prolyl 4-hydroxylase, beta polypeptide
1367636_at	Rn.270	Igf2r	25151	Q63002	7.13611	6.91161	7.50044	6.94198	-0.0579526	56.2965	70.5437	34.0972	-0.33378	6.61381e-21	1.43225e-22	3.58713e-17	0.999956	4227.38	1.27981e-25	insulin-like growth factor 2 receptor
1367637_a_at	Rn.1495	Ppp1cc	24669	P63088 /// Q04101 /// Q6AYZ4	10.3763	10.4291	10.4205	10.1071	0.198493	113.915	131.429	66.5727	1.53308	1.07144e-25	8.73528e-27	9.40293e-22	0.999956	16057.8	1.24321e-30	protein phosphatase 1, catalytic subunit, gamma isoform
1367638_at	Rn.13468	Mlycd	85239	Q8CJ73 /// Q920F5	9.20866	9.23883	9.31634	9.43927	-0.353392	113.648	132.33	70.0191	-3.07387	1.10431e-25	7.95243e-27	4.78884e-22	0.28921	16042.9	1.25323e-30	malonyl-CoA decarboxylase
1367639_a_at	Rn.2115	Rps2	83789	O55211 /// O55212 /// O55213 /// O55214 /// O55215 /// P27952 /// Q6P9V0	12.629	12.7589	12.594	12.5207	0.0784125	314.237	358.162	185.955	1.36558	1.42289e-31	1.45668e-32	1.22715e-27	0.999956	120936	3.21731e-38	ribosomal protein S2
1367640_at	Rn.8400	Rps12	65139	P63324 /// Q6PDW1	12.3242	12.3488	12.334	12.4698	-0.167678	221.996	256.031	135.18	-2.13148	1.45875e-29	1.22711e-30	8.16541e-26	0.725194	61358.9	1.14118e-35	ribosomal protein S12
1367641_at	Rn.6059	Sod1	24786	P07632 /// Q6LDS4 /// Q6PEC5	13.2701	13.251	13.199	13.4698	-0.118923	338.572	389.413	207.537	-2.14857	5.4964e-32	4.83125e-33	2.73384e-28	0.718845	143705	7.23118e-39	superoxide dismutase 1
1367642_at	Rn.3766	Suclg1	114597	P13086 /// P70631 /// Q6P7S4	10.8581	10.7935	10.9163	10.7859	0.0463904	88.8547	103.768	53.5436	0.270042	3.94252e-24	2.72053e-25	2.38037e-20	0.999956	9987.65	7.55837e-29	succinate-CoA ligase, GDP-forming, alpha subunit
1367643_at	Rn.2269	Bsg	25246	P26453 /// Q6GT74	11.567	11.6323	11.7298	11.3626	0.00888681	140.078	163.103	82.5116	0.0756716	7.10271e-27	5.18515e-28	5.74475e-23	0.999956	24254.9	3.50714e-32	basigin
1367644_at	Rn.3313	Adcy6	25289	Q03343	6.71653	7.06087	6.65917	6.59248	0.00923894	51.5884	56.1801	29.0453	0.047731	2.82109e-20	6.30379e-21	5.02195e-16	0.999956	3012.14	2.39443e-24	adenylate cyclase 6
1367645_at	Rn.6920	Rps17	29286	P04644	12.3894	12.4602	12.3257	12.3333	0.0843052	188.179	214.946	112.32	0.900297	1.43331e-28	1.37338e-29	1.02578e-24	0.999956	43763.2	2.12471e-34	ribosomal protein S17
1367646_at	Rn.100909	Ctsb	64529	P00787 /// Q6IN22	11.9551	11.8111	12.1034	11.8398	0.0389771	158.652	187.729	95.9032	0.370212	1.39036e-27	8.20771e-29	8.04967e-24	0.999956	32237.2	2.99177e-33	cathepsin B
1367647_at	Rn.1419	Serpina1	24648	P17475	15.0717	15.0706	15.0773	15.0295	0.0371971	592.104	684.007	356.076	1.03338	5.42206e-35	4.4638e-36	3.59924e-31	0.999956	438298	4.66029e-43	serine (or cysteine) proteinase inhibitor, clade A (alpha-1 antiproteinase, antitrypsin), member 1
1367648_at	Rn.6813	Igfbp2	25662	P12843 /// Q6LDF9 /// Q6LDG0	4.28773	4.00044	5.1573	3.79603	-0.234218	17.3644	25.849	9.93605	-0.71888	2.21429e-12	2.95746e-15	1.46121e-08	0.999956	439.59	3.77925e-17	insulin-like growth factor binding protein 2
1367649_at	Rn.198776	Palm	170673	Q920Q0	1.97351	1.98337	1.96291	1.97297	0.00621059	109.244	124.843	65.5315	0.241888	1.86012e-25	1.74095e-26	1.16617e-21	0.999956	14770.2	2.56196e-30	paralemmin
1367650_at	Rn.1256	Lcn7	94174	Q4V8N0 /// Q9EQT5	2.05336	2.06613	2.03704	2.06516	-0.0018631	98.5026	112.14	59.3714	-0.0628074	8.12822e-25	8.20744e-26	4.81418e-21	0.999956	11979.3	1.56808e-29	lipocalin 7
1367651_at	Rn.11085	Ctsd	171293	P24268 /// Q6P6T6	9.35273	9.45192	9.64824	9.45659	-0.44897	56.941	67.1154	34.3536	-1.91252	5.48226e-21	3.26022e-22	3.17261e-17	0.857723	3971.11	2.19734e-25	cathepsin D
1367652_at	Rn.26369	Igfbp3	24484	A1A5Q9 /// P15473	7.27333	7.86795	7.08618	8.14904	-0.985853	56.3999	58.6541	35.2255	-4.99705	6.41652e-21	3.06513e-21	2.1003e-17	0.0237397	3409.86	8.19987e-25	insulin-like growth factor binding protein 3
1367653_a_at	Rn.13492	Mdh1	24551	O88989	11.4487	11.1023	11.3937	11.4686	0.208442	102.853	121.882	64.069	1.36545	4.34465e-25	2.42797e-26	1.60049e-21	0.999956	14066.2	3.90895e-30	malate dehydrogenase 1, NAD (soluble)
1367654_at	Rn.8633	Fath	83720	Q63401 /// Q9JIV8 /// Q9WU10	6.9359	6.69923	6.93876	6.32156	0.72981	43.1348	51.5887	24.5449	3.32275	5.59722e-19	2.63037e-20	8.08194e-15	0.222216	2496.55	1.21212e-23	fat tumor suppressor homolog (Drosophila)
1367655_at	Rn.5983	Tmsb10	50665	P63312	2.65286	2.63094	2.64536	2.66548	0.00582447	155.332	180.346	94.8986	0.24316	1.79544e-27	1.38146e-28	9.11346e-24	0.999956	30665.5	4.61043e-33	thymosin, beta 10
1367656_at	Rn.3846	Psmb7	85492	Q9JHW0	10.2843	10.1301	10.2211	10.4746	-0.0498843	229.102	266.919	142.851	-0.797742	9.88599e-30	7.12578e-31	3.83752e-26	0.999956	67628.9	4.91729e-36	proteasome (prosome, macropain) subunit, beta type 7
1367657_at	Rn.1000	Btg1	29618	Q4FZT2 /// Q63073	12.1997	12.4581	12.156	12.2497	-0.135468	113.599	127.992	67.3568	-0.873464	1.11073e-25	1.22828e-26	8.00969e-22	0.999956	15470.7	1.71589e-30	B-cell translocation gene 1, anti-proliferative
1367658_at	Rn.42876	Shank3	59312	Q9JLU4	3.31514	3.15189	3.76987	2.75382	0.188213	27.1661	37.5191	14.3128	1.14707	1.30402e-15	5.5327e-18	5.23944e-11	0.999956	1027.84	2.56151e-20	SH3/ankyrin domain gene 3
1367659_s_at	Rn.80835	Dci	29740	P23965 /// Q64592 /// Q68G41	11.0657	10.069	11.2322	12.0076	-0.610144	32.7377	42.1691	23.5423	-1.40274	5.68462e-17	7.72663e-19	1.60185e-14	0.999956	1621.83	5.02084e-22	dodecenoyl-coenzyme A delta isomerase
1367660_at	Rn.32566	Fabp3	79131	P07483	2.73772	2.66393	2.6738	2.9281	-0.089571	38.5366	44.6631	25.5429	-0.916228	3.69412e-18	2.94739e-19	4.19363e-15	0.999956	1961.88	9.71275e-23	fatty acid binding protein 3
1367661_at	Rn.3233	S100a6	85247	P05964	3.47532	3.71896	3.38506	3.3701	0.0736767	39.9476	41.986	21.8296	0.559608	2.02241e-18	8.31217e-19	5.54942e-14	0.999956	1744.23	2.67989e-22	S100 calcium binding protein A6 (calcyclin)
1367662_at	Rn.2700	Hadh2	63864	O70351	11.8997	11.8593	11.899	12.0231	-0.102506	157.77	182.787	96.4526	-0.964268	1.48466e-27	1.16634e-28	7.50478e-24	0.999956	31326.7	3.83341e-33	hydroxyacyl-Coenzyme A dehydrogenase type II
1367663_at	Rn.2742	Psme1	29630	Q63797 /// Q6P9V7	11.4649	11.6761	11.4211	11.6265	-0.223465	97.4497	110.068	58.5147	-1.3188	9.51748e-25	1.08929e-25	6.01538e-21	0.999956	11446.4	2.32449e-29	proteasome (prosome, macropain) 28 subunit, alpha
1367664_at	Rn.3789	Ankrd1	27064	Q8R560	2.2086	2.15622	2.1826	2.24397	0.0168193	94.9423	110.971	59.5824	0.523671	1.41423e-24	9.63269e-26	4.56077e-21	0.999956	11824.9	1.75435e-29	ankyrin repeat domain 1 (cardiac muscle)
1367665_at	Rn.3789	Ankrd1	27064	Q8R560	2.38416	2.35305	2.36858	2.41943	-0.0041405	104.195	121.108	64.6047	-0.129645	3.60527e-25	2.65948e-26	1.4234e-21	0.999956	13933.2	4.24376e-30	ankyrin repeat domain 1 (cardiac muscle)
1367666_at	Rn.23677	Hnrph1	140931	Q499R8 /// Q8VHV7	8.9279	8.6836	9.02711	8.82941	0.121432	89.9567	107.982	55.1568	0.88951	3.25788e-24	1.46449e-25	1.49961e-20	0.999956	10694.7	4.18298e-29	heterogeneous nuclear ribonucleoprotein H1
1367667_at	Rn.2848	Fdps	83791	P05369 /// Q7TPK0	11.8518	11.7152	11.8015	12.2459	-0.275616	121.672	141.531	76.695	-2.0241	4.60193e-26	3.36525e-27	1.49631e-22	0.791936	18941.2	2.97896e-31	farensyl diphosphate synthase
1367668_a_at	Rn.83595	Scd2	83792	O54953 /// P97600 /// Q6P7B9	4.53401	4.70633	4.52396	4.59677	-0.138881	23.5747	26.1669	13.8852	-0.491917	1.40257e-14	2.40945e-15	8.48342e-11	0.999956	645.073	1.40915e-18	stearoyl-Coenzyme A desaturase 2
1367669_a_at	Rn.41412	Map1lc3b	64862	Q62625 /// Q6XVN6 /// Q7TQ75	10.1713	9.89242	10.4319	10.0731	-0.0230108	129.576	157.781	79.5644	-0.213128	2.00859e-26	8.05181e-28	9.33948e-23	0.999956	22194.7	7.55935e-32	microtubule-associated protein 1 light chain 3 beta
1367670_at	Rn.29782	Fh1	24368	P14408 /// Q5M964	10.7301	10.8237	10.739	11.0044	-0.330004	118.098	135.301	72.405	-2.54608	6.76018e-26	5.95564e-27	3.14425e-22	0.498617	17135.8	7.08656e-31	fumarate hydratase 1
1367671_at	Rn.223	Pcna	25737	P04961	7.76139	8.01436	7.65167	7.73221	0.0124043	54.1291	59.6743	31.4919	0.0592407	1.26878e-20	2.30374e-21	1.32513e-16	0.999956	3435.84	7.67917e-25	proliferating cell nuclear antigen
1367672_at	Rn.2082	Hsd17b4	79244	P70523 /// P70540 /// P97852 /// Q6IN39	11.9875	11.9223	12.1238	11.9531	-0.0694128	125.306	147.136	75.7573	-0.515863	3.10763e-26	2.01417e-27	1.75754e-22	0.999956	19843	1.99216e-31	hydroxysteroid (17-beta) dehydrogenase 4
1367673_at	Rn.16617	Selenbp1	140927	Q8VIF7	10.8765	10.876	10.4541	11.4206	-0.121415	64.6599	71.7666	40.9437	-0.510416	6.72407e-22	1.08004e-22	1.79132e-18	0.999956	5229.84	2.0334e-26	selenium binding protein 2
1367674_at	Rn.2399	Pitpnb	114561	P53812	8.00827	8.09263	7.95962	7.98181	0.0329409	60.8398	69.0971	36.1854	0.175113	1.8383e-21	2.01582e-22	1.3528e-17	0.999956	4531.05	7.02612e-26	phosphatidylinositol transfer protein, beta
1367675_at	Rn.833	Cib1	81823	Q9R010	8.60904	8.33456	8.69187	8.81497	-0.151517	126.02	151.753	80.3728	-1.61995	2.88979e-26	1.34673e-27	8.13354e-23	0.999956	21186.2	1.13035e-31	calcium and integrin binding 1 (calmyrin)
1367676_at	Rn.2874	Hmgb2 /// LOC680704 /// LOC682545 /// RGD1559962_predicted /// RGD1561694_predicted /// RGD1564519_predicted		P52925	5.18971	5.42717	5.0405	5.26056	-0.0403626	69.9517	75.0185	40.8875	-0.367866	1.85276e-22	5.19038e-23	1.83132e-18	0.999956	5596.66	1.13158e-26	high mobility group box 2 /// similar to High mobility group protein 2 (HMG-2) (predicted) /// similar to High mobility group protein 2 (HMG-2)
1367677_at	Rn.2944	Prdx5	113898	Q9R063	11.4508	11.6787	11.6006	10.7924	0.394602	136.823	156.933	76.2463	3.26897	9.76203e-27	8.63141e-28	1.61227e-22	0.234371	22504.2	6.70578e-32	peroxiredoxin 5
1367678_at	Rn.101725	Sdha	157074	Q0QF18 /// Q920L2	11.4865	11.4237	11.6589	11.1626	0.182887	193.883	228.486	114.244	2.19483	9.38579e-29	5.82594e-30	8.11247e-25	0.688815	47511.4	1.04351e-34	succinate dehydrogenase complex, subunit A, flavoprotein (Fp)
1367679_at	Rn.33804	Cd74	25599	P10247 /// Q6GT70	10.4018	11.019	10.5627	10.1834	-0.251009	68.9394	76.3077	38.4196	-1.11045	2.35083e-22	3.92198e-23	5.0663e-18	0.999956	5300.87	1.80954e-26	CD74 antigen (invariant polypeptide of major histocompatibility complex, class II antigen-associated)
1367680_at	Rn.31796	Acox1	50681	P07872	12.5774	12.3801	12.6836	12.6184	-0.0486192	97.5214	115.368	59.9398	-0.270813	9.41107e-25	5.37927e-26	4.18258e-21	0.999956	12270.8	1.27364e-29	acyl-Coenzyme A oxidase 1, palmitoyl
1367681_at	Rn.1465	Cd151	64315	Q9QZA6	8.56094	8.93785	8.42588	8.43785	0.0697034	65.3643	71.1529	37.2112	0.360451	5.6306e-22	1.24506e-22	8.5502e-18	0.999956	4902.14	3.55778e-26	CD151 antigen
1367682_at	Rn.17447	Mdk	81517	Q9R1S9	4.49432	4.43407	4.49409	4.51603	0.0086536	196.603	230.09	120.748	0.271312	7.7672e-29	5.29405e-30	3.78742e-25	0.999956	49640.4	7.14123e-35	midkine
1367683_at	Rn.2949	Kpna2	85245	Q6P6T9 /// Q9Z0N9	9.12784	9.0479	8.99047	9.36898	-0.0638114	71.7756	82.3532	44.8182	-0.357942	1.21642e-22	1.12139e-23	4.1238e-19	0.999956	6554.89	2.88536e-27	karyopherin (importin) alpha 2
1367684_at	Rn.10350	Crybb2	25422	P62697	3.07458	3.03115	3.07826	3.0747	0.0179349	134.341	157.534	82.1744	0.562063	1.24282e-26	8.19358e-28	6.09453e-23	0.999956	23211.8	5.1301e-32	crystallin, beta B2
1367685_at	Rn.106034	Rps27a	81777	P62982 /// P62989 /// Q6PED0	12.0817	12.1438	12.0558	12.0229	0.0537674	246.675	282.772	147.27	0.772279	3.55889e-30	3.21705e-31	2.49757e-26	0.999956	75286	1.9438e-36	ribosomal protein S27a
1367686_at	Rn.2119	RAMP4	80881	Q9R2C1	11.9363	11.9645	11.9311	11.9101	0.0172177	182.495	210.138	109.548	0.185701	2.18816e-28	1.85342e-29	1.395e-24	0.999956	41434	3.41048e-34	ribosome associated membrane protein 4
1367687_a_at	Rn.1121	Pam	25508	P14925	7.55249	7.99645	7.40209	7.58078	-0.0998601	65.8234	70.3569	37.6297	-0.581246	5.01666e-22	1.49693e-22	7.11794e-18	0.999956	4835.53	4.0045e-26	peptidylglycine alpha-amidating monooxygenase
1367688_at	Rn.7309	Scamp4	65170	Q5EAN5 /// Q9ET20	7.13948	7.4099	7.05127	7.3576	-0.265119	36.0686	39.6326	21.5966	-0.912521	1.11849e-17	2.19849e-18	6.62019e-14	0.999956	1510.4	9.27841e-22	secretory carrier membrane protein 4
1367689_a_at	Rn.102418	Cd36 /// LOC683013 /// LOC685953 /// RGD1562323_predicted		O35754 /// Q07969 /// Q1XIH4 /// Q5BKE5 /// Q6IMX5 /// Q794J1	6.87225	6.35739	6.89833	7.16344	-0.0598261	15.4487	19.3565	10.4971	-0.102799	1.48318e-11	3.68794e-13	6.43737e-09	0.999956	349.13	2.70908e-16	cd36 antigen /// similar to fatty acid translocase/CD36 (predicted) /// similar to CD36 antigen
1367690_at	Rn.1999	Ssr4	29435	Q07984	11.2783	11.5471	11.1382	11.3885	-0.104453	184.505	205.503	109.732	-1.18016	1.89813e-28	2.4233e-29	1.3698e-24	0.999956	40601.3	4.06544e-34	signal sequence receptor 4
1367691_at	Rn.12281	Prkcdbp	85332	P97585 /// Q9Z1H9	9.01308	9.78499	9.28295	7.65819	0.699061	45.9894	50.3793	21.7049	2.32326	1.91876e-19	3.91062e-20	6.09935e-14	0.616856	2250.94	2.96458e-23	protein kinase C, delta binding protein
1367692_at	Rn.9914	Sbp	25540	P08723	3.82173	3.66193	3.78884	3.83874	0.0957756	32.7635	39.1432	20.7111	0.605927	5.61051e-17	2.71247e-18	1.3149e-13	0.999956	1462.41	1.22583e-21	spermine binding protein
1367693_at	Rn.3324	Ywhah	25576	P68511	8.56295	8.73023	8.58708	8.61636	-0.161164	141.678	160.913	84.3206	-1.84939	6.11814e-27	6.18353e-28	4.31295e-23	0.901877	24142.2	3.65138e-32	tyrosine 3-monooxygenase/tryptophan 5-monooxygenase activation protein, eta polypeptide
1367694_at	Rn.11253	Hadhb	171155	Q60587	11.0572	10.7125	11.3013	11.1315	-0.14598	66.4915	80.9983	41.6642	-0.640702	4.25236e-22	1.47034e-23	1.3462e-18	0.999956	5889.85	7.27692e-27	hydroxyacyl-Coenzyme A dehydrogenase/3-ketoacyl-Coenzyme A thiolase/enoyl-Coenzyme A hydratase (trifunctional protein), beta subunit
1367695_at	Rn.241	Qdpr	64192	P11348	11.858	11.7119	11.7805	11.8944	0.113985	194.843	226.303	119.325	1.34088	8.79152e-29	6.59839e-30	4.39386e-25	0.999956	48649.5	8.50244e-35	quinoid dihydropteridine reductase
1367696_at	Rn.108174	Ifitm2	114709	Q9R175	4.5957	5.18861	4.53476	4.38006	-0.01988	53.6125	54.1051	27.2916	-0.14525	1.48681e-20	1.18339e-20	1.40535e-15	0.999956	2830.8	4.09423e-24	interferon induced transmembrane protein 2 (1-8D)
1367697_at	Rn.88085	Mapk14	81649	P70618 /// Q56A33	9.63768	9.71195	9.85087	9.28638	0.100972	63.6308	74.5255	36.6895	0.467785	8.76436e-22	5.77991e-23	1.07835e-17	0.999956	4985.27	3.0764e-26	mitogen activated protein kinase 14
1367698_a_at	Rn.91127	Sep-09	83788	Q9QZR6	8.24716	8.40444	8.16985	8.25125	-0.00542603	57.6289	64.6867	34.1181	-0.0263087	4.49851e-21	6.01782e-22	3.55045e-17	0.999956	3997.83	2.07358e-25	septin 9
1367699_at	Rn.8762	Sh3gl1	81922	O35964	6.10942	5.94208	6.24797	5.91936	0.135188	56.1504	68.1747	33.7305	0.903313	6.90488e-21	2.51692e-22	4.28116e-17	0.999956	4167.6	1.44747e-25	SH3-domain GRB2-like 1
1367700_at	Rn.8778	Fmod	64507	P50609	2.58168	2.53538	2.57511	2.60381	0.00758819	93.6671	109.852	58.008	0.198229	1.7413e-24	1.1227e-25	6.86394e-21	0.999956	11372.3	2.4588e-29	fibromodulin
1367701_at	Rn.107168	Ramp2	58966	A5YW89 /// Q9JHJ1 /// Q9R180 /// Q9WVQ3	3.69909	4.15854	3.59908	3.60315	-0.0337709	31.5823	31.562	16.5013	-0.181356	1.0402e-16	1.02404e-16	5.33759e-12	0.999956	990.34	3.52796e-20	receptor (calcitonin) activity modifying protein 2
1367702_at	Rn.6302	Acadm	24158	P08503	12.3513	12.6118	12.345	11.997	0.230216	151.315	171.028	86.7986	1.95311	2.52055e-27	2.72937e-28	2.94434e-23	0.83328	27454.4	1.20056e-32	acetyl-Coenzyme A dehydrogenase, medium chain
1367703_at	Rn.64655	Crygd	24278	P10067	3.30767	3.14532	3.27274	3.33793	0.08585	67.8431	81.5121	43.4162	1.30938	3.0542e-22	1.32733e-23	6.90109e-19	0.999956	6368.22	3.70427e-27	crystallin, gamma D
1367704_at	Rn.56138	Ap2b1	140670	P62944 /// Q3ZB97	7.85671	7.86622	7.91865	7.79513	-0.00511498	150.752	175.234	90.0853	-0.0693148	2.63768e-27	1.96471e-28	1.78574e-23	0.999956	28339.8	9.12234e-33	adaptor-related protein complex 2, beta 1 subunit
1367705_at	Rn.1484	Glrx1	64045	Q9ESH6	8.62363	8.15036	8.82997	8.97445	-0.320535	73.9492	92.5093	49.1019	-2.05644	7.46361e-23	1.69301e-24	9.43557e-20	0.76681	7659.63	7.50321e-28	glutaredoxin 1 (thioltransferase)
1367706_at	Rn.54594	Vdac1	83529	Q9Z2L0	10.5185	10.5235	10.6472	10.2848	0.102584	122.781	143.443	72.3603	0.846324	4.08449e-26	2.80519e-27	3.16751e-22	0.999956	18827.6	3.1381e-31	voltage-dependent anion channel 1
1367707_at	Rn.9486	Fasn	50671	P12785	9.56937	8.47542	9.39301	8.25947	2.03322	22.8863	29.288	13.4494	3.88227	2.29882e-14	3.61169e-16	1.40516e-10	0.110262	841.888	1.42784e-19	fatty acid synthase
1367708_a_at	Rn.9486	Fasn	50671	P12785	10.2088	9.13323	10.1518	9.0007	1.80279	26.8701	34.4873	15.9682	3.75038	1.5671e-15	2.29375e-17	9.07581e-12	0.130688	1134.69	1.09262e-20	fatty acid synthase
1367709_at	Rn.11068	Cd63	29186	P28648 /// Q9QZV0	9.46574	9.59624	10.6617	8.31275	-0.108247	32.7856	42.061	17.1262	-0.261506	5.54891e-17	8.06616e-19	2.92517e-12	0.999956	1316.22	3.04024e-21	CD63 antigen
1367710_at	Rn.127779	Psme2	29614	Q63798	9.46499	9.41565	9.51076	9.59388	-0.149983	138.424	161.453	85.0531	-1.55915	8.32877e-27	5.90034e-28	3.84144e-23	0.999956	24204.2	3.57123e-32	proteasome (prosome, macropain) 28 subunit, beta
1367711_at	Rn.1202	Psmc2	25581	Q63347	10.4426	10.3489	10.4193	10.5063	0.00639701	222.839	259.065	136.421	0.0974004	1.38191e-29	1.0609e-30	7.20333e-26	0.999956	63202.8	8.83253e-36	proteasome (prosome, macropain) 26S subunit, ATPase 2
1367712_at	Rn.25754	Timp1	116510	P30120 /// Q91ZP7	4.64573	4.91874	4.5544	4.81081	-0.210267	43.804	46.834	25.8352	-1.32409	4.33144e-19	1.32899e-19	3.476e-15	0.999956	2141.93	4.55104e-23	tissue inhibitor of metallopeptidase 1
1367713_at	Rn.1488	Eif2s1	54318	P68101	8.60215	8.63782	8.48834	8.72099	-0.0228741	101.101	114.721	61.553	-0.189312	5.55057e-25	5.84371e-26	2.83182e-21	0.999956	12672.2	9.64134e-30	eukaryotic translation initiation factor 2, subunit 1 alpha
1367714_at	Rn.5910	Eif2b2	84005	Q62818 /// Q6IRS8	6.02692	5.98868	5.90453	6.08422	0.0842065	52.23	59.4625	31.9983	0.519301	2.29675e-20	2.44255e-21	1.0187e-16	0.999956	3454.41	7.3298e-25	eukaryotic translation initiation factor 2B, subunit 2 beta
1367715_at	Rn.11119	Tnfrsf1a	25625	P22934	9.95445	10.1914	10.0408	9.80114	-0.0514709	95.3933	108.523	55.3218	-0.340669	1.31358e-24	1.35492e-25	1.42807e-20	0.999956	10854.6	3.67895e-29	tumor necrosis factor receptor superfamily, member 1a
1367716_at	Rn.3622	Cda08	171083	Q5U355 /// Q8R4E1	6.65657	6.6638	6.59808	6.47295	0.238497	64.5836	73.8392	37.8299	1.63444	6.85966e-22	6.73757e-23	6.52805e-18	0.999956	5203.31	2.12481e-26	T-cell immunomodulatory protein
1367717_at	Rn.153914	Rps27	94266	P24051 /// Q71TY3	12.4585	12.4382	12.5921	12.3876	-0.0525867	182.669	213.538	109.706	-0.546096	2.16067e-28	1.50695e-29	1.37311e-24	0.999956	41848	3.12938e-34	ribosomal protein S27
1367718_at	Rn.1302	Chkb	29367	O54783	7.26492	7.27825	7.27036	7.25797	-0.00515483	98.3035	113.388	59.114	-0.0492313	8.37255e-25	6.94448e-26	5.14914e-21	0.999956	12035.3	1.50611e-29	choline kinase beta
1367719_at	Rn.54812	Dd5	117060	Q62671	8.51182	8.46759	8.49624	8.88075	-0.331243	118.617	137.431	75.0191	-3.2811	6.37251e-26	4.91277e-27	1.99802e-22	0.232592	17774.7	5.16288e-31	progestin induced protein
1367720_at	Rn.3941	Alad	25374	P06214	11.5454	11.5303	11.4309	11.7424	-0.0750082	195.048	223.279	119.781	-0.897207	8.67487e-29	8.03847e-30	4.18663e-25	0.999956	47680.7	1.01189e-34	aminolevulinate, delta-, dehydratase
1367721_at	Rn.2029	Sdc4	24771	P34901	11.2856	11.5505	11.3441	11.2986	-0.204059	63.1907	71.6627	37.2745	-0.789395	9.82945e-22	1.10656e-22	8.31113e-18	0.999956	4766.04	4.53825e-26	syndecan 4
1367722_at	Rn.3363	Dpp7	83799	Q9EPB1	4.95363	5.30329	4.85766	5.25041	-0.375655	49.8	52.6721	29.7311	-2.49435	5.07769e-20	1.85835e-20	3.42025e-16	0.527903	2709.66	5.9739e-24	dipeptidylpeptidase 7
1367723_a_at	Rn.11228	Lnk	58838	P50745	4.52694	4.67472	4.49238	4.70515	-0.217531	63.1774	70.1056	38.3454	-2.0788	9.8642e-22	1.5874e-22	5.22975e-18	0.756183	4681.11	5.30145e-26	linker of T-cell receptor pathways
1367724_a_at	Rn.789	Atp6v0e1	94170	Q794C0 /// Q99PU3 /// Q99PU4	9.29493	9.26955	9.27092	9.34845	-0.0168135	120.83	139.544	73.4837	-0.154975	5.03659e-26	4.04549e-27	2.61935e-22	0.999956	18350.2	3.91901e-31	ATPase, H+ transporting, V0 subunit E isoform 1
1367725_at	Rn.6343	Pim3	64534	O70444 /// Q4V8M2	5.18157	5.44721	5.54707	5.23715	-0.553889	16.8302	19.7901	9.75762	-1.21011	3.68987e-12	2.55569e-13	1.90993e-08	0.999956	321.846	5.42409e-16	serine/threonine-protein kinase pim-3
1367726_at	Rn.11307	Thra	81812	P63059	1.38409	1.36717	1.38443	1.38982	0.00238503	97.26	113.724	59.6214	0.119975	9.80189e-25	6.63617e-26	4.51908e-21	0.999956	12119.3	1.41817e-29	thyroid hormone receptor alpha
1367727_at	Rn.3732	Pscd2	116692	P63035 /// Q6IRG6	6.78389	6.74717	6.76549	6.69158	0.129076	87.3561	101.144	52.2437	1.18168	5.14324e-24	4.07232e-25	3.51059e-20	0.999956	9643.46	1.02367e-28	pleckstrin homology, Sec7 and coiled-coil domains 2
1367728_at	Rn.156195	Tsn	60381	Q71SY3 /// Q7TP02	2.63352	2.9153	2.66564	2.13574	0.324772	29.0069	30.6259	12.8145	2.28497	4.33862e-16	1.70154e-16	3.00567e-10	0.635971	862.544	1.15902e-19	translin
1367729_at	Rn.1430	Oat	64313	P04182	10.8136	10.2048	11.4609	10.9559	-0.485103	55.9752	72.5904	36.2387	-1.88153	7.27725e-21	8.93877e-23	1.32109e-17	0.878857	4405.86	8.95162e-26	ornithine aminotransferase
1367730_at	Rn.4746	Vdp	56042	P41542	9.16448	9.00259	9.27548	9.35586	-0.221433	119.161	141.766	74.6766	-2.0725	6.01965e-26	3.29148e-27	2.12444e-22	0.760148	18396.3	3.83489e-31	vesicle docking protein
1367731_at	Rn.10844	Gnb1 /// Gnb4		O35353 /// P54311 /// Q45QL2 /// Q45QL8 /// Q9QX36	6.79469	7.1087	6.82759	6.68866	-0.0838814	43.5519	48.3008	24.711	-0.363386	4.76521e-19	7.93584e-20	7.23138e-15	0.999956	2167.55	4.10708e-23	guanine nucleotide binding protein, beta 1 /// guanine nucleotide binding protein beta 4 subunit
1367732_at	Rn.10844	Gnb1 /// Gnb4		O35353 /// P54311 /// Q45QL2 /// Q45QL8 /// Q9QX36	6.94496	7.34927	6.79595	6.99327	-0.101452	51.2239	54.6951	29.3929	-0.500007	3.17825e-20	9.86114e-21	4.13108e-16	0.999956	2931.51	3.02698e-24	guanine nucleotide binding protein, beta 1 /// guanine nucleotide binding protein beta 4 subunit
1367733_at	Rn.26083	Ca2	54231	P27139	3.89994	3.82163	3.89885	3.82376	0.116424	57.2255	67.4135	34.5275	1.23273	5.05321e-21	3.0306e-22	2.92005e-17	0.999956	4263.78	1.18838e-25	carbonic anhydrase 2
1367734_at	Rn.107801	Akr1b4	24192	P07943	3.92192	4.21634	3.88709	3.83237	-0.0228208	40.0663	42.6518	21.9606	-0.153341	1.92457e-18	6.38084e-19	5.02991e-14	0.999956	1738.7	2.75433e-22	aldo-keto reductase family 1, member B4 (aldose reductase)
1367735_at	Rn.174	Acadl	25287	P15650	11.6515	11.5473	11.8101	11.8783	-0.333209	93.1214	109.974	57.7637	-1.90007	1.90733e-24	1.10444e-25	7.3238e-21	0.865417	11037.7	3.1835e-29	acetyl-Coenzyme A dehydrogenase, long-chain
1367736_at	Rn.2816	Rraga	117044	Q63486	9.19348	9.03213	9.10508	9.16367	0.198892	86.7873	101.023	53.0969	1.35135	5.70819e-24	4.15046e-25	2.71664e-20	0.999956	9756.41	9.25593e-29	Ras-related GTP binding A
1367737_at	Rn.3469	Fuca	24375	P17164	9.94159	9.79412	10.1398	9.74544	0.0716979	110.944	132.629	66.5695	0.57429	1.51665e-25	7.71702e-27	9.40859e-22	0.999956	15855.3	1.38749e-30	fucosidase, alpha-L- 1, tissue
1367738_at	Rn.1609	Unc119	29402	Q62885	5.40311	5.40203	5.59402	5.21739	-0.00466606	59.1899	70.7757	34.4729	-0.0361515	2.89106e-21	1.35765e-22	2.99768e-17	0.999956	4383.24	9.35904e-26	UNC-119 homolog (C. elegans)
1367739_at	Rn.10325	Cox8h	25250	P16221	3.03975	2.87768	3.03534	3.11376	0.0114381	38.0659	46.3628	24.8377	0.106987	4.53419e-18	1.57429e-19	6.64665e-15	0.999956	2022.65	7.46398e-23	Cytochrom c oxidase subunit VIII-H (heart/muscle)
1367740_at	Rn.1472	Ckb	24264	P07335	5.56266	5.54259	5.53917	5.55122	0.0449619	126.823	146.352	76.5963	0.72747	2.66294e-26	2.16551e-27	1.52435e-22	0.999956	20251.4	1.67021e-31	creatine kinase, brain
1367741_at	Rn.4028	Herpud1	85430	Q9ESS9	9.57642	9.69794	9.61255	9.10209	0.37744	36.8374	42.1616	20.849	1.01378	7.85922e-18	7.74896e-19	1.17946e-13	0.999956	1654.36	4.23036e-22	homocysteine-inducible, endoplasmic reticulum stress-inducible, ubiquitin-like domain member 1
1367742_at	Rn.6028	Cpt1b	25756	O70253 /// Q63704 /// Q9QWZ9 /// Q9Z2G4 /// Q9Z2G5	3.54461	3.51694	3.45102	3.65879	-0.00675495	88.3626	100.12	55.4338	-0.120008	4.29658e-24	4.78938e-25	1.38247e-20	0.999956	9917.45	8.03379e-29	carnitine palmitoyltransferase 1b, muscle
1367743_at	Rn.4212	Pfkl	25741	P30835 /// Q6P783	6.57826	6.8422	6.56036	6.39725	0.0669325	30.29	33.5352	17.0777	0.20952	2.09711e-16	3.67887e-17	3.06173e-12	0.999956	1060.54	1.95586e-20	phosphofructokinase, liver, B-type
1367744_at	Rn.198407	Maged2	113947	Q3B7U1 /// Q9EPI7	2.3145	2.27749	2.30366	2.33605	0.00780074	101.742	118.832	62.9305	0.246414	5.05899e-25	3.4819e-26	2.06212e-21	0.999956	13364.6	6.08507e-30	melanoma antigen, family D, 2
1367745_at	Rn.11208	Dgkz	81821	O08560	8.18795	8.07829	8.24328	8.07349	0.113951	86.0144	101.349	51.8379	0.857937	6.57584e-24	3.94511e-25	3.97832e-20	0.999956	9501.54	1.16373e-28	diacylglycerol kinase zeta
1367746_a_at	Rn.2105	Flot2	83764	Q5XIW9 /// Q9Z2S9	7.20458	7.06918	7.42091	7.16507	-0.109113	33.4424	40.5373	20.4401	-0.364998	3.97529e-17	1.5023e-18	1.63159e-13	0.999956	1452.59	1.29917e-21	flotillin 2
1367747_at	Rn.9538	Arl3	64664	P37996	5.20651	5.2274	5.23776	5.18816	-0.0233546	84.8216	98.1377	50.7654	-0.267965	8.21826e-24	6.58783e-25	5.54735e-20	0.999956	8921.87	2.00586e-28	ADP-ribosylation factor-like 3
1367748_at	Rn.28244	Arf5	79117	P84083	9.19286	9.21628	9.085	9.07471	0.214298	86.1394	98.0483	51.1461	1.41628	6.42563e-24	6.68208e-25	4.92364e-20	0.999956	9228.88	1.49699e-28	ADP-ribosylation factor 5
1367749_at	Rn.3087	Lum	81682	P51886	2.76226	3.04622	2.65825	3.43005	-0.705778	10.5817	10.6625	7.18501	-1.73359	5.61089e-09	4.99612e-09	1.38524e-06	0.982565	116.148	2.94044e-12	lumican
1367750_at	Rn.2290	Prpsap1	64390	Q63468 /// Q6AYZ7	8.52361	8.37795	8.66845	8.23701	0.214597	102.435	122.383	60.7313	1.85532	4.60044e-25	2.29914e-26	3.44537e-21	0.897573	13578.9	5.30294e-30	phosphoribosyl pyrophosphate synthetase-associated protein 1
1367751_at	Rn.167749	Dpm2	29640	Q6NS31 /// Q9Z325	6.43336	6.29501	6.4861	6.52052	-0.070724	106.136	126.276	66.2954	-0.843178	2.78496e-25	1.48755e-26	9.92714e-22	0.999956	14708.8	2.65594e-30	dolichol-phosphate (beta-D) mannosyltransferase 2
1367752_at	Rn.40101	Bcar1	25414	Q63767	6.63855	6.48599	6.74132	6.39577	0.216284	49.0102	58.82	29.1432	1.15563	6.62986e-20	2.92583e-21	4.75187e-16	0.999956	3146.27	1.6433e-24	breast cancer anti-estrogen resistance 1
1367753_at	Rn.6322	Sec31l1	93646	Q9Z2Q1	7.91601	8.30252	7.85503	7.49278	0.290951	23.9564	26.1716	13.0373	0.593631	1.07227e-14	2.40233e-15	2.2945e-10	0.999956	652.632	1.27496e-18	SEC31-like 1 (S. cerevisiae)
1367754_s_at	Rn.64591	Asl	59085	O55182 /// O88311 /// P20673 /// Q4QRB8 /// Q9QX80	10.3723	9.94244	10.6746	10.753	-0.467949	72.1608	89.4601	47.0621	-2.40155	1.11418e-22	2.91475e-24	1.8695e-19	0.565634	7089.52	1.46468e-27	argininosuccinate lyase
1367755_at	Rn.2589	Cdo1	81718	P21816	13.8899	13.8779	13.9907	13.7561	0.039053	245.818	286.154	146.934	0.489138	3.73675e-30	2.71161e-31	2.55699e-26	0.999956	75666.1	1.86093e-36	cysteine dioxygenase 1, cytosolic
1367756_at	Rn.10913	Gfm	114017	Q07803 /// Q5U347	7.53245	7.50406	7.63886	7.23381	0.206416	54.7408	64.3447	31.8212	1.06474	1.05373e-20	6.57246e-22	1.11618e-16	0.999956	3774.65	3.4068e-25	G elongation factor
1367757_at	Rn.846	Cox6c	54322	P11951 /// Q78EE8 /// Q9Z1G9	11.9771	11.8354	12.1279	11.824	0.0730041	271.512	321.264	163.571	1.18424	1.07249e-30	6.26597e-32	6.93536e-27	0.999956	94375	2.75056e-37	cytochrome c oxidase, subunit VIc
1367758_at	Rn.9174	Afp	24177	P02773 /// Q4QR90 /// Q63033 /// Q6LDT8	6.83051	6.93954	5.78287	6.06077	1.76288	20.5151	19.7403	10.8045	3.6851	1.41802e-13	2.66439e-13	4.16258e-09	0.141497	517.661	9.31369e-18	alpha-fetoprotein
1367759_at	Rn.3129	H1f0	24437	P43278	7.99075	8.3465	7.79043	8.69596	-0.682764	47.4757	51.168	29.8276	-2.74614	1.12755e-19	3.01767e-20	3.24273e-16	0.406867	2585.74	8.95083e-24	H1 histone family, member 0
1367760_at	Rn.5850	Map2k1	170851	Q01986	7.27807	7.48367	7.13179	7.57081	-0.249257	85.1556	93.7058	51.9487	-2.00554	7.71163e-24	1.37607e-24	3.84414e-20	0.800092	8576.43	2.82241e-28	mitogen activated protein kinase kinase 1
1367761_at	Rn.2947	Ndel1	170845	Q78PB6	7.36125	7.39982	7.32319	7.35808	0.0219523	147.12	168.12	88.2164	0.308614	3.66218e-27	3.44569e-28	2.36601e-23	0.999956	26774.5	1.49142e-32	nudE nuclear distribution gene E homolog like 1 (A. nidulans)
1367762_at	Rn.34418	Sst	24797	P60042	2.18717	2.14612	2.17626	2.19698	0.021638	97.8945	114.626	60.4314	0.69792	8.89532e-25	5.91498e-26	3.69755e-21	0.999956	12443.5	1.12863e-29	somatostatin
1367763_at	Rn.4054	Acat1	25014	P17764	10.7803	10.6883	10.6267	10.3915	0.588308	153.349	176.052	89.9054	5.96847	2.11147e-27	1.84738e-28	1.82977e-23	0.00666523	29915.8	5.71157e-33	acetyl-coenzyme A acetyltransferase 1
1367764_at	Rn.5834	Ccng1	25405	P39950	6.43327	6.30968	6.24067	5.89551	0.792168	32.0177	36.5666	18.0401	2.84241	8.26784e-17	8.53424e-18	1.25595e-12	0.365332	1334.9	2.69234e-21	cyclin G1
1367765_at	Rn.1829	Tcn2	64365	Q9R0D6	9.65711	9.47797	9.94665	9.75122	-0.29407	96.7124	117.196	60.0011	-2.12179	1.06775e-24	4.26935e-26	4.11698e-21	0.731776	12143	1.39434e-29	transcobalamin 2
1367766_at	Rn.927	Nme2	83782	P19804 /// Q9QWQ4	10.6184	10.6177	10.6005	10.6524	-0.0156107	236.352	272.473	142.991	-0.245717	6.23769e-30	5.32547e-31	3.79177e-26	0.999956	69837.6	3.72356e-36	expressed in non-metastatic cells 2
1367767_at	Rn.12297	Hmgcl	79238	P97519	9.95166	9.75622	10.2456	9.69002	0.0654279	158.245	191.891	94.7779	0.750407	1.43789e-27	6.08942e-29	9.27962e-24	0.999956	32579.7	2.73032e-33	3-hydroxy-3-methylglutaryl-Coenzyme A lyase
1367768_at	Rn.11404	Lxn	59073	Q64361	4.98395	4.92204	4.95708	5.03601	0.00576455	157.514	183.176	97.1839	0.130444	1.52191e-27	1.13493e-28	6.74606e-24	0.999956	31800.5	3.3665e-33	latexin
1367769_at	Rn.106248	Polr2g	117017	P62489	7.50255	7.48675	7.45909	7.43542	0.118481	156.748	180.328	93.8746	1.75406	1.61014e-27	1.38238e-28	1.04076e-23	0.965882	30843.5	4.38527e-33	polymerase (RNA) II (DNA directed) polypeptide G
1367770_at	Rn.34792	Degs1	58970	Q564G4 /// Q5XIF5 /// Q91XI6	8.79101	8.9811	8.87258	8.70706	-0.0926643	91.2208	104.06	53.3298	-0.665521	2.61869e-24	2.60587e-25	2.53589e-20	0.999956	9968.03	7.688e-29	degenerative spermatocyte homolog 1 (Drosophila)
1367771_at	Rn.21970	Tsc22d3	83514	Q9EQZ1	7.80586	7.87939	7.63581	8.05406	-0.114912	30.5928	34.2335	18.8571	-0.315485	1.77517e-16	2.59859e-17	6.09769e-13	0.999956	1148.39	9.85207e-21	TSC22 domain family 3
1367772_at	Rn.4089	Clns1a	65160	Q04753 /// Q6P9X1	3.31059	3.2736	3.29475	3.35334	-0.00840081	61.365	71.3158	37.9058	-0.111353	1.59575e-21	1.19878e-22	6.31848e-18	0.999956	4814.32	4.15958e-26	chloride channel, nucleotide-sensitive, 1A
1367773_at	Rn.8368	Slc25a1	29743	P32089 /// Q6AZ41	10.5646	10.6299	10.5983	10.5668	-0.0685021	74.8481	86.1703	44.8671	-0.341068	6.12633e-23	5.34345e-24	4.05131e-19	0.999956	6917.2	1.81198e-27	solute carrier family 25, member 1
1367774_at	Rn.10460	Gsta3	24421	P04904 /// Q498T5 /// Q9JLX3	12.9636	12.849	12.9978	13.1019	-0.115268	165.029	192.767	101.475	-1.04685	8.14535e-28	5.76065e-29	3.82435e-24	0.999956	34654.2	1.60052e-33	glutathione S-transferase A3
1367775_at	Rn.2590	Amacr	25284	P70473 /// Q5BK88 /// Q7TP08	12.5617	12.7595	12.6571	12.1822	0.185218	125.591	143.856	72.3075	1.28912	3.017e-26	2.70423e-27	3.19655e-22	0.999956	19112.4	2.75588e-31	alpha-methylacyl-CoA racemase
1367776_at	Rn.6934	Cdc2a	54237	P39951	3.09681	3.03212	3.08671	3.07741	0.0618437	85.7582	100.808	52.4864	1.23683	6.89475e-24	4.29524e-25	3.26889e-20	0.999956	9591.22	1.07291e-28	cell division cycle 2 homolog A (S. pombe)
1367777_at	Rn.2854	Decr1	117543	Q64591	11.8421	11.1124	11.9996	12.3493	-0.299895	45.3439	56.5385	30.387	-0.865295	2.42973e-19	5.66829e-21	2.38631e-16	0.999956	2921.64	3.11649e-24	2,4-dienoyl CoA reductase 1, mitochondrial
1367778_at	Rn.3220	Pcsk3	54281	P23377	9.41915	9.76489	9.44811	9.41261	-0.195294	31.6112	35.3174	18.3746	-0.447041	1.02441e-16	1.53539e-17	9.30908e-13	0.999956	1162.71	8.85426e-21	proprotein convertase subtilisin/kexin type3
1367779_at	Rn.17098	Bin1	117028	O08839 /// Q5HZA7	3.06613	3.02474	3.02729	3.11094	0.014724	90.2675	104.32	55.9845	0.310708	3.08675e-24	2.50924e-25	1.18764e-20	0.999956	10467.5	5.03689e-29	bridging integrator 1
1367780_at	Rn.271	Pttg1	64193	P97613	3.05026	3.01721	3.04407	3.06658	0.00639408	121.89	142	74.7053	0.182653	4.49298e-26	3.22047e-27	2.11246e-22	0.999956	18981.3	2.92497e-31	pituitary tumor-transforming 1
1367781_at	Rn.78367	Pip	64673	O70417	2.80403	2.741	2.78269	2.85148	0.00541098	71.6695	84.0156	44.9604	0.100043	1.24613e-22	8.08533e-24	3.91654e-19	0.999956	6720.69	2.32483e-27	prolactin induced protein
1367782_at	Rn.5119	Cox6a2	25278	P10817	1.76557	1.74028	1.7614	1.7797	0.0026898	116.601	136.274	71.9058	0.127435	7.94762e-26	5.46149e-27	3.43012e-22	0.999956	17493.5	5.9265e-31	cytochrome c oxidase, subunit VIa, polypeptide 2
1367783_at	Rn.64537	Gabarapl2	64670	P60522	11.4545	11.5515	11.3364	11.65	-0.125903	133.589	151.383	81.2434	-1.02956	1.34096e-26	1.39232e-27	7.06323e-23	0.999956	21935.5	8.36789e-32	GABA(A) receptor-associated protein like 2
1367784_a_at	Rn.1780	Clu	24854	O35510 /// P05371 /// Q6LD37 /// Q6P7S6 /// Q9ERD1	12.9853	12.9011	12.9884	13.2732	-0.248894	155.174	180.392	96.2724	-2.11687	1.81568e-27	1.37809e-28	7.68514e-24	0.735361	30494.3	4.83922e-33	clusterin
1367785_at	Rn.31788	Cnn1	65204	Q08290	3.0015	2.93409	2.97355	3.06691	-0.00375812	105.9	123.927	66.7507	-0.0959127	2.86872e-25	1.92522e-26	9.06504e-22	0.999956	14673.1	2.71239e-30	calponin 1
1367786_at	Rn.203098	Psmb8	24968	P28064 /// Q32PX3	8.60574	9.14816	8.26732	9.03155	-0.358586	56.9546	59.4332	33.9071	-1.5786	5.46066e-21	2.46234e-21	3.93144e-17	0.999956	3593.19	5.21509e-25	proteosome (prosome, macropain) subunit, beta type 8
1367787_at	Rn.1379	Ica1	81024	Q63054 /// Q6AZ05	2.36003	2.33527	2.36739	2.35543	0.0096305	115.936	135.712	70.515	0.338075	8.54739e-26	5.73859e-27	4.38499e-22	0.999956	17160	7.00062e-31	islet cell autoantigen 1
1367788_at	Rn.11153	Phkg2	140671	P31325	6.31602	6.27845	6.38742	6.15033	0.113055	53.5687	62.9294	31.6439	0.682074	1.5071e-20	9.50863e-22	1.22417e-16	0.999956	3630.34	4.77149e-25	phosphorylase kinase, gamma 2 (testis)
1367789_at	Rn.1047	Slc27a1	94172	P97849 /// Q6GMM8	7.01024	7.04109	7.04978	7.29023	-0.334964	104.877	121.251	65.4807	-3.52794	3.29555e-25	2.61705e-26	1.17764e-21	0.174585	13632.1	5.12654e-30	solute carrier family 27 (fatty acid transporter), member 1
1367790_at	Rn.36148	Snd1	64635	Q66X93	9.39137	9.64987	9.29556	9.33831	0.0196227	87.5774	97.4127	51.106	0.125925	4.94373e-24	7.41371e-25	4.98544e-20	0.999956	9082.25	1.71941e-28	staphylococcal nuclease domain containing 1
1367791_at	Rn.12265	Ramp1	58965	Q9JJ74 /// Q9JMD9 /// Q9WVQ4	4.39103	4.46537	4.35725	4.34141	0.0462321	129.119	145.484	75.7005	0.945285	2.10848e-26	2.33947e-27	1.77248e-22	0.999956	20153.5	1.74173e-31	receptor (calcitonin) activity modifying protein 1
1367792_at	Rn.9766	Psp	50585	Q63471	2.73822	2.6963	2.73489	2.75711	0.00540147	103.024	120.664	63.5268	0.145937	4.24294e-25	2.80268e-26	1.80062e-21	0.999956	13684	4.96056e-30	parotid secretory protein
1367793_at	Rn.3464	Ddt	29318	P80254	12.7682	12.8504	12.6924	12.7722	0.0306453	225.346	257.007	135.062	0.379999	1.19866e-29	1.17553e-30	8.20472e-26	0.999956	62667.6	9.50706e-36	D-dopachrome tautomerase
1367794_at	Rn.198688	A2m	24153	P06238 /// Q5D178 /// Q5D1M8 /// Q5FX35 /// Q63334 /// Q63335 /// Q6LDG8 /// Q6LDR4	4.80583	6.95253	4.16731	4.82012	-0.449114	21.4823	14.8683	8.98108	-0.981248	6.59708e-14	2.74323e-11	6.38318e-08	0.999956	289.666	1.33085e-15	alpha-2-macroglobulin
1367795_at	Rn.3723	Ifrd1	29596	P20695 /// Q5XIV9	6.62648	6.52104	6.80429	6.09449	0.40691	45.6647	55.0194	25.7356	2.01487	2.16043e-19	8.93183e-21	3.70593e-15	0.796671	2693.3	6.29473e-24	interferon-related developmental regulator 1
1367796_at	Rn.2712	Mgat1	81519	Q09325	7.4109	7.82995	7.42934	7.70751	-0.524572	31.4863	34.4971	18.6901	-1.4916	1.09458e-16	2.28279e-17	7.05303e-13	0.999956	1111.71	1.30326e-20	mannoside acetylglucosaminyltransferase 1
1367797_at	Rn.6775	Men1	29417	Q9WVR8	3.7832	3.69497	3.81725	3.81645	-0.0231989	57.1192	68.1381	35.5766	-0.253585	5.20742e-21	2.53938e-22	1.78565e-17	0.999956	4275.94	1.1595e-25	multiple endocrine neoplasia 1
1367798_at	Rn.5878	Ahcy	29443	P10760 /// Q6P743	11.9715	11.8922	11.9959	11.9528	0.0339006	129.285	150.587	78.359	0.260602	2.07292e-26	1.48865e-27	1.13624e-22	0.999956	21172.9	1.1365e-31	S-adenosylhomocysteine hydrolase
1367799_at	Rn.9764	Eef1a2	24799	P62632	2.85642	2.87967	2.82579	2.9148	-0.0393711	91.8066	104.026	56.0367	-0.887551	2.37377e-24	2.61788e-25	1.17106e-20	0.999956	10366.8	5.47608e-29	eukaryotic translation elongation factor 1 alpha 2
1367800_at	Rn.107102	Plat	25692	P19637	3.2075	3.19201	3.16374	3.22736	0.0316402	73.6004	84.2338	44.8743	0.515869	8.07439e-23	7.74366e-24	4.04153e-19	0.999956	6837.86	2.00207e-27	plasminogen activator, tissue
1367801_at	Rn.7000	Ece1	94204	P42893 /// Q6IN10	8.61707	8.82256	8.7148	8.44776	-0.0311583	44.347	50.5821	25.6062	-0.110746	3.52407e-19	3.65777e-20	4.02637e-15	0.999956	2345.76	2.07594e-23	endothelin converting enzyme 1
1367802_at	Rn.4636	Sgk	29517	Q06226 /// Q68G05 /// Q811T1	9.75844	9.89884	9.54216	8.88073	1.02379	17.9626	19.9941	9.7178	1.31366	1.27098e-12	2.15654e-13	2.02817e-08	0.999956	392.466	9.97031e-17	serum/glucocorticoid regulated kinase
1367803_at	Rn.11160	Nup54	53372	P70582	2.34409	2.33147	2.32502	2.37761	-0.00813252	115.476	132.971	71.0127	-0.284821	8.97816e-26	7.46786e-27	4.00491e-22	0.999956	16850.1	8.196e-31	nucleoporin 54
1367804_at	Rn.109007	Apcs	29339	P23680	12.1921	12.0988	12.0458	12.6726	-0.287627	153.658	176.652	97.0538	-2.58301	2.06375e-27	1.77741e-28	6.85863e-24	0.478148	29974.8	5.61503e-33	serum amyloid P-component
1367805_at	Rn.5762	Gls	24398	P13264 /// Q8R421	2.0187	1.99166	2.01264	2.0373	0.000980512	126.218	147.279	77.8563	0.0439383	2.83497e-26	1.99254e-27	1.23153e-22	0.999956	20459.2	1.52899e-31	glutaminase
1367806_at	Rn.5762	Gls	24398	P13264 /// Q8R421	3.70955	3.62492	3.70992	3.77242	-0.0209416	90.3217	106.74	56.6823	-0.368968	3.0592e-24	1.75348e-25	9.81078e-21	0.999956	10680.7	4.23054e-29	glutaminase
1367807_at	Rn.4445	Plod1	116552	Q63321	8.72984	8.3193	9.15845	9.22113	-0.714631	68.0659	86.5235	45.4947	-4.13438	2.89476e-22	5.00241e-24	3.23045e-19	0.0790477	6388.23	3.60509e-27	procollagen-lysine, 2-oxoglutarate 5-dioxygenase 1
1367808_at	Rn.3792	Timm8b	64372	P62078	9.33996	9.32152	9.21528	9.62314	-0.149277	136.257	155.543	84.8249	-1.54295	1.03091e-26	9.71567e-28	3.97874e-23	0.999956	23301.9	4.96106e-32	translocase of inner mitochondrial membrane 8 homolog b (yeast)
1367809_at	Rn.11230	Prl4a1	24656	P09320	2.44683	2.40674	2.43307	2.47042	0.0102223	91.8322	107.199	56.8423	0.275804	2.36374e-24	1.64124e-25	9.40089e-21	0.999956	10896.8	3.55774e-29	prolactin family 4, subfamily a, member 1
1367810_at	Rn.10336	Slc6a8	50690	P28570	2.63062	2.62591	2.61494	2.64531	0.00335859	117.268	134.843	71.2373	0.106057	7.42377e-26	6.22001e-27	3.84044e-22	0.999956	17251.7	6.68517e-31	solute carrier family 6 (neurotransmitter transporter, creatine), member 8
1367811_at	Rn.6872	Phgdh	58835	O08651	2.92999	6.07867	2.12598	2.12245	0.0372148	28.9586	11.6949	6.09734	0.125363	4.46144e-16	1.21552e-09	1.10118e-05	0.999956	313.867	6.71853e-16	3-phosphoglycerate dehydrogenase
1367812_at	Rn.20389	Spnb3	29211	Q9QWN8	6.67818	6.7064	6.65529	7.1823	-0.495325	51.6086	59.1383	33.3295	-2.69531	2.80267e-20	2.67397e-21	5.20707e-17	0.42864	3303.19	1.07914e-24	spectrin beta 3
1367813_at	Rn.73852	Ppp1r14a	114004	Q99MC0	4.33596	4.74034	4.07857	4.22812	0.163025	59.5977	59.2104	32.0554	1.44931	2.58076e-21	2.62043e-21	9.90039e-17	0.999956	3725.2	3.81801e-25	protein phosphatase 1, regulatory (inhibitor) subunit 14A
1367814_at	Rn.8925	Atp1b1	25650	P07340 /// Q9QX24	7.39296	7.41103	7.34265	8.23468	-0.800432	31.7013	36.2677	21.2412	-2.42107	9.76492e-17	9.80407e-18	8.68918e-14	0.562599	1251.58	4.69284e-21	ATPase, Na+/K+ transporting, beta 1 polypeptide
1367815_at	Rn.11105	Slc5a6	170551	O70247	4.29999	4.65472	4.12375	4.23407	0.0647961	44.7644	45.7933	24.5545	0.440629	3.01274e-19	1.93675e-19	8.03169e-15	0.999956	2141.63	4.55665e-23	solute carrier family 5 (sodium-dependent vitamin transporter), member 6
1367816_at	Rn.2989	Hod	171160	Q78ZR5	2.35388	2.31703	2.34879	2.36617	0.0112143	100.902	118.109	62.1366	0.345323	5.71586e-25	3.81051e-26	2.46961e-21	0.999956	13135.5	7.0668e-30	homeobox only domain
1367817_at	Rn.860	Hdgf	114499	Q8VHK7	4.18636	4.24639	4.0292	4.49432	-0.180808	35.1369	38.4974	22.4255	-1.05791	1.73372e-17	3.58893e-18	3.56305e-14	0.999956	1500.98	9.79306e-22	hepatoma-derived growth factor
1367818_at	Rn.3824	Coq3	29309	Q4G082 /// Q63159	6.90632	6.84565	6.785	7.08696	-0.028995	120.663	138.096	75.3276	-0.361383	5.12558e-26	4.60657e-27	1.88535e-22	0.999956	18526.8	3.60732e-31	coenzyme Q3 homolog, methyltransferase (yeast)
1367819_at	Rn.98650	Got2	25721	P00507	12.0153	11.9845	11.9803	11.845	0.220681	234.335	270.49	139.664	3.05116	7.09853e-30	5.95696e-31	5.23529e-26	0.294814	68996.4	4.13521e-36	glutamate oxaloacetate transaminase 2, mitochondrial
1367820_at	Rn.19921	Banf1	114087	Q9R1T1	7.21773	7.19591	7.23038	7.29546	-0.0794891	60.3938	70.0709	36.9227	-0.471736	2.07259e-21	1.60073e-22	9.71716e-18	0.999956	4587.02	6.31873e-26	barrier to autointegration factor 1
1367821_a_at	Rn.87769	Cacna1a	25398	O70368 /// O70369 /// P54282 /// Q2YS33 /// Q2YS34 /// Q2YS35 /// Q2YS36 /// Q2YS37 /// Q2YS38 /// Q2YS39	2.40577	2.36273	2.40593	2.44814	-0.0210075	102.24	120.215	63.8819	-0.642787	4.72925e-25	2.9538e-26	1.66522e-21	0.999956	13548	5.40833e-30	calcium channel, voltage-dependent, P/Q type, alpha 1A subunit
1367822_at	Rn.87769	Cacna1a	25398	O70368 /// O70369 /// P54282 /// Q2YS33 /// Q2YS34 /// Q2YS35 /// Q2YS36 /// Q2YS37 /// Q2YS38 /// Q2YS39	2.70196	2.63717	2.6913	2.74303	0.00198366	117.671	138.664	73.8068	0.0625872	7.09724e-26	4.37057e-27	2.47624e-22	0.999956	18172.4	4.2634e-31	calcium channel, voltage-dependent, P/Q type, alpha 1A subunit
1367823_at	Rn.10161	Timp2	29543	P30121	2.13051	2.10956	2.1212	2.1481	0.00220314	92.6006	107.516	56.8603	0.0683831	2.07878e-24	1.56706e-25	9.35649e-21	0.999956	10933	3.45693e-29	tissue inhibitor of metalloproteinase 2
1367824_at	Rn.5990	Fnta	25318	Q04631 /// Q5RKJ4	8.21188	8.36803	8.06024	8.33367	-0.0482294	92.9014	103.328	55.7916	-0.378614	1.97747e-24	2.90745e-25	1.25209e-20	0.999956	10391.2	5.36571e-29	farnesyltransferase, CAAX box, alpha
1367825_at	Rn.40174	Ralgds	29622	Q03386	2.8164	2.7933	2.81234	2.82996	0.00206439	213.879	248.65	130.667	0.111771	2.46907e-29	1.83485e-30	1.26315e-25	0.999956	58131.5	1.82137e-35	ral guanine nucleotide dissociation stimulator
1367826_at	Rn.10867	Nfe2l2	83619	O54968	9.95954	10.1651	9.73064	9.66416	0.421534	82.4961	91.1873	47.2957	2.41903	1.27831e-23	2.13714e-24	1.7249e-19	0.562599	8169.87	4.29569e-28	nuclear factor, erythroid derived 2, like 2
1367827_at	Rn.977	Ppp2cb	24673	P62716	8.29095	8.19446	8.3056	8.40768	-0.0831291	132.182	154.7	81.7827	-0.948177	1.55227e-26	1.0431e-27	6.48713e-23	0.999956	22358.4	7.09373e-32	protein phosphatase 2 (formerly 2A), catalytic subunit, beta isoform
1367828_at	Rn.1167	Acads	64304	P15651 /// Q6IMX3	8.73526	8.85726	8.74312	8.64767	0.0187208	71.2996	81.2687	41.9779	0.106561	1.35606e-22	1.39288e-23	1.19288e-18	0.999956	6181.03	4.79444e-27	acetyl-Coenzyme A dehydrogenase, short chain
1367829_at	Rn.6847	Echs1	140547	P14604	11.0134	11.2281	10.9755	11.0858	-0.14177	110.305	124.505	65.6736	-0.98483	1.63409e-25	1.80856e-26	1.13061e-21	0.999956	14634.8	2.77441e-30	enoyl Coenzyme A hydratase, short chain, 1, mitochondrial
1367830_a_at	Rn.54443	Tp53	24842	P10361 /// Q9EPP9 /// Q9EQL0 /// Q9ERP9 /// Q9JLD8 /// Q9JLD9	7.56482	7.46339	7.71829	7.42643	0.0356474	48.5496	57.9748	29.1315	0.163969	7.75999e-20	3.72375e-21	4.78158e-16	0.999956	3027.45	2.29184e-24	tumor protein p53
1367831_at	Rn.54443	Tp53	24842	P10361 /// Q9EPP9 /// Q9EQL0 /// Q9ERP9 /// Q9JLD8 /// Q9JLD9	7.39808	7.45831	7.32935	7.3855	0.0511942	53.8117	61.062	32.1329	0.261181	1.39926e-20	1.57001e-21	9.5141e-17	0.999956	3561.55	5.62934e-25	tumor protein p53
1367832_at	Rn.3594	Lypla1	25514	P70470	10.9917	11.0697	10.7993	10.9028	0.242377	85.0822	95.8442	50.5328	1.31728	7.82329e-24	9.58795e-25	5.97143e-20	0.999956	8923.09	2.00349e-28	lysophospholipase 1
1367833_at	Rn.10972	Psmc5	81827	O35050 /// P62198	8.91108	8.66983	8.88261	9.17449	-0.114325	93.4262	110.527	59.6174	-0.871131	1.81398e-24	1.02337e-25	4.52349e-21	0.999956	11529	2.18433e-29	peptidase (prosome, macropain) 26S subunit, ATPase 5
1367834_at	Rn.22258	Srm	84596	Q99MI5	6.05416	6.01045	5.88362	6.22899	0.0175648	26.7798	30.2701	16.736	0.0553388	1.65823e-15	2.07145e-16	4.24857e-12	0.999956	909.873	7.31833e-20	spermidine synthase
1367835_at	Rn.25745	Pcsk1n	246333	Q9QXU9	2.04939	2.01514	2.04643	2.0283	0.0411775	74.0097	86.786	44.9208	1.06937	7.36462e-23	4.75952e-24	3.97239e-19	0.999956	7082.37	1.47752e-27	proprotein convertase subtilisin/kexin type 1 inhibitor
1367836_at	Rn.2856	Cpt1a	25757	P32198	8.91923	8.49662	9.88597	9.18129	-1.01749	18.5843	24.9682	12.1098	-1.57368	7.26722e-13	5.29188e-15	7.25362e-10	0.999956	478.393	1.83139e-17	carnitine palmitoyltransferase 1a, liver
1367837_at	Rn.11076	Psma4	29671	P21670 /// Q6P505	8.1325	8.10858	8.07285	8.29941	-0.0953092	118.178	135.859	72.9412	-0.982227	6.70777e-26	5.66946e-27	2.86294e-22	0.999956	17561.4	5.73121e-31	proteasome (prosome, macropain) subunit, alpha type 4
1367838_at	Rn.3881	Cth	24962	P18757 /// Q9EQS4	13.3457	13.3483	13.6109	13.0349	0.0444003	107.948	127.1	63.5668	0.253898	2.20054e-25	1.35555e-26	1.78594e-21	0.999956	14562.7	2.89553e-30	cystathionase (cystathionine gamma-lyase)
1367839_at	Rn.154404	Fdft1	29580	Q02769 /// Q8BHH4	10.4515	10.124	10.5725	10.8847	-0.390471	57.0288	68.7684	36.9736	-1.5553	5.34622e-21	2.18227e-22	9.50028e-18	0.999956	4334.31	1.03126e-25	farnesyl diphosphate farnesyl transferase 1
1367840_at	Rn.21	Hgs	56084	Q9JJ50	6.12984	6.13527	6.14005	6.08146	0.0354594	69.6317	80.4664	41.6212	0.284571	1.99822e-22	1.63951e-23	1.36953e-18	0.999956	6050.03	5.77014e-27	HGF-regulated tyrosine kinase substrate
1367841_a_at	Rn.56124	Prl8a9	171406	Q920I0	3.39402	3.29926	3.3605	3.45756	0.0173648	54.3944	63.9751	34.3749	0.202438	1.17028e-20	7.22589e-22	3.14041e-17	0.999956	3915.16	2.48402e-25	prolactin family 8, subfamily a, member 9
1367842_at	Rn.19953	Apbb1	29722	P46933	3.50474	3.48281	3.48784	3.56949	-0.0368748	132.323	153.014	81.7796	-0.990648	1.52867e-26	1.20808e-27	6.48786e-23	0.999956	22164	7.65044e-32	amyloid beta (A4) precursor protein-binding, family B, member 1
1367843_at	Rn.8548	Akr7a2	171445	Q8CG45	10.2459	10.2451	10.2183	9.94304	0.330757	75.6616	87.1383	44.2805	1.72724	5.13451e-23	4.45898e-24	5.01418e-19	0.988841	7157.7	1.34834e-27	aldo-keto reductase family 7, member A2 (aflatoxin aldehyde reductase)
1367844_at	Rn.3036	Gnai2	81664	P04897 /// Q45QN0 /// Q5EEY3 /// Q5EEY4	7.40403	7.84767	7.45305	7.15871	-0.0255292	57.8968	63.4917	31.848	-0.133179	4.1654e-21	8.20115e-22	1.101e-16	0.999956	3733.74	3.7432e-25	guanine nucleotide binding protein, alpha inhibiting 2
1367845_at	Rn.10971	Nef3	24588	P12839	2.68048	2.62591	2.66628	2.70752	0.0144465	103.533	121.387	64.373	0.40276	3.94858e-25	2.57464e-26	1.49892e-21	0.999956	13963.6	4.16448e-30	neurofilament 3, medium
1367846_at	Rn.504	S100a4	24615	P05942	2.49439	2.63246	2.45132	2.47453	-0.00609837	32.288	34.7176	18.3023	-0.0528905	7.1754e-17	2.04963e-17	9.92772e-13	0.999956	1170.94	8.33245e-21	S100 calcium-binding protein A4
1367847_at	Rn.11182	Nupr1	113900	O54842	7.66635	8.95257	8.62	5.31602	0.75358	21.4781	23.8795	7.69077	1.27839	6.61739e-14	1.11694e-14	5.58332e-07	0.999956	430.914	4.48238e-17	nuclear protein 1
1367848_at	Rn.11284	Dctn1	29167	P28023	6.04845	6.00456	6.04548	5.88657	0.186799	95.5837	111.123	56.5065	2.10262	1.27407e-24	9.43475e-26	1.02882e-20	0.743428	11589.1	2.08813e-29	dynactin 1
1367849_at	Rn.11176	Sdc1	25216	P26260	9.26957	8.99139	9.56122	9.61004	-0.493025	39.1453	48.0658	25.2297	-1.51778	2.84e-18	8.61088e-20	5.13543e-15	0.999956	2037.31	7.01279e-23	syndecan 1
1367850_at	Rn.6050	Fcgr3	116591	P27645 /// Q5BKD6 /// Q63203 /// Q8VIQ0	6.93281	8.11026	6.72585	6.62411	-0.0730634	48.8931	46.8198	24.081	-0.311457	6.89975e-20	1.33556e-19	1.10608e-14	0.999956	2199.42	3.62076e-23	Fc receptor, IgG, low affinity III
1367851_at	Rn.11400	Ptgds	25526	P22057	2.95474	2.89682	2.93226	3.0003	0.0058803	83.1697	97.2111	51.9448	0.119379	1.12302e-23	7.654e-25	3.84812e-20	0.999956	8997.15	1.86525e-28	prostaglandin D2 synthase
1367852_s_at	Rn.203161	Gp1bb /// Sept5		Q8R2F6 /// Q9JJM7 /// Q9JJM9	2.39309	2.373	2.36671	2.43708	-0.0075572	93.4028	107.566	57.8451	-0.210333	1.82117e-24	1.55541e-25	7.16453e-21	0.999956	11091.5	3.05228e-29	glycoprotein Ib, beta polypeptide /// septin 5
1367853_at	Rn.11523	Slc12a2	83629	O70476 /// Q9QX10 /// Q9R1N0 /// Q9Z267	2.89403	2.8184	2.904	3.00388	-0.0819915	44.3619	52.7806	28.5118	-0.912562	3.5049e-19	1.79539e-20	6.81692e-16	0.999956	2594.45	8.69478e-24	solute carrier family 12, member 2
1367854_at	Rn.29771	Acly	24159	P16638 /// Q9Z2G3	11.1098	10.5077	11.2587	10.06	1.20194	37.4054	46.2789	21.5952	3.02547	6.0809e-18	1.62343e-19	6.62651e-14	0.304504	1958.84	9.84334e-23	ATP citrate lyase
1367855_at	Rn.88169	Scarb1	25073	O88548 /// P97943 /// Q6B4I7 /// Q6SR89	8.09362	7.34258	8.65315	8.28419	-0.374583	32.671	44.4588	22.2279	-1.17855	5.88203e-17	3.18239e-19	4.11957e-14	0.999956	1626.36	4.90152e-22	scavenger receptor class B, member 1
1367856_at	Rn.11040	G6pdx	24377	P05370	7.89585	7.57924	8.15243	6.78507	1.0125	31.3522	38.9402	16.9251	2.96158	1.17628e-16	2.9613e-18	3.54123e-12	0.326064	1336.49	2.66477e-21	glucose-6-phosphate dehydrogenase X-linked
1367857_at	Rn.28161	Fads1	84575	Q920R3 /// Q9EPV4	11.5996	11.5981	11.4436	12.1857	-0.429217	80.5075	91.7237	51.0074	-2.10674	1.88696e-23	1.94406e-24	5.14238e-20	0.743307	8105.68	4.59895e-28	fatty acid desaturase 1
1367858_at	Rn.11123	Mmp11	25481	Q499S5	2.64401	2.60654	2.633	2.66789	0.00586402	97.4551	113.674	60.1509	0.155032	9.50988e-25	6.68368e-26	3.96526e-21	0.999956	12216.6	1.32341e-29	matrix metallopeptidase 11
1367859_at	Rn.7018	Tgfb3	25717	Q07258	1.99312	1.96734	1.98476	2.00229	0.0120798	102.463	119.361	62.8851	0.444869	4.5838e-25	3.27216e-26	2.08408e-21	0.999956	13470.4	5.68399e-30	transforming growth factor, beta 3
1367860_a_at	Rn.10371	Mmp14	81707	Q10739	8.83866	9.10683	8.74468	9.03058	-0.232019	50.7542	56.2753	30.3497	-0.914352	3.70367e-20	6.12671e-21	2.43525e-16	0.999956	3034.06	2.24904e-24	matrix metallopeptidase 14 (membrane-inserted)
1367861_at	Rn.28912	Evl	79115	O08719	2.05178	2.02334	2.04047	2.07966	-0.00236085	113.329	131.969	70.2422	-0.0935028	1.14876e-25	8.26179e-27	4.58803e-22	0.999956	16510.1	9.77668e-31	Ena-vasodilator stimulated phosphoprotein
1367862_at	Rn.11189	Rrad	83521	P55043	2.11115	2.08042	2.10359	2.12672	0.00734789	126.448	147.635	77.9477	0.315796	2.77293e-26	1.93497e-27	1.21649e-22	0.999956	20582.6	1.45153e-31	Ras-related associated with diabetes
1367863_at	Rn.16757	Bnip1	140932	Q8VHI8	3.28838	3.24128	3.27603	3.32125	0.00302192	118.616	138.434	73.2926	0.0781975	6.37251e-26	4.46116e-27	2.70547e-22	0.999956	18103.2	4.4065e-31	BCL2/adenovirus E1B 19kDa-interacting protein 1
1367864_at	Rn.11004	Pfkm	65152	P47858 /// Q52KS1 /// Q9Z1I3	2.37462	2.34236	2.35935	2.39365	0.0123664	119.743	139.271	73.7892	0.44702	5.67949e-26	4.1392e-27	2.48429e-22	0.999956	18421.8	3.7891e-31	phosphofructokinase, muscle
1367865_at	Rn.27366	Lkap	170946	Q8VIG2	4.04289	4.63893	4.06069	4.12915	-0.402072	23.8581	24.1149	12.806	-1.4622	1.14851e-14	9.47641e-15	3.03645e-10	0.999956	544.256	6.06066e-18	limkain b1
1367866_at	Rn.1699	Fbln5	29158	Q9WVH8	2.00468	1.99649	1.99511	2.01308	0.00526442	110.183	127.141	66.995	0.205439	1.65778e-25	1.34921e-26	8.6088e-22	0.999956	15300.4	1.88827e-30	fibulin 5
1367867_at	Rn.11039	Gfer	27100	Q63042	8.34692	8.34814	8.13745	8.54017	0.0156028	94.5661	106.44	58.3372	0.124978	1.50121e-24	1.8304e-25	6.29534e-21	0.999956	11178	2.85405e-29	growth factor, erv1 homolog (S. cerevisiae)
1367868_at	Rn.9320	Adrm1	65138	Q9JMB5	7.49077	8.03697	7.45071	7.15925	0.0984705	24.2482	25.957	13.0253	0.210077	8.75349e-15	2.75748e-15	2.32769e-10	0.999956	639.367	1.5209e-18	adhesion regulating molecule 1
1367869_at	Rn.4252	Oxr1	117520	Q4V8B0	8.66696	8.99738	8.62325	8.33272	0.212733	49.1213	54.3619	27.4331	0.821247	6.38335e-20	1.09267e-20	1.28989e-15	0.999956	2799.88	4.50171e-24	oxidation resistance 1
1367870_at	Rn.3578	Txnl2	58815	Q9JLZ1	10.0007	9.92018	9.72691	10.4287	-0.113958	109.579	124.066	69.4658	-0.890098	1.7887e-25	1.89343e-26	5.305e-22	0.999956	15259.8	1.93224e-30	thioredoxin-like 2
1367871_at	Rn.1372	Cyp2e1	25086	P05182 /// Q71US7 /// Q71UV8	14.6564	14.326	15.0051	14.3903	0.0826211	205.69	248.768	124.592	0.838809	4.28662e-29	1.82605e-30	2.46953e-25	0.999956	55367.1	2.77645e-35	cytochrome P450, family 2, subfamily e, polypeptide 1
1367872_at	Rn.37383	Ap1b1	29663	P52303	7.3891	7.43907	7.34852	7.54435	-0.139643	66.0413	75.3297	40.388	-0.8766	4.75397e-22	4.85121e-23	2.2366e-18	0.999956	5379.12	1.59422e-26	adaptor protein complex AP-1, beta 1 subunit
1367873_at	Rn.93045	Atp6ap1	83615	O54715 /// Q6IRF8	8.84418	8.93228	8.8289	9.04839	-0.232965	167.143	190.766	102.101	-3.08248	6.90931e-28	6.64833e-29	3.55588e-24	0.286683	34238.7	1.7766e-33	ATPase, H+ transporting, lysosomal accessory protein 1
1367874_at	Rn.4169	Rhoq	85428	Q9JJL4	4.45645	4.47033	4.43116	4.46657	0.008218	82.3448	94.2506	49.6141	0.107041	1.31574e-23	1.25348e-24	7.99263e-20	0.999956	8423.38	3.29802e-28	ras homolog gene family, member Q
1367875_at	Rn.11012	Gak	81659	P97874	8.74643	8.81352	8.71901	8.62418	0.116135	184.259	210.482	108.725	1.71683	1.93073e-28	1.8225e-29	1.52587e-24	0.99296	41796.9	3.16267e-34	cyclin G associated kinase
1367876_at	Rn.14252	Ipo13	116458	Q496Z3 /// Q9JM04	6.24794	6.18302	5.92227	6.67022	-0.0641531	43.1183	47.6891	28.0502	-0.316347	5.63318e-19	9.82576e-20	8.92699e-16	0.999956	2375.98	1.85869e-23	importin 13
1367877_at	Rn.11418	Slc11a2	25715	O54902 /// Q4QR92	7.33659	7.25281	7.36945	7.29626	0.0493568	136.292	159.908	82.6798	0.65584	1.02868e-26	6.75001e-28	5.60528e-23	0.999956	23760	4.19205e-32	solute carrier family 11 (proton-coupled divalent metal ion transporters), member 2
1367878_at	Rn.5782	Stx5a	65134	O70436 /// Q08851	6.82052	6.6201	7.04128	6.5159	0.184055	52.562	64.5547	31.1972	1.03333	2.06816e-20	6.22478e-22	1.54693e-16	0.999956	3667.69	4.36755e-25	syntaxin 5a
1367879_at	Rn.3727	Cdk5rap3	80278	Q642E3 /// Q9JLH7	3.082	3.06715	3.07978	3.08343	0.00820188	232.094	269.103	140.701	0.438861	8.11454e-30	6.33112e-31	4.74627e-26	0.999956	67988.6	4.69669e-36	CDK5 regulatory subunit associated protein 3
1367880_at	Rn.774	Lamb2	25473	P15800 /// Q5M7W9	2.51861	2.48926	2.50566	2.49282	0.0534266	74.4303	86.5109	44.9473	1.12959	6.71064e-23	5.01229e-24	3.93371e-19	0.999956	7089.86	1.46407e-27	laminin, beta 2
1367881_at	Rn.53971	Ptpns1	25528	P97710 /// Q499T3	6.67536	7.22709	6.69233	6.00938	0.373147	23.2758	24.8879	11.6709	0.84978	1.73605e-14	5.58593e-15	1.28358e-09	0.999956	579.046	3.56144e-18	protein tyrosine phosphatase, non-receptor type substrate 1
1367882_at	Rn.11402	Mtap1a	25152	P34926 /// Q63330	4.30314	4.2793	4.29274	4.34589	-0.0204295	157.163	182.046	96.2474	-0.530543	1.55728e-27	1.23043e-28	7.70324e-24	0.999956	31220.6	3.94756e-33	microtubule-associated protein 1 A
1367883_at	Rn.1119	Smn1	64301	O35876 /// Q2KP10 /// Q6P684	3.38667	3.36474	3.36822	3.42821	-0.0121208	196.384	226.999	120.658	-0.500232	7.89883e-29	6.3327e-30	3.82634e-25	0.999956	48840.4	8.21925e-35	survival of motor neuron 1, telomeric
1367884_at	Rn.6008	Rab14	94197	P61107	8.47696	9.86446	7.97915	7.50086	0.780147	78.2675	73.1029	35.8884	4.37694	2.97817e-23	7.95766e-23	1.54874e-17	0.0547543	5698.05	9.68872e-27	RAB14, member RAS oncogene family
1367885_at	Rn.10292	Pxmp2	29533	Q07066 /// Q7TNX2	11.7609	11.7622	11.7445	11.7607	0.0160488	265.804	306.462	160.265	0.256449	1.42917e-30	1.1684e-31	8.54058e-27	0.999956	88295.7	4.89379e-37	peroxisomal membrane protein 2
1367886_at	Rn.10653	Pcsk7	29606	Q62849	2.51454	2.48939	2.50698	2.53594	-0.00125493	180.435	209.821	110.841	-0.0643182	2.49498e-28	1.88173e-29	1.22023e-24	0.999956	41524.2	3.34691e-34	proprotein convertase subtilisin/kexin type 7
1367887_at	Rn.10481	Lcat	24530	O35849 /// P18424 /// Q9R1M1	12.8586	12.912	12.8548	13.0955	-0.259897	211.488	243.123	129.345	-3.01008	2.91071e-29	2.49502e-30	1.48052e-25	0.309736	55449.6	2.74093e-35	lecithin cholesterol acyltransferase
1367888_at	Rn.19780	Pcdh21	93662	Q91XU7	2.36234	2.3204	2.34998	2.3939	0.00176954	123.756	144.722	76.9913	0.0667343	3.67537e-26	2.49689e-27	1.41915e-22	0.999956	19844.9	1.99045e-31	MT-protocadherin
1367889_at	Rn.11018	Camk1	171503	Q63450	6.53998	6.50196	6.86134	5.89745	0.340174	33.2109	40.4683	18.165	1.22863	4.46911e-17	1.54561e-18	1.12292e-12	0.999956	1396.53	1.82425e-21	calcium/calmodulin-dependent protein kinase I
1367890_at	Rn.1438	Casp2	64314	P55215	4.77277	4.77468	4.81727	4.70294	0.0243791	105.936	123.416	62.9219	0.382475	2.85535e-25	2.0417e-26	2.06582e-21	0.999956	14017.4	4.0282e-30	caspase 2
1367891_a_at	Rn.1438	Casp2	64314	P55215	2.43229	2.38486	2.42383	2.45755	0.00691314	109.842	128.908	68.2561	0.225147	1.73391e-25	1.11532e-26	6.69779e-22	0.999956	15689.4	1.51964e-30	caspase 2
1367892_at	Rn.88597	Pdk2	81530	Q64536 /// Q9JID3	10.9458	11.121	11.015	10.6379	0.150981	86.9251	99.4157	50.1404	0.834462	5.56928e-24	5.36379e-25	6.7501e-20	0.999956	9150.73	1.61125e-28	pyruvate dehydrogenase kinase, isoenzyme 2
1367893_a_at	Rn.26586	Clcc1	170927	Q9WU61	3.44268	3.39214	3.41288	3.83333	-0.335586	35.5946	41.3524	24.2561	-2.49	1.39572e-17	1.0742e-18	9.81541e-15	0.53035	1633	4.73226e-22	chloride channel CLIC-like 1
1367894_at	Rn.772	Insig1	64194	Q08755	10.9536	10.4485	11.055	10.9862	0.118422	40.1124	49.0064	25.4335	0.32147	1.88868e-18	6.21966e-20	4.49979e-15	0.999956	2211.59	3.45219e-23	insulin induced gene 1
1367895_at	Rn.11854	Hnrpk	117282	P61980 /// Q5D059	11.1597	11.1989	11.0858	11.3094	-0.0954703	176.951	202.263	107.758	-1.06667	3.22293e-28	3.06785e-29	1.72392e-24	0.999956	38866.9	5.93147e-34	heterogeneous nuclear ribonucleoprotein K
1367896_at	Rn.1647	Ca3	54232	P14141	13.9859	14.0193	13.605	14.1259	0.224189	88.7327	99.4323	53.9149	1.00336	4.0246e-24	5.35022e-25	2.13272e-20	0.999956	9798.13	8.92049e-29	carbonic anhydrase 3
1367897_at	Rn.33319	Acadvl	25363	P45953 /// Q5M9H2	10.0087	9.89899	10.1245	10.0476	-0.0998128	163.502	193.096	100.076	-1.16575	9.30425e-28	5.62264e-29	4.60123e-24	0.999956	34163.5	1.81072e-33	acyl-Coenzyme A dehydrogenase, very long chain
1367898_at	Rn.827	Bnip3l	140923	Q4G086 /// Q66HQ4 /// Q8VBW4	9.40928	9.39663	9.50015	9.31689	0.00785198	129.902	151.651	77.6694	0.0767556	1.93441e-26	1.35823e-27	1.26928e-22	0.999956	21150.9	1.14677e-31	BCL2/adenovirus E1B 19 kDa-interacting protein 3-like
1367899_at	Rn.2609	F2r	25439	P26824 /// Q5U324	3.02499	3.16362	2.97976	3.0243	-0.0234065	24.866	27.0441	14.3344	-0.13009	5.74387e-15	1.38329e-15	5.115e-11	0.999956	707.02	6.40873e-19	coagulation factor II (thrombin) receptor
1367900_at	Rn.3661	Gyg1	81675	O08730	3.44777	3.38965	3.35644	3.59452	-0.0263612	41.2986	47.2204	26.4092	-0.227107	1.15792e-18	1.15877e-19	2.41783e-15	0.999956	2206.71	3.51871e-23	glycogenin 1
1367901_at	Rn.3692	Gusb	24434	P06760 /// Q7TPJ3	7.39482	7.52424	7.30631	7.37222	0.0463973	82.38	92.3691	48.6733	0.3592	1.3072e-23	1.73489e-24	1.08542e-19	0.999956	8194.61	4.18483e-28	glucuronidase, beta
1367902_at	Rn.892	Gng11	64199	P61954	4.08912	4.45822	3.94084	4.05484	-0.00198244	46.6334	47.5986	25.5766	-0.0146629	1.52084e-19	1.01458e-19	4.10358e-15	0.999956	2291.7	2.53898e-23	guanine nucleotide binding protein (G protein), gamma 11
1367903_at	Rn.10241	Hmox2	79239	P23711	8.31005	8.3397	8.17601	8.50659	-0.0773356	119.934	135.77	73.7702	-0.786423	5.56268e-26	5.71019e-27	2.49359e-22	0.999956	17854.4	4.9668e-31	heme oxygenase (decycling) 2
1367904_at	Rn.66430	Resp18	50561	P47940	4.38729	4.12864	4.60998	4.19986	0.094061	23.1004	29.784	14.1704	0.372142	1.96848e-14	2.72104e-16	6.14069e-11	0.999956	754.314	3.67291e-19	regulated endocrine-specific protein 18
1367905_at	Rn.44	Enpp3	54410	P97675 /// Q9QYV2	9.02455	8.69267	9.10658	9.10439	0.00405702	58.2666	70.4841	36.8003	0.0192291	3.7461e-21	1.45273e-22	1.02594e-17	0.999956	4575.52	6.45728e-26	ectonucleotide pyrophosphatase/phosphodiesterase 3
1367906_at	Rn.9816	Acp2	24162	P20611 /// Q642D2	8.80341	8.79218	8.75829	8.93802	-0.0838546	59.3403	68.2562	36.3771	-0.400189	2.77268e-21	2.46689e-22	1.24079e-17	0.999956	4412.95	8.82811e-26	acid phosphatase 2, lysosomal
1367907_a_at	Rn.3440	Cltb	116561	P08082	8.07229	8.18115	7.98601	8.34083	-0.23668	70.2662	79.2011	43.1991	-1.4374	1.72141e-22	2.12602e-23	7.4791e-19	0.999956	6009.45	6.11589e-27	clathrin, light polypeptide (Lcb)
1367908_at	Rn.98456	Gcsh	171133	Q5I0P2 /// Q9QYU8	11.3085	11.2602	11.3168	11.4108	-0.086537	199.305	231.294	121.793	-1.08307	6.45301e-29	4.92562e-30	3.36047e-25	0.999956	50080	6.61676e-35	glycine cleavage system protein H (aminomethyl carrier)
1367909_at	Rn.177518	Dcxr	171408	Q920P0	11.4915	11.3645	11.4799	11.9342	-0.367644	119.516	139.408	75.6843	-2.73395	5.80487e-26	4.08728e-27	1.77487e-22	0.415111	18259.1	4.09144e-31	dicarbonyl L-xylulose reductase
1367910_at	Rn.9774	Smad4	50554	O70437	4.8295	4.7028	4.98529	4.89404	-0.156978	36.6421	44.8522	22.9946	-0.864862	8.59038e-18	2.74515e-19	2.35991e-14	0.999956	1770.92	2.35078e-22	MAD homolog 4 (Drosophila)
1367911_at	Rn.95104	Idh3a	114096	Q99NA5	4.33491	4.00569	4.25025	4.21393	0.370236	20.2097	24.7609	12.8204	1.32083	1.81862e-13	6.08767e-15	2.98381e-10	0.999956	599.56	2.64143e-18	isocitrate dehydrogenase 3 (NAD+) alpha
1367912_at	Rn.40942	Ltbp1	59107	Q00918	3.67743	3.67396	3.6424	3.66929	0.0449063	63.7317	72.9589	38.3828	0.550824	8.53573e-22	8.22262e-23	5.14665e-18	0.999956	5087.03	2.58331e-26	latent transforming growth factor beta binding protein 1
1367913_at	Rn.105938	Cygb	170520	Q921A4	4.01617	3.99838	4.01148	4.03121	-0.00145592	297.876	345.084	181.101	-0.0766962	3.11705e-31	2.54489e-32	1.80452e-27	0.999956	111902	6.29846e-38	cytoglobin
1367914_at	Rn.6782	Emp3	81505	Q9QYW5	2.5879	2.56707	2.58589	2.58751	0.0128066	185.723	216.027	112.887	0.655162	1.71455e-28	1.28089e-29	9.57888e-25	0.999956	43819.8	2.10107e-34	epithelial membrane protein 3
1367915_at	Rn.252	Dgat1	84497	Q8BHI5 /// Q91YB5 /// Q9ERM3	7.58236	7.37026	7.85435	7.58483	-0.168418	99.2596	122.143	61.5984	-1.60385	7.25831e-25	2.36024e-26	2.80292e-21	0.999956	13042.1	7.51664e-30	diacylglycerol O-acyltransferase 1
1367916_at	Rn.12324	Plcd1	24655	A6Y857 /// P10688	2.4678	2.43625	2.46268	2.4954	-0.00670749	155.283	181.251	95.9125	-0.302306	1.7988e-27	1.28984e-28	8.04967e-24	0.999956	30928.3	4.28235e-33	phospholipase C, delta 1
1367917_at	Rn.91355	Cyp2d2	25053	P10634	13.4637	13.5331	13.3535	13.667	-0.127749	262.019	298.54	159.568	-1.74895	1.60277e-30	1.54019e-31	8.85835e-27	0.969322	84943.4	6.84072e-37	cytochrome P450, family 2, subfamily d, polypeptide 2
1367918_at	Rn.5468	Fez1	81730	P97577	2.73182	2.69247	2.72154	2.76464	-0.00285444	135.806	158.508	84.089	-0.101806	1.07189e-26	7.55435e-28	4.47248e-23	0.999956	23734.5	4.23104e-32	fasciculation and elongation protein zeta 1 (zygin I)
1367919_at	Rn.3189	Pom210	58958	P11654	2.12087	2.22447	2.08653	2.09217	0.0112441	45.1572	48.9096	25.6113	0.161403	2.60278e-19	6.43012e-20	4.01347e-15	0.999956	2318.48	2.29663e-23	nuclear pore membrane glycoprotein 210
1367920_at	Rn.2491	Edg5	29415	P47752 /// Q9ESK0	1.85053	1.82945	1.84592	1.86229	0.00337708	131.034	152.667	80.4347	0.171036	1.73367e-26	1.24761e-27	8.05827e-23	0.999956	21960.6	8.28552e-32	endothelial differentiation, sphingolipid G-protein-coupled receptor, 5
1367921_at	Rn.6446	Ilkap	64538	Q9Z1Z6	7.02857	7.13411	6.72756	7.3246	-0.0477819	71.0611	77.3783	43.9956	-0.336543	1.43298e-22	3.11956e-23	5.56401e-19	0.999956	6130.84	5.14469e-27	integrin-linked kinase-associated serine/threonine phosphatase 2C
1367922_at	Rn.144585	Adam17	57027	Q9Z1K9	5.05234	4.99658	5.03893	5.02277	0.07085	61.5775	71.7063	37.3273	0.617411	1.50684e-21	1.09531e-22	8.12223e-18	0.999956	4846.41	3.92743e-26	a disintegrin and metalloproteinase domain 17 (tumor necrosis factor, alpha, converting enzyme)
1367923_at	Rn.17672	Acsbg1	171410	Q924N5	2.43904	2.40494	2.4277	2.46477	0.00267505	122.109	142.333	75.466	0.0960413	4.37522e-26	3.11432e-27	1.84184e-22	0.999956	19171.9	2.68277e-31	acyl-CoA synthetase bubblegum family member 1
1367924_at	Rn.154425	Pacs1	171444	O88588	2.75416	2.70499	2.77987	2.77481	-0.0217598	81.7922	97.06	50.5956	-0.465249	1.46162e-23	7.84381e-25	5.85683e-20	0.999956	8670.1	2.56933e-28	phosphofurin acidic cluster sorting protein 1
1367925_at	Rn.10028	Mvp	64681	Q62667	5.84096	6.17795	5.67046	6.31321	-0.470257	35.8212	37.965	22.0739	-1.92804	1.25504e-17	4.53691e-18	4.62121e-14	0.846286	1435.99	1.43464e-21	major vault protein
1367926_at	Rn.29754	Phb	25344	P67779	6.76006	6.79414	6.62218	6.91729	-0.0363817	62.5399	70.3871	38.3966	-0.236805	1.16564e-21	1.48631e-22	5.11716e-18	0.999956	4840.88	3.96639e-26	prohibitin
1367927_at	Rn.29754	Phb	25344	P67779	9.8157	9.72979	9.87855	9.82646	-0.0306582	169.88	199.16	103.459	-0.378505	5.49395e-28	3.71752e-29	2.99701e-24	0.999956	36714.9	9.70949e-34	prohibitin
1367928_at	Rn.202949	Myh7	29557	P02564 /// Q9R0H4	2.87247	2.84516	2.85796	2.95549	-0.054851	65.3527	75.8023	40.9374	-0.890894	5.64679e-22	4.37873e-23	1.79574e-18	0.999956	5442.15	1.44146e-26	myosin, heavy polypeptide 7, cardiac muscle, beta
1367929_at	Rn.1231	Cd59	25407	P27274	9.51804	9.29791	9.47811	9.61527	0.0527778	66.0434	77.7383	41.185	0.265082	4.75183e-22	2.89116e-23	1.62764e-18	0.999956	5714.4	9.45161e-27	CD59 antigen
1367930_at	Rn.10928	Gap43	29423	P07936	2.01614	1.98524	2.00713	2.03272	0.00786677	124.53	145.38	76.8904	0.348933	3.37353e-26	2.35619e-27	1.44565e-22	0.999956	19994.4	1.86535e-31	growth associated protein 43
1367931_a_at	Rn.64440	Ptbp1	29497	Q00438 /// Q6P736	9.44164	9.80092	9.42325	9.27747	0.00293145	44.8933	49.8407	25.6258	0.00949472	2.8723e-19	4.68474e-20	3.97551e-15	0.999956	2338.84	2.12955e-23	polypyrimidine tract binding protein 1
1367932_at	Rn.5106	Hmgcs1	29637	P17425	12.6221	12.3808	12.8527	13.2491	-0.737071	82.6528	99.077	53.3372	-3.47939	1.2403e-23	5.66798e-25	2.5305e-20	0.182301	8879.9	2.08935e-28	3-hydroxy-3-methylglutaryl-Coenzyme A synthase 1
1367933_at	Rn.56270	Amd1	81640	P17708	6.86674	7.00188	6.89053	7.46832	-0.69294	27.5788	31.3388	17.7385	-1.92993	1.01245e-15	1.15404e-16	1.65357e-12	0.846286	915.438	6.94407e-20	S-adenosylmethionine decarboxylase 1
1367934_at	Rn.6172	Rpl39	25347	P62893	5.18038	5.1816	5.1633	5.22988	-0.0330269	221.899	255.322	135.057	-1.0001	1.46432e-29	1.26829e-30	8.20472e-26	0.999956	61520.5	1.1155e-35	ribosomal protein L39
1367935_at	Rn.54978	Smu1	117541	Q99M63	6.84737	6.77591	6.84595	6.57958	0.304944	92.9318	108.418	54.4163	2.95735	1.96749e-24	1.37398e-25	1.84486e-20	0.327227	11026.8	3.21071e-29	smu-1 suppressor of mec-8 and unc-52 homolog (C. elegans)
1367936_at	Rn.4190	Stk10	29398	Q62830	4.43438	4.51483	4.44998	4.27707	0.101481	70.5042	80.242	40.2768	1.12058	1.6286e-22	1.71645e-23	2.33751e-18	0.999956	5995.06	6.24395e-27	serine/threonine kinase 10
1367937_at	Rn.19959	Miox	252899	Q9QXN4	7.67776	7.73386	7.56483	7.74869	0.0139547	43.6809	49.336	26.3911	0.0557315	4.53716e-19	5.55448e-20	2.44535e-15	0.999956	2350.74	2.03828e-23	myo-inositol oxygenase
1367938_at	Rn.3967	Ugdh	83472	O70199	10.4647	10.5248	10.2768	10.3086	0.313886	98.2164	110.739	58.0104	2.07123	8.47633e-25	9.94217e-26	6.86136e-21	0.76108	11923.3	1.633e-29	UDP-glucose dehydrogenase
1367939_at	Rn.902	Rbp1	25056	P02696	10.4361	10.6288	9.64775	11.2039	-0.075848	42.4327	44.4745	26.9722	-0.214114	7.35994e-19	3.1644e-19	1.70624e-15	0.999956	2174.34	3.99765e-23	retinol binding protein 1, cellular
1367940_at	Rn.12959	Cmkor1	84348	O89039 /// Q9JLZ0	3.40601	3.6712	3.26978	3.41852	-0.00887923	54.6251	56.1786	30.673	-0.0934209	1.0916e-20	6.3062e-21	2.04687e-16	0.999956	3215.88	1.3602e-24	chemokine orphan receptor 1
1367941_at	Rn.18266	Tfam	83474	Q91ZW1 /// Q9ES32 /// Q9JI45	7.00826	7.16126	6.79399	7.64326	-0.497224	53.6546	58.7776	34.5327	-2.63424	1.46756e-20	2.96184e-21	2.91314e-17	0.457022	3449.42	7.42183e-25	transcription factor A, mitochondrial
1367942_at	Rn.171928	Acp5	25732	P29288	5.95721	6.08155	5.81701	6.02668	0.00854524	29.2221	32.275	17.4626	0.029034	3.83216e-16	7.0189e-17	2.13342e-12	0.999956	1024.46	2.63526e-20	acid phosphatase 5, tartrate resistant
1367943_at	Rn.8395	Nfkbib	81525	Q5U342 /// Q9JIA3	6.5664	6.54471	6.40539	6.82484	-0.0865859	43.5296	49.1937	27.3729	-0.407218	4.80469e-19	5.83401e-20	1.33794e-15	0.999956	2384.92	1.79934e-23	nuclear factor of kappa light chain gene enhancer in B-cells inhibitor, beta
1367944_at	Rn.11224	Chst10	140568	O54702	2.95046	2.92569	2.93805	2.97295	0.00231327	160.757	186.41	98.5062	0.0898781	1.16497e-27	9.02789e-29	5.69187e-24	0.999956	32854.1	2.53923e-33	carbohydrate sulfotransferase 10
1367945_at	Rn.11992	Atox1	84355	Q9WUC4	11.4091	11.1016	11.5067	11.5139	-0.0485695	125.964	150.758	78.7798	-0.389679	2.90472e-26	1.4695e-27	1.06318e-22	0.999956	20951.4	1.24476e-31	ATX1 (antioxidant protein 1) homolog 1 (yeast)
1367946_at	Rn.11170	Pdlim1	54133	P52944	9.12902	9.79106	8.50694	10.1701	-0.749986	54.3927	54.57	34.0697	-2.94611	1.17073e-20	1.02444e-20	3.6346e-17	0.327995	3224.61	1.32871e-24	PDZ and LIM domain 1 (elfin)
1367947_at	Rn.11089	Prkag1	25520	P80385	6.62094	6.78862	6.35893	6.92623	-0.127132	50.1858	54.2817	30.8767	-0.664567	4.46559e-20	1.12038e-20	1.83414e-16	0.999956	2996.58	2.50402e-24	protein kinase, AMP-activated, gamma 1 non-catalytic subunit
1367948_a_at	Rn.88869	Kdr	25589	O08775 /// Q5PQU0	9.869	10.187	9.94113	9.73508	-0.0972001	177.442	199.947	102.255	-1.19719	3.08743e-28	3.54468e-29	3.5172e-24	0.999956	36951.8	9.18395e-34	kinase insert domain protein receptor
1367949_at	Rn.10015	Penk1	29237	P04094 /// Q53X05	1.99418	1.96898	1.99493	2.01813	-0.0121012	118.225	138.313	73.0719	-0.513782	6.67509e-26	4.51077e-27	2.79977e-22	0.999956	17922.3	4.80651e-31	proenkephalin 1
1367950_at	Rn.8844	Slc22a5	29726	O70594	2.73292	2.53759	3.05662	2.71344	-0.206572	13.4886	18.761	8.69757	-0.776426	1.30358e-10	6.18157e-13	1.00962e-07	0.999956	265.34	2.80667e-15	solute carrier family 22 (organic cation transporter), member 5
1367951_at	Rn.9738	Pgam2	24959	P16290	2.60533	2.53089	2.5773	2.66669	0.00388507	60.0647	70.6284	38.1638	0.0651973	2.26969e-21	1.40474e-22	5.65741e-18	0.999956	4780.46	4.42126e-26	phosphoglycerate mutase 2
1367952_at	Rn.26430	Lrp2	29216	P98158	3.4014	3.42601	3.33038	3.31227	0.147825	27.6995	31.0918	16.1489	0.845115	9.40931e-16	1.31886e-16	7.56635e-12	0.999956	945.672	5.24956e-20	low density lipoprotein receptor-related protein 2
1367953_at	Rn.8883	Tyro3	25232	P55146	2.20454	2.17329	2.19797	2.22032	0.00642297	113.359	132.383	69.8375	0.236898	1.14435e-25	7.91518e-27	4.95295e-22	0.999956	16529.4	9.67815e-31	TYRO3 protein tyrosine kinase 3
1367954_at	Rn.88489	Gfra1	25454	O35748 /// Q62997	5.66855	5.8137	5.45183	5.54279	0.269918	50.0155	54.1581	28.755	1.64199	4.72554e-20	1.16399e-20	5.92714e-16	0.999956	2975.12	2.66446e-24	glial cell line derived neurotrophic factor family receptor alpha 1
1367955_at	Rn.7181	Rab4b	50866	P51146	2.37396	2.33585	2.3941	2.36887	0.00400325	118.759	140.55	72.6266	0.143919	6.28204e-26	3.68016e-27	3.02213e-22	0.999956	18210.8	4.18629e-31	RAB4B, member RAS oncogene family
1367956_at	Rn.5653	Ncdn	89791	O35095 /// Q5PQW2	1.75151	1.71249	1.81683	1.69915	0.00655713	30.8218	37.7584	18.4415	0.0834503	1.56627e-16	4.97315e-18	8.77292e-13	0.999956	1242.87	4.98415e-21	neurochondrin
1367957_at	Rn.53900	Rgs3	54293	P49797	8.00254	7.4368	8.25858	7.52779	0.501596	26.377	33.8232	16.1006	1.258	2.13817e-15	3.18546e-17	7.94023e-12	0.999956	1008.78	3.00981e-20	regulator of G-protein signalling 3
1367958_at	Rn.43675	Abi1	79249	A2VD09 /// Q9QZM5	5.78477	7.17582	5.77462	4.84779	0.251614	26.7722	24.8774	10.9066	0.663791	1.66609e-15	5.62554e-15	3.61046e-09	0.999956	591.568	2.96393e-18	abl-interactor 1
1367959_a_at	Rn.4958	Scn1b	29686	Q00954 /// Q6LE66 /// Q9QXU3	2.7711	2.82754	2.73811	2.7802	-0.00433368	70.7112	79.0678	41.9265	-0.0766339	1.55251e-22	2.18341e-23	1.21687e-18	0.999956	6003.79	6.16586e-27	sodium channel, voltage-gated, type I, beta
1367960_at	Rn.9258	Arl4a	29308	P61214	5.85432	6.03849	5.75689	5.59227	0.267386	34.8595	38.3752	19.4677	1.09148	1.98018e-17	3.78609e-18	3.62243e-13	0.999956	1428.43	1.50141e-21	ADP-ribosylation factor-like 4A
1367961_at	Rn.11331	Ngfg	24594	P00758	2.6795	2.62469	2.65652	2.70647	0.0234254	93.048	108.746	57.8583	0.587221	1.93002e-24	1.31345e-25	7.14295e-21	0.999956	11281.3	2.63575e-29	nerve growth factor, gamma
1367962_at	Rn.17592	Actn3	171009	Q8K551 /// Q8R4I6	2.2251	2.20153	2.18666	2.27556	-0.000240721	66.318	76.0602	41.336	-0.0051275	4.4373e-22	4.13999e-23	1.5344e-18	0.999956	5616.97	1.09667e-26	actinin alpha 3
1367963_at	Rn.9444	Gbl	64226	Q4QRA0 /// Q9Z2K5	4.72373	4.64702	4.77635	4.70267	0.00680251	129.401	153.579	78.9666	0.133943	2.04569e-26	1.15092e-27	1.02722e-22	0.999956	21629.6	9.44912e-32	G protein beta subunit-like
1367964_at	Rn.9924	Tnni2	29389	P27768	2.59831	2.6076	2.61405	2.5825	-0.00456699	41.1201	47.5987	24.5576	-0.0509246	1.24494e-18	1.01458e-19	8.01514e-15	0.999956	2098.59	5.4296e-23	troponin I type 2 (skeletal, fast)
1367965_at	Rn.5025	Slc9a1	24782	P26431 /// Q8R4H8	4.85236	4.73671	4.97464	4.87938	-0.0914673	35.6135	43.1885	22.1226	-0.486282	1.38355e-17	5.17672e-19	4.45552e-14	0.999956	1664.31	4.01703e-22	solute carrier family 9, member 1
1367966_at	Rn.10902	Dpp3 /// LOC678760		O55096	8.42854	8.55395	8.20292	9.02471	-0.433244	68.0508	75.3537	43.2946	-2.43716	2.90558e-22	4.8266e-23	7.21856e-19	0.553631	5623.14	1.08631e-26	dipeptidylpeptidase 3 /// similar to Dipeptidyl-peptidase 3 (Dipeptidyl-peptidase III) (DPP III) (Dipeptidyl aminopeptidase III) (Dipeptidyl arylamidase III)
1367967_at	Rn.13741	Lepre1	114200	Q9R1J8	6.57725	6.53074	6.66147	6.56137	-0.04509	100.471	118.336	60.8702	-0.490503	6.07589e-25	3.7041e-26	3.33088e-21	0.999956	12799.1	8.84474e-30	leprecan 1
1367968_at	Rn.9752	LOC171161	171161	Q63015	2.69146	2.64412	2.67009	2.72567	0.0108254	87.4072	101.92	54.3342	0.253043	5.09975e-24	3.61467e-25	1.89031e-20	0.999956	9896.43	8.18263e-29	common salivary protein 1
1367969_at	Rn.42	Prdx6	94167	O35244	10.7933	10.8223	11.0104	10.3713	0.190307	76.1857	89.5011	44.0273	0.94732	4.58788e-23	2.89408e-24	5.50149e-19	0.999956	7217.98	1.25401e-27	peroxiredoxin 6
1367970_at	Rn.203100	Pfn2	81531	Q9EPC6	2.59992	2.55975	2.59627	2.6169	0.00675529	98.2666	115.087	60.5802	0.183374	8.41024e-25	5.58624e-26	3.5711e-21	0.999956	12453.2	1.12107e-29	profilin 2
1367971_at	Rn.167750	Ptp4a2	85237	Q6P9X4	8.70075	9.15698	8.73105	8.77657	-0.334243	80.0609	88.1464	46.2729	-2.06641	2.06286e-23	3.69402e-24	2.45401e-19	0.762864	7240.53	1.22063e-27	protein tyrosine phosphatase 4a2
1367972_at	Rn.32934	Cand1	117152	P97536	8.93917	8.94411	8.83656	9.01036	0.0289444	109.54	124.964	66.5441	0.250659	1.7966e-25	1.719e-26	9.44906e-22	0.999956	14982.9	2.26393e-30	cullin associated and neddylation disassociated 1
1367973_at	Rn.4772	Ccl2	24770	P14844	2.98857	2.94325	2.98278	3.00527	0.0117644	111.802	130.832	68.8401	0.315993	1.3742e-25	9.22823e-27	5.96288e-22	0.999956	16110.8	1.20828e-30	chemokine (C-C motif) ligand 2
1367974_at	Rn.6589	Anxa3	25291	P14669 /// Q6TXF2	6.81461	7.65414	6.37475	7.33559	-0.500868	61.8384	59.4694	35.738	-2.86134	1.40438e-21	2.43786e-21	1.65872e-17	0.358721	3807.07	3.16409e-25	annexin A3
1367975_at	Rn.6589	Anxa3	25291	P14669 /// Q6TXF2	3.54465	3.76438	3.39663	3.58249	0.000315091	24.7222	25.7579	14.1877	0.00146323	6.32905e-15	3.138e-15	6.02357e-11	0.999956	678.235	9.16032e-19	annexin A3
1367976_at	Rn.28991	Tpp2	81815	Q64560	7.32391	7.20159	7.32856	7.1988	0.181632	56.7589	66.6951	34.2137	1.01224	5.78078e-21	3.61292e-22	3.39208e-17	0.999956	4165.5	1.45378e-25	tripeptidyl peptidase II
1367977_at	Rn.1827	Snca	29219	P37377 /// Q3LVE5	2.2402	2.19966	2.23301	2.26055	0.00712109	102.439	120.08	63.4831	0.2345	4.59835e-25	3.00167e-26	1.81969e-21	0.999956	13606.7	5.20987e-30	synuclein, alpha
1367978_at	Rn.10731	Adcy2	81636	P26769	2.90786	2.86828	2.88849	2.90659	0.0404418	83.7571	97.3961	51.1821	0.835057	1.0045e-23	7.43279e-25	4.8705e-20	0.999956	9013.76	1.83573e-28	adenylate cyclase 2
1367979_s_at	Rn.107152	Cyp51	25427	Q64654	11.8558	11.7569	11.7988	12.8134	-0.851149	83.0414	96.2296	54.5757	-4.25102	1.1509e-23	8.99442e-25	1.76481e-20	0.0656911	8770.3	2.32627e-28	cytochrome P450, subfamily 51
1367980_at	Rn.5876	Rabep1	54190	O35550	6.33694	6.32344	6.40465	6.26626	0.00971872	32.8163	38.3797	19.61	0.035664	5.46349e-17	3.77902e-18	3.21638e-13	0.999956	1351.95	2.41327e-21	rabaptin, RAB GTPase binding effector protein 1
1367981_at	Rn.5876	Rabep1	54190	O35550	4.22566	4.36759	4.27912	4.07821	0.0230224	33.8026	38.2412	19.0332	0.125992	3.31915e-17	4.01507e-18	5.2382e-13	0.999956	1337.57	2.64638e-21	rabaptin, RAB GTPase binding effector protein 1
1367982_at	Rn.97126	Alas1	65155	P13195 /// Q2XTB1	10.6391	9.99287	10.717	10.4117	0.47254	61.197	75.7851	38.4498	2.04628	1.66887e-21	4.39505e-23	5.00108e-18	0.775207	5312.44	1.77575e-26	aminolevulinic acid synthase 1
1367983_at	Rn.16664	Fen1	84490	Q5XIP6 /// Q9JHW7	2.48165	2.4366	2.48469	2.49044	0.0107013	115.783	136.333	71.3623	0.359568	8.69181e-26	5.43213e-27	3.76064e-22	0.999956	17384	6.25751e-31	flap structure-specific endonuclease 1
1367984_at	Rn.93	LOC56081	56081	Q63624	5.19193	5.70277	5.37808	4.77128	-0.0209342	19.0978	20.7967	9.63532	-0.0495722	4.63748e-13	1.12124e-13	2.29919e-08	0.999956	379.354	1.33303e-16	CTD-binding SR-like rA1
1367985_at	Rn.32517	Alas2	25748	Q63147 /// Q642C1	5.09652	4.48049	5.38796	4.84858	0.26452	17.234	23.9306	11.2462	0.719454	2.50457e-12	1.07773e-14	2.26507e-09	0.999956	482.394	1.70524e-17	aminolevulinic acid synthase 2
1367986_at	Rn.6332	Ptgfrn	29602	Q62786	3.03879	3.13722	2.99811	3.10262	-0.0723735	46.8534	51.7027	27.942	-0.764294	1.40619e-19	2.53528e-20	9.51687e-16	0.999956	2575.41	9.26593e-24	prostaglandin F2 receptor negative regulator
1367987_at	Rn.10979	Rnpep	81761	O09175 /// Q6P7D2	7.75648	7.78809	7.72191	7.84335	-0.068118	129.172	147.888	78.4464	-0.798886	2.09907e-26	1.89076e-27	1.1211e-22	0.999956	20688.2	1.38866e-31	arginyl aminopeptidase (aminopeptidase B)
1367988_at	Rn.2184	Cyp2c23	83790	P24470 /// Q68G40	13.0862	13.1746	13.1243	13.5361	-0.532307	165.535	190.414	102.56	-4.72932	7.81382e-28	6.80428e-29	3.3683e-24	0.0340784	33800.3	1.98614e-33	cytochrome P450, family 2, subfamily c, polypeptide 23
1367989_at	Rn.1314	Slc2a4	25139	P19357	2.37212	2.3421	2.3608	2.39091	0.00754647	107.029	124.573	65.8861	0.243852	2.47547e-25	1.79571e-26	1.08251e-21	0.999956	14689.5	2.68632e-30	solute carrier family 2 (facilitated glucose transporter), member 4
1367990_at	Rn.19693	Crybb3	64349	P02524	2.9993	2.977	2.99807	3.0145	-0.00282914	157.542	183.202	96.1986	-0.105866	1.51871e-27	1.13334e-28	7.7546e-24	0.999956	31491.6	3.66318e-33	crystallin, beta B3
1367991_at	Rn.22161	Gcs1	78947	O88941	8.67264	8.69108	8.689	8.87442	-0.227358	96.3963	111.282	59.3554	-1.78313	1.12116e-24	9.23109e-26	4.83197e-21	0.947491	11566.9	2.1231e-29	glucosidase 1
1367992_at	Rn.6173	Sgne1	25719	P27682	2.83316	2.75068	2.83125	3.1387	-0.262405	26.8533	31.9157	18.4773	-1.81139	1.58363e-15	8.48073e-17	8.50079e-13	0.92668	957.279	4.72612e-20	secretory granule neuroendocrine protein 1
1367993_at	Rn.22069	Rsn	65201	Q4V8P6 /// Q5G6W1 /// Q9JK25	5.96753	5.99253	6.02938	6.04266	-0.149471	75.3118	87.4973	45.7946	-1.3283	5.54171e-23	4.17268e-24	2.90458e-19	0.999956	7031.65	1.57227e-27	restin (Reed-Steinberg cell-expressed intermediate filament-associated protein)
1367994_at	Rn.158382	Dpyd	81656	O89000	10.1943	9.65269	10.505	10.0109	0.143549	104.141	130.87	65.13	1.09512	3.63139e-25	9.19646e-27	1.27076e-21	0.999956	15133.6	2.07615e-30	dihydropyrimidine dehydrogenase
1367995_at	Rn.3001	Cat	24248	P04762	14.293	14.4092	14.2522	14.2122	0.0635908	181.353	207.127	107.865	0.565933	2.35894e-28	2.19491e-29	1.70327e-24	0.999956	40451.8	4.19729e-34	catalase
1367996_a_at	Rn.10776	Lphn1	65096	O88917	3.89391	3.98416	3.76637	3.86842	0.107902	23.8638	26.0493	13.9724	0.457002	1.14401e-14	2.59832e-15	7.67832e-11	0.999956	680.309	8.92304e-19	latrophilin 1
1367997_at	Rn.37542	Clpb	65041	Q6IRH7 /// Q9WTT2	5.53585	5.57702	5.67389	5.31073	0.0664919	66.1168	77.6712	37.9662	0.557395	4.66771e-22	2.93254e-23	6.15804e-18	0.999956	5385.61	1.57769e-26	ClpB caseinolytic peptidase B homolog (E. coli)
1367998_at	Rn.144851	RGD1563818_predicted /// Slpi		Q9R0Z8 /// Q9WUQ4	7.90754	9.39377	7.40669	7.74868	-0.0834178	78.3485	71.332	38.9719	-0.491965	2.92788e-23	1.19433e-22	4.014e-18	0.999956	5485.84	1.34518e-26	secretory leukocyte peptidase inhibitor /// similar to secretory leukocyte protease inhibitor (predicted)
1367999_at	Rn.101781	Aldh2	29539	P11884	12.5706	12.8409	12.4635	12.7604	-0.21785	157.815	176.873	94.5689	-1.89319	1.48252e-27	1.74584e-28	9.54002e-24	0.869306	29839.4	5.83929e-33	aldehyde dehydrogenase 2
1368000_at	Rn.11378	C3	24232	P01026 /// Q9ET19	15.6136	15.6216	15.6078	15.7405	-0.125031	494.017	569.939	300.171	-2.79589	5.33851e-34	4.49733e-35	2.9633e-30	0.390835	304757	1.08157e-41	complement component 3
1368001_at	Rn.11313	Apeg1	25381	Q63638	3.26709	3.19662	3.24628	3.2886	0.0345372	80.1691	94.0096	49.7349	0.612475	2.01916e-23	1.30638e-24	7.68588e-20	0.999956	8393.54	3.40085e-28	aortic preferentially expressed gene 1
1368002_at	Rn.3174	Msh2	81709	P54275	3.5626	3.57057	3.53102	3.60031	-0.0101127	151.027	172.46	91.8316	-0.30246	2.58132e-27	2.4429e-28	1.39217e-23	0.999956	28385.3	8.99657e-33	mutS homolog 2 (E. coli)
1368003_at	Rn.10514	Aldh1a2	116676	Q63639	3.49821	3.48452	3.48053	3.48588	0.0368478	101.082	116.586	60.9786	0.755837	5.56607e-25	4.61374e-26	3.2424e-21	0.999956	12872.9	8.41579e-30	aldehyde dehydrogenase family 1, subfamily A2
1368004_at	Rn.1608	Mrpl23	64360	Q63750	8.43263	8.57261	8.28269	8.91149	-0.398918	108.969	121.572	68.3087	-3.58559	1.92666e-25	2.52074e-26	6.62832e-22	0.163307	14367.4	3.2542e-30	mitochondrial ribosomal protein L23
1368005_at	Rn.11242	Itpr3	25679	Q63269	2.2638	2.22364	2.26291	2.27007	0.0147027	122.578	144.04	75.4607	0.5731	4.15869e-26	2.66284e-27	1.84267e-22	0.999956	19468.1	2.34956e-31	inositol 1,4,5-triphosphate receptor 3
1368006_at	Rn.24799	Laptm5	89783	Q6P9Z7 /// Q9JJ55	4.67277	5.1024	4.76263	4.43248	-0.0643951	43.4878	46.8716	22.781	-0.388088	4.88161e-19	1.31149e-19	2.75235e-14	0.999956	1988.28	8.65398e-23	lysosomal-associated protein transmembrane 5
1368007_at	Rn.198520	Dmbt1 /// LOC691969		Q8CIZ5	4.66244	4.35393	4.52677	4.54554	0.406824	12.1486	14.5849	7.6483	0.802669	6.74895e-10	3.73812e-11	6.01715e-07	0.999956	212.126	1.87387e-14	deleted in malignant brain tumors 1 /// similar to deleted in malignant brain tumors 1 isoform a precursor
1368008_at	Rn.144589	Prom1	60357	A0JN22 /// Q09LS9 /// Q09LT0 /// Q7TSL4 /// Q91XN5 /// Q9JI49	2.3572	2.29197	2.33923	2.45473	-0.0469382	75.5706	89.0607	48.807	-1.09435	5.2347e-23	3.12899e-24	1.03922e-19	0.999956	7553.17	8.46869e-28	prominin 1
1368009_at	Rn.18753	Gne	114711	O35826	6.70138	8.63436	4.3072	8.28827	-0.1592	15.9568	9.19136	9.23662	-0.208038	8.78471e-12	4.51624e-08	4.26023e-08	0.999956	201.955	2.83935e-14	glucosamine
1368010_at	Rn.18985	Ptpn6	116689	P81718 /// Q499N7 /// Q8R5H0	5.96806	5.95787	5.94005	5.93027	0.0708906	209.875	241.618	125.973	1.76581	3.21742e-29	2.70995e-30	2.15534e-25	0.958018	55249.4	2.82806e-35	protein tyrosine phosphatase, non-receptor type 6
1368011_at	Rn.10860	Fdxr	79122	P56522	6.35615	6.31203	6.3862	6.38604	-0.0378678	82.7108	96.6283	50.4613	-0.350872	1.22644e-23	8.42339e-25	6.10365e-20	0.999956	8671.48	2.56581e-28	ferredoxin reductase
1368012_at	Rn.5890	Tep1	64523	O08653	4.69026	4.63517	4.62105	4.79666	-0.00964129	61.8405	71.1897	38.5904	-0.0909552	1.40366e-21	1.23468e-22	4.71187e-18	0.999956	4895.4	3.60037e-26	telomerase associated protein 1
1368013_at	Rn.19672	Ddit4l	140582	Q8VD50	2.53602	2.49472	2.55911	2.52738	0.00621079	87.5693	103.726	53.4974	0.154156	4.95099e-24	2.73699e-25	2.4137e-20	0.999956	9906.22	8.11292e-29	DNA-damage-inducible transcript 4-like
1368014_at	Rn.7730	Ptges	59103	Q5I0P8 /// Q9JHF3	3.02973	2.96493	3.02841	3.04699	0.0164508	92.2655	108.82	57.178	0.361991	2.20036e-24	1.29972e-25	8.58252e-21	0.999956	11112.8	3.00213e-29	prostaglandin E synthase
1368015_at	Rn.7730	Ptges	59103	Q5I0P8 /// Q9JHF3	3.90686	3.86753	3.91586	3.92183	-0.00429915	199.183	232.87	121.798	-0.156562	6.50476e-29	4.50887e-30	3.36047e-25	0.999956	50607.3	6.0434e-35	prostaglandin E synthase
1368016_at	Rn.163081	Pecr	113956	Q9WVK3	13.0456	12.8799	13.1372	13.0501	-0.0132458	191.244	225.24	116.848	-0.139071	1.15299e-28	7.04005e-30	5.88981e-25	0.999956	46903.6	1.16649e-34	peroxisomal trans-2-enoyl-CoA reductase
1368017_at	Rn.6336	Lgals7	29518	P97590	1.82383	1.79626	1.81811	1.84239	0.000932936	113.718	132.907	70.3354	0.0417633	1.0956e-25	7.51185e-27	4.52159e-22	0.999956	16665.8	9.01388e-31	lectin, galactose binding, soluble 7
1368018_at	Rn.6383	Mkln1	83536	Q99PV3	8.2352	8.17779	8.16737	8.1738	0.157929	132.882	153.244	80.092	1.81459	1.43817e-26	1.18426e-27	8.52947e-23	0.924335	22385.1	7.02073e-32	muskelin 1, intracellular mediator containing kelch motifs
1368019_at	Rn.11008	Frap1	56718	P42346	6.81665	6.65511	6.93306	6.68789	0.0931084	60.8929	73.2496	36.9007	0.6024	1.81223e-21	7.69802e-23	9.813e-18	0.999956	4863.68	3.80848e-26	FK506 binding protein 12-rapamycin associated protein 1
1368020_at	Rn.10288	Mvd	81726	Q62967 /// Q642E5 /// Q71V32 /// Q99PJ4	6.37937	6.01039	6.30976	7.04905	-0.415588	30.5682	37.0551	21.6188	-1.49456	1.79908e-16	6.81775e-18	6.51122e-14	0.999956	1317.82	3.00846e-21	mevalonate (diphospho) decarboxylase
1368021_at	Rn.40222	Adh1	24172	P06757 /// Q64564 /// Q8K571	14.0933	13.7524	13.9032	14.5127	-0.0588863	172.634	201.527	109.858	-0.522694	4.55477e-28	3.20396e-29	1.35043e-24	0.999956	39134.7	5.58929e-34	alcohol dehydrogenase 1 (class I)
1368022_at	Rn.42902	Inppl1	65038	Q9R1V2 /// Q9WVR3	2.46809	2.51586	2.41066	2.2538	0.247827	20.0873	22.2249	10.8514	1.39916	2.01096e-13	3.71046e-14	3.8988e-09	0.999956	486.002	1.59977e-17	inositol polyphosphate phosphatase-like 1
1368023_at	Rn.44920	Qscn6	84491	Q6IUU3	3.18467	3.13948	3.32075	2.98275	0.0884258	56.1627	68.5954	32.1766	1.11855	6.88012e-21	2.27401e-22	9.30512e-17	0.999956	4060.13	1.81419e-25	quiescin Q6
1368024_at	Rn.44920	Qscn6	84491	Q6IUU3	2.30016	2.31448	2.31578	2.27836	-0.000979694	48.8412	56.4288	28.9928	-0.0146187	7.02246e-20	5.85545e-21	5.1746e-16	0.999956	2945.16	2.90787e-24	quiescin Q6
1368025_at	Rn.9775	Ddit4	140942	Q8VHZ9	2.81544	3.1355	2.73136	2.54482	0.19469	24.1254	24.267	11.8075	1.05925	9.53125e-15	8.53124e-15	1.07288e-09	0.999956	588.775	3.0868e-18	DNA-damage-inducible transcript 4
1368026_at	Rn.29462	Hdgfrp2	171073	Q5PPH2 /// Q68G63 /// Q925G1	6.49305	6.794	6.45923	6.32955	0.0468281	63.2284	69.4124	35.5217	0.308162	9.73725e-22	1.87125e-22	1.83126e-17	0.999956	4566.92	6.56325e-26	hepatoma-derived growth factor, related protein 2
1368027_at	Rn.16283	Tbxas1	24886	P49430	2.07901	2.0492	2.07821	2.11209	-0.0173762	108.738	127.337	67.5839	-0.651984	1.98454e-25	1.3203e-26	7.63705e-22	0.999956	15214	1.98306e-30	thromboxane A synthase 1
1368028_at	Rn.11086	Prph1	24688	P21807 /// Q496Z5	2.99378	2.92729	2.99081	3.03901	-0.00901902	89.2165	105.254	55.8528	-0.194367	3.70221e-24	2.18139e-25	1.23148e-20	0.999956	10408	5.29121e-29	peripherin 1
1368029_at	Rn.4368	Gnai1 /// Gnai3		P08753 /// P10824 /// Q45QM8	9.88393	9.91711	9.91285	9.84521	-0.00677521	106.402	122.81	63.6979	-0.0514013	2.68547e-25	2.19116e-26	1.73473e-21	0.999956	14057.4	3.93e-30	guanine nucleotide binding protein, alpha inhibiting 3 /// guanine nucleotide binding protein, alpha inhibiting 1
1368030_at	Rn.4368	Gnai1 /// Gnai3		P08753 /// P10824 /// Q45QM8	7.59962	7.34806	7.81491	7.6655	-0.155397	62.1236	76.2918	39.0803	-0.928993	1.30119e-21	3.93537e-23	3.83673e-18	0.999956	5162.6	2.27409e-26	guanine nucleotide binding protein, alpha inhibiting 3 /// guanine nucleotide binding protein, alpha inhibiting 1
1368031_at	Rn.9517	Nolc1	64896	A0JN19 /// P41777	6.04096	6.02776	5.9794	5.89661	0.212509	85.4784	97.91	50.4239	2.13089	7.26024e-24	6.83577e-25	6.17367e-20	0.725194	9174.8	1.57505e-28	nucleolar and coiled-body phosphoprotein 1
1368032_at	Rn.9517	Nolc1	64896	A0JN19 /// P41777	5.52609	5.41584	5.33541	5.19778	0.574125	27.0612	30.7835	15.6615	2.02849	1.39126e-15	1.56008e-16	1.24044e-11	0.790391	954.754	4.83482e-20	nucleolar and coiled-body phosphoprotein 1
1368033_at	Rn.9517	Nolc1	64896	A0JN19 /// P41777	2.91194	2.78473	2.8349	3.10478	-0.0521971	41.2509	48.4906	27.7342	-0.546742	1.18013e-18	7.42977e-20	1.07703e-15	0.999956	2328.3	2.21428e-23	nucleolar and coiled-body phosphoprotein 1
1368034_at	Rn.11090	Chgb	24259	O35314	3.18868	3.13844	3.17549	3.21092	0.0160757	103.15	120.513	63.6383	0.373603	4.16501e-25	2.85013e-26	1.75843e-21	0.999956	13730.4	4.8176e-30	chromogranin B
1368035_a_at	Rn.11386	Ptprf	360406	Q4JFC5 /// Q4JFC6 /// Q4JFJ1 /// Q62917 /// Q62990 /// Q64604	10.3393	10.6539	10.1253	10.4066	-0.0105906	78.62	86.2785	46.3093	-0.0552626	2.77191e-23	5.23569e-24	2.42377e-19	0.999956	7279.04	1.16591e-27	protein tyrosine phosphatase, receptor type, F
1368036_at	Rn.11386	Ptprf	360406	Q4JFC5 /// Q4JFC6 /// Q4JFJ1 /// Q62917 /// Q62990 /// Q64604	9.15606	9.58946	8.86585	8.99157	0.237989	47.6804	50.9021	26.9597	0.836735	1.04905e-19	3.29142e-20	1.71932e-15	0.999956	2592.74	8.74425e-24	protein tyrosine phosphatase, receptor type, F
1368037_at	Rn.3425	Cbr1	29224	O35383 /// P47727 /// Q9QZI4 /// Q9QZI5 /// Q9QZI6	5.17509	5.11794	5.2328	5.11226	0.0337021	130.652	154.25	78.6987	0.608363	1.79832e-26	1.08454e-27	1.07682e-22	0.999956	21818	8.76611e-32	carbonyl reductase 1
1368038_at	Rn.6258	Synj2bp	64531	A0JN00 /// Q9WVJ4	7.10695	6.9826	7.2314	6.90197	0.142689	44.4454	53.1498	26.4921	0.64222	3.39705e-19	1.5966e-20	2.29657e-15	0.999956	2558.44	9.81022e-24	synaptojanin 2 binding protein
1368039_at	Rn.6258	Synj2bp	64531	A0JN00 /// Q9WVJ4	2.72193	2.54556	2.9719	2.57121	-0.0110592	13.1497	17.727	8.00946	-0.0403962	1.95021e-10	1.57138e-12	3.20352e-07	0.999956	247.957	4.99081e-15	synaptojanin 2 binding protein
1368040_at	Rn.6258	Synj2bp	64531	A0JN00 /// Q9WVJ4	7.32063	7.23129	7.48639	6.99951	0.200035	70.7507	84.5779	41.2967	1.3839	1.53859e-22	7.25218e-24	1.55846e-18	0.999956	6414.34	3.48017e-27	synaptojanin 2 binding protein
1368041_at	Rn.6258	Synj2bp	64531	A0JN00 /// Q9WVJ4	8.79806	8.67439	8.7877	8.81505	0.0552025	80.1186	93.7214	49.0968	0.360528	2.04001e-23	1.37276e-24	9.45136e-20	0.999956	8254.67	3.9287e-28	synaptojanin 2 binding protein
1368042_a_at	Rn.170058	Hmgb1 /// LOC678705 /// LOC679451 /// LOC679571 /// LOC680054 /// LOC680765 /// LOC680968 /// LOC681718 /// LOC685520 /// RGD1562312_predicted /// RGD1563012_predicted /// RGD1563786_predicted		P63159 /// Q7TPK9	10.4275	10.6266	10.5225	10.2144	0.0187298	149.155	170.542	86.4549	0.185893	3.06443e-27	2.82717e-28	3.09409e-23	0.999956	26781.6	1.48801e-32	high mobility group box 1 /// similar to High mobility group protein 1 (HMG-1) (predicted) /// similar to Hmgb1 protein (predicted) /// hypothetical protein LOC678705 /// similar to High mobility group protein 1 (HMG-1) (High mobility group protein B1) (A
1368043_at	Rn.144614	Snx1	84471	Q99N27	6.32334	6.66044	6.41044	5.97154	0.0961395	48.0006	53.3458	25.9516	0.489925	9.37923e-20	1.50098e-20	3.22586e-15	0.999956	2598.57	8.57619e-24	sorting nexin 1
1368044_at	Rn.45602	Scg2	24765	P10362 /// Q6P7R4 /// Q8CGL8	3.34794	3.28413	3.31135	3.39448	0.0219437	59.4486	69.2144	37.0534	0.280877	2.69018e-21	1.96113e-22	9.16759e-18	0.999956	4591.88	6.26111e-26	secretogranin 2
1368045_at	Rn.2789	Slc31a1	171135	Q9JK41	9.20236	8.91859	9.38327	8.84531	0.318037	102.848	124.947	61.5103	2.59337	4.34565e-25	1.72249e-26	2.85982e-21	0.472411	14082.9	3.86898e-30	solute carrier family 31 (copper transporters), member 1
1368046_at	Rn.2789	Slc31a1	171135	Q9JK41	9.78439	9.41742	10.0259	9.44728	0.279046	80.3334	98.7548	48.5965	1.68316	1.95508e-23	5.96545e-25	1.11333e-19	0.999956	8712.33	2.4636e-28	solute carrier family 31 (copper transporters), member 1
1368047_at	Rn.3587	Slc13a3	64846	A2VD10 /// Q9Z0Z5	8.06812	8.69756	8.31093	7.90681	-0.396225	34.9962	38.6138	19.1849	-1.12733	1.85436e-17	3.41104e-18	4.59879e-13	0.999956	1320.97	2.9472e-21	solute carrier family 13 (sodium-dependent dicarboxylate transporter), member 3
1368048_at	Rn.91257	Serpina3k	24794	P05545	14.699	14.7669	14.535	14.8159	0.0130812	177.871	202.163	107.616	0.111416	2.986e-28	3.0795e-29	1.75489e-24	0.999956	39186.4	5.52576e-34	serine (or cysteine) peptidase inhibitor, clade A, member 3K
1368049_at	Rn.7102	Tcp1	24818	P28480	10.8565	10.7872	10.8357	10.9202	-0.0083213	123.309	143.026	75.2754	-0.0672612	3.85054e-26	2.91327e-27	1.89943e-22	0.999956	19251.8	2.58803e-31	t-complex protein 1
1368050_at	Rn.12962	Ccnl1	114121	Q9R1Q2	7.16386	6.46699	7.70686	6.39767	0.571623	34.2986	47.1977	20.4611	2.14373	2.59814e-17	1.16801e-19	1.60452e-13	0.718845	1811.81	1.93035e-22	cyclin L1
1368051_at	Rn.203283	Hsd17b12	84013	Q6P7R8	10.9829	10.7227	10.8487	11.1928	0.0544641	92.8341	108.456	58.4358	0.333427	1.99998e-24	1.36698e-25	6.13691e-21	0.999956	11305.1	2.58801e-29	hydroxysteroid (17-beta) dehydrogenase 12
1368052_at	Rn.6087	Tspan8	171048	O55158	2.71015	2.67624	2.66939	2.7566	0.0112668	92.1174	106.096	57.2169	0.274221	2.25318e-24	1.92634e-25	8.49649e-21	0.999956	10879.4	3.6072e-29	tetraspanin 8
1368053_at	Rn.31803	Pard3	81918	Q9Z340	2.59863	2.60982	2.5522	2.63125	0.0082183	128.996	145.663	78.4265	0.287233	2.13454e-26	2.30148e-27	1.12404e-22	0.999956	20624.6	1.42616e-31	par-3 (partitioning defective 3) homolog (C. elegans)
1368054_at	Rn.44161	Lmna	60374	O35829 /// P48679 /// P70482 /// Q6P6U3	3.60329	3.86238	3.54473	3.51258	0.0197279	35.2626	37.369	19.3383	0.127358	1.63313e-17	5.91689e-18	4.03844e-13	0.999956	1354.53	2.37385e-21	lamin A
1368055_a_at	Rn.44161	Lmna	60374	O35829 /// P48679 /// P70482 /// Q6P6U3	5.14901	5.73849	5.05614	4.89529	0.0518598	37.7179	38.3742	19.4027	0.241027	5.28962e-18	3.78745e-18	3.82577e-13	0.999956	1436.49	1.43026e-21	lamin A
1368056_at	Rn.5875	Tsc2	24855	P49816	3.57803	3.54934	3.61291	3.5547	0.0028019	175.812	206.645	106.178	0.0981381	3.52778e-28	2.25064e-29	2.12554e-24	0.999956	39265.8	5.42983e-34	tuberous sclerosis 2
1368057_at	Rn.7024	Abcd3	25270	P16970	9.33677	9.45076	9.29234	9.51677	-0.192561	59.6664	67.7419	36.2315	-0.859638	2.53258e-21	2.79545e-22	1.32535e-17	0.999956	4343.75	1.01205e-25	ATP-binding cassette, sub-family D (ALD), member 3
1368058_at	Rn.88640	Safb	64196	O88453	2.04266	2.02012	2.03716	2.04792	0.0115174	133.013	154.886	81.3139	0.536237	1.41985e-26	1.02767e-27	6.99113e-23	0.999956	22613.1	6.4316e-32	scaffold attachment factor B
1368059_at	Rn.24561	Crym	117024	Q9QYU4	9.23799	9.94377	8.82829	8.69685	0.597944	37.3116	38.2506	19.6783	1.58649	6.34184e-18	3.99857e-18	3.03891e-13	0.999956	1505.13	9.56239e-22	crystallin, mu
1368060_at	Rn.6987	Hrsp12	65151	P52759	13.6232	13.7417	13.5039	13.8403	-0.157101	167.567	190.142	101.772	-1.35461	6.70178e-28	6.92287e-29	3.68957e-24	0.999956	34497.4	1.66456e-33	heat-responsive protein 12
1368061_at	Rn.11071	Kcnh1	65198	Q63472	1.73975	1.72275	1.73023	1.75273	0.00503322	120.735	140.018	74.0726	0.249426	5.09303e-26	3.86918e-27	2.36841e-22	0.999956	18583.4	3.51345e-31	potassium voltage-gated channel, subfamily H (eag-related), member 1
1368062_at	Rn.10959	Ap3m1	171126	P53676 /// Q6IRG9	7.34069	7.31223	7.36662	7.27233	0.056651	110.846	128.946	66.478	0.607244	1.5326e-25	1.11118e-26	9.56932e-22	0.999956	15478.5	1.70838e-30	adaptor-related protein complex 3, mu 1 subunit
1368063_a_at	Rn.48752	Yt521	170956	Q9QY02	8.33366	8.23189	8.31811	8.32704	0.073047	71.6206	83.5665	43.688	0.449392	1.25984e-22	8.82897e-24	6.2388e-19	0.999956	6571.75	2.82198e-27	splicing factor YT521-B
1368064_a_at	Rn.11064	Ddc	24311	P14173 /// Q62819	8.62946	8.85213	8.44918	7.68548	1.01294	45.4459	50.0877	23.7931	3.67718	2.34117e-19	4.31122e-20	1.34666e-14	0.142869	2457.42	1.38932e-23	dopa decarboxylase
1368065_at	Rn.30044	Gipc1	83823	Q9Z254	3.8447	4.0334	3.88477	3.70173	0.00854777	66.8499	74.3472	36.9971	0.100177	3.89128e-22	6.01229e-23	9.40106e-18	0.999956	5079.79	2.61534e-26	GIPC PDZ domain containing family, member 1
1368066_at	Rn.14598	Bak1	116502	Q9JK59	3.07444	3.07982	3.05369	3.06827	0.0242404	76.6879	87.8005	46.0711	0.426802	4.12561e-23	3.94207e-24	2.63356e-19	0.999956	7325.84	1.10305e-27	BCL2-antagonist/killer 1
1368067_at	Rn.64671	Zfp148	58820	Q62806	7.02247	7.04981	7.1068	7.05038	-0.125916	60.5303	70.4594	36.5041	-0.764473	1.99755e-21	1.46142e-22	1.17158e-17	0.999956	4544.91	6.84303e-26	zinc finger protein 148
1368068_a_at	Rn.17106	Pacsin2	124461	Q6IRI3 /// Q9QY17	2.87575	2.93257	2.85421	2.89292	-0.024028	35.6127	40.0233	21.1849	-0.206329	1.38393e-17	1.86289e-18	9.07224e-14	0.999956	1524.67	8.55575e-22	protein kinase C and casein kinase substrate in neurons 2
1368069_at	Rn.38393	Sharpin	81859	Q9EQL9	6.70138	6.6612	6.74625	6.7759	-0.0992898	85.43	99.9055	52.4032	-0.900424	7.32505e-24	4.95898e-25	3.35228e-20	0.999956	9233.63	1.49035e-28	SHANK-associated RH domain interacting protein
1368070_at	Rn.20291	Stx8	59074	Q9Z2Q7	6.38166	6.26289	6.32062	6.49033	0.0117595	63.7986	74.3473	39.8691	0.0847051	8.39072e-22	6.01229e-23	2.76246e-18	0.999956	5283.51	1.86159e-26	syntaxin 8
1368071_at	Rn.11802	Mosc2	171451	O88994	11.0326	11.0574	11.0593	11.0882	-0.0946777	130.713	150.959	79.0425	-0.791403	1.7883e-26	1.44817e-27	1.01364e-22	0.999956	21261.8	1.09605e-31	MOCO sulphurase C-terminal domain containing 2
1368072_at	Rn.8897	Btg3	54230	A0JPM2 /// O88677	2.96577	2.92664	2.95611	2.98928	0.00572391	96.3817	112.413	59.3642	0.133292	1.12338e-24	7.91879e-26	4.82349e-21	0.999956	11925.1	1.63081e-29	B-cell translocation gene 3
1368073_at	Rn.6396	Irf1	24508	P23570 /// Q6DGG4 /// Q812C5 /// Q812C6	6.805	7.38125	6.59579	7.92295	-1.19687	26.3861	27.2258	17.0791	-3.02535	2.12609e-15	1.23604e-15	3.05791e-12	0.304504	743.341	4.16611e-19	interferon regulatory factor 1
1368074_at	Rn.29908	Gale	114860	Q4QRB0	2.06334	2.01459	2.07943	2.05556	0.0160762	87.1416	103.861	53.6168	0.491708	5.35136e-24	2.6847e-25	2.32998e-20	0.999956	9958.47	7.75204e-29	galactose-4-epimerase, UDP
1368075_at	Rn.48656	Lip1	25055	Q64194 /// Q6IMY6	10.3341	10.0862	10.5176	10.7993	-0.524692	63.8302	76.8577	41.2123	-2.34795	8.32336e-22	3.48429e-23	1.61055e-18	0.599321	5348.78	1.67412e-26	lysosomal acid lipase 1
1368076_at	Rn.11059	Vhl	24874	Q64259	4.16619	4.00548	4.22008	3.8154	0.377249	41.2208	50.1477	23.6775	2.7452	1.19473e-18	4.22499e-20	1.45935e-14	0.406909	2300.54	2.45597e-23	von Hippel-Lindau syndrome homolog
1368077_at	Rn.33703	Fbp1	24362	P19112	12.8999	12.6348	13.0394	12.8648	0.0281849	210.941	251.375	129.518	0.332732	2.98541e-29	1.57857e-30	1.45145e-25	0.999956	57986.1	1.86128e-35	fructose-1,6- biphosphatase 1
1368078_at	Rn.6376	Esm1	64536	P97682	3.51311	3.44744	3.47909	3.57035	0.00960416	60.6976	70.7312	37.907	0.119569	1.91005e-21	1.37197e-22	6.31639e-18	0.999956	4783.19	4.39956e-26	endothelial cell-specific molecule 1
1368079_at	Rn.11185	Pdk1	116551	Q5FVT5 /// Q63065	8.29888	7.94533	8.54454	7.9114	0.318586	56.9684	70.7424	34.2065	1.61523	5.44033e-21	1.36845e-22	3.40325e-17	0.999956	4429.1	8.55362e-26	pyruvate dehydrogenase kinase, isoenzyme 1
1368080_at	Rn.3504	Rgc32	117183	Q9Z2P4	2.2977	2.25996	2.28268	2.326	0.0055787	111.926	130.54	69.4664	0.195366	1.35361e-25	9.5107e-27	5.305e-22	0.999956	16188.5	1.15904e-30	response gene to complement 32
1368081_at	Rn.13115	Abca2	79248	Q9ESR9	6.78484	6.62598	6.74579	6.87433	0.0290015	103.377	121.528	64.6755	0.319949	4.0321e-25	2.53433e-26	1.40092e-21	0.999956	14009.6	4.04766e-30	ATP-binding cassette, sub-family A (ABC1), member 2
1368082_at	Rn.9860	Slc4a2	24780	P23347 /// Q6LCN9 /// Q9JJS4	7.97081	9.06804	7.8739	7.78179	-0.26269	23.4326	23.4945	12.1261	-0.479995	1.55194e-14	1.46613e-14	7.10356e-10	0.999956	532.985	7.25226e-18	solute carrier family 4, member 2
1368083_at	Rn.23255	Ccnh	84389	Q9R1A0	6.8061	7.02556	6.7449	6.93456	-0.177003	58.7686	65.1493	34.9798	-1.04696	3.25224e-21	5.34312e-22	2.35649e-17	0.999956	4053.01	1.84191e-25	cyclin H
1368084_at	Rn.6077	Dnase1	25633	P21704	2.67185	2.61933	2.66001	2.70354	0.00642513	130.623	153.172	81.3007	0.226566	1.80175e-26	1.19146e-27	7.00704e-23	0.999956	22194.7	7.55934e-32	deoxyribonuclease I
1368085_at	Rn.11137	Gchfr	171128	P70552	9.53178	9.4126	9.3871	9.628	0.10806	115.983	133.562	71.5406	0.941527	8.51026e-26	7.06014e-27	3.65272e-22	0.999956	17246.7	6.70192e-31	GTP cyclohydrolase I feedback regulator
1368086_a_at	Rn.10211	Lss	81681	P48450	6.34051	6.60197	5.47625	7.10412	-0.0300702	29.2448	28.0109	18.9766	-0.0941881	3.78295e-16	7.65762e-16	5.49889e-13	0.999956	992.757	3.45469e-20	lanosterol synthase
1368087_a_at	Rn.11310	Ptpn21	171070	Q62728	7.95467	7.75854	7.85265	7.68961	0.465132	32.1171	37.5356	19.1953	1.3615	7.84795e-17	5.49248e-18	4.55839e-13	0.999956	1356.27	2.34779e-21	protein tyrosine phosphatase, non-receptor type 21
1368088_at	Rn.10749	Cdk5	140908	Q03114	5.35283	5.17889	5.30348	5.46941	0.0197273	53.7075	63.508	34.2037	0.144661	1.44429e-20	8.16624e-22	3.40753e-17	0.999956	3853.37	2.85018e-25	cyclin-dependent kinase 5
1368089_at	Rn.10044	Pde2a	81743	Q01062	5.48577	5.67616	5.58541	5.0052	0.285739	39.7938	45.2153	21.16	1.4165	2.15701e-18	2.39921e-19	9.24916e-14	0.999956	1850.47	1.60883e-22	phosphodiesterase 2A, cGMP-stimulated
1368090_at	Rn.10395	Prx	78960	Q63425	4.78626	4.71851	4.75765	4.83898	0.00976255	119.451	139.074	73.8704	0.174756	5.84593e-26	4.21472e-27	2.45468e-22	0.999956	18353	3.91386e-31	periaxin
1368091_at	Rn.3066	Oplah	116684	P97608	10.1323	9.64793	10.1618	10.1958	0.149206	27.0716	32.9247	17.2519	0.29604	1.38246e-15	5.01432e-17	2.59866e-12	0.999956	1011.02	2.95268e-20	5-oxoprolinase (ATP-hydrolysing)
1368092_at	Rn.9195	Fah	29383	P25093	12.0424	11.939	12.0619	12.0341	0.0406224	201.232	234.755	122.314	0.484152	5.69884e-29	4.02182e-30	3.18143e-25	0.999956	51500.1	5.19481e-35	fumarylacetoacetate hydrolase
1368093_at	Rn.54399	Myh6	29556	P02563 /// P02564 /// Q7TQB6	3.36872	3.27933	3.36442	3.31244	0.105274	67.4071	79.8546	41.0584	1.53012	3.39255e-22	1.85878e-23	1.71074e-18	0.999956	5995.29	6.24192e-27	myosin, heavy polypeptide 6, cardiac muscle, alpha
1368094_at	Rn.25076	Secisbp2	79049	Q9QX72	2.28486	2.21426	2.25857	2.33163	0.014816	36.8293	43.3777	23.3861	0.174253	7.88779e-18	4.80962e-19	1.78821e-14	0.999956	1806.04	1.98427e-22	SECIS binding protein 2
1368095_at	Rn.60	Ak3	26956	P29411 /// Q6P2A5	9.26154	9.07872	9.30139	9.08712	0.225981	69.4291	82.1361	41.9061	1.22201	2.0954e-22	1.17086e-23	1.22604e-18	0.999956	6271.61	4.22776e-27	adenylate kinase 3
1368096_at	Rn.4323	Rab7l1	171122	Q63481 /// Q66HQ8	8.30217	8.23254	8.36658	8.50782	-0.235262	112.907	132.497	70.3624	-2.28152	1.2097e-25	7.82537e-27	4.50161e-22	0.638203	16207.6	1.14727e-30	RAB7, member RAS oncogene family-like 1
1368097_a_at	Rn.55126	Rtn1	116644	Q64548	2.9766	2.88525	2.98836	2.99673	0.0137901	56.3469	67.3891	35.2913	0.190432	6.51557e-21	3.04905e-22	2.03669e-17	0.999956	4225.04	1.28595e-25	reticulon 1
1368098_a_at	Rn.11169	Snrpn	81781	P63164 /// Q9WU11	2.14949	2.1424	2.1333	2.17063	-0.00139728	152.983	175.899	93.4676	-0.0705523	2.17874e-27	1.87045e-28	1.1054e-23	0.999956	29449.6	6.54297e-33	small nuclear ribonucleoprotein N
1368099_at	Rn.19943	Clasp2	114514	Q99JD4	3.02437	2.99413	3.03681	3.03446	-0.00740763	122.662	143.657	74.9645	-0.214587	4.12852e-26	2.75388e-27	2.01814e-22	0.999956	19189.8	2.66118e-31	CLIP associating protein 2
1368100_at	Rn.7291	Pcyt2	89841	O88637	9.97593	9.88254	10.04	10.1508	-0.192227	164.154	192.569	101.676	-2.25779	8.79702e-28	5.83349e-29	3.73032e-24	0.653092	34325.2	1.73822e-33	phosphate cytidylyltransferase 2, ethanolamine
1368101_at	Rn.2892	Calm3	24244	P62161	4.14418	4.11583	4.2208	4.10627	-0.0245292	100.603	119.129	60.525	-0.423958	5.96634e-25	3.36784e-26	3.61446e-21	0.999956	12827.8	8.67529e-30	calmodulin 3
1368102_at	Rn.10186	Hsd11b2	25117	P50233 /// Q58F95	2.71964	2.67177	2.62563	2.85478	-0.0171933	43.1115	48.9211	27.7779	-0.196172	5.64814e-19	6.40518e-20	1.04931e-15	0.999956	2408.9	1.65041e-23	hydroxysteroid 11-beta dehydrogenase 2
1368103_at	Rn.8398	Abcg1	85264	Q9EPG9	4.24012	5.23528	4.2258	3.91498	-0.158119	47.5037	44.2758	21.4215	-1.01451	1.11645e-19	3.41051e-19	7.56541e-14	0.999956	1878.3	1.41431e-22	ATP-binding cassette, sub-family G (WHITE), member 1
1368104_at	Rn.5872	Tspan2	64521	Q9JJW1	2.60098	2.56012	2.57999	2.61929	0.0231256	83.58	97.259	51.5655	0.53385	1.03862e-23	7.59871e-25	4.32711e-20	0.999956	9014.16	1.83503e-28	tetraspanin 2
1368105_at	Rn.5872	Tspan2	64521	Q9JJW1	2.58138	2.5557	2.57203	2.60197	0.00160609	158.551	184.248	97.3409	0.0704555	1.39964e-27	1.05275e-28	6.64078e-24	0.999956	32059	3.13874e-33	tetraspanin 2
1368106_at	Rn.12100	Plk2	83722	Q9R012	8.10105	8.17637	7.78334	7.42438	0.956711	54.9216	60.3696	30.073	4.54411	9.97044e-21	1.89939e-21	2.83263e-16	0.0434322	3708.59	3.96839e-25	polo-like kinase 2 (Drosophila)
1368107_at	Rn.3248	Prl3c1	58937	Q9QUL0	2.22485	2.18468	2.20758	2.25584	0.00635934	97.1366	113.34	60.4836	0.199937	9.98851e-25	6.98692e-26	3.65129e-21	0.999956	12233.9	1.3073e-29	Prolactin family 3, subfamily c, member 1
1368108_at	Rn.217524	Atp2a1	116601	Q64578 /// Q78ED1	2.18549	2.16177	2.18718	2.19391	0.00174347	121.435	141.87	74.3171	0.0692524	4.72213e-26	3.25727e-27	2.26222e-22	0.999956	18840.5	3.11962e-31	ATPase, Ca++ transporting, cardiac muscle, fast twitch 1
1368109_at	Rn.22706	St3gal5	83505	O88830 /// Q68G12	2.6578	2.8725	2.59042	2.62071	-0.00286886	45.1399	47.0045	24.8344	-0.0318783	2.61897e-19	1.25087e-19	6.66097e-15	0.999956	2184.08	3.84625e-23	ST3 beta-galactoside alpha-2,3-sialyltransferase 5
1368110_a_at	Rn.9908	Syngap1	192117	Q6MGD1 /// Q9QUH6	2.62655	2.5871	2.60427	2.65792	0.0106488	92.6158	107.653	57.3781	0.269561	2.07352e-24	1.53541e-25	8.13325e-21	0.999956	11052.9	3.14576e-29	synaptic Ras GTPase activating protein 1 homolog (rat)
1368111_at	Rn.11149	Abtb2	171440	O08764	5.48319	5.65427	5.45583	5.76526	-0.340255	37.041	41.2702	22.775	-1.57614	7.16597e-18	1.11038e-18	2.76434e-14	0.999956	1613.85	5.23922e-22	ankyrin repeat and BTB (POZ) domain containing 2
1368112_at	Rn.9856	Sag	25539	P15887	2.796	2.76009	2.78516	2.82251	0.00229003	112.03	130.537	69.0847	0.0657262	1.33438e-25	9.51299e-27	5.68657e-22	0.999956	16100.4	1.21504e-30	retinal S-antigen
1368113_at	Rn.34367	Tff2	116592	Q09030	3.05302	3.01199	3.07102	3.0415	0.0140403	119.54	140.738	72.7913	0.394021	5.79532e-26	3.62295e-27	2.93734e-22	0.999956	18353	3.91374e-31	trefoil factor 2 (spasmolytic protein 1)
1368114_at	Rn.15709	Fgf13	84488	Q9ERW3	2.69081	2.66839	2.67182	2.72153	-0.000514323	103.303	119.437	63.5343	-0.0140794	4.07696e-25	3.24082e-26	1.79791e-21	0.999956	13565.1	5.34971e-30	fibroblast growth factor 13
1368115_at	Rn.4513	Cldn3	65130	Q63400	9.20204	9.34279	9.32752	9.24898	-0.242799	100.304	115.632	59.8782	-1.8432	6.21123e-25	5.1989e-26	4.24417e-21	0.906966	12203.1	1.33611e-29	claudin 3
1368116_a_at	Rn.4042	Rps6kb1	83840	P67999	4.94727	4.87848	5.0587	5.2504	-0.38016	37.1902	44.53	24.1363	-2.04925	6.69965e-18	3.0985e-19	1.0649e-14	0.774131	1779.38	2.25595e-22	ribosomal protein S6 kinase, polypeptide 1
1368117_at	Rn.11032	Gphn	64845	Q03555	7.1777	7.21649	7.31572	7.0596	-0.0393199	91.4558	107.056	53.9509	-0.352357	2.51636e-24	1.67461e-25	2.10978e-20	0.999956	10344.9	5.57689e-29	gephyrin
1368118_at	Rn.13007	Bcl10	83477	O08557 /// Q9QYN5	5.88595	6.02695	6.00641	5.65606	0.0389303	66.5606	76.5956	37.6675	0.304013	4.1798e-22	3.68644e-23	7.00125e-18	0.999956	5284.05	1.85994e-26	B-cell CLL/lymphoma 10
1368119_at	Rn.23872	Pib5pa	171088	Q9JMC1	1.93474	1.91581	1.92826	1.94413	0.00655929	152.24	176.933	93.161	0.368567	2.31501e-27	1.74002e-28	1.15719e-23	0.999956	29547.6	6.3575e-33	phosphatidylinositol (4,5) bisphosphate 5-phosphatase, A
1368120_at	Rn.10695	Nell1	81733	Q62919	2.66868	2.64271	2.65493	2.68851	0.00690709	100.474	116.553	61.6379	0.185687	6.07371e-25	4.63246e-26	2.77788e-21	0.999956	12868.5	8.44044e-30	NEL-like 1 (chicken)
1368121_at	Rn.6043	Akr7a3	26760	P38918	9.43437	10.9378	8.72143	8.31381	1.08178	42.7747	39.3835	19.6061	2.99144	6.43986e-19	2.44582e-18	3.22644e-13	0.315454	1715.48	3.09325e-22	aldo-keto reductase family 7, member A3 (aflatoxin aldehyde reductase)
1368122_at	Rn.45685	Rnf103	84508	Q497B6 /// Q9EPZ8	6.72207	7.24781	6.62694	6.40531	0.14903	67.828	71.6118	36.1473	0.986187	3.06446e-22	1.11948e-22	1.37588e-17	0.999956	4954.62	3.24489e-26	ring finger protein 103
1368123_at	Rn.10957	Igf1r	25718	P24062	3.18419	3.14355	3.21305	3.17147	0.00417574	98.5917	116.361	59.9811	0.0926058	8.01814e-25	4.73739e-26	4.13804e-21	0.999956	12467.2	1.11016e-29	insulin-like growth factor 1 receptor
1368124_at	Rn.10877	Dusp5	171109	O54838	5.22057	5.15904	5.33377	5.27679	-0.138676	35.869	42.8207	22.1235	-0.681767	1.22703e-17	5.97162e-19	4.45273e-14	0.999956	1647.22	4.39106e-22	dual specificity phosphatase 5
1368125_at	Rn.32091	Slc12a4	29501	Q63632	2.28157	2.24852	2.28388	2.29314	0.00264535	111.699	131.007	68.6936	0.0929225	1.3908e-25	9.08676e-27	6.1425e-22	0.999956	16058.6	1.24269e-30	solute carrier family 12, member 4
1368126_at	Rn.9215	Aacs	65984	Q9JMI1	3.46592	3.34904	3.63855	3.28691	0.0648147	40.6488	50.9946	24.0574	0.55627	1.5117e-18	3.19339e-20	1.12415e-14	0.999956	2214.3	3.41596e-23	acetoacetyl-CoA synthetase
1368127_at	Rn.9731	Neu2	29204	Q5BK97 /// Q64627	2.05864	2.0205	2.05492	2.08339	-0.0019712	148.79	174.735	92.5169	-0.102644	3.16462e-27	2.04118e-28	1.25436e-23	0.999956	28730.7	8.10273e-33	neuraminidase 2
1368128_at	Rn.11346	Pla2g2a	29692	P14423 /// Q6DQ97 /// Q91Y34	2.79083	3.34097	2.57582	2.79202	-0.0612357	15.1225	13.4629	7.62086	-0.195994	2.09331e-11	1.34051e-10	6.31651e-07	0.999956	201.481	2.89631e-14	phospholipase A2, group IIA (platelets, synovial fluid)
1368129_at	Rn.14839	Sfmbt1	58967	Q9JMD2	2.81269	2.77998	2.80824	2.8208	0.0126988	112.044	130.693	68.5574	0.361908	1.33319e-25	9.36068e-27	6.30429e-22	0.999956	16064.6	1.23865e-30	Scm-like with four mbt domains 1
1368130_at	Rn.105627	Aldh3a1	25375	P11883 /// Q63039	3.18166	3.07655	3.03233	3.36264	0.0209162	31.8281	36.2237	20.9778	0.153008	9.13205e-17	1.00079e-17	1.06562e-13	0.999956	1356.31	2.34709e-21	aldehyde dehydrogenase family 3, member A1
1368131_at	Rn.2862	Capn6	83685	O88501	2.49013	2.45685	2.47605	2.50211	0.0187373	105.657	122.956	64.8874	0.569788	2.96125e-25	2.15408e-26	1.33818e-21	0.999956	14336.1	3.31622e-30	calpain 6
1368132_at	Rn.7819	Tob1	170842	Q71KW7 /// Q8R5K6	9.21086	9.17592	9.20056	9.42268	-0.18405	42.9489	49.7262	26.5956	-0.609147	6.01774e-19	4.8685e-20	2.15328e-15	0.999956	2323.45	2.2545e-23	transducer of ErbB-2.1
1368133_at	Rn.6684	Mpdz	29365	O55164	5.71455	4.38295	6.42466	5.66786	0.0023621	19.8714	33.6343	15.4958	0.00757262	2.40467e-13	3.50017e-17	1.4713e-11	0.999956	851.922	1.28944e-19	multiple PDZ domain protein
1368134_a_at	Rn.10471	Il4ra	25084	Q63257	6.406	6.84998	6.24113	6.11546	0.233406	37.3131	39.2559	20.0879	0.899019	6.33785e-18	2.58308e-18	2.1698e-13	0.999956	1524.12	8.58247e-22	interleukin 4 receptor, alpha
1368135_at	Rn.162768	Ninj2	59115	Q9JHE8	2.03188	2.01553	2.02377	2.04801	0.000145956	139.467	161.701	85.4571	0.0071415	7.54695e-27	5.79262e-28	3.6257e-23	0.999956	24710.6	2.98552e-32	ninjurin 2
1368136_at	Rn.202955	Tmpo	25359	Q62733	5.34592	5.72248	5.03146	5.29944	0.172667	39.7292	40.3356	22.1865	0.847656	2.21659e-18	1.63368e-18	4.24864e-14	0.999956	1725.38	2.94336e-22	thymopoietin
1368137_at	Rn.2455	Mapt	29477	A0JN25 /// P19332 /// Q3S2J1	1.83385	1.81545	1.83193	1.84765	-0.0026757	139.029	161.994	85.3249	-0.144892	7.87357e-27	5.65003e-28	3.69309e-23	0.999956	24654.5	3.04484e-32	microtubule-associated protein tau
1368138_at	Rn.2455	Mapt	29477	A0JN25 /// P19332 /// Q3S2J1	2.98211	2.93678	3.00537	3.01052	-0.029017	92.826	109.69	57.3817	-0.648538	2.00242e-24	1.14922e-25	8.12682e-21	0.999956	11106.7	3.01643e-29	microtubule-associated protein tau
1368139_s_at	Rn.82764	Alpl	25586	P08289	2.43242	2.38487	2.41721	2.28889	0.182518	35.8774	41.9895	20.7642	1.94154	1.22229e-17	8.30077e-19	1.26068e-13	0.838264	1674.98	3.80147e-22	alkaline phosphatase, tissue-nonspecific
1368140_at	Rn.27409	Prkwnk1	116477	Q3S2I2 /// Q9JIH7	2.97815	2.95106	2.95792	3.00005	0.0118779	147.018	170.157	90.127	0.418426	3.69761e-27	2.91188e-28	1.77864e-23	0.999956	27517.8	1.17681e-32	protein kinase, lysine deficient 1
1368141_at	Rn.6187	Cnbp1	64530	P62634 /// Q4AE93	11.5574	11.5226	11.4464	11.6496	0.0362346	126.984	145.66	77.4189	0.282364	2.62658e-26	2.30149e-27	1.32435e-22	0.999956	20279.4	1.65036e-31	cellular nucleic acid binding protein 1
1368142_at	Rn.106184	Anxa7	155423	Q6IRJ7 /// Q8VIN2	2.8374	2.83921	2.80377	2.85358	0.0165431	78.7842	89.8367	47.7491	0.324596	2.68076e-23	2.72502e-24	1.47906e-19	0.999956	7749.25	6.78517e-28	annexin A7
1368143_at	Rn.106184	Anxa7	155423	Q6IRJ7 /// Q8VIN2	5.83866	6.347	6.05358	5.87031	-0.500745	37.031	40.7829	20.6534	-2.06585	7.19871e-18	1.35609e-18	1.37696e-13	0.763015	1456.35	1.27058e-21	annexin A7
1368144_at	Rn.1892	Rgs2	84583	Q9JHX0	2.06839	2.04405	2.05253	2.0925	0.00391607	111.921	129.771	69.0903	0.151619	1.35423e-25	1.02399e-26	5.68303e-22	0.999956	16034.1	1.25918e-30	regulator of G-protein signaling 2
1368145_at	Rn.9736	Pcp4	25510	P63055 /// Q8CHN7	2.34703	2.31379	2.33617	2.36651	0.00798849	119.613	139.453	73.773	0.292015	5.759e-26	4.06881e-27	2.49283e-22	0.999956	18403	3.82272e-31	Purkinje cell protein 4
1368146_at	Rn.98260	Dusp1	114856	Q63683 /// Q64623	6.76483	6.6522	6.73204	6.39658	0.457346	23.5121	27.4753	13.6335	1.14302	1.4666e-14	1.06001e-15	1.13317e-10	0.999956	715.02	5.81792e-19	dual specificity phosphatase 1
1368147_at	Rn.98260	Dusp1	114856	Q63683 /// Q64623	6.7575	6.41467	6.99594	6.43526	0.255228	19.3031	24.3091	11.6776	0.543083	3.88745e-13	8.28842e-15	1.27245e-09	0.999956	517.39	9.3556e-18	dual specificity phosphatase 1
1368148_at	Rn.10980	Ngfr	24596	P07174 /// Q62777	2.47691	2.44334	2.46624	2.50437	-1.24257e-05	118.039	137.578	72.9586	-0.000424473	6.80135e-26	4.84315e-27	2.85397e-22	0.999956	17899.8	4.85906e-31	nerve growth factor receptor (TNFR superfamily, member 16)
1368149_at	Rn.10852	Hif1a	29560	O35800	2.91071	2.8721	2.88693	2.95359	0.000200201	90.5868	105.141	56.1759	0.00446496	2.92091e-24	2.21712e-25	1.12641e-20	0.999956	10536.1	4.75991e-29	hypoxia inducible factor 1, alpha subunit
1368150_at	Rn.3608	Slc27a2	65192	P97524 /// Q66HN6	12.877	12.6988	13.0439	12.9662	-0.166971	124.845	148.077	76.8701	-1.16074	3.25735e-26	1.85745e-27	1.45165e-22	0.999956	20035.7	1.83233e-31	solute carrier family 27 (fatty acid transporter), member 2
1368151_at	Rn.29774	Matr3	29150	P43244 /// Q6P6H1	9.17195	9.27695	9.11676	9.17953	-0.00490274	148.814	168.869	88.7961	-0.0556113	3.16093e-27	3.21682e-28	2.1551e-23	0.999956	27060	1.36063e-32	matrin 3
1368152_at	Rn.7790	Zdhhc7	170906	Q923G5	3.71532	3.75323	3.81621	3.41714	0.178348	28.579	33.5539	15.6905	0.960275	5.56781e-16	3.64426e-17	1.2041e-11	0.999956	1001.04	3.21614e-20	zinc finger, DHHC domain containing 7
1368153_a_at	Rn.7504	Nelf	117536	Q7TSC7 /// Q9EPI6	6.74056	6.74311	6.83074	6.52103	0.128081	45.2136	52.8867	26.3669	0.607267	2.54935e-19	1.73537e-20	2.4828e-15	0.999956	2553.69	9.96914e-24	nasal embryonic LHRH factor
1368154_at	Rn.1974	Gucy1a3	497757	P19686 /// Q5U330 /// Q8CJD2	5.19647	5.96532	4.77059	5.92149	-0.683573	30.1444	27.8365	18.0442	-2.44255	2.27301e-16	8.50586e-16	1.25137e-12	0.552348	868.838	1.08873e-19	guanylate cyclase 1, soluble, alpha 3
1368155_at	Rn.2586	Cyp2c12	25011	P11510 /// Q64648	9.42135	9.80113	11.6585	10.8573	-3.86297	20.5507	28.2269	13.7279	-5.7274	1.37795e-13	6.72824e-16	1.016e-10	0.00872491	508.151	1.09186e-17	cytochrome P450, family 2, subfamily c, polypeptide 12
1368156_at	Rn.4851	Camkk1	60341	P97756	3.04968	3.01655	3.02937	3.08912	-0.00256896	112.32	130.247	69.3611	-0.067638	1.2925e-25	9.7754e-27	5.41211e-22	0.999956	16119.1	1.2029e-30	calcium/calmodulin-dependent protein kinase kinase 1, alpha
1368157_at	Rn.14961	Stmn3	29246	Q9JHU6	3.1845	3.15903	3.18492	3.19666	0.00015233	97.3695	113.354	59.4153	0.00332	9.63819e-25	6.97502e-26	4.76017e-21	0.999956	12043.1	1.49771e-29	stathmin-like 3
1368158_at	Rn.10761	Scfd1	54350	Q62991	8.53893	8.10072	8.6607	8.52379	0.112462	92.7188	114.463	58.8316	0.910194	2.03726e-24	6.0346e-26	5.54276e-21	0.999956	11948.1	1.60388e-29	sec1 family domain containing 1
1368159_at	Rn.54408	Abcb6	140669	O70595 /// Q9Z1S2	5.97922	6.12153	5.89446	5.66394	0.328878	46.0294	51.1786	25.6819	1.74862	1.89152e-19	3.00765e-20	3.8352e-15	0.969322	2527.86	1.08841e-23	ATP-binding cassette, sub-family B (MDR/TAP), member 6
1368160_at	Rn.34026	Igfbp1	25685	P21743	5.02471	5.7952	5.98913	5.74487	-2.06983	11.4422	13.6545	6.83999	-2.88975	1.70522e-09	1.07133e-10	2.62805e-06	0.348247	128.452	1.27148e-12	insulin-like growth factor binding protein 1
1368161_a_at	Rn.32083	Ahsg	25373	P24090 /// Q01134 /// Q7TP75	15.2548	15.3546	15.2121	15.2885	-0.0408255	298.536	341.522	179.25	-0.561274	3.08101e-31	2.81421e-32	2.02009e-27	0.999956	109964	7.32692e-38	alpha-2-HS-glycoprotein
1368162_at	Rn.9609	Cst6	171096	Q8VHC1	2.65958	2.61567	2.6535	2.67832	0.00930508	131.807	154.399	81.3868	0.33156	1.60955e-26	1.07038e-27	6.89783e-23	0.999956	22453.8	6.83718e-32	cystatin E/M
1368163_at	Rn.91364	Dpp4	25253	P14740	8.88931	8.9539	8.81583	9.24785	-0.317358	100.66	114.44	62.693	-2.52277	5.91792e-25	6.05111e-26	2.17724e-21	0.50965	12485.4	1.09626e-29	dipeptidylpeptidase 4
1368164_at	Rn.9865	Blvra	116599	P46844 /// Q6AZ33	5.77125	5.71255	5.80408	5.81376	-0.0459937	114.758	134.634	70.4275	-0.653334	9.75843e-26	6.34925e-27	4.44781e-22	0.999956	16802.3	8.39987e-31	biliverdin reductase A
1368165_at	Rn.9761	Prps1	29562	P60892	4.28221	4.3348	4.26848	4.32184	-0.0521943	138.622	157.617	83.3421	-1.18024	8.18138e-27	8.13297e-28	5.02767e-23	0.999956	23441.9	4.71048e-32	phosphoribosyl pyrophosphate synthetase 1
1368166_at	Rn.36965	Arl2	65142	O08697	2.42482	2.39112	2.42035	2.43798	0.00816249	148.131	173.138	91.0771	0.357563	3.33856e-27	2.31993e-28	1.54663e-23	0.999956	28208.9	9.49523e-33	ADP-ribosylation factor-like 2
1368167_at	Rn.92738	Ctse	25424	P16228	2.36673	2.333	2.35474	2.40722	-0.0116289	108.862	126.874	67.7342	-0.383694	1.95215e-25	1.3899e-26	7.41921e-22	0.999956	15246.2	1.94712e-30	cathepsin E
1368168_at	Rn.16933	Slc34a2	84395	Q9JJ09	8.18604	8.66769	7.75158	8.80514	-0.425456	32.0156	33.0611	19.6123	-1.11121	8.27672e-17	4.67666e-17	3.21049e-13	0.999956	1144.78	1.01233e-20	solute carrier family 34 (sodium phosphate), member 2
1368169_at	Rn.24750	Pick1	84591	Q6GQQ2 /// Q9EP80	4.19248	4.13332	4.16993	4.19917	0.0454278	122.594	142.813	75.1048	0.952747	4.1525e-26	2.96831e-27	1.96713e-22	0.999956	19330	2.49875e-31	protein interacting with C kinase 1
1368170_at	Rn.10035	Slc6a1	79212	P23978	3.08723	3.00298	3.06162	3.13343	0.0215417	79.6622	93.7822	50.1249	0.404078	2.23732e-23	1.35861e-24	6.78271e-20	0.999956	8386.31	3.42627e-28	solute carrier family 6 (neurotransmitter transporter, GABA), member 1
1368171_at	Rn.11372	Lox	24914	P16636	6.49289	9.33947	6.6598	-1.76555	6.66824	14.2453	11.7295	-1.62392	7.19195	5.46406e-11	1.16141e-09	0.122496	0.00127151	142.319	5.39767e-13	lysyl oxidase
1368172_a_at	Rn.11372	Lox	24914	P16636	5.79338	8.1721	5.60243	1.36468	3.43028	22.3601	17.7005	2.25167	6.63674	3.3862e-14	1.61041e-12	0.0376244	0.00235255	338.95	3.48752e-16	lysyl oxidase
1368173_at	Rn.43930	Nol5	60373	Q5PPK6 /// Q9QZ86	7.5406	7.38249	7.12921	7.66971	0.36135	23.0475	25.6999	14.4389	0.797691	2.04539e-14	3.25896e-15	4.55586e-11	0.999956	693.957	7.52283e-19	nucleolar protein 5
1368174_at	Rn.10994	Egln3	54702	Q62630	2.6256	2.57645	2.60178	2.66915	0.00483652	125.949	146.863	78.6824	0.167182	2.90815e-26	2.06666e-27	1.07892e-22	0.999956	20595.9	1.44342e-31	EGL nine homolog 3 (C. elegans)
1368175_at	Rn.16902	Zhx1	171159	Q8R515	5.12051	5.63586	4.9502	5.307	-0.273863	26.7876	27.1685	15.211	-0.920432	1.65016e-15	1.28067e-15	1.98099e-11	0.999956	742.536	4.20511e-19	zinc-fingers and homeoboxes 1
1368176_at	Rn.91057	Rara	24705	Q499N1 /// Q9QWJ1 /// Q9QWT3 /// Q9QWT4	5.76751	5.75679	5.77955	5.68963	0.0711904	55.0384	63.8041	32.8022	0.481273	9.62245e-21	7.55527e-22	6.77797e-17	0.999956	3800.71	3.21013e-25	retinoic acid receptor, alpha
1368177_at	Rn.54820	Acsl3	114024	Q63151	5.44746	5.48424	5.37992	5.61073	-0.114117	50.21	56.8748	30.9761	-0.738768	4.43093e-20	5.13055e-21	1.73989e-16	0.999956	3109.5	1.81901e-24	acyl-CoA synthetase long-chain family member 3
1368178_at	Rn.19842	Pdzk1	65144	Q9JJ40	7.95567	7.74528	8.05633	8.21123	-0.251025	70.3353	84.4778	44.9654	-1.6119	1.69405e-22	7.39316e-24	3.91005e-19	0.999956	6526.22	2.99685e-27	PDZ domain containing 1
1368179_at	Rn.177948	Tslpr	171499	Q6AZ53 /// Q8R4S8	3.36954	3.33208	3.41633	3.31496	0.0265125	87.0067	103.007	52.1973	0.489521	5.48709e-24	3.05123e-25	3.56097e-20	0.999956	9677.47	9.92971e-29	thymic stromal-derived lymphopoietin, receptor
1368180_s_at	Rn.144550	Gsta2	24422	P00502 /// P04903 /// Q4FZZ3 /// Q63232	12.9361	13.2716	12.6166	12.8677	0.220261	93.8227	102.99	54.8555	1.10105	1.69871e-24	3.05894e-25	1.63084e-20	0.999956	10457.6	5.07807e-29	glutathione-S-transferase, alpha type2
1368181_at	Rn.1114	Mthfd1	64300	P27653 /// Q5EBC3	9.64122	9.84737	9.28093	9.37611	0.522306	98.3013	106.979	56.4411	3.68679	8.37445e-25	1.69314e-25	1.04656e-20	0.141497	11587.9	2.09e-29	methylenetetrahydrofolate dehydrogenase (NADP+ dependent), methenyltetrahydrofolate cyclohydrolase, formyltetrahydrofolate synthase
1368182_at	Rn.33697	Acsl6	117243	P33124 /// Q6IU14	2.54466	2.48504	2.53182	2.56126	0.0260402	72.1946	84.9325	44.8703	0.534935	1.10545e-22	6.77209e-24	4.04676e-19	0.999956	6832.77	2.01502e-27	acyl-CoA synthetase long-chain family member 6
1368183_at	Rn.11243	Plcg1	25738	P10686	6.61027	6.57161	6.60016	6.70864	-0.0689309	134.384	155.847	82.7263	-0.996725	1.23798e-26	9.49968e-28	5.56418e-23	0.999956	22840.7	5.89766e-32	phospholipase C, gamma 1
1368184_at	Rn.24127	Psmd9	161475	Q9WTV5	7.8768	7.55174	7.85856	8.15177	-0.0942159	78.2908	94.0753	50.9623	-0.690673	2.96399e-23	1.29148e-24	5.21788e-20	0.999956	8339.78	3.59516e-28	proteasome (prosome, macropain) 26S subunit, non-ATPase, 9
1368185_at	Rn.10943	Gnaz	25740	P19627	2.55238	2.52984	2.54597	2.57528	-0.00520977	173.338	201.43	106.405	-0.25241	4.3111e-28	3.20761e-29	2.07201e-24	0.999956	38231.3	6.84101e-34	guanine nucleotide binding protein, alpha z subunit
1368186_a_at	Rn.87407	Syk	25155	Q63614 /// Q64725	1.50169	1.48975	1.4753	1.55814	-0.0240941	80.9574	92.5746	51.0602	-0.925845	1.72476e-23	1.67388e-24	5.05737e-20	0.999956	8326.04	3.6468e-28	spleen tyrosine kinase
1368187_at	Rn.13778	Gpnmb	113955	Q6P7C7 /// Q9QZF6	6.46054	5.52913	7.3398	6.47274	-0.425746	32.7947	50.269	23.1509	-1.78559	5.52397e-17	4.05805e-20	2.10989e-14	0.94524	1853.13	1.58897e-22	glycoprotein (transmembrane) nmb
1368188_at	Rn.3664	Hpd	29531	P32755	13.7355	13.4369	13.8349	13.9125	-0.127058	204.201	242.775	127.497	-1.36536	4.679e-29	2.54952e-30	1.8188e-25	0.999956	54472.3	3.19682e-35	4-hydroxyphenylpyruvic acid dioxygenase
1368189_at	Rn.228	Dhcr7	64191	Q9Z2Z8	10.3235	9.77929	10.4814	10.922	-0.484367	43.3611	53.6636	29.2031	-1.51863	5.12959e-19	1.35866e-20	4.59307e-16	0.999956	2621.46	7.95062e-24	7-dehydrocholesterol reductase
1368190_at	Rn.9831	Ren1	24715	P08424 /// Q9JIE2 /// Q9R258	2.25667	2.21415	2.24855	2.30346	-0.0174096	76.0606	89.1916	47.7162	-0.42289	4.71152e-23	3.05615e-24	1.49513e-19	0.999956	7512.83	8.87018e-28	renin 1
1368191_a_at	Rn.11186	Slc22a1	24904	O35882 /// Q63089 /// Q6AYW1	10.3165	10.3532	10.4471	10.17	-0.00243751	90.0672	104.944	53.3518	-0.0149942	3.1954e-24	2.28322e-25	2.52017e-20	0.999956	10069.2	7.0452e-29	solute carrier family 22 (organic cation transporter), member 1
1368192_at	Rn.24787	Cxcr3	84475	Q9JII9	3.55854	3.55103	3.49898	3.61635	0.00551275	93.763	106.681	57.5813	0.102927	1.71491e-24	1.76868e-25	7.70128e-21	0.999956	11037.3	3.18455e-29	chemokine (C-X-C motif) receptor 3
1368193_at	Rn.11792	Slc26a4	29440	Q9R154	2.60095	2.54408	2.58786	2.6291	0.0133841	75.6961	88.9103	47.1719	0.28159	5.09714e-23	3.21842e-24	1.7996e-19	0.999956	7487.42	9.13388e-28	solute carrier family 26, member 4
1368194_at	Rn.41595	Agpat4	170919	Q924S1	2.92657	2.88643	2.92497	2.95197	-0.00374333	109.044	127.594	67.2489	-0.0999959	1.9087e-25	1.2828e-26	8.19045e-22	0.999956	15280.1	1.91007e-30	1-acylglycerol-3-phosphate O-acyltransferase 4 (lysophosphatidic acid acyltransferase, delta)
1368195_at	Rn.37915	Hspbap1	171460	Q5BKC6	2.92272	2.87346	2.94176	2.91912	0.0091743	97.5126	115.274	59.7369	0.220148	9.42267e-25	5.45098e-26	4.3885e-21	0.999956	12297.8	1.24965e-29	Hspb associated protein 1
1368196_at	Rn.6714	Clps	25680	P17084	3.17276	3.11784	3.14416	3.21181	0.0169996	114.162	132.936	70.9174	0.440141	1.045e-25	7.49193e-27	4.06929e-22	0.999956	16872.7	8.10128e-31	colipase, pancreatic
1368197_at	Rn.89571	Oprk1	29335	P34975	2.90347	2.87614	2.89395	2.92746	-0.000818027	185.099	215.057	113.61	-0.037226	1.81374e-28	1.36467e-29	8.74148e-25	0.999956	43646.1	2.17457e-34	opioid receptor, kappa 1
1368198_at	Rn.89571	Oprk1	29335	P34975	1.89156	1.86445	1.88986	1.90133	0.00548993	124.044	145.185	76.2807	0.258271	3.55612e-26	2.39488e-27	1.60387e-22	0.999956	19798.2	2.03148e-31	opioid receptor, kappa 1
1368199_at	Rn.11042	Nup88	113929	O08658	5.29107	5.21955	5.27697	5.28844	0.0524872	71.4714	83.436	43.6678	0.508204	1.30433e-22	9.05411e-24	6.28531e-19	0.999956	6561.85	2.85902e-27	nucleoporin 88
1368200_at	Rn.107266	Cx3cl1	89808	O55145 /// Q6IRF7	2.40312	2.37797	2.3809	2.42834	0.00958234	112.454	130.011	69.249	0.320425	1.2696e-25	1.00019e-26	5.51651e-22	0.999956	16145	1.1863e-30	chemokine (C-X3-C motif) ligand 1
1368201_at	Rn.10463	Npr1	24603	P18910 /// Q66HJ4	4.51174	4.53607	4.46662	4.51996	0.0247291	101.749	115.69	61.1388	0.392231	5.05462e-25	5.15875e-26	3.12082e-21	0.999956	12803	8.82148e-30	natriuretic peptide receptor 1
1368202_a_at	Rn.161784	Dab2	79128	O88797	4.73242	5.5629	4.80305	3.7831	0.463448	21.9395	21.8732	8.99719	1.29244	4.64658e-14	4.8421e-14	6.22165e-08	0.999956	439.811	3.76304e-17	disabled homolog 2 (Drosophila)
1368203_at	Rn.9808	Scnn1a	25122	P37089 /// Q6IRJ1 /// Q9Z2W4	2.09118	2.07312	2.09299	2.09541	0.00297999	130.186	151.766	79.349	0.132324	1.88447e-26	1.34626e-27	9.62932e-23	0.999956	21556.4	9.73043e-32	sodium channel, nonvoltage-gated 1 alpha
1368204_at	Rn.20467	Lig1	81513	Q566D8 /// Q9JHY8	3.45406	3.47009	3.40126	3.53291	-0.0340695	58.8385	66.5932	36.1233	-0.40848	3.1886e-21	3.70678e-22	1.39084e-17	0.999956	4287.98	1.13166e-25	ligase I, DNA, ATP-dependent
1368205_at	Rn.7424	Cfi	79126	Q9WUW3	13.0743	13.172	13.042	13.125	-0.0673595	179.54	205.268	107.88	-0.64922	2.63365e-28	2.45934e-29	1.70193e-24	0.999956	39698.1	4.93906e-34	complement factor I
1368206_at	Rn.161868	Acot8	170588	Q6AZ44 /// Q8VHK0	7.57548	7.43164	7.48241	7.74715	-0.00667559	121.47	141.219	76.3588	-0.077154	4.71056e-26	3.46306e-27	1.58374e-22	0.999956	19168.5	2.68695e-31	acyl-CoA thioesterase 8
1368207_at	Rn.24997	Fxyd5	60338	P59647	2.74307	2.87977	2.68429	2.72086	0.0126424	60.5632	65.1855	34.5057	0.188004	1.98021e-21	5.294e-22	2.95119e-17	0.999956	4162.67	1.46235e-25	FXYD domain-containing ion transport regulator 5
1368208_at	Rn.3643	Cml1	171084	Q9JIY6	2.58928	2.53583	2.53601	2.65528	0.0139848	101.292	116.97	63.9581	0.394996	5.4064e-25	4.39344e-26	1.64029e-21	0.999956	13376.2	6.0395e-30	camello-like 1
1368209_at	Rn.3605	Pdzk1ip1	81916	Q923S2 /// Q9QY97	2.49068	2.46645	2.4858	2.50429	0.00338973	175.113	203.79	107.217	0.170175	3.74885e-28	2.74621e-29	1.84051e-24	0.999956	39088.9	5.64626e-34	PDZK1 interacting protein 1
1368210_at	Rn.48710	Il24	170819	Q9JI24 /// Q9WVP8	2.07665	2.04765	2.07171	2.09191	0.00417363	108.893	127.216	67.0842	0.156943	1.94435e-25	1.33863e-26	8.45402e-22	0.999956	15245.8	1.94762e-30	interleukin 24
1368211_at	Rn.36102	Rps14	29284	P13471 /// Q6PDV6	12.4554	12.6374	12.3908	12.5548	-0.125877	199.849	226.263	119.726	-1.40759	6.20425e-29	6.60243e-30	4.20928e-25	0.999956	48500	8.73192e-35	ribosomal protein S14
1368212_at	Rn.11095	LOC502603	502603	Q4KLK1	6.63194	6.3056	6.71883	6.55305	0.155185	40.1208	49.3635	25.1432	0.698196	1.8822e-18	5.50312e-20	5.4322e-15	0.999956	2227.23	3.24847e-23	similar to splicing factor p54
1368213_at	Rn.11359	Por	29441	P00388	7.56373	7.56137	7.33873	8.65741	-0.867514	15.6724	17.5641	10.8207	-1.27144	1.17575e-11	1.82806e-12	4.06937e-09	0.999956	307.735	7.94882e-16	P450 (cytochrome) oxidoreductase
1368214_at	Rn.2755	Smad2	29357	O70436	4.74471	4.74106	4.72303	4.61411	0.154108	28.8062	33.1361	16.9057	0.662096	4.87386e-16	4.50107e-17	3.60736e-12	0.999956	1038.96	2.33472e-20	MAD homolog 2 (Drosophila)
1368215_at	Rn.162472	Tpp1	83534	Q642E6 /// Q9EQV6	9.54461	9.83625	9.59807	10.2341	-0.888722	92.7362	104.49	58.1836	-5.92475	2.03138e-24	2.44508e-25	6.54878e-21	0.00683616	10133.8	6.66572e-29	tripeptidyl peptidase I
1368216_at	Rn.4023	Rab28	117049	P51158 /// Q6IN03	8.0047	8.01978	7.99453	8.08413	-0.0768159	88.3318	101.676	53.6934	-0.598261	4.31963e-24	3.75396e-25	2.27843e-20	0.999956	9716.56	9.58939e-29	RAB28, member RAS oncogene family
1368217_at	Rn.7107	Ralbp1	84014	Q5FVT1 /// Q62796	7.49318	7.88175	7.50326	7.2201	0.0687155	58.8851	64.7295	32.5282	0.363014	3.14741e-21	5.95213e-22	7.77926e-17	0.999956	3920.48	2.45504e-25	ralA binding protein 1
1368218_at	Rn.7107	Ralbp1	84014	Q5FVT1 /// Q62796	3.3882	3.33464	3.39533	3.39456	0.0133012	155.699	183.058	95.5772	0.43915	1.74617e-27	1.14282e-28	8.34576e-24	0.999956	31286.1	3.87665e-33	ralA binding protein 1
1368219_at	Rn.11073	Clcn2	29232	O54821 /// O54822 /// O54823 /// P35525	2.94713	2.90035	2.92899	3.0109	-0.0222408	70.7946	82.5539	44.318	-0.383872	1.52379e-22	1.07796e-23	4.94448e-19	0.999956	6469.28	3.23274e-27	chloride channel 2
1368220_at	Rn.6109	Gtf2b	81673	P62916	7.0262	7.05874	6.94585	6.97873	0.111541	62.1196	70.5825	37.035	0.694098	1.3025e-21	1.41992e-22	9.24206e-18	0.999956	4779.54	4.42866e-26	general transcription factor IIB
1368221_at	Rn.90070	Nr3c1	24413	P06536 /// Q7TSX7	8.18566	8.236	8.109	8.07138	0.165774	46.7584	53.1594	27.6328	0.665496	1.45444e-19	1.59177e-20	1.14447e-15	0.999956	2699.83	6.16438e-24	nuclear receptor subfamily 3, group C, member 1
1368222_at	Rn.90070	Nr3c1	24413	P06536 /// Q7TSX7	4.01543	3.83421	4.00618	4.06649	0.0487994	24.1898	29.1849	15.4707	0.217699	9.11526e-15	3.83313e-16	1.51031e-11	0.999956	802.692	2.15188e-19	nuclear receptor subfamily 3, group C, member 1
1368223_at	Rn.7897	Adamts1	79252	Q68EJ2 /// Q9QZV3 /// Q9WUQ1	4.33634	4.23317	4.38361	4.64951	-0.308869	26.5025	31.6901	17.5534	-1.36735	1.97466e-15	9.56221e-17	1.96055e-12	0.999956	921.903	6.53586e-20	a disintegrin-like and metallopeptidse (reprolysin type) with thrombospondin type 1 motif, 1
1368224_at	Rn.202939	Serpina3n	24795	P09006	13.8598	13.8777	14.0372	13.7351	-0.0617352	131.01	153.016	78.1906	-0.412103	1.73543e-26	1.20808e-27	1.16977e-22	0.999956	21400.8	1.03599e-31	serine (or cysteine) peptidase inhibitor, clade A, member 3N
1368225_at	Rn.2869	Exoc2	171455	O54921	4.40612	4.35497	4.4068	4.37448	0.0565439	82.8216	96.7722	50.1671	0.760377	1.20124e-23	8.22381e-25	6.69021e-20	0.999956	8777.34	2.31018e-28	exocyst complex component 2
1368226_at	Rn.6997	RGD620382	171047	O35820	6.09497	6.26498	5.89583	5.85266	0.356447	63.5753	69.0849	35.8142	2.55769	8.88875e-22	2.02182e-22	1.60138e-17	0.491577	4785.62	4.38024e-26	Nucleoside 2-deoxyribosyltransferase domain containing protein RGD620382
1368227_at	Rn.10140	Slc28a2	60423	Q62773 /// Q91WW8 /// Q9Z1D4	8.24371	8.29662	7.92517	8.70411	-0.168313	75.9353	83.7569	48.0397	-1.08929	4.83884e-23	8.50681e-24	1.34017e-19	0.999956	7120.35	1.41074e-27	solute carrier family 28 (sodium-coupled nucleoside transporter), member 2
1368228_at	Rn.11361	Zfp265	58821	O35986	6.81561	6.71782	6.90175	6.97148	-0.193117	63.0017	74.7399	39.426	-1.28065	1.03258e-21	5.5163e-23	3.31788e-18	0.999956	5107.85	2.49367e-26	zinc finger protein 265
1368229_at	Rn.34143	Sip1	84404	Q9QZP1	5.05534	5.00905	5.09577	5.03532	0.00274187	88.4096	103.854	53.5925	0.0342197	4.26194e-24	2.68697e-25	2.34696e-20	0.999956	9952.07	7.79527e-29	survival of motor neuron protein interacting protein 1
1368230_a_at	Rn.40118	RGD708545	56769	O08776	7.60798	7.52771	7.6355	7.58408	0.0365087	63.9829	74.939	38.8721	0.219423	8.00241e-22	5.28103e-23	4.18581e-18	0.999956	5227.14	2.0425e-26	nuclear protein E3-3
1368231_at	Rn.154399	Stat5a	24918	Q62771	2.4481	2.4359	2.38051	2.55779	-0.0359954	60.8564	68.6729	38.534	-0.635885	1.83005e-21	2.23256e-22	4.82546e-18	0.999956	4677.54	5.33656e-26	signal transducer and activator of transcription 5A
1368232_at	Rn.6995	Mvk	81727	P17256	6.49482	5.97252	6.5248	7.48386	-0.757862	23.4198	29.5435	17.6964	-2.10136	1.56618e-14	3.11908e-16	1.71857e-12	0.743428	813.26	1.92287e-19	mevalonate kinase
1368233_at	Rn.11000	Gtf2f2	81674	Q01750 /// Q63489	5.76259	5.77889	5.69825	5.73072	0.0880566	124.467	141.716	74.4304	1.34108	3.39521e-26	3.30693e-27	2.22104e-22	0.999956	19257.1	2.58183e-31	general transcription factor IIF, polypeptide 2
1368234_at	Rn.11058	Prep	83471	O70196	7.08428	7.17413	6.90096	7.45924	-0.236572	58.7946	65.3052	36.8635	-1.37094	3.2287e-21	5.13462e-22	9.97254e-18	0.999956	4214.96	1.31277e-25	prolyl endopeptidase
1368235_at	Rn.10340	Clk3	171305	Q63117	6.76908	6.71882	6.76382	6.68522	0.114261	63.2487	73.5225	37.9497	0.760577	9.68625e-22	7.24376e-23	6.20067e-18	0.999956	5075.83	2.63301e-26	CDC-like kinase 3
1368236_at	Rn.16265	Mep1a	25684	Q64230 /// Q642C9	2.31941	2.26247	2.30319	2.31155	0.0525496	56.5985	66.5306	34.8705	0.929557	6.05193e-21	3.76378e-22	2.48161e-17	0.999956	4209.46	1.32767e-25	meprin 1 alpha
1368237_at	Rn.26691	Tnmd	64104	Q9ESC2	2.32795	2.2835	2.32296	2.34861	0.00656179	138.791	163.032	86.0808	0.282013	8.05987e-27	5.2141e-28	3.28419e-23	0.999956	25028.2	2.6732e-32	tenomodulin
1368238_at	Rn.9727	Pap	24618	P25031	2.46407	2.42671	2.4463	2.50302	-0.00251897	98.8797	115.098	61.5017	-0.0725767	7.67837e-25	5.57812e-26	2.86527e-21	0.999956	12602	1.0116e-29	pancreatitis-associated protein
1368239_at	Rn.87059	Lrp3	89787	O88204	7.35961	7.66822	7.1209	7.8326	-0.388575	43.5746	46.7243	26.8397	-1.56134	4.72395e-19	1.38187e-19	1.85126e-15	0.999956	2188.23	3.78375e-23	low density lipoprotein receptor-related protein 3
1368240_a_at	Rn.91118	Prkcb1	25023	P68403 /// Q6LDV0	2.88611	2.8378	2.85208	2.93731	0.00697973	74.7652	86.7658	46.6661	0.130029	6.23435e-23	4.77764e-24	2.1419e-19	0.999956	7228.45	1.23838e-27	protein kinase C, beta 1
1368241_a_at	Rn.9567	Flot1	64665	Q6MG17 /// Q6P2A7 /// Q9Z1E1	6.60994	6.6891	6.51341	6.81722	-0.150333	85.2186	95.8175	52.3731	-1.35428	7.61762e-24	9.62943e-25	3.38302e-20	0.999956	8865.44	2.119e-28	flotillin 1
1368242_at	Rn.26724	Kcnb1	25736	---	2.38025	2.33535	2.37173	2.39605	0.0151721	91.6776	107.509	56.7205	0.421155	2.42581e-24	1.56864e-25	9.71176e-21	0.999956	10915.1	3.50632e-29	potassium voltage gated channel, Shab-related subfamily, member 1
1368243_at	Rn.10165	Amhr2	29530	Q62893	1.96146	1.93687	1.95342	1.97078	0.0110262	107.049	124.665	65.6829	0.430917	2.46923e-25	1.776e-26	1.12917e-21	0.999956	14691.3	2.68346e-30	anti-Mullerian hormone type 2 receptor
1368244_at	Rn.95453	As3mt	140925	Q6P7S7 /// Q8VHT6	10.1698	10.2242	10.0859	10.1674	0.0591326	98.3091	111.982	58.9533	0.402046	8.3658e-25	8.38204e-26	5.37158e-21	0.999956	11953	1.5982e-29	arsenic (+3 oxidation state) methyltransferase
1368245_at	Rn.11110	Upb1	116593	Q03248	12.8359	12.8697	12.8073	13.2067	-0.359065	262.742	301.919	162.588	-5.18345	1.53945e-30	1.34006e-31	7.29594e-27	0.0190791	85846.3	6.24263e-37	ureidopropionase, beta
1368246_at	Rn.11007	Ap3m2	140667	P53678	2.49971	2.46674	2.49543	2.51533	0.00514065	147.58	172.392	90.747	0.217474	3.51067e-27	2.45353e-28	1.6221e-23	0.999956	27958.8	1.02556e-32	adaptor-related protein complex 3, mu 2 subunit
1368247_at	Rn.1950	Hspa1a /// Hspa1b		Q07439 /// Q6LA95	2.24833	2.20821	2.24739	2.27329	-0.0039576	87.0717	102.326	54.0537	-0.110345	5.42132e-24	3.3942e-25	2.0475e-20	0.999956	9825.23	8.70992e-29	heat shock 70kD protein 1A /// heat shock 70kD protein 1B (mapped)
1368248_at	Rn.18983	Cds1	81925	O35052	4.62867	4.64481	4.72634	5.03636	-0.513427	46.129	54.2002	30.1618	-3.60554	1.82397e-19	1.14909e-20	2.69878e-16	0.157438	2645.18	7.35554e-24	CDP-diacylglycerol synthase 1
1368249_at	Rn.22556	Klf15	85497	Q5FVT6 /// Q9WTQ3	9.64107	9.71615	9.7754	10.2769	-0.807701	47.6648	55.3742	30.4018	-2.80181	1.05471e-19	8.02932e-21	2.36716e-16	0.390286	2798.48	4.52117e-24	Kruppel-like factor 15
1368250_at	Rn.46442	Tekt1	85270	Q99JD2	2.29682	2.25967	2.28671	2.31902	0.00647462	105.568	123.358	65.3318	0.213888	2.9991e-25	2.05619e-26	1.21607e-21	0.999956	14393.8	3.20294e-30	tektin 1
1368251_at	Rn.11159	Jak3	25326	Q63272	3.09497	3.07561	3.07595	3.13099	-0.00730943	140.972	162.799	86.5401	-0.236903	6.55502e-27	5.3171e-28	3.06273e-23	0.999956	25156.1	2.55789e-32	Janus kinase 3
1368252_at	Rn.28875	Kbtbd10	117537	Q9ER30	2.51055	2.47089	2.49818	2.53649	0.00625411	108.532	126.706	67.185	0.194248	2.04276e-25	1.41489e-26	8.29308e-22	0.999956	15201.9	1.99675e-30	kelch repeat and BTB (POZ) domain containing 10
1368253_at	Rn.33890	Gamt	25257	P10868	12.436	12.4233	12.449	12.3029	0.126545	160.141	185.298	95.6328	1.15345	1.22376e-27	9.75535e-29	8.3047e-24	0.999956	32122.7	3.08529e-33	guanidinoacetate methyltransferase
1368254_a_at	Rn.18522	Sphk1	170897	Q1HGK5 /// Q642F6 /// Q91V26	2.37838	2.35646	2.36856	2.39576	0.00338864	134.105	155.647	82.2174	0.136363	1.27059e-26	9.63982e-28	6.04973e-23	0.999956	22901.4	5.76394e-32	sphingosine kinase 1
1368255_at	Rn.10075	Hnt	50864	Q62718	2.62269	2.58371	2.60737	2.6521	0.00540735	103.723	120.865	64.2028	0.153497	3.84932e-25	2.73674e-26	1.55495e-21	0.999956	13858.1	4.44664e-30	neurotrimin
1368256_at	Rn.52632	Serpini1	116459	Q9JLD2	2.886	2.82731	2.86186	2.92911	0.010376	77.2307	90.2682	48.2486	0.200416	3.68599e-23	2.5221e-24	1.25169e-19	0.999956	7769.85	6.63118e-28	serine (or cysteine) peptidase inhibitor, clade I, member 1
1368257_at	Rn.100787	Cgm3	24256	Q4V8L4 /// Q4V8L5 /// Q62664 /// Q63103	3.37976	3.29048	3.37764	3.39842	0.0281188	88.878	105.346	55.3536	0.537053	3.9296e-24	2.15521e-25	1.41499e-20	0.999956	10419.4	5.24153e-29	Carcinoembryonic antigen gene family (CGM3)
1368258_at	Rn.22847	Apln	58812	Q9R0R3	2.04249	2.01871	2.03733	2.05486	0.0046893	154.729	180.314	94.9762	0.254151	1.88603e-27	1.38291e-28	9.0035e-24	0.999956	30637.2	4.64744e-33	apelin, AGTRL1 ligand
1368259_at	Rn.44404	Ptgs1	24693	Q63921 /// Q66HK3 /// Q6QWE0	5.52605	5.57277	5.56674	5.7397	-0.27769	62.4182	71.9963	38.767	-2.19931	1.20339e-21	1.02395e-22	4.37551e-18	0.686993	4790.19	4.34427e-26	prostaglandin-endoperoxide synthase 1
1368260_at	Rn.10865	Aurkb	114592	O55099	2.84043	2.76391	2.84394	2.87648	-0.00129697	123.547	146.79	77.536	-0.0409944	3.74908e-26	2.0791e-27	1.29966e-22	0.999956	20154.8	1.74074e-31	aurora kinase B
1368261_at	Rn.10926	Nrxn3	116508	Q07310	2.19327	2.14559	2.18792	2.22168	0.000773353	89.3087	105.159	55.7652	0.022762	3.64477e-24	2.2114e-25	1.2611e-20	0.999956	10419.6	5.24077e-29	neurexin 3
1368262_at	Rn.163214	Phlpp	59265	Q9WTR8	4.58517	4.51212	4.58555	4.54077	0.0805454	96.6143	113.376	58.6305	1.21951	1.08403e-24	6.95622e-26	5.83562e-21	0.999956	12050	1.49032e-29	PH domain and leucine rich repeat protein phosphatase
1368263_a_at	Rn.91185	Mobp	25037	Q63327	2.24578	2.20319	2.23138	2.2833	-0.00183067	83.2976	97.4143	52.0567	-0.0489414	1.09675e-23	7.41251e-25	3.71961e-20	0.999956	9012.9	1.83726e-28	myelin-associated oligodendrocytic basic protein
1368264_at	Rn.10675	Pex6	117265	P54777	4.67013	4.61617	4.91876	4.75897	-0.310494	30.3049	37.2869	18.8399	-1.44135	2.08004e-16	6.13956e-18	6.18929e-13	0.999956	1176.73	7.98555e-21	peroxisomal biogenesis factor 6
1368265_at	Rn.144661	Cyp2t1	171380	Q91Y29	7.25122	7.44206	6.86191	7.86982	-0.324703	29.2397	31.131	18.6456	-0.902092	3.794e-16	1.29114e-16	7.33248e-13	0.999956	1015.87	2.8335e-20	cytochrome P450 monooxygenase CYP2T1
1368266_at	Rn.9857	Arg1	29221	P07824	13.5377	13.3954	13.5156	13.4929	0.137943	146.58	170.775	89.0346	1.06734	3.85182e-27	2.77839e-28	2.08683e-23	0.999956	27431.9	1.20907e-32	arginase 1
1368267_at	Rn.162659	Pomt1	84430	Q99PR0	4.45419	4.59758	4.09101	4.48428	0.261402	32.8913	33.7949	19.3454	1.32235	5.25841e-17	3.23102e-17	4.01421e-13	0.999956	1272.77	4.06057e-21	protein-O-mannosyltransferase 1
1368268_at	Rn.98685	Tdg	114521	A1L1J2 /// Q99NG8	4.57477	4.59298	4.56008	4.55308	0.0272724	243.281	278.904	145.429	1.02146	4.20867e-30	3.72367e-31	2.96102e-26	0.999956	73397.1	2.42181e-36	thymine-DNA glycosylase
1368269_at	Rn.9656	Lgals4	25474	P38552	2.67765	2.64269	2.67348	2.68131	0.0179991	109.765	128.222	67.1578	0.528629	1.74859e-25	1.19831e-26	8.33432e-22	0.999956	15462.4	1.7239e-30	lectin, galactose binding, soluble 4
1368270_at	Rn.10002	Apobec1	25383	P38483	4.09438	4.01988	4.70207	3.53194	-0.0079965	30.4671	41.1505	16.1423	-0.0428551	1.90232e-16	1.16647e-18	7.61564e-12	0.999956	1213.78	6.11325e-21	apolipoprotein B editing complex 1
1368271_a_at	Rn.4258	Fabp4	79451	P70623 /// Q5XFV4 /// Q9R290	3.19157	3.14389	3.16449	3.2374	0.00507776	74.7377	86.8651	46.4091	0.0853552	6.26914e-23	4.6893e-24	2.34128e-19	0.999956	7196.37	1.28695e-27	fatty acid binding protein 4, adipocyte
1368272_at	Rn.5819	Got1	24401	P13221	10.3145	9.85725	10.788	10.5771	-0.507397	47.2483	59.709	30.5725	-1.71974	1.22168e-19	2.28129e-21	2.16026e-16	0.991318	3059.13	2.09467e-24	glutamate oxaloacetate transaminase 1
1368273_at	Rn.88457	Mapk6	58840	P27704	8.05629	8.27925	7.88844	8.04808	0.0645797	83.0117	91.3289	48.6602	0.457856	1.15719e-23	2.08447e-24	1.09007e-19	0.999956	8158.22	4.34902e-28	mitogen-activated protein kinase 6
1368274_at	Rn.4115	Dbnl	83527	Q9JHL4	5.30592	5.62392	5.18015	5.42891	-0.156216	46.8134	49.79	27.2507	-0.91948	1.42664e-19	4.76568e-20	1.44017e-15	0.999956	2440.81	1.47313e-23	drebrin-like
1368275_at	Rn.7167	Sc4mol	140910	O35532	10.788	10.2495	11.0311	11.8502	-1.03606	53.1351	66.0343	37.0458	-3.79797	1.7257e-20	4.26576e-22	9.19814e-18	0.123355	3915.97	2.47958e-25	sterol-C4-methyl oxidase-like
1368276_at	Rn.11067	Syp	24804	P07825	4.4945	4.44609	4.41546	4.52835	0.0693925	77.349	88.6996	47.5063	0.85364	3.59801e-23	3.34134e-24	1.60655e-19	0.999956	7644	7.63699e-28	synaptophysin
1368277_at	Rn.6866	Ppp3ca	24674	P63329	6.1012	6.55765	5.85569	6.45101	-0.332519	53.6512	55.3196	31.8267	-1.92368	1.46906e-20	8.1617e-21	1.11303e-16	0.846863	3120.47	1.76451e-24	protein phosphatase 3, catalytic subunit, alpha isoform
1368278_at	Rn.2982	Lgals2	171134	Q9Z144	2.00663	1.95469	2.01488	2.02418	0.000158472	72.2661	86.0154	45.1273	0.00414282	1.08731e-22	5.50301e-24	3.68781e-19	0.999956	6880.67	1.89688e-27	lectin, galactoside-binding, soluble 2
1368279_at	Rn.22828	Mllt3	114510	A2VD08 /// O88760	3.42648	3.40266	3.35172	3.40457	0.108583	39.7279	45.1872	23.9703	0.89645	2.21763e-18	2.42391e-19	1.19285e-14	0.999956	2001.28	8.18061e-23	myeloid/lymphoid or mixed-lineage leukemia,translocated to, 3 (trithorax homolog, Drosophila)
1368280_at	Rn.203177	Ctsc	25423	P80067	11.6572	11.8341	11.7683	11.3329	0.124785	127.994	146.974	73.9142	0.954334	2.37227e-26	2.04423e-27	2.43916e-22	0.999956	19873.3	1.96603e-31	cathepsin C
1368281_at	Rn.6051	Dpep1	94199	P31430	2.29896	2.25566	2.30076	2.31124	0.00755788	145.734	171.644	90.0463	0.345281	4.1464e-27	2.59725e-28	1.7935e-23	0.999956	27579.6	1.15421e-32	dipeptidase 1 (renal)
1368282_at	Rn.6051	Dpep1	94199	P31430	2.80059	2.74981	2.7823	2.82636	0.0179136	82.9882	96.9589	51.437	0.382281	1.1627e-23	7.97633e-25	4.5043e-20	0.999956	8930.93	1.98832e-28	dipeptidase 1 (renal)
1368283_at	Rn.3671	Ehhadh	171142	P07896	12.0768	11.4491	12.6021	11.4497	0.415587	41.7826	53.105	25.1971	1.07243	9.52814e-19	1.61916e-20	5.24479e-15	0.999956	2430.89	1.52587e-23	enoyl-Coenzyme A, hydratase/3-hydroxyacyl Coenzyme A dehydrogenase
1368284_at	Rn.53915	Plvap	56765	Q9WV78	3.46239	3.47742	3.50652	3.42628	-0.0155411	42.5833	49.5826	25.3011	-0.13457	6.93693e-19	5.11101e-20	4.903e-15	0.999956	2247.31	3.00617e-23	plasmalemma vesicle associated protein
1368285_at	Rn.37473	Shbg	24775	P08689 /// Q99011	1.7868	1.76717	1.78306	1.79784	0.00252165	119.528	139.26	73.3291	0.120604	5.80108e-26	4.14359e-27	2.69141e-22	0.999956	18258.4	4.09284e-31	sex hormone binding globulin
1368286_at	Rn.12923	Slc2a8	85256	Q9JJZ1	2.75564	2.90887	2.63913	2.90137	-0.105833	51.9009	54.3726	31.2167	-1.33523	2.55224e-20	1.08918e-20	1.53185e-16	0.999956	3025.48	2.30474e-24	solute carrier family 2, (facilitated glucose transporter) member 8
1368287_at	Rn.11166	Chn1	84030	P30337	3.30314	3.26115	3.27828	3.33108	0.0179153	118.402	137.437	72.9302	0.459937	6.52928e-26	4.91048e-27	2.86752e-22	0.999956	17979.6	4.67544e-31	chimerin (chimaerin) 1
1368288_at	Rn.1437	Gc	24384	P04276 /// Q68FY4	15.6912	15.7008	15.6458	15.7178	0.0139359	398.176	458.164	240.369	0.249904	8.17311e-33	7.24495e-34	5.37117e-29	0.999956	197938	4.52811e-40	group specific component
1368289_at	Rn.1437	Gc	24384	P04276 /// Q68FY4	11.0919	11.3735	10.386	11.6222	0.0346817	63.0546	66.4876	38.8546	0.135959	1.01852e-21	3.80355e-22	4.21543e-18	0.999956	4733.71	4.81336e-26	group specific component
1368290_at	Rn.22129	Cyr61	83476	Q66HT5 /// Q9ES72 /// Q9WTM9	4.02651	3.92967	4.00072	4.02232	0.0783997	75.3821	88.6177	46.5288	1.06344	5.45741e-23	3.39206e-24	2.24621e-19	0.999956	7459.3	9.43594e-28	cysteine rich protein 61
1368291_at	Rn.205955	Birc2	60371	O88642 /// Q6P6S1 /// Q9ESE8 /// Q9QZC6	7.58928	7.25623	7.58794	7.2458	0.511355	31.5079	38.0454	18.9727	1.57006	1.08207e-16	4.37804e-18	5.51702e-13	0.999956	1358.81	2.31023e-21	baculoviral IAP repeat-containing 2
1368292_at	Rn.10354	Dnm1	140694	P21575	4.98389	4.94789	4.98196	5.00371	0.000120518	282.296	328.212	172.151	0.00486206	6.12416e-31	4.66802e-32	3.35702e-27	0.999956	101070	1.52004e-37	dynamin 1
1368293_at	Rn.11056	Cpz	83575	O54858	2.94083	2.91222	2.9305	2.97112	-0.00564743	135.546	157.497	83.3902	-0.185865	1.10204e-26	8.21322e-28	4.99224e-23	0.999956	23420.2	4.74841e-32	carboxypeptidase Z
1368294_at	Rn.29996	Dnase1l3	116687	O89107	9.42207	9.86249	9.41748	9.02874	0.177715	213.975	235.928	118.124	2.72638	2.45835e-29	3.79141e-30	5.09473e-25	0.420213	52267.2	4.57091e-35	deoxyribonuclease I-like 3
1368295_at	Rn.44538	Slco2b1	140860	Q9JHI3	7.74115	7.66266	8.07818	7.37518	0.0681884	49.582	60.357	28.7774	0.31199	5.46086e-20	1.90607e-21	5.8546e-16	0.999956	3138.46	1.67899e-24	solute carrier organic anion transporter family, member 2b1
1368296_at	Rn.44538	Slco2b1	140860	Q9JHI3	8.36395	8.00615	8.93336	7.96276	0.0107012	34.8444	44.8945	20.8981	0.0329328	1.99422e-17	2.7031e-19	1.13433e-13	0.999956	1659.29	4.12312e-22	solute carrier organic anion transporter family, member 2b1
1368297_at	Rn.34322	Gata2	25159	Q924Y4	2.26282	2.23212	2.26052	2.26752	0.0129507	126.02	147.366	77.1981	0.517011	2.88979e-26	1.98149e-27	1.3749e-22	0.999956	20402.2	1.56636e-31	GATA binding protein 2
1368298_at	Rn.6278	Adcy5	64532	Q04400	2.90801	2.86965	2.90827	2.90015	0.0267893	155.326	181.768	94.6602	1.02532	1.79544e-27	1.24709e-28	9.42542e-24	0.999956	30970.9	4.23157e-33	adenylate cyclase 5
1368299_at	Rn.63075	Gpr83	140595	Q8VHD7	2.25188	2.20935	2.23853	2.27669	0.0098159	100.481	117.557	62.4389	0.31567	6.06868e-25	4.07984e-26	2.30778e-21	0.999956	13112.9	7.17319e-30	G protein-coupled receptor 83
1368300_at	Rn.11180	Adora2a	25369	P30543 /// Q4F987 /// Q9R1I7 /// Q9R251	2.55938	2.53143	2.5493	2.61949	-0.0360576	92.2829	107.312	57.5845	-0.929474	2.19428e-24	1.61379e-25	7.69606e-21	0.999956	10882.3	3.59888e-29	adenosine A2a receptor
1368301_at	Rn.11180	Adora2a	25369	P30543 /// Q4F987 /// Q9R1I7 /// Q9R251	2.39399	2.35555	2.38909	2.41223	0.00588258	109.994	128.818	67.9245	0.194235	1.70104e-25	1.12501e-26	7.15218e-22	0.999956	15622.1	1.57725e-30	adenosine A2a receptor
1368302_at	Rn.18117	Msx1	81710	Q91XM2 /// Q9QUG0	3.59075	3.53392	3.53332	3.71067	-0.0340797	76.0298	87.7768	48.1409	-0.518452	4.74343e-23	3.96009e-24	1.29724e-19	0.999956	7461.66	9.41018e-28	homeo box, msh-like 1
1368303_at	Rn.25935	Per2	63840	Q9Z301	5.16116	4.7552	4.43012	6.18402	-0.0888409	8.2464	8.87117	6.46696	-0.108942	2.11937e-07	7.53157e-08	5.34709e-06	0.999956	101.337	9.1068e-12	period homolog 2 (Drosophila)
1368304_at	Rn.163228	Fmo3	84493	Q9EQ76	10.9323	10.8412	10.7102	10.7816	0.418164	78.5964	89.6589	47.1351	2.14366	2.78407e-23	2.81376e-24	1.82285e-19	0.718845	7854.86	6.03556e-28	flavin containing monooxygenase 3
1368305_at	Rn.88160	Casp6	83584	O35397 /// Q6AZ23	6.0995	6.2852	6.51337	6.42804	-0.835263	30.4464	36.4327	18.7771	-2.86104	1.92417e-16	9.08218e-18	6.53639e-13	0.358721	1096.05	1.47266e-20	caspase 6
1368306_at	Rn.9709	Grin2c	24411	Q00961 /// Q62644	2.26085	2.23728	2.2569	2.27139	0.00518596	154.335	179.773	94.4863	0.252963	1.94878e-27	1.42845e-28	9.64496e-24	0.999956	30405.7	4.96273e-33	glutamate receptor, ionotropic, NMDA2C
1368307_at	Rn.15462	Ggtl3	156275	Q99MZ4	2.52794	2.49233	2.52097	2.55229	0.000424923	148.736	173.719	91.8487	0.017931	3.17703e-27	2.2193e-28	1.38888e-23	0.999956	28450.6	8.81949e-33	gamma-glutamyltransferase-like 3
1368308_at	Rn.12072	Myc	24577	P09416 /// Q6WDF7	3.72552	3.90406	3.49507	3.73911	0.127582	19.1574	19.8037	11.0642	0.442685	4.40479e-13	2.52703e-13	2.90381e-09	0.999956	418.461	5.7609e-17	myelocytomatosis viral oncogene homolog (avian)
1368309_at	Rn.6300	Txnrd2	50551	Q9Z0J5	6.53177	6.49653	6.41613	6.83336	-0.168337	65.8363	75.0803	41.7591	-1.20628	5.00253e-22	5.12156e-23	1.29716e-18	0.999956	5478.14	1.3616e-26	thioredoxin reductase 2
1368310_at	Rn.9465	Myog	29148	O70425 /// P20428	3.25752	3.18573	3.27294	3.25453	0.023469	88.9178	105.484	54.7774	0.46319	3.90038e-24	2.11107e-25	1.66742e-20	0.999956	10334.7	5.62476e-29	myogenin
1368311_at	Rn.9836	Mgmt	25332	P24528	7.70084	8.0313	7.33499	7.75765	0.143824	63.3414	66.7992	36.8949	0.80208	9.4519e-22	3.5249e-22	9.83775e-18	0.999956	4615.73	5.98687e-26	O-6-methylguanine-DNA methyltransferase
1368312_at	Rn.48915	Oxt	25504	P01179 /// Q63408	2.12897	2.09599	2.128	2.14319	0.00325026	150.86	176.858	93.0207	0.16542	2.61627e-27	1.74654e-28	1.18073e-23	0.999956	29352.8	6.7319e-33	oxytocin
1368313_a_at	Rn.3073	Trpv1	83810	O35433 /// Q9Z182	2.93036	2.84522	2.90924	2.99753	-0.00346031	82.3331	97.2091	52.3064	-0.070804	1.31865e-23	7.65575e-25	3.45125e-20	0.999956	8990.81	1.87667e-28	transient receptor potential cation channel, subfamily V, member 1
1368314_at	Rn.22410	Ggcx	81716	O88496 /// Q497C4 /// Q6P9X3	9.15092	9.17945	9.52246	8.73304	0.0320697	109.59	131.272	62.8713	0.270728	1.78701e-25	8.86383e-27	2.0908e-21	0.999956	14929.5	2.33494e-30	gamma-glutamyl carboxylase
1368315_at	Rn.27017	Entpd6	85260	Q9ER31	4.93036	4.87123	4.97197	4.91912	-0.000801077	110.984	130.803	67.5836	-0.0129056	1.51187e-25	9.25657e-27	7.63705e-22	0.999956	15773.5	1.45098e-30	ectonucleoside triphosphate diphosphohydrolase 6
1368316_at	Rn.6315	Aqp8	29172	P56405	9.86621	10.3458	9.34336	10.5232	-0.373891	46.6399	48.6368	28.607	-1.19185	1.51758e-19	7.06297e-20	6.45162e-16	0.999956	2476.31	1.30039e-23	aquaporin 8
1368317_at	Rn.11111	Aqp7	29171	P56403	2.05976	2.03424	2.05294	2.07893	0.000422965	116.299	135.524	71.6713	0.0170986	8.20376e-26	5.84083e-27	3.57679e-22	0.999956	17334.5	6.41372e-31	aquaporin 7
1368318_at	Rn.37500	Homer1	29546	Q811R0 /// Q811R1 /// Q9Z214	5.26117	5.5237	5.56885	4.26768	0.554545	35.6707	41.5257	16.6191	2.53223	1.34656e-17	1.00109e-18	4.75891e-12	0.505334	1448.32	1.33264e-21	homer homolog 1 (Drosophila)
1368319_a_at	Rn.37500	Homer1	29546	Q811R0 /// Q811R1 /// Q9Z214	3.75906	3.69482	3.74977	3.76008	0.040377	95.2088	111.573	58.4272	0.735704	1.35364e-24	8.873e-26	6.15153e-21	0.999956	11729.5	1.88162e-29	homer homolog 1 (Drosophila)
1368320_at	Rn.11283	Ncam1	24586	P13596 /// Q3T1H3	3.93637	3.85556	3.94051	4.04095	-0.0683305	51.9992	61.3664	32.8645	-0.651641	2.47191e-20	1.4447e-21	6.5656e-17	0.999956	3523.55	6.17604e-25	neural cell adhesion molecule 1
1368321_at	Rn.9096	Egr1	24330	P08154 /// P97705	5.62938	6.55421	6.13864	4.51398	0.14374	10.4018	11.2494	4.31998	0.161307	7.26294e-09	2.20974e-09	0.000448281	0.999956	101.142	9.25296e-12	early growth response 1
1368322_at	Rn.10358	Sod3	25352	Q08420	7.06699	7.28753	6.89589	7.4178	-0.289973	59.615	65.1381	36.5918	-1.67733	2.56881e-21	5.35849e-22	1.12646e-17	0.999956	4179.8	1.41136e-25	superoxide dismutase 3, extracellular
1368323_at	Rn.15795	Tfpi	29436	Q02445 /// Q5PQU8	4.2373	4.52365	4.09813	4.05315	0.180152	38.4135	40.1838	20.755	1.08173	3.89778e-18	1.74128e-18	1.26973e-13	0.999956	1620.68	5.05166e-22	tissue factor pathway inhibitor
1368324_at	Rn.103225	Brca2	360254	O35923 /// Q66MH4 /// Q9EPU1	2.65233	2.5515	2.65588	2.69574	0.00344929	70.1214	84.2817	44.6753	0.0670301	1.7808e-22	7.67621e-24	4.34458e-19	0.999956	6644.22	2.56667e-27	breast cancer 2
1368325_at	Rn.6075	Egf	25313	P07522 /// Q6P6T8	6.20835	6.13592	6.27821	6.40664	-0.231944	56.3072	66.5258	35.4527	-1.50506	6.5933e-21	3.76805e-22	1.88957e-17	0.999956	4058.07	1.82216e-25	epidermal growth factor
1368326_at	Rn.24897	Eif2ak3	29702	Q9Z1Z1	4.56582	4.69123	4.65852	4.31576	0.0946428	26.2411	30.0893	14.5575	0.374341	2.33058e-15	2.29148e-16	3.99723e-11	0.999956	815.764	1.87268e-19	eukaryotic translation initiation factor 2 alpha kinase 3
1368327_at	Rn.176567	Slc12a9	171443	Q66HR0 /// Q99NC8	2.05981	2.02145	1.96808	2.03797	0.132762	26.4072	29.6873	16.0543	1.22636	2.09784e-15	2.87405e-16	8.31864e-12	0.999956	906.406	7.56278e-20	solute carrier family 12 (potassium/chloride transporters), member 9
1368328_at	Rn.2906	Gys2	25623	P17625 /// Q99MF8	8.17456	8.00884	8.3524	8.06587	0.0136889	52.5466	63.2784	31.9124	0.0635079	2.0781e-20	8.67445e-22	1.06499e-16	0.999956	3596.51	5.17365e-25	glycogen synthase 2
1368329_at	Rn.87849	Slc22a6	29509	O35956 /// Q9QYA0	2.733	2.64097	2.82763	2.68763	-0.00325344	30.4221	37.6113	18.6694	-0.0265005	1.9495e-16	5.31079e-18	7.1809e-13	0.999956	1239.6	5.09852e-21	solute carrier family 22 (organic anion transporter), member 6
1368330_at	Rn.15500	Aatf	114512	Q9QYW0	2.52883	2.56809	2.44485	2.59899	-0.00581844	44.3858	48.7926	27.0877	-0.0711091	3.47348e-19	6.69224e-20	1.59029e-15	0.999956	2388.86	1.77389e-23	apoptosis antagonizing transcription factor
1368331_at	Rn.11199	Ctbs	81652	Q01460	10.0636	10.1293	9.92688	10.2743	-0.106826	140.928	159.477	86.1989	-1.05094	6.5691e-27	6.97965e-28	3.22302e-23	0.999956	24506.6	3.20746e-32	chitobiase, di-N-acetyl-
1368332_at	Rn.25736	Gbp2	171164	Q5PQW8 /// Q63663	4.14255	4.70064	3.87504	4.19702	-0.0660102	42.9207	40.8559	23.1092	-0.426193	6.08308e-19	1.3158e-18	2.17435e-14	0.999956	1797.24	2.06966e-22	guanylate nucleotide binding protein 2
1368333_at	Rn.31982	Umod	25128	P27590 /// Q9QY99	2.67775	2.62762	2.67311	2.69895	0.00849484	136.953	160.877	84.8273	0.313075	9.63504e-27	6.19293e-28	3.97874e-23	0.999956	24350.6	3.38969e-32	uromodulin
1368334_at	Rn.28109	Grb7	84427	Q9QZC5	3.01228	3.22562	2.97002	3.14944	-0.201578	41.8179	44.4608	24.6215	-1.84789	9.39541e-19	3.18021e-19	7.68071e-15	0.902432	1909.58	1.22639e-22	growth factor receptor bound protein 7
1368335_at	Rn.10308	Apoa1	25081	P04639	14.526	14.2599	14.7669	14.3659	0.0522899	114.004	136.32	69.2577	0.295599	1.06082e-25	5.43943e-27	5.50995e-22	0.999956	16860.4	8.15291e-31	apolipoprotein A-I
1368336_at	Rn.6946	Fdx1	29189	P24483 /// Q2XTA9	10.4327	10.2619	10.5913	10.3955	-0.0360739	65.1151	77.6018	39.7771	-0.161857	5.99517e-22	2.97576e-23	2.86847e-18	0.999956	5478.46	1.36092e-26	ferredoxin 1
1368337_at	Rn.10939	Glycam1	25258	Q04807	3.35883	3.29952	3.36298	3.37462	0.00970291	163.015	191.854	100.539	0.338973	9.63653e-28	6.10189e-29	4.31788e-24	0.999956	34425.2	1.695e-33	glycosylation dependent cell adhesion molecule 1
1368338_at	Rn.34155	Cd52	117054	Q63064	2.78318	2.72508	2.75388	2.84949	-0.0079541	76.4841	89.2494	48.2272	-0.157858	4.3088e-23	3.02555e-24	1.26057e-19	0.999956	7628.98	7.76796e-28	CD52 antigen
1368339_at	Rn.9974	S100g	24249	P02634	2.72462	2.65458	2.68417	2.79278	0.00731042	78.9292	92.1555	50.0739	0.153698	2.60031e-23	1.80206e-24	6.89147e-20	0.999956	8206.46	4.13285e-28	S100 calcium binding protein G
1368340_at	Rn.15187	Ipmk	171458	Q99NI4	7.29028	7.10171	7.52338	6.36621	0.785258	49.9275	61.0744	26.9893	3.90368	4.8665e-20	1.56478e-21	1.68849e-15	0.107715	3288.83	1.12056e-24	inositol polyphosphate multikinase
1368341_at	Rn.9346	Polb	29240	P06766 /// Q64619 /// Q6LBJ8	4.89227	4.85261	4.74316	4.97441	0.0867926	70.2056	79.2382	43.3983	0.887901	1.74631e-22	2.10997e-23	6.94716e-19	0.999956	6265.11	4.2658e-27	polymerase (DNA directed), beta
1368342_at	Rn.11106	Ampd3	25095	O09178	2.52797	2.44642	2.51337	2.57608	0.0072654	75.0973	89.0878	47.6854	0.157702	5.8046e-23	3.11366e-24	1.5111e-19	0.999956	7529.84	8.69828e-28	adenosine monophosphate deaminase 3
1368343_at	Rn.10970	Kcnh2	117018	O08962 /// Q6DKY7	2.30617	2.27721	2.2973	2.31572	0.0137932	113.865	132.64	69.8245	0.487686	1.0777e-25	7.71168e-27	4.9663e-22	0.999956	16622.5	9.21933e-31	potassium voltage-gated channel, subfamily H (eag-related), member 2
1368344_at	Rn.91245	Gad1	24379	P18088 /// Q63211	2.61707	2.57034	2.59829	2.65087	0.00833616	101.346	118.296	63.0284	0.232415	5.36071e-25	3.72202e-26	2.01814e-21	0.999956	13311.4	6.29856e-30	glutamic acid decarboxylase 1
1368345_at	Rn.37490	Mtap6	29457	O88748 /// Q63560 /// Q6AYX8	3.23071	3.15647	3.21558	3.27593	0.00701612	74.7637	87.9463	46.7904	0.117509	6.23511e-23	3.83455e-24	2.05013e-19	0.999956	7320.8	1.10963e-27	microtubule-associated protein 6
1368346_at	Rn.24575	B3galt4	171079	O88178 /// Q6MGC2	4.55143	4.55762	4.51199	4.60058	-0.0128071	67.1594	76.7727	40.8804	-0.133446	3.60301e-22	3.54865e-23	1.83636e-18	0.999956	5622.85	1.0868e-26	UDP-Gal:betaGlcNAc beta 1,3-galactosyltransferase, polypeptide 4
1368347_at	Rn.38654	Col5a3	60379	Q9JI04	3.7921	3.70663	3.72997	3.78254	0.11443	45.7906	53.2073	28.1783	0.999593	2.06318e-19	1.56775e-20	8.27953e-16	0.999956	2744.37	5.35184e-24	procollagen, type V, alpha 3
1368348_at	Rn.1663	Slc6a4	25553	P31652	2.14583	2.12078	2.13696	2.165	0.00223056	136.196	158.465	83.8415	0.10129	1.03533e-26	7.56652e-28	4.62838e-23	0.999956	23738.9	4.22429e-32	solute carrier family 6 (neurotransmitter transporter, serotonin), member 4
1368349_at	Rn.6346	Fgfbp1	64535	Q9QY10	2.32978	2.2822	2.32317	2.37627	-0.0160935	77.4801	91.0725	48.6481	-0.386341	3.50397e-23	2.18162e-24	1.09435e-19	0.999956	7821.15	6.26427e-28	fibroblast growth factor binding protein 1
1368350_at	Rn.10088	Ptprz1	25613	Q62656	2.88294	2.82331	2.86349	2.9247	0.00750615	85.5169	100.152	53.4205	0.160767	7.20954e-24	4.76373e-25	2.46995e-20	0.999956	9533.21	1.13071e-28	protein tyrosine phosphatase, receptor-type, Z polypeptide 1
1368351_at	Rn.10246	Scn10a	29571	Q0Q789 /// Q62968	2.3069	2.27029	2.31012	2.2869	0.0350765	90.7575	106.636	55.1294	0.991524	2.83708e-24	1.77929e-25	1.51165e-20	0.999956	10631.9	4.40178e-29	sodium channel, voltage-gated, type 10, alpha polypeptide
1368352_at	Rn.98793	Stx1b2	24923	P61265	2.0902	2.05901	2.08814	2.1065	0.00136674	115.95	135.781	71.5329	0.0544232	8.53701e-26	5.70543e-27	3.65508e-22	0.999956	17319.6	6.46163e-31	syntaxin 1B2
1368353_at	Rn.91512	Gfap	24387	A1E251 /// A1E252 /// P47819	1.67851	1.66023	1.67445	1.68814	0.00356994	119.3	138.936	73.1501	0.181392	5.92935e-26	4.26613e-27	2.76545e-22	0.999956	18185.3	4.23728e-31	glial fibrillary acidic protein
1368354_at	Rn.11122	Gstt1	25260	Q01579 /// Q2XTA7	8.28201	8.07008	8.2085	8.29555	0.165921	82.5202	96.9205	51.1518	1.19969	1.27251e-23	8.02815e-25	4.91477e-20	0.999956	8967.57	1.91916e-28	glutathione S-transferase theta 1
1368355_at	Rn.10640	Myo5b	25132	P70569	2.84871	2.91148	2.81785	2.85989	-0.0117024	76.1897	85.1472	45.13	-0.216542	4.58529e-23	6.5049e-24	3.68499e-19	0.999956	6947.54	1.74469e-27	myosin 5B
1368356_a_at	Rn.22516	Arts1	80897	Q4KMA8 /// Q9JJ22	9.17372	9.10075	9.33666	9.01208	0.0351935	54.0156	63.9887	32.2553	0.147703	1.3142e-20	7.20209e-22	8.93578e-17	0.999956	3706.26	3.98997e-25	type 1 tumor necrosis factor receptor shedding aminopeptidase regulator
1368357_at	Rn.30035	Kcnh4	114032	Q9R1T9	1.67765	1.65509	1.66932	1.69694	0.00030832	111.026	129.304	68.6442	0.0146248	1.50556e-25	1.07336e-26	6.19438e-22	0.999956	15832.5	1.40488e-30	potassium voltage-gated channel, subfamily H (eag-related), member 4
1368358_a_at	Rn.6277	Ptprr	94202	O08617 /// Q5FWV8	2.62382	2.56271	2.60769	2.66976	0.000738421	85.9551	100.994	53.9979	0.017513	6.64773e-24	4.16859e-25	2.0812e-20	0.999956	9682.85	9.88202e-29	protein tyrosine phosphatase, receptor type, R
1368359_a_at	Rn.9704	Vgf	29461	P20156	2.18029	2.15325	2.17156	2.19514	0.00740394	118.698	138.226	72.9702	0.288601	6.31687e-26	4.54808e-27	2.84895e-22	0.999956	18057.8	4.50323e-31	VGF nerve growth factor inducible
1368360_at	Rn.20178	Plg	85253	Q01177 /// Q7TP84	14.3295	14.5035	14.3159	14.3583	-0.102266	244.237	278.373	145.806	-1.21774	4.06286e-30	3.82307e-31	2.86085e-26	0.999956	72789.1	2.60255e-36	plasminogen
1368361_a_at	Rn.33497	Ptpn2	117063	P35233 /// Q8K5A0	7.11059	6.86148	7.15548	7.3819	-0.191636	43.6233	52.5302	28.3011	-0.861514	4.63603e-19	1.94342e-20	7.70609e-16	0.999956	2555.58	9.90557e-24	protein tyrosine phosphatase, non-receptor type 2
1368362_a_at	Rn.9834	Asgr2	29403	P08290 /// Q9JKP9	11.1818	11.2077	11.3116	11.1344	-0.0953653	94.202	109.783	56.4341	-0.566784	1.59492e-24	1.13325e-25	1.04858e-20	0.999956	11042	3.17279e-29	asialoglycoprotein receptor 2
1368363_at	Rn.8954	Klf5	84410	Q66HP1 /// Q9ESF3	2.96452	2.90678	2.95659	3.02466	-0.0233423	96.9475	113.863	60.8321	-0.550494	1.02858e-24	6.51637e-26	3.36073e-21	0.999956	12221.3	1.31893e-29	Kruppel-like factor 5
1368364_at	Rn.10492	Smcp	24899	Q64298	2.91456	2.86228	2.88673	2.97901	-0.0104835	72.4128	84.3295	45.4475	-0.18754	1.05261e-22	7.60712e-24	3.28507e-19	0.999956	6797.25	2.10791e-27	sperm mitochondria-associated cysteine-rich protein
1368365_at	Rn.9113	Aldh3a2	65183	P30839	12.6299	12.5691	12.5609	12.9928	-0.26335	200.44	231.298	124.944	-2.9696	6.0057e-29	4.92562e-30	2.40156e-25	0.32343	50711.1	5.93719e-35	aldehyde dehydrogenase family 3, subfamily A2
1368366_at	Rn.205093	Cml2	59300	Q9QXT4	2.75966	2.68663	2.7453	2.78937	0.0211694	73.3047	86.4933	45.8947	0.40843	8.62804e-23	5.02773e-24	2.803e-19	0.999956	7088.77	1.46602e-27	Camello-like 2
1368367_at	Rn.10825	Cuzd1	117179	Q9QZT0	2.54726	2.50608	2.53483	2.5696	0.0106807	91.5916	106.974	56.6317	0.276022	2.45906e-24	1.69402e-25	9.95103e-21	0.999956	10834.8	3.73769e-29	CUB and zona pellucida-like domains 1
1368368_a_at	Rn.48696	Lsr	64355	Q9WU74	9.61498	9.5926	9.54727	9.77279	-0.078926	67.8363	77.9604	41.6752	-0.394667	3.05861e-22	2.75663e-23	1.34079e-18	0.999956	5779.24	8.57306e-27	lipolysis stimulated lipoprotein receptor
1368369_at	Rn.87935	Pnoc	25516	Q62923 /// Q99NQ1	2.59631	2.5584	2.59358	2.60925	0.00873961	116.683	136.586	71.7607	0.281848	7.88334e-26	5.29473e-27	3.51836e-22	0.999956	17527.7	5.82743e-31	prepronociceptin
1368370_at	Rn.1904	Adcy4	54223	P26770 /// Q66HK5	2.6665	2.6378	2.66415	2.6878	-0.00459096	184.921	215.661	113.625	-0.227579	1.84044e-28	1.31084e-29	8.74148e-25	0.999956	43681.3	2.15943e-34	adenylate cyclase 4
1368371_at	Rn.9779	Kcnq1	84020	Q8K3P3 /// Q9Z0N7	1.99628	1.9583	1.99649	2.01416	0.000908695	83.9676	98.8482	52.0786	0.0275508	9.65651e-24	5.8786e-25	3.69615e-20	0.999956	9159.28	1.59828e-28	potassium voltage-gated channel, subfamily Q, member 1
1368372_at	Rn.6312	Sts	24800	P15589	6.83376	7.09105	7.15918	6.21085	0.168839	37.2503	43.4262	19.6745	0.627159	6.51992e-18	4.72144e-19	3.04847e-13	0.999956	1613.66	5.24454e-22	steroid sulfatase
1368373_at	Rn.204219	Rgs7	54296	P49803	1.69589	1.66292	1.69158	1.71426	0.00241421	110.591	129.9	68.7482	0.11353	1.58106e-25	1.01199e-26	6.07122e-22	0.999956	15902	1.3526e-30	regulator of G-protein signaling 7
1368374_a_at	Rn.10010	Ggt1	116568	P07314	2.27011	2.25082	2.26499	2.28371	0.00117149	166.128	193.036	101.643	0.06114	7.48408e-28	5.64517e-29	3.74142e-24	0.999956	35093	1.4354e-33	gamma-glutamyltransferase 1
1368375_a_at	Rn.2490	Il15	25670	P97604	3.1322	3.09271	3.10036	3.20261	-0.0188236	111.335	128.876	69.5228	-0.479158	1.45037e-25	1.11875e-26	5.25621e-22	0.999956	15894.2	1.35838e-30	interleukin 15
1368376_at	Rn.10712	Nr0b2	117274	P97947	6.96976	7.43836	6.21318	8.93267	-1.44064	13.4379	12.961	9.73126	-1.84033	1.38377e-10	2.44428e-10	1.98726e-08	0.906966	199.915	3.09383e-14	nuclear receptor subfamily 0, group B, member 2
1368377_at	Rn.88335	Gzmc	171290	Q63636	2.2899	2.26311	2.27717	2.31277	0.0032587	104.324	121.211	64.2901	0.10622	3.54304e-25	2.62862e-26	1.52619e-21	0.999956	13929.3	4.25405e-30	granzyme C
1368378_at	Rn.2328	Fthfd	64392	P28037 /// Q5HZB2	11.9034	12.2092	11.5233	12.1425	-0.0119051	127.059	138.473	76.2011	-0.0876068	2.60802e-26	4.4463e-27	1.62303e-22	0.999956	19190	2.66097e-31	formyltetrahydrofolate dehydrogenase
1368379_at	Rn.3957	Scarb2	117106	P27615	7.76788	7.49435	7.88394	8.07717	-0.288582	62.7054	76.1699	40.7534	-1.70736	1.11585e-21	4.04263e-23	1.93312e-18	0.99406	5282.72	1.86399e-26	scavenger receptor class B, member 2
1368380_at	Rn.87493	Vtn	29169	Q3KR94 /// Q62905 /// Q7TQ11	13.9022	14.0223	13.8151	14.0022	-0.0730171	182.936	208.116	110.156	-0.673582	2.12742e-28	2.06769e-29	1.315e-24	0.999956	41119.6	3.64286e-34	vitronectin
1368381_at	Rn.198566	Crtac1	171438	Q5EB82 /// Q9QX63	2.73425	2.68908	2.72813	2.82538	-0.0624284	70.6777	82.7967	44.7806	-1.16024	1.56458e-22	1.02692e-23	4.17961e-19	0.999956	6456.6	3.28808e-27	cartilage acidic protein 1
1368382_at	Rn.29233	S100a3	114216	P62819	1.44131	1.42117	1.43729	1.45297	0.00243418	104.634	122.191	64.5081	0.126725	3.39839e-25	2.34908e-26	1.45413e-21	0.999956	14076.8	3.88344e-30	S100 calcium binding protein A3
1368383_at	Rn.48705	Npff	60337	Q9WVA9	2.71055	2.62925	2.78706	2.5711	0.103586	31.8043	38.9287	18.7545	0.886013	9.24701e-17	2.9761e-18	6.6663e-13	0.999956	1344.52	2.53063e-21	neuropeptide FF-amide peptide precursor
1368384_at	Rn.10732	Klk6	29245	O54854	2.83642	2.78934	2.83701	2.84618	0.0131769	65.6655	77.1199	40.4048	0.219348	5.21885e-22	3.29582e-23	2.22208e-18	0.999956	5573.85	1.17224e-26	kallikrein 6
1368385_a_at	Rn.3360	Grb2	81504	P62994 /// Q63058	7.57849	7.31308	7.70614	7.42855	0.154998	77.4507	94.2391	47.442	1.16074	3.52219e-23	1.25597e-24	1.6419e-19	0.999956	8055.42	4.85312e-28	growth factor receptor bound protein 2
1368386_at	Rn.3360	Grb2	81504	P62994 /// Q63058	8.80828	8.68032	8.94209	8.70652	0.0319329	183.383	218.138	110.918	0.477029	2.05548e-28	1.11747e-29	1.20809e-24	0.999956	43289.6	2.33447e-34	growth factor receptor bound protein 2
1368387_at	Rn.36635	Bdh1	117099	P29147	10.6716	10.8792	10.8129	10.6396	-0.213116	112.7	129.342	66.464	-1.56109	1.23807e-25	1.0698e-26	9.59246e-22	0.999956	15280.5	1.90968e-30	3-hydroxybutyrate dehydrogenase, type 1
1368388_at	Rn.10726	Maf	54267	P54844	3.35289	3.34722	3.3666	3.36634	-0.024315	93.4023	108.476	56.6454	-0.479769	1.82117e-24	1.36384e-25	9.91554e-21	0.999956	10942.1	3.43221e-29	v-maf musculoaponeurotic fibrosarcoma oncogene homolog (avian)
1368389_at	Rn.6924	Apba3	83611	O70248	9.36261	9.48256	9.3745	9.21832	0.0724259	65.4788	74.7468	38.3849	0.353634	5.46911e-22	5.50914e-23	5.14238e-18	0.999956	5224.9	2.05008e-26	amyloid beta (A4) precursor protein-binding, family A, member 3
1368390_at	Rn.1714	Araf	64363	P14056 /// Q499N9 /// Q6P9W2	7.62301	7.89625	7.36834	7.65154	0.0895281	66.3474	71.4895	38.7691	0.531921	4.40533e-22	1.15157e-22	4.37197e-18	0.999956	5131.2	2.39728e-26	v-raf murine sarcoma 3611 viral oncogene homolog
1368391_at	Rn.9439	Slc7a1	25648	P30823 /// P70608 /// Q3V5G8 /// Q8VIA9	2.67544	2.63315	2.66648	2.71564	-0.0100982	102.747	120.144	63.8997	-0.278626	4.40792e-25	2.97998e-26	1.65919e-21	0.999956	13624.6	5.15101e-30	solute carrier family 7 (cationic amino acid transporter, y+ system), member 1
1368392_at	Rn.9439	Slc7a1	25648	P30823 /// P70608 /// Q3V5G8 /// Q8VIA9	2.06952	2.04964	2.06333	2.07712	0.00852736	121.264	140.958	74.1054	0.356741	4.80737e-26	3.55612e-27	2.35271e-22	0.999956	18740.1	3.26723e-31	solute carrier family 7 (cationic amino acid transporter, y+ system), member 1
1368393_at	Rn.162695	C1qr1	84398	Q9ET61	2.99326	4.65986	2.54373	2.60713	0.00235771	15.4139	9.7158	5.20038	0.0055146	1.53823e-11	2.00512e-08	6.84516e-05	0.999956	132.043	1.01009e-12	complement component 1, q subcomponent, receptor 1
1368394_at	Rn.10788	Sfrp4	89803	Q924N2 /// Q9JLS4	3.80835	3.69686	3.81131	3.84639	0.0147381	89.1753	106.159	55.9498	0.251385	3.73031e-24	1.90858e-25	1.19865e-20	0.999956	10551.3	4.70099e-29	secreted frizzled-related protein 4
1368395_at	Rn.9717	Gpc3	25236	P13265	2.5677	2.54093	2.55205	2.5817	0.0150457	95.5362	110.798	58.535	0.400013	1.28345e-24	9.86346e-26	5.98421e-21	0.999956	11651.4	1.99359e-29	glypican 3
1368396_at	Rn.91234	Cel	24254	P07882 /// Q64571	2.99682	2.96909	2.98568	3.04151	-0.0196848	154.949	179.92	95.7169	-0.726412	1.84773e-27	1.41531e-28	8.22168e-24	0.999956	30576	4.72848e-33	carboxyl ester lipase
1368397_at	Rn.24945	Ugt2b3 /// Ugt2b4 /// Ugt2b5		P08542 /// P19488 /// P36511 /// Q68G19	13.3602	13.7569	13.2782	13.2689	-0.0251616	178.376	198.804	103.749	-0.230695	2.89189e-28	3.8007e-29	2.89766e-24	0.999956	37519.6	8.04872e-34	UDP-glucuronosyltransferase 2 family, member 5 /// UDP glycosyltransferase 2 family, polypeptide B4 /// UDP glycosyltransferase 2 family, member 3
1368398_at	Rn.49178	Cacna1h	114862	A1EA79 /// A1EA80 /// Q9EQ60	2.20629	2.16734	2.19223	2.23559	0.00424128	98.1462	114.631	61.0481	0.135809	8.56901e-25	5.9122e-26	3.19106e-21	0.999956	12479.1	1.10105e-29	calcium channel, voltage-dependent, T type, alpha 1H subunit
1368399_a_at	Rn.17112	Pgcp	58952	Q6IRK9 /// Q9JLV0 /// Q9Z1Y1	10.617	10.6876	10.6325	10.4129	0.153268	155.373	178.485	91.285	1.57554	1.78949e-27	1.55888e-28	1.50237e-23	0.999956	29779.6	5.94153e-33	plasma glutamate carboxypeptidase
1368400_at	Rn.162342	Timm8a	84383	Q9WVA1	6.86754	6.80867	6.84541	6.95009	-0.0309747	101.875	118.27	62.7091	-0.327716	4.96619e-25	3.73301e-26	2.17224e-21	0.999956	13198.9	6.77838e-30	translocase of inner mitochondrial membrane 8 homolog a (yeast)
1368401_at	Rn.91361	Gria2	29627	P19491 /// Q71V86 /// Q9QXM5 /// Q9R174	2.04773	2.00288	2.03677	2.08282	-0.00172193	120.538	141.541	75.5888	-0.0732778	5.1981e-26	3.36212e-27	1.80652e-22	0.999956	18987.5	2.91673e-31	glutamate receptor, ionotropic, AMPA2
1368402_at	Rn.31981	Dncli2	81655	O35108 /// O35109 /// O35110 /// Q5D023 /// Q62698 /// Q76N43	8.95781	8.88128	8.98014	8.93323	0.0405133	101.791	118.846	61.7413	0.328334	5.02806e-25	3.47567e-26	2.71597e-21	0.999956	13176.2	6.8804e-30	dynein, cytoplasmic, light intermediate polypeptide 2
1368403_at	Rn.11020	Rbl2	81758	O55081	7.63733	7.55532	7.72884	7.70042	-0.11359	108.971	128.719	66.9741	-1.15846	1.92666e-25	1.13599e-26	8.64324e-22	0.999956	15168.7	2.03491e-30	retinoblastoma-like 2
1368404_at	Rn.11247	Dbn1	81653	Q07266	2.78121	2.73421	2.73436	2.83926	0.0123114	59.9675	69.2482	37.5511	0.190931	2.33089e-21	1.94553e-22	7.36555e-18	0.999956	4652.17	5.59348e-26	drebrin 1
1368405_at	Rn.100380	Rala	81757	P63322	4.81887	5.34592	4.58231	4.84866	-0.0567529	48.0166	47.5251	26.2618	-0.360448	9.32837e-20	1.04118e-19	2.65199e-15	0.999956	2349.22	2.0497e-23	v-ral simian leukemia viral oncogene homolog A (ras related)
1368406_at	Rn.11399	Star	25557	A1E0X7 /// P97826 /// Q5XUN6	1.74956	1.72323	1.74376	1.76654	0.00197681	110.953	129.645	68.5891	0.0900011	1.51565e-25	1.03675e-26	6.26351e-22	0.999956	15863.4	1.38138e-30	steroidogenic acute regulatory protein
1368407_at	Rn.6392	Hpse	64537	Q71RP1	2.60543	3.53026	2.38565	2.34737	0.0154139	25.8033	20.1348	10.3463	0.0796649	3.08804e-15	1.91944e-13	7.99678e-09	0.999956	467.607	2.22651e-17	heparanase
1368408_at	Rn.6500	Gprk5	59075	Q62833 /// Q66HL7	2.57806	2.53522	2.5602	2.61255	0.00478815	97.1225	113.252	60.3536	0.129705	1.00104e-24	7.06431e-26	3.76913e-21	0.999956	12194.3	1.34447e-29	G protein-coupled receptor kinase 5
1368409_at	Rn.87212	Gstt2	29487	P30713	8.51884	9.18901	7.97358	9.5992	-0.870169	45.3403	45.4295	28.5617	-3.03602	2.43282e-19	2.21465e-19	6.62177e-16	0.300661	2215.98	3.39358e-23	glutathione S-transferase, theta 2
1368410_at	Rn.11241	Mpg	24561	P23571	3.25823	3.26904	3.24133	3.3226	-0.0528757	125.481	143.664	76.9075	-1.43515	3.04794e-26	2.75244e-27	1.44189e-22	0.999956	19552.5	2.2632e-31	N-methylpurine-DNA glycosylase
1368411_a_at	Rn.10484	Mtap2	25595	P15146 /// Q64715 /// Q78DZ1	2.58292	2.54171	2.57388	2.60509	0.00747006	108.197	126.517	66.8722	0.224853	2.1366e-25	1.44684e-26	8.84699e-22	0.999956	15112.9	2.10083e-30	microtubule-associated protein 2
1368412_a_at	Rn.10163	Ptpro	50677	Q62797 /// Q64641 /// Q64653	2.36189	2.32298	2.35597	2.39243	-0.00515826	112.063	131.237	69.5969	-0.175957	1.3317e-25	8.88014e-27	5.18018e-22	0.999956	16229.4	1.13401e-30	protein tyrosine phosphatase, receptor type, O
1368413_at	Rn.54493	Abp1	65029	P36633 /// Q498N2	2.09222	2.07043	2.07732	2.11323	0.00477329	117.765	136.436	72.483	0.191981	7.02064e-26	5.37459e-27	3.10684e-22	0.999956	17703.6	5.34497e-31	amiloride binding protein 1 (amine oxidase, copper-containing)
1368414_at	Rn.5887	Slc5a2	64522	P53792 /// Q8R520 /// Q8R521 /// Q8R522	2.63727	2.6058	2.6315	2.64048	0.018292	120.915	140.997	73.8848	0.600184	4.99537e-26	3.54331e-27	2.45107e-22	0.999956	18720.5	3.29693e-31	solute carrier family 5 (sodium/glucose cotransporter), member 2
1368415_at	Rn.98847	Myh3	24583	P12847 /// Q63353 /// Q63354 /// Q6LEH0 /// Q6LEH4	2.08343	1.97005	2.06295	2.33388	-0.173271	27.8053	33.6208	19.8638	-1.72926	8.82663e-16	3.52389e-17	2.60675e-13	0.98784	1082.64	1.6374e-20	myosin, heavy polypeptide 3, skeletal muscle, embryonic
1368416_at	Rn.9721	Ibsp	24477	A0JPM6 /// P13839 /// Q3HLN4	2.69762	2.64041	2.67291	2.73368	0.0172666	76.3994	89.3042	47.6979	0.353273	4.38761e-23	2.99503e-24	1.50484e-19	0.999956	7617.22	7.87232e-28	integrin binding sialoprotein
1368417_at	Rn.11030	Syt5	54309	P47861	1.6751	1.65095	1.67024	1.68983	0.00219311	113.331	132.393	69.9508	0.106454	1.14876e-25	7.91415e-27	4.8543e-22	0.999956	16529.1	9.67951e-31	synaptotagmin V
1368418_a_at	Rn.32777	Cp	24268	O88750 /// P13635 /// Q9JL97	13.0572	13.0475	13.1047	13.2878	-0.2733	111.147	128.904	68.2584	-1.64625	1.48595e-25	1.11555e-26	6.69779e-22	0.999956	15465.7	1.72072e-30	ceruloplasmin
1368419_at	Rn.32777	Cp	24268	O88750 /// P13635 /// Q9JL97	8.16495	8.27948	8.26832	7.9109	0.0934099	156.699	180.696	90.2863	1.25009	1.61073e-27	1.34783e-28	1.73751e-23	0.999956	29854.8	5.81331e-33	ceruloplasmin
1368420_at	Rn.32777	Cp	24268	O88750 /// P13635 /// Q9JL97	14.3417	14.3529	14.396	14.5422	-0.260469	169.475	196.28	103.545	-2.17473	5.6623e-28	4.51515e-29	2.95877e-24	0.702206	35847.4	1.19413e-33	ceruloplasmin
1368421_at	Rn.10618	Ptpn5	29644	P35234 /// Q56A30	2.87605	2.81487	2.86439	2.89179	0.026519	80.8586	95.0098	50.092	0.538654	1.75897e-23	1.10373e-24	6.85142e-20	0.999956	8533.1	2.9488e-28	protein tyrosine phosphatase, non-receptor type 5
1368422_at	Rn.34890	Meox2	29279	P39020	3.23463	3.11741	3.22004	3.29348	0.0143615	64.8562	77.3551	41.3187	0.211272	6.3977e-22	3.13446e-23	1.54508e-18	0.999956	5663.08	1.02184e-26	mesenchyme homeobox 2
1368423_at	Rn.12120	Retnla	81712	Q99P85	4.63046	4.61791	4.62553	4.71227	-0.0705916	110.855	128.216	68.2142	-1.19826	1.53152e-25	1.19869e-26	6.74669e-22	0.999956	15445.2	1.74055e-30	resistin like alpha
1368424_at	Rn.19222	Ikbkb	84351	Q9QY78	5.9204	6.13143	5.58385	6.44919	-0.297763	20.1367	21.1753	12.7722	-0.691485	1.93094e-13	8.30737e-14	3.16486e-10	0.999956	473.272	2.00829e-17	inhibitor of kappaB kinase beta
1368425_at	Rn.48905	Caskin1	140722	Q8VHK2	1.97588	1.95226	1.97066	1.99232	0.000585861	132.657	154.622	81.6362	0.0281495	1.47338e-26	1.05006e-27	6.64457e-23	0.999956	22533.7	6.63024e-32	CASK interacting protein 1
1368426_at	Rn.4896	Crot	83842	P11466 /// Q6GMN6	9.92438	10.4048	9.68303	12.7544	-2.82885	15.6171	16.7822	11.5441	-3.00235	1.24481e-11	3.85012e-12	1.51814e-09	0.310437	279.797	1.7875e-15	carnitine O-octanoyltransferase
1368427_at	Rn.10557	Akap11	498549	Q62924	2.72294	2.72901	2.80055	2.61844	0.0238555	38.7953	45.9714	22.4466	0.239799	3.30393e-18	1.81407e-19	3.5083e-14	0.999956	1873.64	1.44496e-22	A kinase (PRKA) anchor protein 11
1368428_at	Rn.56142	Xpnpep2	117522	Q99MA2	8.57771	8.28453	8.51673	8.98752	-0.202239	49.5922	58.8692	32.4429	-0.856045	5.44243e-20	2.88514e-21	8.12296e-17	0.999956	3297.15	1.09636e-24	X-prolyl aminopeptidase (aminopeptidase P) 2, membrane-bound
1368429_at	Rn.11270	Taf9l	171152	Q62880	4.47062	4.38521	4.34367	4.54396	0.0962984	56.5992	64.7361	35.3662	0.878868	6.05117e-21	5.94223e-22	1.96692e-17	0.999956	4164.23	1.45761e-25	TAF9-like RNA polymerase II, TATA box binding protein (TBP)-associated factor, 31kDa
1368430_at	Rn.206021	Lgmn	63865	Q5PPG2 /// Q9R0J8	8.37285	8.8564	8.31735	8.28872	-0.102141	109.842	119.115	61.9915	-0.895769	1.73391e-25	3.37252e-26	2.55975e-21	0.999956	13491.4	5.60777e-30	legumain
1368431_at	Rn.11139	Hpn	29135	Q05511 /// Q6GQQ3	11.1905	11.3737	11.0689	11.302	-0.081618	99.3199	111.612	59.5149	-0.503972	7.1912e-25	8.82598e-26	4.63885e-21	0.999956	11937.6	1.6161e-29	hepsin
1368432_a_at	Rn.87436	Ros1	25346	Q63132	2.93646	2.89301	2.92073	2.95164	0.0222695	104.06	121.309	64.0218	0.566405	3.67088e-25	2.59793e-26	1.61712e-21	0.999956	13946.4	4.20911e-30	v-ros UR2 sarcoma virus oncogene homolog 1 (avian)
1368433_at	Rn.161978	Sacm1l	116482	Q9ES21	9.1257	8.8405	9.21257	9.05586	0.125584	93.294	112.26	57.6288	0.937122	1.85501e-24	8.07408e-26	7.6028e-21	0.999956	11596.1	2.07737e-29	SAC1 (suppressor of actin mutations 1, homolog)-like (S. cerevisiae)
1368434_at	Rn.37420	Nat1	116631	P50297 /// P50298 /// Q45G59 /// Q45G71	6.2794	6.02707	6.22374	6.6465	-0.185284	31.0001	36.9638	20.615	-0.673874	1.4222e-16	7.10565e-18	1.41952e-13	0.999956	1304.77	3.27808e-21	N-acetyltransferase 1 (arylamine N-acetyltransferase)
1368435_at	Rn.23013	Cyp8b1	81924	Q9WTN7 /// Q9WVT5	10.8626	10.4089	11.5133	10.9535	-0.514691	30.2418	38.6255	19.1907	-1.05739	2.15362e-16	3.39362e-18	4.57633e-13	0.999956	1247.09	4.84051e-21	cytochrome P450, family 8, subfamily b, polypeptide 1
1368436_at	Rn.10413	Nudc	29648	Q63525	9.09704	9.04514	8.96028	9.50103	-0.241277	106.778	122.14	67.635	-2.01404	2.55529e-25	2.36085e-26	7.56065e-22	0.796671	14418.7	3.15546e-30	nuclear distribution gene C homolog (Aspergillus)
1368437_at	Rn.51389	Ca4	29242	P48284	2.21755	2.18826	2.21432	2.23308	0.00233773	118.886	138.913	73.1594	0.0898073	6.20106e-26	4.27398e-27	2.76091e-22	0.999956	18144.4	4.32058e-31	carbonic anhydrase 4
1368438_at	Rn.44869	Pde10a	63885	Q6S9E6 /// Q6S9E7 /// Q6S9E8 /// Q6S9E9 /// Q9QYJ5 /// Q9QYJ6	2.50438	2.47178	2.49281	2.53735	-0.00510033	118.413	137.894	73.2997	-0.172771	6.52582e-26	4.69353e-27	2.70457e-22	0.999956	17993.5	4.64429e-31	phosphodiesterase 10A
1368439_at	Rn.10883	Sox10	29361	O55170	2.71021	2.65703	2.70749	2.71247	0.0270381	105.821	124.512	65.1438	0.761438	2.89646e-25	1.80785e-26	1.26769e-21	0.999956	14565.1	2.89133e-30	SRY-box containing gene 10
1368440_at	Rn.11196	Slc3a1	29484	Q64319	5.48937	5.61675	5.44034	5.34769	0.127016	39.3588	44.0203	22.5973	0.629361	2.59332e-18	3.76035e-19	3.14447e-14	0.999956	1849.92	1.61293e-22	solute carrier family 3, member 1
1368441_at	Rn.18607	Msln	60333	Q9ERA7	2.42496	2.37257	2.43834	2.39266	0.0451018	68.1562	80.8814	41.4478	0.916145	2.83361e-22	1.50623e-23	1.46792e-18	0.999956	6066.73	5.63422e-27	mesothelin
1368442_at	Rn.54498	F2	29251	P18292	14.0695	14.0996	14.1566	14.032	-0.0646943	324.979	376.769	195.03	-1.05439	8.74912e-32	6.77095e-33	5.91099e-28	0.999956	131453	1.56351e-38	coagulation factor II
1368443_at	Rn.62703	Efcbp2	170928	Q9ESB4	2.5772	2.5271	2.58152	2.58915	0.00879604	136.424	160.92	84.2863	0.335768	1.01756e-26	6.18334e-28	4.33291e-23	0.999956	24198.3	3.57884e-32	EF hand calcium binding protein 2
1368444_at	Rn.9655	Sgta	64667	O70593	7.18185	7.19222	7.2144	7.06314	0.0809718	42.1588	48.8309	24.9664	0.335617	8.2008e-19	6.60414e-20	6.09893e-15	0.999956	2215.35	3.40192e-23	small glutamine-rich tetratricopeptide repeat (TPR)-containing, alpha
1368445_at	Rn.144602	Shank1	78957	Q9WV48	1.27344	1.25719	1.2695	1.281	0.00449998	100.413	117.082	61.6982	0.254147	6.12128e-25	4.3363e-26	2.73673e-21	0.999956	12932.1	8.08823e-30	SH3 and multiple ankyrin repeat domains 1
1368446_at	Rn.9767	Spink1	24833	P09655	4.96668	3.97435	5.45539	4.65127	0.322864	22.1767	35.15	15.6508	1.2739	3.88475e-14	1.66242e-17	1.25413e-11	0.999956	970.96	4.18253e-20	serine protease inhibitor, Kazal type 1
1368447_x_at	Rn.9767	Spink1	24833	P09655	6.23336	5.62229	5.55786	5.29935	1.91504	9.60484	10.9636	5.45926	2.31335	2.37708e-08	3.27443e-09	3.99936e-05	0.622823	144.425	4.77303e-13	serine protease inhibitor, Kazal type 1
1368448_at	Rn.40921	Ltbp2	59106	O35283 /// O35806	2.56986	2.54206	2.566	2.58532	0.0022963	153.576	179.005	94.1859	0.0980964	2.07721e-27	1.50196e-28	9.98748e-24	0.999956	30131.5	5.36721e-33	latent transforming growth factor beta binding protein 2
1368449_at	Rn.10539	Centa1	171097	O88768 /// Q63629 /// Q9QUI9	3.11193	3.07331	3.11126	3.13192	6.65833e-06	104.016	121.591	63.9202	0.000159347	3.6947e-25	2.51501e-26	1.65262e-21	0.999956	13866.9	4.42255e-30	centaurin, alpha 1
1368450_at	Rn.44865	Myo5a	25017	Q9QYF3	2.70402	2.68703	2.68927	2.72207	0.0051941	146.816	169.67	89.6881	0.200677	3.76354e-27	3.01524e-28	1.88444e-23	0.999956	27286.3	1.26605e-32	myosin Va
1368451_at	Rn.7617	Hrh3	85268	Q2VJ17 /// Q2VJ18 /// Q541U0 /// Q5PPG3 /// Q9QYN8	2.89064	2.86294	2.88731	2.90369	0.00412436	176.331	205.343	107.845	0.179621	3.38521e-28	2.44802e-29	1.70513e-24	0.999956	39622.6	5.02107e-34	histamine receptor H3
1368452_at	Rn.29976	Abcc6	81642	O88269	10.1833	10.0184	10.2753	10.1251	0.0486952	92.7573	109.854	56.5304	0.318801	2.0246e-24	1.12263e-25	1.02195e-20	0.999956	11112.8	3.00219e-29	ATP-binding cassette, sub-family C (CFTR/MRP), member 6
1368453_at	Rn.162483	Fads2	83512	Q9Z122	9.21203	8.99645	9.42772	9.37227	-0.268151	36.199	43.8028	22.7407	-0.762938	1.05321e-17	4.08511e-19	2.83331e-14	0.999956	1717.99	3.0544e-22	fatty acid desaturase 2
1368454_at	Rn.15366	Prl7d1	84377	Q9R005	2.18028	2.1423	2.17626	2.19575	0.0075558	83.8947	98.4089	51.8527	0.209228	9.79007e-24	6.30835e-25	3.95978e-20	0.999956	9113.52	1.66904e-28	prolactin family 7, subfamily d, member 1
1368455_at	Rn.20448	Nkg7	171062	Q9WVL9	2.10159	2.07751	2.07887	2.1349	0.0014451	114.635	132.455	71.0371	0.056384	9.919e-26	7.85564e-27	3.98698e-22	0.999956	16811.2	8.36131e-31	natural killer cell group 7 sequence
1368456_at	Rn.33552	Gabrr1	29694	P50572	2.08688	2.05234	2.0797	2.11144	-0.000112982	122.97	143.886	76.2888	-0.00478676	3.99378e-26	2.69672e-27	1.60194e-22	0.999956	19545.2	2.27052e-31	gamma-aminobutyric acid (GABA-C) receptor, subunit rho 1
1368457_at	Rn.33552	Gabrr1	29694	P50572	2.491	2.45819	2.47799	2.51244	0.00797544	100.153	116.578	61.7274	0.229767	6.3587e-25	4.61807e-26	2.72332e-21	0.999956	12876.2	8.39741e-30	gamma-aminobutyric acid (GABA-C) receptor, subunit rho 1
1368458_at	Rn.10737	Cyp7a1	25428	P18125	9.55346	9.85335	9.08477	9.89985	-0.0276426	19.0109	20.2396	11.5181	-0.0377122	5.00016e-13	1.76106e-13	1.57157e-09	0.999956	425.078	5.03714e-17	cytochrome P450, family 7, subfamily a, polypeptide 1
1368459_at	Rn.8707	Gdf10	79216	P55108	2.87179	2.8285	2.8525	2.90851	0.00422635	113.117	131.725	70.1421	0.119516	1.17922e-25	8.4735e-27	4.67215e-22	0.999956	16489.6	9.88235e-31	growth differentiation factor 10
1368460_at	Rn.10900	Slc2a5	65197	P43427	3.23029	3.12366	3.25043	2.97324	0.290221	45.4352	54.5933	26.0791	2.98499	2.35028e-19	1.01727e-20	2.97496e-15	0.319061	2762.62	5.05414e-24	solute carrier family 2, member 5
1368461_at	Rn.23348	Slc22a8	83500	Q9R1U7	10.1808	10.595	10.0852	10.1021	-0.0328623	104.47	114.828	60.0674	-0.229127	3.4747e-25	5.77316e-26	4.04865e-21	0.999956	12602	1.01158e-29	solute carrier family 22 (organic anion transporter), member 8
1368462_at	Rn.9877	Itpka	81677	P17105	2.35663	2.31723	2.35001	2.37274	0.0102142	103.63	121.354	63.9882	0.323003	3.90028e-25	2.58469e-26	1.62896e-21	0.999956	13885.6	4.37108e-30	inositol 1,4,5-trisphosphate 3-kinase A
1368463_at	Rn.6913	Vegfc	114111	O35757	5.50404	5.57206	5.3796	5.53686	0.0576164	158.943	177.192	95.2404	1.16213	1.35682e-27	1.7071e-28	8.74563e-24	0.999956	30818.3	4.41635e-33	vascular endothelial growth factor C
1368464_at	Rn.779	Mgl1	64195	P49301 /// Q5BKA0	2.63323	2.5709	2.6299	2.66506	0.00265796	84.8373	100.21	53.0324	0.0620203	8.19636e-24	4.72004e-25	2.76894e-20	0.999956	9439.71	1.23133e-28	macrophage galactose N-acetyl-galactosamine specific lectin 1
1368465_at	Rn.37523	Accn1	25364	Q62962	1.82682	1.7993	1.82008	1.84485	0.00247486	111.191	129.876	68.7486	0.108144	1.47789e-25	1.01444e-26	6.07122e-22	0.999956	15932.1	1.33067e-30	amiloride-sensitive cation channel 1, neuronal (degenerin)
1368466_a_at	Rn.91211	Odf2	29479	A2TEY1 /// O70408 /// P97575 /// Q62693 /// Q6AYX5 /// Q9JIZ3 /// Q9JIZ4	3.30539	3.28085	3.31464	3.2468	0.0616047	76.5824	89.3404	45.7016	1.01681	4.21961e-23	2.97615e-24	3.00185e-19	0.999956	7441.5	9.6329e-28	outer dense fiber of sperm tails 2
1368467_at	Rn.5722	Cyp4f1	56266	P33274 /// Q66HK8 /// Q9ESF5	12.6762	12.8339	12.5119	12.6518	0.110019	140.154	157.775	83.3169	0.849569	7.07138e-27	8.05269e-28	5.04524e-23	0.999956	23956.5	3.9037e-32	cytochrome P450, family 4, subfamily f, polypeptide 1
1368468_at	Rn.1401	Cyp11a1	29680	P14137 /// Q19P45	1.85797	1.83456	1.84889	1.8744	0.00434807	121.385	141.258	74.7876	0.20343	4.75203e-26	3.45304e-27	2.07954e-22	0.999956	18892.2	3.04659e-31	cytochrome P450, family 11, subfamily a, polypeptide 1
1368469_at	Rn.10066	Aqp5	25241	P47864 /// Q6AYU6	2.51755	2.48669	2.50792	2.53788	0.00471626	124.033	144.444	76.3345	0.166341	3.55813e-26	2.56095e-27	1.59057e-22	0.999956	19711.5	2.11003e-31	aquaporin 5
1368470_at	Rn.10260	Ggh	25455	Q62867	7.37576	7.39623	7.34956	7.49376	-0.10203	39.2868	45.0782	24.0032	-0.383221	2.67436e-18	2.52393e-19	1.16623e-14	0.999956	1918.7	1.17699e-22	gamma-glutamyl hydrolase
1368471_at	Rn.11388	Guca2a	25656	P28902	1.76662	1.71627	1.75341	1.82395	-0.0189456	60.903	71.8466	39.0301	-0.475385	1.80756e-21	1.05998e-22	3.91961e-18	0.999956	4913.97	3.48442e-26	guanylate cyclase activator 2a (guanylin)
1368472_at	Rn.14558	Celsr3	83466	O88278	2.04944	2.01701	2.03981	2.06678	0.00850432	104.813	122.396	64.7643	0.312487	3.32301e-25	2.29676e-26	1.37383e-21	0.999956	14178.7	3.64859e-30	cadherin EGF LAG seven-pass G-type receptor 3
1368473_at	Rn.88300	Gja5	50563	P28234	2.03968	2.00782	2.03183	2.05932	0.00413785	103.52	120.964	64.0262	0.150855	3.95202e-25	2.70467e-26	1.61554e-21	0.999956	13825.2	4.53924e-30	gap junction membrane channel protein alpha 5
1368474_at	Rn.11267	Vcam1	25361	P29534	3.4685	5.087	3.06281	2.8309	0.23405	68.6686	47.7402	23.0438	2.23403	2.50802e-22	9.64788e-20	2.27801e-14	0.667736	2890.64	3.41739e-24	vascular cell adhesion molecule 1
1368475_at	---	Colq	29755	O35167	2.02675	2.00179	2.02256	2.03867	0.00474862	107.572	125.502	66.0634	0.18044	2.31293e-25	1.6188e-26	1.0429e-21	0.999956	14828.3	2.47641e-30	collagen-like tail subunit (single strand of homotrimer) of asymmetric acetylcholinesterase
1368476_at	Rn.9678	Nr3c2	25672	P22199	2.82347	2.81087	2.71886	2.90327	0.0311247	48.3597	54.0131	30.1206	0.378647	8.27795e-20	1.21752e-20	2.75992e-16	0.999956	2951.37	2.85543e-24	nuclear receptor subfamily 3, group C, member 2
1368477_at	Rn.9920	Atp2a3	25391	P18596 /// Q8R5I9	2.49908	2.47836	2.49445	2.51552	-0.00146479	134.677	156.521	82.4309	-0.0562845	1.20343e-26	8.96779e-28	5.81679e-23	0.999956	23053.5	5.44305e-32	ATPase, Ca++ transporting, ubiquitous
1368478_at	Rn.24039	Drd1a	24316	P18901	2.34169	2.29293	2.32219	2.38396	0.00160677	90.7983	106.183	56.9272	0.044991	2.81676e-24	1.9016e-25	9.18924e-21	0.999956	10750.3	3.99946e-29	dopamine receptor D1A
1368479_at	Rn.24039	Drd1a	24316	P18901	2.99467	2.94186	2.97497	3.04162	-0.000851916	91.7436	107.129	57.1996	-0.0187861	2.3993e-24	1.65802e-25	8.53449e-21	0.999956	10903.6	3.53853e-29	dopamine receptor D1A
1368480_at	Rn.97686	Cdw92	85254	Q8VII6	3.14858	3.04307	3.17719	3.12811	0.0446195	38.515	46.4334	23.8744	0.399327	3.72838e-18	1.53492e-19	1.27334e-14	0.999956	1985.67	8.75283e-23	CDW92 antigen
1368481_at	Rn.9676	Gipr	25024	P43219	2.89928	2.83897	2.86804	2.96734	-0.00667216	135.973	158.616	85.7022	-0.225966	1.05715e-26	7.49525e-28	3.50009e-23	0.999956	24108.2	3.69623e-32	gastric inhibitory polypeptide receptor
1368482_at	Rn.19770	Bcl2a1	170929	Q925A9	3.27897	3.27254	3.24293	3.33817	-0.0199565	95.6389	109.435	58.829	-0.412401	1.2632e-24	1.19143e-25	5.54607e-21	0.999956	11479.1	2.26778e-29	B-cell leukemia/lymphoma 2 related protein A1
1368483_a_at	Rn.30002	Slit1	65047	O88279	1.67367	1.64582	1.67178	1.70225	-0.0127616	99.7815	117.035	62.2338	-0.547092	6.71658e-25	4.35829e-26	2.42001e-21	0.999956	12871.4	8.42444e-30	slit homolog 1 (Drosophila)
1368484_at	Rn.44870	Abcb9	63886	Q764Q5 /// Q764Q6 /// Q9QYJ4	3.01856	3.08714	2.98074	3.05669	-0.0346073	56.922	63.4624	33.9867	-0.451207	5.5119e-21	8.26314e-22	3.78262e-17	0.999956	3872.8	2.72891e-25	ATP-binding cassette, sub-family B (MDR/TAP), member 9
1368485_at	Rn.20161	Avil	79253	Q9WU06	2.45231	2.40541	2.44366	2.47418	0.0102384	96.4674	113.162	59.835	0.29034	1.10909e-24	7.152e-26	4.28824e-21	0.999956	12091.9	1.44614e-29	advillin
1368486_at	Rn.9791	Irs3	84021	O08724	3.90019	3.70973	4.14406	3.83504	-0.0834999	17.6178	22.7251	10.9828	-0.280402	1.74693e-12	2.5584e-14	3.24891e-09	0.999956	429.554	4.60525e-17	insulin receptor substrate 3
1368487_at	Rn.42912	Serpinb2	60325	P29524	2.61795	2.5682	2.59547	2.65934	0.0059689	85.5905	99.8806	53.4446	0.140662	7.10977e-24	4.97845e-25	2.45248e-20	0.999956	9516.91	1.14757e-28	serine (or cysteine) proteinase inhibitor, clade B, member 2
1368488_at	Rn.54147	Nfil3	114519	Q6IMZ0	7.99274	8.22587	7.92568	7.74359	0.199646	41.1709	45.8052	23.3714	0.706569	1.21951e-18	1.92827e-19	1.80698e-14	0.999956	2000.96	8.19197e-23	nuclear factor, interleukin 3 regulated
1368489_at	Rn.11306	Fosl1	25445	P10158	1.8234	1.7966	1.81583	1.84182	0.00254725	109.157	127.394	67.4813	0.109436	1.88141e-25	1.31142e-26	7.8006e-22	0.999956	15343.1	1.84334e-30	fos-like antigen 1
1368490_at	Rn.42942	Cd14	60350	O88955 /// Q63691	9.11799	8.68067	9.56997	11.1465	-2.26184	37.6676	47.9507	29.1667	-6.94005	5.40909e-18	8.96354e-20	4.68862e-16	0.00172263	1971.04	9.32992e-23	CD14 antigen
1368491_at	Rn.41640	Dnase2b	59296	Q9QZK9	2.61119	2.46269	2.24014	2.88495	0.171542	16.7571	17.6009	11.8375	0.825366	3.96115e-12	1.76652e-12	1.03162e-09	0.999956	398.955	8.6659e-17	deoxyribonuclease II beta
1368492_at	Rn.10837	Ptgds2	58962	O35543	3.3908	3.36346	3.48785	3.24389	0.0635192	43.8954	52.5606	25.529	0.586169	4.18257e-19	1.92526e-20	4.23162e-15	0.999956	2448.64	1.43293e-23	prostaglandin D2 synthase 2
1368493_at	Rn.9688	Lim2	114903	P54825	1.91273	1.88865	1.90466	1.93088	0.00195082	124.827	145.36	76.9569	0.0911719	3.26196e-26	2.3588e-27	1.42893e-22	0.999956	19978.4	1.87831e-31	lens intrinsic membrane protein 2
1368494_at	Rn.31839	S100a8	116547	P50115	4.2254	4.10629	4.11264	4.35806	0.0396603	37.6923	43.5907	24.123	0.257421	5.35024e-18	4.43178e-19	1.07475e-14	0.999956	1881.66	1.39264e-22	S100 calcium binding protein A8 (calgranulin A)
1368495_at	Rn.9830	Rln1	25616	P01347 /// Q7TQA2	2.75899	2.72476	2.74479	2.7989	-0.00859926	108.796	126.55	67.3914	-0.242789	1.97003e-25	1.44057e-26	7.94834e-22	0.999956	15170.7	2.03261e-30	relaxin 1
1368496_at	Rn.9850	Odf1	24610	P21769	2.65185	2.59693	2.63658	2.69219	0.00238522	132.56	155.404	82.869	0.0860925	1.49125e-26	9.82963e-28	5.43419e-23	0.999956	22907.6	5.75034e-32	outer dense fiber of sperm tails 1
1368497_at	Rn.10265	Abcc2	25303	Q63120	9.97006	9.91263	9.83498	10.083	0.0508665	61.9571	70.9814	38.0036	0.224812	1.36036e-21	1.29579e-22	6.06135e-18	0.999956	4854.6	3.87051e-26	ATP-binding cassette, sub-family C (CFTR/MRP), member 2
1368498_a_at	Rn.202967	Slc21a4	80899	P70502 /// Q5U341	4.06536	3.8794	3.97653	4.16504	0.0821303	36.4498	43.1423	23.5984	0.545655	9.38239e-18	5.26976e-19	1.54093e-14	0.999956	1825.6	1.80812e-22	kidney specific organic anion transporter
1368499_at	Rn.14527	Sycp2	83820	O70608	3.1503	3.061	3.11838	3.19836	0.0285155	61.9699	72.8982	39.0462	0.40821	1.35564e-21	8.33627e-23	3.89316e-18	0.999956	5086.19	2.58701e-26	synaptonemal complex protein 2
1368500_a_at	Rn.10903	Rgs9	29481	P49805	2.26628	2.23511	2.25456	2.52026	-0.226665	29.7577	34.6602	20.2339	-2.13388	2.82317e-16	2.10762e-17	1.92684e-13	0.725015	1139.22	1.05572e-20	regulator of G-protein signaling 9
1368501_s_at	Rn.10651	Mcpt10 /// Mcpt8 /// Mcpt8l2 /// Mcpt9		P97594 /// P97595 /// P97596 /// P97611 /// Q06606 /// Q6IE58	3.5062	3.48422	3.43188	3.52969	0.0618094	85.2793	96.9926	52.0965	1.06974	7.53908e-24	7.93249e-25	3.67531e-20	0.999956	9208.01	1.52659e-28	mast cell protease 8 /// mast cell protease 10 /// mast cell protease 9 /// mast cell protease 8-like 2
1368502_at	Rn.9754	Gast	25320	P04563	2.22045	2.18297	2.20998	2.2433	0.00635738	107.172	125.282	66.4131	0.220696	2.43128e-25	1.65878e-26	9.69412e-22	0.999956	14856	2.43678e-30	gastrin
1368503_at	Rn.28195	Gch	29244	P22288	1.71649	1.75527	1.68693	1.71126	0.0153973	61.8882	68.6796	36.384	0.383876	1.38594e-21	2.22903e-22	1.23721e-17	0.999956	4579.29	6.41156e-26	GTP cyclohydrolase 1
1368504_at	Rn.40177	Lamp1	25328	P14562	11.2516	11.1549	11.382	11.3687	-0.199268	184.32	217.169	113.28	-2.32826	1.92345e-28	1.18402e-29	9.13414e-25	0.612242	43210.7	2.37162e-34	lysosomal membrane glycoprotein 1
1368505_at	Rn.11065	Rgs4	29480	P49799	3.05729	3.02668	3.03365	3.09838	-0.00214569	154.818	179.181	95.5708	-0.0776085	1.87088e-27	1.48508e-28	8.34691e-24	0.999956	30572.1	4.73371e-33	regulator of G-protein signaling 4
1368506_at	Rn.11065	Rgs4	29480	P49799	2.43272	2.40017	2.40628	2.4692	0.00623366	106.948	123.807	66.3469	0.196408	2.50027e-25	1.95141e-26	9.83613e-22	0.999956	14689.6	2.68611e-30	regulator of G-protein signaling 4
1368507_at	Rn.3997	Psma3 /// Psma3l		P18422	11.1956	10.9432	11.1919	11.2299	0.095508	244.351	288.567	151.21	1.50798	4.0525e-30	2.41388e-31	1.7726e-26	0.999956	78128.5	1.41053e-36	proteasome (prosome, macropain) subunit, alpha type 3 /// proteasome subunit alpha type 3-like
1368508_at	Rn.3997	Psma3 /// Psma3l		P18422 /// Q6IE67	5.69465	5.77669	5.60426	5.5116	0.232412	44.98	50.3881	25.8793	1.27963	2.78113e-19	3.89954e-20	3.37921e-15	0.999956	2458.36	1.38471e-23	proteasome (prosome, macropain) subunit, alpha type 3 /// proteasome subunit alpha type 3-like
1368509_at	Rn.15987	Bbs2	113948	Q99MH9	3.88468	3.95394	3.96726	3.75337	0.0140961	37.2211	43.124	21.3066	0.0938302	6.60753e-18	5.30661e-19	8.25954e-14	0.999956	1672.2	3.85632e-22	Bardet-Biedl syndrome 2 homolog (human)
1368510_at	Rn.10024	Gata1	25172	P43429	2.65554	2.60313	2.65909	2.6735	0.00469244	122.711	144.74	75.9978	0.156412	4.11407e-26	2.49435e-27	1.68029e-22	0.999956	19590	2.22603e-31	GATA binding protein 1
1368511_at	Rn.10784	Bhlhb3	117095	O35779	2.64048	2.60303	2.62445	2.67425	0.000977699	111.412	129.706	69.0221	0.0295898	1.43662e-25	1.02984e-26	5.7555e-22	0.999956	15966.8	1.30588e-30	basic helix-loop-helix domain containing, class B3
1368512_a_at	Rn.162610	Enpep	64017	P50123	8.49285	8.44338	8.35648	8.53526	0.118705	59.2268	67.6854	36.1038	0.588784	2.86125e-21	2.83473e-22	1.40323e-17	0.999956	4436.98	8.42333e-26	glutamyl aminopeptidase
1368513_at	Rn.162610	Enpep	64017	P50123	2.47954	2.44706	2.48736	2.50799	-0.0200296	119.633	140.415	73.9379	-0.692409	5.74499e-26	3.73363e-27	2.42912e-22	0.999956	18369.1	3.88427e-31	glutamyl aminopeptidase
1368514_at	Rn.6656	Maob	25750	P19643	11.2949	11.4432	11.2143	11.3568	-0.0553825	172.782	195.519	103.404	-0.591298	4.50177e-28	4.76259e-29	3.01594e-24	0.999956	36357.8	1.05665e-33	monoamine oxidase B
1368515_at	Rn.19026	Epb4.1l3	116724	A3E0T0 /// Q9JMB2 /// Q9JMB3	1.99492	1.96191	1.99101	2.01154	0.00379768	107.108	125.512	66.2225	0.146604	2.45304e-25	1.61721e-26	1.00817e-21	0.999956	14828.1	2.47671e-30	erythrocyte protein band 4.1-like 3
1368516_at	Rn.18043	Ptpra	25167	Q03348 /// Q62988 /// Q66HJ7	4.31789	4.39346	4.25065	4.34569	0.00166696	92.1808	102.981	54.9827	0.0247311	2.23048e-24	3.06233e-25	1.57298e-20	0.999956	10260.7	5.98573e-29	protein tyrosine phosphatase, receptor type, A
1368517_at	Rn.162074	Ssbp3	84354	Q3B7C9 /// Q9R050	3.71528	3.71212	3.65333	3.76488	0.0139264	91.9089	104.446	56.2108	0.243814	2.33358e-24	2.46155e-25	1.1162e-20	0.999956	10578.2	4.59853e-29	single stranded DNA binding protein 3
1368518_at	Rn.31988	Cd53	24251	P24485	3.27347	3.80666	3.37038	3.09079	-0.180824	22.2631	22.7609	10.9005	-0.747795	3.64058e-14	2.49231e-14	3.64134e-09	0.999956	462.238	2.45801e-17	CD53 antigen
1368519_at	Rn.29367	Serpine1	24617	P20961	2.62412	2.58519	2.6053	2.6527	0.0096975	98.9942	115.198	61.2546	0.26258	7.54413e-25	5.50645e-26	3.04045e-21	0.999956	12622.8	9.97241e-30	serine (or cysteine) peptidase inhibitor, clade E, member 1
1368520_at	Rn.15739	Apoa4	25080	P02651	13.4143	13.3927	13.3238	13.3179	0.197696	211.879	243.399	127.055	2.21159	2.83772e-29	2.46193e-30	1.90781e-25	0.681078	56299.8	2.40277e-35	apolipoprotein A-IV
1368521_at	Rn.17097	Napsa	60575	Q9QX71	2.29541	2.33447	2.2872	2.29898	-0.0148735	80.0844	90.601	47.5586	-0.360793	2.05293e-23	2.37358e-24	1.57808e-19	0.999956	7751.5	6.76813e-28	napsin A aspartic peptidase
1368522_at	Rn.31755	Timeless	83508	Q9Z2Y1	2.4993	2.45058	2.48019	2.51327	0.0295128	81.1529	94.8395	50.189	0.691084	1.65858e-23	1.13557e-24	6.64503e-20	0.999956	8564.33	2.85708e-28	timeless homolog (Drosophila)
1368523_at	Rn.88197	Cadps	26989	Q62717	2.44835	2.40479	2.43209	2.48297	0.00342152	114.51	133.726	71.2971	0.115205	1.00417e-25	6.93557e-27	3.80068e-22	0.999956	16992.1	7.62204e-31	Ca2+-dependent secretion activator
1368524_at	Rn.33095	Kcnc1	25327	P25122	2.80522	2.74143	2.78749	2.86611	-0.0112557	82.13	96.4293	51.7788	-0.238442	1.36921e-23	8.7038e-25	4.05141e-20	0.999956	8830.36	2.19293e-28	potassium voltage gated channel, Shaw-related subfamily, member 1
1368525_at	Rn.33647	Mrs2l	79032	Q9ET09	3.49867	3.42306	3.53245	3.37199	0.130718	57.9239	69.0221	34.4083	1.5641	4.13303e-21	2.05266e-22	3.09092e-17	0.999956	4382.46	9.37344e-26	MRS2-like, magnesium homeostasis factor (S. cerevisiae)
1368526_at	Rn.11773	Pex3	83519	Q9JJK4	2.06509	2.01078	2.04978	2.06275	0.0448111	65.5102	77.112	40.5252	1.03232	5.42834e-22	3.30114e-23	2.11705e-18	0.999956	5659.89	1.02682e-26	peroxisomal biogenesis factor 3
1368527_at	Rn.44369	Ptgs2	29527	P35355 /// Q63124 /// Q8CIP1	3.75997	3.6072	3.69274	3.86314	0.0404463	44.0312	52.0485	28.4357	0.349104	3.97426e-19	2.27044e-20	7.1267e-16	0.999956	2635	7.60465e-24	prostaglandin-endoperoxide synthase 2
1368528_at	Rn.20204	Mic2l1	171485	Q8R1R5 /// Q9JJL7	6.76157	6.2296	7.04933	6.87814	-0.138351	42.9085	56.0661	28.5685	-0.67383	6.11147e-19	6.52099e-21	6.5971e-16	0.999956	2716.13	5.85203e-24	MIC2 like 1
1368529_at	Rn.20204	Mic2l1	171485	Q8R1R5 /// Q9JJL7	2.0522	2.01152	2.05086	2.06904	0.00484477	106.808	125.743	66.2493	0.181902	2.54492e-25	1.57907e-26	1.00271e-21	0.999956	14844.2	2.45355e-30	MIC2 like 1
1368530_at	Rn.33193	Mmp12	117033	Q63341	4.05965	4.00384	4.05235	4.07946	0.0154143	124.136	145.076	76.2704	0.337931	3.51862e-26	2.41944e-27	1.60541e-22	0.999956	19804.1	2.02625e-31	matrix metallopeptidase 12
1368531_at	Rn.202972	Prl8a3	24658	O08627	4.2725	4.05897	4.22135	4.44405	-0.0136407	43.161	51.8318	28.4963	-0.102564	5.54008e-19	2.4328e-20	6.87854e-16	0.999956	2582.26	9.05566e-24	prolactin family 8, subfamily a, member 3
1368532_at	Rn.6696	Pnliprp1	84028	P54316	2.3551	2.31678	2.34477	2.3765	0.00808772	101.373	118.469	62.7056	0.250234	5.33892e-25	3.64198e-26	2.17279e-21	0.999956	13275.2	6.44896e-30	pancreatic lipase related protein 1
1368533_at	Rn.43849	Heph	117240	Q920H8	2.83232	2.77657	2.82814	2.86893	-0.00456217	83.113	97.753	51.7861	-0.0965642	1.13505e-23	7.01027e-25	4.04313e-20	0.999956	8985.93	1.88551e-28	hephaestin
1368534_at	Rn.11314	Adra1d	29413	P23944	4.92711	4.81823	5.06389	4.82838	0.0163897	55.8302	67.754	33.7378	0.134288	7.5949e-21	2.78789e-22	4.26615e-17	0.999956	4075.65	1.75533e-25	adrenergic receptor, alpha 1d
1368535_at	Rn.89639	Bid3	117271	P62817	3.14667	3.08935	3.14083	3.09259	0.0885948	59.9028	70.3222	36.1606	1.21471	2.37273e-21	1.50887e-22	1.36788e-17	0.999956	4654.25	5.57184e-26	BH3 interacting (with BCL2 family) domain, apoptosis agonist
1368536_at	Rn.20403	Enpp2	84050	Q64610	10.4013	10.3201	10.1949	10.3153	0.33307	47.9733	54.7227	28.9154	1.09481	9.46687e-20	9.77715e-21	5.41029e-16	0.999956	2923.15	3.1026e-24	ectonucleotide pyrophosphatase/phosphodiesterase 2
1368537_at	Rn.23941	Dctn4 /// LOC498752		Q498N3 /// Q9QUR2	6.20253	6.22897	6.39995	6.00867	-0.0167727	60.268	71.5017	35.0576	-0.114751	2.14565e-21	1.14851e-22	2.27157e-17	0.999956	4503.8	7.40229e-26	dynactin 4 /// similar to dynactin subunit p62
1368538_at	Rn.45761	Exoc7	64632	O54922	6.50594	6.50308	6.3703	6.88898	-0.245974	81.8441	92.5758	52.2825	-2.18898	1.44694e-23	1.67368e-24	3.47314e-20	0.693252	8383.1	3.43764e-28	exocyst complex component 7
1368539_at	Rn.88082	Scn9a	78956	O08562	3.67487	3.54413	3.63708	3.70153	0.0764819	50.5218	59.8675	31.8189	0.770926	3.99893e-20	2.1827e-21	1.11746e-16	0.999956	3432.03	7.75326e-25	sodium channel, voltage-gated, type IX, alpha
1368540_at	Rn.43122	Tpbg	83684	Q5PQV5	2.44715	2.41594	2.42612	2.49529	-0.0114956	93.5482	108.475	58.2646	-0.31475	1.7762e-24	1.36384e-25	6.41529e-21	0.999956	11224.7	2.7529e-29	trophoblast glycoprotein
1368541_at	Rn.16221	Emb	114511	O88775	2.79379	2.78128	2.75279	2.71518	0.125867	38.3793	43.8627	22.5936	1.22814	3.95596e-18	3.99329e-19	3.1521e-14	0.999956	1858.39	1.55057e-22	embigin
1368542_at	Rn.9981	Zfp423	94188	O08961 /// Q63681	2.53682	2.49284	2.51815	2.57137	0.0061007	94.1956	109.872	58.5914	0.163005	1.59657e-24	1.11988e-25	5.89482e-21	0.999956	11487.3	2.25384e-29	zinc finger protein 423
1368543_at	Rn.14744	Nox4	85431	Q924V1	5.1853	5.38592	5.10539	5.34657	-0.181669	11.482	12.5678	6.87335	-0.273857	1.61658e-09	3.96635e-10	2.46854e-06	0.999956	152.826	2.97116e-13	NADPH oxidase 4
1368544_a_at	Rn.86956	Nol3	85383	Q62881 /// Q62882	2.59733	2.56031	2.58294	2.63277	-0.00253435	105.627	123.045	65.4979	-0.0739322	2.97383e-25	2.12982e-26	1.17454e-21	0.999956	14353.7	3.28118e-30	nucleolar protein 3 (apoptosis repressor with CARD domain)
1368545_at	Rn.204752	Cflar	117279	Q99MZ5	2.14815	2.11276	2.13927	2.17271	0.00201778	136.003	159.014	84.3402	0.0918456	1.05381e-26	7.27431e-28	4.30206e-23	0.999956	23904.5	3.97777e-32	CASP8 and FADD-like apoptosis regulator
1368546_at	Rn.9802	Hivep2	29721	Q00900	2.89325	2.84591	2.86721	2.93546	0.00748586	76.2468	88.7012	47.4253	0.141817	4.52995e-23	3.34067e-24	1.65145e-19	0.999956	7511.74	8.88123e-28	human immunodeficiency virus type I enhancer binding protein 2
1368547_at	Rn.22573	Ocil	113937	Q925N7	1.70114	1.67513	1.69401	1.71808	0.00321011	107.776	125.852	66.6578	0.146043	2.25187e-25	1.55989e-26	9.24774e-22	0.999956	14975.4	2.27376e-30	osteoclast inhibitory lectin
1368548_at	Rn.14799	Slc12a1	25065	P55016 /// Q5PQV1	2.69789	2.64745	2.67681	2.73824	0.00594941	85.552	99.8828	53.3591	0.135945	7.16325e-24	4.97727e-25	2.51532e-20	0.999956	9502.34	1.16288e-28	solute carrier family 12, member 1
1368549_at	Rn.89226	Hbp1	27080	Q62661	8.37479	8.43289	8.43834	8.47056	-0.188377	99.0628	114.462	60.0039	-1.56475	7.46579e-25	6.03507e-26	4.11571e-21	0.999956	12099.5	1.43834e-29	high mobility group box transcription factor 1
1368550_at	Rn.10101	Foxq1	64826	Q63244	2.25675	2.22053	2.24915	2.27311	0.00935413	117.486	137.409	72.5241	0.34996	7.25204e-26	4.92301e-27	3.07855e-22	0.999956	17822.7	5.04385e-31	forkhead box Q1
1368551_at	Rn.11320	Prps2	24689	P09330	2.40318	2.35972	2.39077	2.43662	0.000703669	120.234	140.661	74.8667	0.0253526	5.38087e-26	3.6459e-27	2.05026e-22	0.999956	18744.3	3.26081e-31	phosphoribosyl pyrophosphate synthetase 2
1368552_at	Rn.10630	Grpel1	79563	P97576	9.90823	9.74226	9.8382	10.5508	-0.489582	133.881	156.114	87.4334	-4.75738	1.30046e-26	9.2733e-28	2.6671e-23	0.0335901	23183.3	5.18494e-32	GrpE-like 1, mitochondrial
1368553_at	Rn.10631	Acvrl1	25237	P80203	2.57022	2.5276	2.55045	2.5941	0.0171998	110.052	128.226	68.1097	0.529538	1.68835e-25	1.19794e-26	6.89447e-22	0.999956	15656.2	1.5478e-30	activin A receptor type II-like 1
1368554_at	Rn.10130	Pnlip	25702	P27657 /// Q9JM77 /// Q9QUN4	3.41567	3.37875	3.43685	3.39664	0.0163167	78.0215	91.6406	47.2979	0.266425	3.13473e-23	1.97175e-24	1.72386e-19	0.999956	7776.7	6.58083e-28	pancreatic lipase
1368555_at	Rn.2357	Cd37	29185	P31053	2.12797	2.10021	2.11771	2.14914	0.00298145	136.276	158.67	84.0922	0.136795	1.02955e-26	7.46476e-28	4.47218e-23	0.999956	23833.5	4.0814e-32	CD37 antigen
1368556_at	Rn.11217	Vegp2	94106	P41244	2.72107	2.66684	2.70637	2.75243	0.0104654	89.7372	105.156	55.8503	0.24901	3.38364e-24	2.21241e-25	1.23209e-20	0.999956	10481	4.98078e-29	von Ebners gland protein 2
1368557_s_at	Rn.37454	Vegp1 /// Vegp2		P20289 /// P41244	4.18008	4.11569	4.14829	4.21859	0.0254699	29.8142	34.6992	18.4281	0.130464	2.73534e-16	2.06798e-17	8.87754e-13	0.999956	1146.28	1.00101e-20	von Ebners gland protein 1 /// von Ebners gland protein 2
1368558_s_at	Rn.32080	Aif1	29427	P55007 /// P55009 /// Q9EQ19	6.49079	7.11455	6.41501	6.80297	-0.548281	51.2361	53.3451	29.5434	-2.79201	3.16605e-20	1.50115e-20	3.79682e-16	0.391921	2739.67	5.43165e-24	allograft inflammatory factor 1
1368559_at	Rn.11384	Pcsk1	25204	P28840	3.19848	3.15808	3.18069	3.22964	0.00683012	111.882	130.115	68.9959	0.171099	1.35985e-25	9.89971e-27	5.78747e-22	0.999956	16050.9	1.24787e-30	proprotein convertase subtilisin/kexin type 1
1368560_at	Rn.10047	Kcnj5	29713	P48548	2.50516	2.47704	2.49534	2.54777	-0.0187205	105.476	122.693	65.4204	-0.563665	3.04016e-25	2.21776e-26	1.19199e-21	0.999956	14224.8	3.5476e-30	potassium inwardly-rectifying channel, subfamily J, member 5
1368561_at	Rn.19678	Abcd2	84356	Q9QY44	2.24098	2.20401	2.22533	2.25821	0.0169134	100.992	117.744	62.3983	0.548014	5.64343e-25	3.98902e-26	2.32957e-21	0.999956	13182.2	6.85307e-30	ATP-binding cassette, sub-family D (ALD), member 2
1368562_at	Rn.162965	Sult4a1	58953	P63047	2.33811	2.31629	2.34041	2.33924	0.00748195	134.324	156.719	81.8029	0.306804	1.24352e-26	8.79893e-28	6.46991e-23	0.999956	22981.1	5.59307e-32	sulfotransferase family 4A, member 1
1368563_at	Rn.21677	Aspa	79251	Q9R1T5	3.28982	2.9607	3.09089	4.60537	-0.952061	13.8791	16.7309	13.0186	-3.15584	8.28306e-11	4.04723e-12	2.34667e-10	0.261209	301.396	9.49117e-16	aspartoacylase
1368564_at	Rn.19372	Slc17a6	84487	Q9JI12	2.31354	2.28287	2.29654	2.35188	-0.00601813	92.8165	107.817	57.6625	-0.173018	2.00568e-24	1.49958e-25	7.53477e-21	0.999956	11060.9	3.12628e-29	solute carrier family 17 (sodium-dependent inorganic phosphate cotransporter), member 6
1368565_at	Rn.34134	Slc1a3	29483	P24942	1.82116	1.79394	1.81476	1.83485	0.00630691	121.521	141.948	74.9508	0.302095	4.68143e-26	3.23179e-27	2.02138e-22	0.999956	19024.9	2.86757e-31	solute carrier family 1 (glial high affinity glutamate transporter), member 3
1368566_a_at	Rn.6452	Ndufv3l	64539	O54755 /// Q6PCU8	9.69589	9.52049	9.86436	9.53005	0.0850538	84.724	101.364	51.1418	0.535212	8.37485e-24	3.93612e-25	4.92959e-20	0.999956	9307.78	1.39073e-28	NADH dehydrogenase (ubiquinone) flavoprotein 3-like
1368567_at	Rn.6452	Ndufv3l	64539	O54755	6.70231	6.68511	6.76194	6.68255	-0.031287	68.2209	79.68	41.123	-0.225765	2.79047e-22	1.92524e-23	1.66774e-18	0.999956	5847.75	7.7425e-27	NADH dehydrogenase (ubiquinone) flavoprotein 3-like
1368568_at	Rn.90076	Aqp2	25386	P34080 /// Q9QYA1	3.03798	2.98714	3.07395	3.03685	-0.00942731	98.7403	117.329	60.5336	-0.220349	7.83737e-25	4.19705e-26	3.60752e-21	0.999956	12606.6	1.00839e-29	aquaporin 2
1368569_at	Rn.32702	Akr1b7	116463	Q5RJP0 /// Q9QZI2	2.8976	2.77611	2.79178	3.0849	-0.0207239	28.8587	33.5113	19.3381	-0.152334	4.72763e-16	3.72315e-17	4.03881e-13	0.999956	1135.65	1.08464e-20	aldo-keto reductase family 1, member B7
1368570_at	Rn.137431	Lrat	64047	Q9JI61	4.56782	5.22679	3.98727	5.09222	-0.273336	27.1496	23.9152	15.9503	-1.00395	1.31716e-15	1.08934e-14	9.23883e-12	0.999956	709.942	6.18553e-19	lecithin-retinol acyltransferase (phosphatidylcholine-retinol-O-acyltransferase)
1368571_at	Rn.10893	Cyln2	29264	O55156	2.56374	2.5363	2.54079	2.59176	0.00864051	120.011	138.822	73.9518	0.289097	5.51683e-26	4.30833e-27	2.4221e-22	0.999956	18396.4	3.83468e-31	cytoplasmic linker 2
1368572_a_at	Rn.9840	Grin1	24408	P35439 /// Q62648 /// Q62683 /// Q8R408	1.44887	1.42423	1.44815	1.45305	0.00885338	101.143	118.751	62.2258	0.44458	5.51618e-25	3.51306e-26	2.42321e-21	0.999956	13234.8	6.6213e-30	glutamate receptor, ionotropic, N-methyl D-aspartate 1
1368573_at	Rn.11061	Kpnb1	24917	P52296	7.64352	7.65432	7.60421	7.67372	0.00372439	96.342	110.518	58.2436	0.0331474	1.1307e-24	1.02468e-25	6.44932e-21	0.999956	11569.6	2.1188e-29	karyopherin (importin) beta 1
1368574_at	Rn.10032	Adra1b	24173	P15823 /// Q6IRH4	9.19069	9.0553	9.18036	9.15909	0.109629	110.112	128.902	67.1612	0.942632	1.674e-25	1.11555e-26	8.33432e-22	0.999956	15613.7	1.58462e-30	adrenergic receptor, alpha 1b
1368575_at	Rn.9998	Slc6a18	29323	Q5XIV7 /// Q62687	2.06052	2.02728	2.05341	2.07923	0.00502172	116.385	136.122	71.9813	0.203855	8.13302e-26	5.54675e-27	3.38735e-22	0.999956	17493.2	5.92753e-31	solute carrier family 6 (neurotransmitter transporter), member 18
1368576_at	Rn.9282	Cart1	25401	Q63087	2.91976	2.87215	2.88424	2.96687	0.0122017	74.4463	86.3251	46.3734	0.223636	6.6873e-23	5.18938e-24	2.37057e-19	0.999956	7160.63	1.34356e-27	cartilage homeo protein 1
1368577_at	Rn.18935	Gjb6	84403	Q6AZ42 /// Q9R140	3.11653	3.02522	3.07746	3.21064	-0.00938416	57.1925	67.1806	36.6022	-0.125448	5.1004e-21	3.20839e-22	1.1217e-17	0.999956	4340.89	1.01782e-25	gap junction membrane channel protein beta 6
1368578_at	Rn.128814	Hsd3b1_predicted	360348	P22071 /// P22072	2.24122	2.2132	2.22023	2.26453	0.0116841	119.406	138.317	73.6749	0.445745	5.86608e-26	4.51036e-27	2.53833e-22	0.999956	18278.4	4.05419e-31	hydroxysteroid dehydrogenase-1, delta<5>-3-beta (predicted)
1368579_at	Rn.17940	Prl2a1	116474	Q1KZI2 /// Q9JII3	2.47908	2.4276	2.45678	2.5199	0.00721464	84.6941	98.9717	53.0143	0.177982	8.42067e-24	5.76202e-25	2.78414e-20	0.999956	9352.43	1.33434e-28	Prolactin family 2, subfamily a, member 1
1368580_at	Rn.10504	Sdc3	116673	P33671	1.67098	1.64954	1.66825	1.68477	-0.000336589	118.829	138.768	73.1874	-0.0171453	6.23932e-26	4.33318e-27	2.75102e-22	0.999956	18113.3	4.38531e-31	syndecan 3
1368581_at	Rn.10504	Sdc3	116673	P33671	2.09481	2.07241	2.09757	2.10136	0.00188112	123.608	144.463	75.5796	0.0793363	3.72627e-26	2.55666e-27	1.80791e-22	0.999956	19514.3	2.30185e-31	syndecan 3
1368582_at	Rn.9804	Slc7a3	29485	O08812	1.86463	1.84392	1.85613	1.87769	0.00578306	136.664	158.851	83.9206	0.303078	9.92888e-27	7.35698e-28	4.58057e-23	0.999956	23874.8	4.02076e-32	solute carrier family 7 (cationic amino acid transporter, y+ system), member 3
1368583_a_at	Rn.16100	Hrg /// LOC681544		Q99PS7 /// Q99PS8 /// Q9ESB2	14.3627	13.9626	14.5027	13.9063	0.516608	227.75	273.155	136.785	5.95851	1.05763e-29	5.14953e-31	6.97157e-26	0.00666523	68629.4	4.3305e-36	histidine-rich glycoprotein /// similar to histidine-rich glycoprotein
1368584_a_at	Rn.10134	Cplx2	116657	P84087	3.28924	3.08639	3.34773	3.37124	-0.0390528	25.442	31.8655	16.7581	-0.227635	3.91234e-15	8.70837e-17	4.15851e-12	0.999956	919.865	6.66158e-20	complexin 2
1368585_at	Rn.89164	Cart	29131	P49192 /// Q8K3Z3	1.73844	1.70972	1.7314	1.76527	-0.00543365	95.5968	111.785	59.5199	-0.21483	1.27205e-24	8.60988e-26	4.63281e-21	0.999956	11811.5	1.77154e-29	cocaine and amphetamine regulated transcript
1368586_at	Rn.10439	Zg16	171449	Q8CJD3	2.18943	2.16062	2.18085	2.20863	0.00377583	105.796	123.307	65.2154	0.130734	2.90554e-25	2.06826e-26	1.24832e-21	0.999956	14367.6	3.25381e-30	zymogen granule protein 16
1368587_at	Rn.8887	Apoc1	25292	P19939	14.8877	14.9931	14.8661	14.8624	-0.00595371	286.068	327.524	171.001	-0.0803246	5.12912e-31	4.72852e-32	3.65189e-27	0.999956	100860	1.54761e-37	apolipoprotein C-I
1368588_at	Rn.18605	Ddx52	85432	A1EC68 /// A1EC69 /// Q5FWY7 /// Q99PT0	4.69016	4.66392	4.60311	4.81938	-0.029039	54.3286	61.9154	33.8534	-0.239191	1.19408e-20	1.24517e-21	4.03396e-17	0.999956	3731.78	3.76025e-25	DEAD (Asp-Glu-Ala-Asp) box polypeptide 52
1368589_at	Rn.10278	Ptprj	29645	Q62884	3.7611	3.7464	3.97394	3.57204	-0.0164375	28.2181	34.5625	16.2242	-0.0875459	6.88853e-16	2.21112e-17	7.01888e-12	0.999956	1004.4	3.12466e-20	protein tyrosine phosphatase, receptor type, J
1368590_at	Rn.208361	Mmp16	65205	---	2.56686	2.52462	2.55125	2.60605	-0.00245621	115.551	134.834	71.9274	-0.0794929	8.91426e-26	6.22339e-27	3.42181e-22	0.999956	17255.1	6.67351e-31	matrix metalloproteinase 16
1368591_at	Rn.44637	Usf2	81817	A2VCW7 /// Q63665	7.14045	7.13075	6.99265	7.31214	-0.0190385	47.7578	54.0779	29.5316	-0.0901628	1.02096e-19	1.19321e-20	3.82178e-16	0.999956	2859.28	3.75507e-24	upstream transcription factor 2
1368592_at	Rn.12300	Il1a	24493	P16598 /// Q9ESW2	2.63679	3.75301	2.39408	2.47497	-0.153597	23.1497	17.052	9.20599	-0.669938	1.89978e-14	2.96782e-12	4.46974e-08	0.999956	345.62	2.95317e-16	interleukin 1 alpha
1368593_at	Rn.11120	Cd1d1	25109	Q63493 /// Q9R1S6	8.55718	7.98767	9.19012	7.96917	0.239833	40.1941	53.399	24.1818	0.853369	1.82558e-18	1.47636e-20	1.03283e-14	0.999956	2323.49	2.25417e-23	CD1d1 antigen
1368594_at	Rn.216343	Pla2g2c	29387	P39878 /// Q4V8L7	3.98815	3.90911	3.98949	4.10624	-0.0799143	89.2796	105.211	56.5526	-1.29058	3.6618e-24	2.19484e-25	1.01596e-20	0.999956	10372.1	5.45206e-29	phospholipase A2, group 2C
1368595_at	Rn.3117	Mmp24	83513	Q99PW6	2.10335	2.06953	2.10172	2.11588	0.00602639	108.282	126.978	66.7587	0.222959	2.11092e-25	1.37414e-26	9.05515e-22	0.999956	15140.3	2.06822e-30	matrix metallopeptidase 24
1368596_at	Rn.42905	Snf1lk	59329	Q9R1U5	5.6691	5.75372	5.60798	5.69822	-0.0103042	147.664	166.189	88.1859	-0.186993	3.49527e-27	4.04257e-28	2.37682e-23	0.999956	26462.1	1.65082e-32	SNF1-like kinase
1368597_at	Rn.42905	Snf1lk	59329	Q9R1U5	2.06236	2.04318	2.05979	2.07303	0.00148291	152.295	177.285	93.1791	0.0781586	2.30517e-27	1.70259e-28	1.15583e-23	0.999956	29539.8	6.372e-33	SNF1-like kinase
1368598_at	Rn.10458	Sstr3	171044	P30936	2.8197	2.77579	2.81527	2.83459	0.0114959	88.1806	103.27	54.3012	0.258235	4.43974e-24	2.93227e-25	1.90683e-20	0.999956	10030.4	7.28395e-29	somatostatin receptor 3
1368599_at	Rn.11047	Slc9a2	24783	P48763	2.27127	2.24174	2.267	2.2883	0.00201708	126.779	148.041	78.0383	0.0806623	2.67551e-26	1.86144e-27	1.19909e-22	0.999956	20625.1	1.42584e-31	solute carrier family 9 (sodium/hydrogen exchanger), member 2
1368600_at	Rn.10016	Slc26a1	64076	P45380 /// Q5RKK1	11.0686	11.2306	11.0394	11.0298	-0.0129824	69.6603	79.0674	41.2558	-0.0569406	1.98494e-22	2.18341e-23	1.58311e-18	0.999956	5892.31	7.25067e-27	solute carrier family 26 (sulfate transporter), member 1
1368601_at	Rn.10093	Slc6a3	24898	P23977	2.39326	2.35091	2.37964	2.42599	0.0020617	92.9526	108.644	57.8427	0.0576416	1.96103e-24	1.33157e-25	7.16737e-21	0.999956	11194.2	2.81842e-29	solute carrier family 6 (neurotransmitter transporter, dopamine), member 3
1368602_at	Rn.10093	Slc6a3	24898	P23977	2.06044	2.03235	2.0538	2.07314	0.00797534	132.363	154.453	81.4197	0.367284	1.52227e-26	1.0668e-27	6.86842e-23	0.999956	22510.8	6.68873e-32	solute carrier family 6 (neurotransmitter transporter, dopamine), member 3
1368603_at	Rn.11353	Add2	24171	Q05764	2.35814	2.31721	2.34518	2.38993	0.00162612	97.2469	113.647	60.4825	0.0482555	9.82009e-25	6.70816e-26	3.65181e-21	0.999956	12243.9	1.29809e-29	adducin 2 (beta)
1368604_at	Rn.29105	Mefv	58923	Q9JJ25	2.06804	2.03393	2.05849	2.08837	0.00628237	105.324	123.087	65.2128	0.230039	3.09708e-25	2.12104e-26	1.2489e-21	0.999956	14336.9	3.31453e-30	Mediterranean fever
1368605_at	Rn.163202	Aps	114203	Q9Z200	2.44065	2.39918	2.4074	2.49297	0.00165756	96.7716	112.125	60.6368	0.047276	1.05777e-24	8.22351e-26	3.52607e-21	0.999956	12116.5	1.421e-29	adaptor protein with pleckstrin homology and src homology 2 domains
1368606_at	Rn.9912	Slco1a5	80900	O88397 /// P46720 /// Q9QYE2	2.52586	2.48424	2.51809	2.55803	-0.00358385	131.23	153.596	81.4851	-0.133867	1.70107e-26	1.14927e-27	6.79893e-23	0.999956	22255.9	7.38133e-32	solute carrier organic anion transporter family, member 1a5
1368607_at	Rn.10034	Cyp4a8	266674	P24464	4.07747	3.52692	3.74907	4.42165	0.259497	13.8223	16.9659	10.4497	0.719122	8.84004e-11	3.22296e-12	6.88979e-09	0.999956	322.451	5.338e-16	cytochrome P450, family 4, subfamily a, polypeptide 8
1368608_at	Rn.10817	Cyp2f4	54246	O35293	8.95487	8.8806	8.8938	8.77812	0.274947	55.3735	64.0348	33.0061	1.21225	8.70236e-21	7.11431e-22	6.11487e-17	0.999956	3897.71	2.58181e-25	cytochrome P450, family 2, subfamily f, polypeptide 4
1368609_at	Rn.9913	Slc10a1	24777	P26435 /// Q6LE48	12.776	13.1232	12.7193	12.6772	-0.0180736	186.07	208.242	108.391	-0.181203	1.66686e-28	2.05555e-29	1.59544e-24	0.999956	41025.6	3.71573e-34	solute carrier family 10 (sodium/bile acid cotransporter family), member 1
1368610_at	Rn.40569	Mca32	59105	Q62875	2.24274	2.20694	2.23439	2.26285	0.00613741	111.519	130.373	68.9522	0.219295	1.41923e-25	9.66286e-27	5.83434e-22	0.999956	16055.5	1.24476e-30	mast cell antigen 32
1368611_at	Rn.10930	Grp	171101	P24393	2.29248	2.2479	2.28319	2.31608	0.00799516	112.067	131.435	69.6286	0.281847	1.33148e-25	8.73528e-27	5.14914e-22	0.999956	16329.8	1.07508e-30	gastrin releasing peptide
1368612_at	Rn.198908	Itgb4	25724	Q64632	2.80387	2.78037	2.87194	2.68951	0.0580492	48.9332	58.3641	28.5435	0.722407	6.80549e-20	3.32955e-21	6.69229e-16	0.999956	3044.67	2.1822e-24	integrin beta 4
1368613_at	Rn.18997	Stag3	114522	Q99M76	1.72548	1.69826	1.71961	1.74619	-0.00122975	113.835	133.098	70.5824	-0.0582874	1.08185e-25	7.38482e-27	4.33573e-22	0.999956	16722.8	8.75186e-31	stromal antigen 3
1368614_at	Rn.144656	Mlxipl	171078	Q8VIP2	8.05358	7.21044	8.73367	7.40726	0.387802	23.5747	32.9724	14.6041	0.896561	1.40257e-14	4.89334e-17	3.79905e-11	0.999956	870.429	1.07171e-19	MLX interacting protein-like
1368615_a_at	Rn.9987	Slc18a3	60422	Q62666	1.40802	1.38824	1.4041	1.41803	0.00379232	101.698	118.773	62.6422	0.196444	5.09058e-25	3.50495e-26	2.20285e-21	0.999956	13300	6.34546e-30	solute carrier family 18 (vesicular acetylcholine), member 3
1368616_at	Rn.10798	Fancc	24361	O35870	2.18492	2.15985	2.1775	2.19958	0.00530129	134.393	156.452	82.5328	0.233249	1.23719e-26	9.00724e-28	5.72521e-23	0.999956	23105.2	5.33852e-32	Fanconi anemia, complementation group C
1368617_at	Rn.30006	Serpina5	65051	O88292 /// Q66HL5	2.84047	2.79001	2.79349	2.88637	0.0263195	102.829	118.885	64.15	0.685921	4.35558e-25	3.46134e-26	1.5725e-21	0.999956	13703.4	4.90036e-30	serine (or cysteine) peptidase inhibitor, clade A, member 5
1368618_at	Rn.30028	Grb14	58844	O88900	8.94503	9.1581	9.02932	8.81152	-0.0573127	112.737	128.347	65.4102	-0.498881	1.23231e-25	1.18445e-26	1.1942e-21	0.999956	15160	2.04505e-30	growth factor receptor bound protein 14
1368619_at	Rn.205263	Ddx25	58856	Q68G14 /// Q9QY16	2.40919	2.36939	2.39925	2.43601	0.00301851	102.346	119.669	63.4525	0.0921963	4.65709e-25	3.15276e-26	1.83169e-21	0.999956	13538.4	5.4418e-30	DEAD (Asp-Glu-Ala-Asp) box polypeptide 25
1368620_at	Rn.28620	Spag4	83623	O55034	2.02258	1.98696	2.02006	2.04447	-0.00156515	118.404	138.999	73.4669	-0.0659505	6.52928e-26	4.24282e-27	2.62789e-22	0.999956	18160	4.28869e-31	sperm associated antigen 4
1368621_at	Rn.30018	Aqp9	65054	P56627	10.9778	10.8072	11.2122	10.7364	0.0922379	91.5261	109.646	54.8311	0.552368	2.48692e-24	1.15639e-25	1.642e-20	0.999956	10806.6	3.82288e-29	aquaporin 9
1368622_at	Rn.15319	Fbp2	114508	Q9Z1N1	2.68573	2.61344	2.67664	2.86528	-0.134321	37.947	44.8771	25.0881	-1.3791	4.77619e-18	2.71932e-19	5.63193e-15	0.999956	1901.83	1.27023e-22	fructose-1,6-bisphosphatase 2
1368623_at	Rn.81017	Ceacam9	116711	Q9R121	2.99756	2.93924	2.97539	3.01721	0.0316825	111.528	130.366	69.0382	0.850071	1.41792e-25	9.66945e-27	5.73663e-22	0.999956	16174	1.16801e-30	CEA-related cell adhesion molecule 9
1368624_at	Rn.205372	A	24152	Q99JA2	2.15912	2.13741	2.14954	2.1765	0.00306492	111.595	129.59	68.5251	0.113152	1.40679e-25	1.0425e-26	6.33516e-22	0.999956	15885.5	1.36485e-30	agouti
1368625_at	Rn.43329	Prap1	60574	Q9ES75	2.40305	2.39782	2.36839	2.44172	-0.00138777	74.4294	84.8887	45.7043	-0.0304599	6.71083e-23	6.8305e-24	2.99914e-19	0.999956	6955.54	1.7274e-27	proline-rich acidic protein 1
1368626_at	Rn.10840	Kcnn3	54263	P70605 /// Q3S913	3.11518	3.07667	3.09791	3.15092	0.000787817	118.647	137.947	73.2733	0.0214825	6.34976e-26	4.67011e-27	2.71194e-22	0.999956	18040.8	4.54005e-31	potassium intermediate/small conductance calcium-activated channel, subfamily N, member 3
1368627_at	Rn.10006	Rgn	25106	Q03336	13.3635	13.6479	13.1227	13.479	-0.0170846	146.94	163.143	87.512	-0.130067	3.72604e-27	5.16975e-28	2.63711e-23	0.999956	25880.6	2.00073e-32	regucalcin
1368628_at	Rn.9882	Ton	24841	P00759	2.86185	2.80546	2.83226	2.93391	-0.0142575	69.8746	81.4551	44.0652	-0.251098	1.88621e-22	1.34247e-23	5.42782e-19	0.999956	6352.15	3.78609e-27	tonin
1368629_at	Rn.11332	Reg1	24714	P10758	2.4054	2.37803	2.39592	2.42168	0.00687645	116.751	135.827	71.6962	0.238723	7.81279e-26	5.68621e-27	3.56008e-22	0.999956	17434	6.10406e-31	regenerating islet-derived 1
1368630_at	Rn.10078	Fabp9	64822	P55054 /// Q68G09	3.96591	3.82049	3.91618	4.0387	0.0496382	37.4891	44.373	23.898	0.344419	5.85823e-18	3.28571e-19	1.25338e-14	0.999956	1894.1	1.31568e-22	fatty acid binding protein 9, testis
1368631_at	Rn.35510	Dbil5	59116	P56702	3.38496	3.30863	3.35156	3.42178	0.0347413	66.3675	77.6291	41.3898	0.492764	4.3849e-22	2.95874e-23	1.50203e-18	0.999956	5764.13	8.76932e-27	diazepam binding inhibitor-like 5
1368632_at	Rn.9864	Foxg1	24370	Q00939	3.02023	2.93903	2.99516	3.07191	0.0139854	65.2683	76.8049	41.1378	0.219613	5.7672e-22	3.52446e-23	1.65814e-18	0.999956	5624.79	1.08357e-26	forkhead box G1
1368633_at	Rn.10102	Crisp1	64827	P12020 /// Q9R0V7 /// Q9R0V8 /// Q9WUY0	2.20608	2.1648	2.19295	2.22214	0.0176947	86.455	101.128	53.5152	0.49969	6.06071e-24	4.08197e-25	2.40091e-20	0.999956	9704.1	9.69644e-29	cysteine-rich secretory protein 1
1368634_at	Rn.144567	Kcnh3	27150	O89047	4.94713	5.00525	5.01962	4.84912	-0.00354058	43.586	50.4734	25.4635	-0.0218012	4.70308e-19	3.79184e-20	4.41401e-15	0.999956	2320.22	2.28178e-23	potassium voltage-gated channel, subfamily H (eag-related), member 3
1368635_at	Rn.11322	Tnfrsf8	25069	P97525	2.85589	2.77495	2.7602	2.99628	-0.00422985	49.1887	56.4963	32.0277	-0.0530176	6.23888e-20	5.73942e-21	1.00375e-16	0.999956	3206.16	1.39624e-24	tumor necrosis factor receptor superfamily, member 8
1368636_at	Rn.10847	Cyp27b1	114700	O35132	1.73812	1.71803	1.73387	1.75034	0.00207517	131.473	153.212	80.7724	0.112291	1.66397e-26	1.18731e-27	7.626e-23	0.999956	22115.8	7.79577e-32	cytochrome P450, family 27, subfamily b, polypeptide 1
1368637_at	Rn.64486	Card9	64171	Q9EPY0	2.27618	2.2407	2.26478	2.31189	-0.00657495	97.5436	113.844	60.6899	-0.202392	9.37885e-25	6.53288e-26	3.47971e-21	0.999956	12274.2	1.27057e-29	caspase recruitment domain family, member 9
1368638_at	Rn.64483	Npffr1	64107	Q924G9 /// Q9EP86	1.82207	1.79708	1.81551	1.83604	0.0050855	122.688	143.12	75.5876	0.245501	4.11979e-26	2.88897e-27	1.80652e-22	0.999956	19343.6	2.48364e-31	neuropeptide FF receptor 1
1368639_at	---	Kchip2	619380	Q9JM59	2.41351	2.3714	2.40799	2.43047	0.00962733	125.276	146.888	77.4258	0.359628	3.11726e-26	2.06207e-27	1.3229e-22	0.999956	20322.4	1.62037e-31	A-type potassium channel modulatory protein 2
1368640_at	Rn.51863	Spas1	171403	Q920Q3	2.69772	2.63654	2.69254	2.72667	0.00681354	133.068	156.918	82.9863	0.243163	1.41268e-26	8.64135e-28	5.33428e-23	0.999956	23176.6	5.19788e-32	spermatogenic specific-gene1
1368641_at	Rn.34782	Wnt4	84426	Q4G052 /// Q9QXQ5	2.19951	2.17487	2.18226	2.2204	0.0086874	119.01	137.888	73.2681	0.336144	6.11883e-26	4.69591e-27	2.71342e-22	0.999956	18109.1	4.39406e-31	wingless-related MMTV integration site 4
1368642_at	Rn.23200	Cdh2	83501	Q9JIV7 /// Q9Z1Y3	9.44837	9.80907	9.55743	9.35884	-0.199896	105.308	118.48	60.5885	-1.51748	3.10399e-25	3.63761e-26	3.56567e-21	0.999956	12869	8.43759e-30	cadherin 2
1368643_at	Rn.8467	Spata6	171413	Q99MU5 /// Q9EQU0	2.95709	2.88912	2.92885	3.00426	0.0150497	74.7937	87.5521	46.8998	0.275494	6.19682e-23	4.13013e-24	1.97507e-19	0.999956	7327.19	1.10129e-27	spermatogenesis associated 6
1368644_at	Rn.8467	Spata6	171413	Q99MU5 /// Q9EQU0	2.50914	2.44624	2.46735	2.57239	0.0100053	60.7763	70.7839	38.5394	0.175772	1.86979e-21	1.35507e-22	4.81474e-18	0.999956	4859.5	3.83691e-26	spermatogenesis associated 6
1368645_at	Rn.11317	Ptpn1	24697	P20417	2.96008	2.88008	2.96055	2.92835	0.0712658	82.271	97.6526	50.4427	1.43949	1.33399e-23	7.12681e-25	6.13798e-20	0.999956	8939.5	1.97189e-28	protein tyrosine phosphatase, non-receptor type 1
1368646_at	Rn.9910	Mapk9	50658	P49186 /// Q6P727	6.34611	6.63894	6.31055	6.32342	-0.0881624	30.7559	33.7571	17.665	-0.2888	1.62348e-16	3.29261e-17	1.76871e-12	0.999956	1081.01	1.65888e-20	mitogen-activated protein kinase 9
1368647_at	Rn.10633	Gprk6	59076	P97548 /// P97549 /// P97711 /// Q792R1	5.41947	5.49655	5.30956	5.5033	-0.0124743	140.833	157.087	85.0296	-0.226003	6.62875e-27	8.52425e-28	3.85058e-23	0.999956	24105.7	3.69948e-32	G protein-coupled receptor kinase 6
1368648_at	Rn.7214	Cox4i2	84683	Q91Y94	2.26923	2.23064	2.26453	2.27463	0.0186057	97.3747	114.147	59.8771	0.574312	9.63095e-25	6.28288e-26	4.24417e-21	0.999956	12267.1	1.27695e-29	cytochrome c oxidase subunit IV isoform 2
1368649_at	Rn.4223	Dkc1	170944	P40615	5.62807	5.66959	5.5943	5.65137	-0.0102823	135.807	154.734	81.6317	-0.174159	1.07189e-26	1.04011e-27	6.64737e-23	0.999956	22718.6	6.17765e-32	dyskeratosis congenita 1, dyskerin
1368650_at	Rn.2398	Klf10	81813	O08876 /// P97848	5.1016	5.10118	5.482	4.00702	0.714406	18.0389	22.3846	8.54467	1.78637	1.18561e-12	3.29282e-14	1.29811e-07	0.94524	408.524	7.0758e-17	Kruppel-like factor 10
1368651_at	Rn.48821	Pklr	24651	P12928	9.70468	9.86325	9.51633	8.51119	1.30255	35.7074	39.7812	18.5807	3.33439	1.32348e-17	2.06361e-18	7.76172e-13	0.220467	1545.97	7.59057e-22	pyruvate kinase, liver and red blood cell
1368652_at	Rn.32199	Casp9	58918	Q6EZA5 /// Q7TQC1 /// Q920G4 /// Q99M88 /// Q9JHK1	2.72856	2.68404	2.71404	2.82822	-0.0628812	71.8148	83.8514	45.6323	-1.18968	1.20552e-22	8.34975e-24	3.07503e-19	0.999956	6663.38	2.50354e-27	caspase 9
1368653_a_at	Rn.30105	Park7	117287	O88767 /// Q5BKC3	9.57615	9.67411	9.42799	9.39511	0.280216	98.0164	110.3	57.4015	2.00754	8.73535e-25	1.05513e-25	8.08365e-21	0.799193	11769.1	1.82751e-29	Parkinson disease (autosomal recessive, early onset) 7
1368654_at	Rn.3242	Npap60	25497	O08587 /// Q4QR93	3.35029	3.27161	3.39636	3.2265	0.117066	74.4292	89.2205	44.2636	1.88321	6.71083e-23	3.04049e-24	5.04549e-19	0.878709	7263.77	1.18727e-27	nuclear pore associated protein
1368655_at	Rn.40122	Pgsg	56782	P04917	7.20003	7.84986	6.98992	7.31969	-0.234473	48.4279	49.7938	27.2308	-1.02285	8.08892e-20	4.75978e-20	1.45751e-15	0.999956	2471.63	1.32183e-23	proteoglycan peptide core protein
1368656_at	Rn.11093	Scg3	116635	P47868	2.52238	2.46436	2.5219	2.61327	-0.0613933	70.7252	83.5735	45.226	-1.24588	1.54738e-22	8.81714e-24	3.55812e-19	0.999956	6551.82	2.89708e-27	secretogranin III
1368657_at	Rn.32086	Mmp3	171045	P03957	2.45415	2.4072	2.43265	2.48408	0.0150628	93.7593	109.409	58.3447	0.414851	1.71554e-24	1.19567e-25	6.28367e-21	0.999956	11423.3	2.36534e-29	matrix metallopeptidase 3
1368658_at	Rn.6067	Cntf	25707	P20294	2.86228	2.8196	2.84944	2.90517	-0.00869875	147.311	171.9	91.5276	-0.321358	3.60341e-27	2.5513e-28	1.45316e-23	0.999956	27955.4	1.02666e-32	ciliary neurotrophic factor
1368659_at	Rn.1874	Agxt2	83784	Q64565	8.32009	9.7387	7.90174	7.65702	0.372109	56.0178	52.4828	26.5594	1.51349	7.1863e-21	1.9731e-20	2.20298e-15	0.999956	2884.41	3.48165e-24	alanine-glyoxylate aminotransferase 2
1368660_at	Rn.42899	Rapgef3	59326	Q3B7C8 /// Q9Z1C8	2.15828	2.12206	2.15147	2.17739	0.00580339	118.98	139.29	73.6183	0.230082	6.13482e-26	4.13077e-27	2.56244e-22	0.999956	18306.1	4.00135e-31	Rap guanine nucleotide exchange factor (GEF) 3
1368661_at	Rn.10821	Slc13a2	65202	O35055 /// P70545 /// Q63780	2.66086	1.84022	1.75969	5.75919	-1.78684	12.0551	13.3108	22.7506	-8.27692	7.61091e-10	1.60473e-10	2.8137e-14	0.000266478	432.217	4.36806e-17	solute carrier family 13 (sodium-dependent dicarboxylate transporter), member 2
1368662_at	Rn.144662	Rnf39	171387	Q920M2	6.75252	6.69472	6.85775	6.69618	-0.0200034	58.6556	69.3791	35.3784	-0.123927	3.35733e-21	1.88631e-22	1.95552e-17	0.999956	4375.58	9.50154e-26	ring finger protein 39
1368663_at	Rn.92862	LOC56764	56764	Q9QZW8	2.6286	2.58093	2.62122	2.65256	0.00725339	101.683	119.247	63.0193	0.202069	5.09973e-25	3.3194e-26	2.02202e-21	0.999956	13407.7	5.91809e-30	dnaj-like protein
1368664_at	Rn.92862	LOC56764	56764	Q9QZW8	2.2103	2.19506	2.20018	2.22404	0.00399962	123.864	143.359	75.6786	0.159588	3.6275e-26	2.82833e-27	1.77555e-22	0.999956	19445.5	2.37329e-31	dnaj-like protein
1368665_at	Rn.11946	Ufd1l	84478	Q9ES53	7.47151	7.31205	7.64871	7.30517	0.068869	97.8199	118.153	58.9321	0.651473	8.99448e-25	3.7885e-26	5.4008e-21	0.999956	12491.5	1.09165e-29	ubiquitin fusion degradation 1-like
1368666_a_at	Rn.203386	Lphn3	170641	Q9Z173	2.73055	2.68238	2.72079	2.76178	0.00262264	142.25	166.608	88.3192	0.098346	5.80576e-27	3.90888e-28	2.3307e-23	0.999956	26213.3	1.79145e-32	latrophilin 3
1368667_at	Rn.10388	P2rx3	81739	P49654 /// Q66HM4 /// Q9R1K3	1.96504	1.89673	1.96577	1.8023	0.196161	22.6225	27.0731	12.9627	1.65437	2.78722e-14	1.35876e-15	2.50962e-10	0.999956	687.541	8.14801e-19	purinergic receptor P2X, ligand-gated ion channel, 3
1368668_at	Rn.22260	Plaa	116645	P54319	8.51108	8.47369	8.52144	8.30798	0.211435	83.5558	97.0256	49.4007	1.47423	1.04333e-23	7.88998e-25	8.55173e-20	0.999956	8804.74	2.24874e-28	phospholipase A2, activating protein
1368669_at	Rn.13333	Ucp2	54315	P56500	4.11447	4.68206	4.08563	3.84796	0.0115476	33.0564	33.3079	16.3826	0.0576493	4.83394e-17	4.12549e-17	5.99937e-12	0.999956	1060.15	1.96208e-20	uncoupling protein 2 (mitochondrial, proton carrier)
1368670_a_at	Rn.91357	Pde4a	25638	P54748 /// Q9EQR7	2.28615	2.24868	2.28196	2.29815	0.0109225	137.341	160.935	84.642	0.471717	9.24526e-27	6.18334e-28	4.09045e-23	0.999956	24372.6	3.36328e-32	phosphodiesterase 4A, cAMP specific
1368671_at	Rn.1489	Srpx	64316	Q63769	1.92832	1.90033	1.94189	1.92915	-0.000403672	87.9779	103.81	53.8572	-0.0132147	4.60359e-24	2.70447e-25	2.17094e-20	0.999956	9962.82	7.72282e-29	sushi-repeat-containing protein
1368672_at	Rn.11055	Arg2	29215	O08701 /// Q8K584	2.23499	2.20296	2.22044	2.26214	0.00341417	100.636	117.126	62.3159	0.110285	5.9402e-25	4.30972e-26	2.37202e-21	0.999956	13031.5	7.57009e-30	arginase 2
1368673_at	Rn.163234	Ddr2	83573	Q9Z2U9	2.41514	2.38561	2.40516	2.43185	0.00803449	109.047	126.949	67.0325	0.259692	1.90798e-25	1.37828e-26	8.54745e-22	0.999956	15235.3	1.95927e-30	discoidin domain receptor family, member 2
1368674_at	Rn.21399	Pygl	64035	P09811	11.1709	11.1823	11.1137	10.6658	0.556493	78.7285	90.3497	45.2823	2.77042	2.71149e-23	2.48395e-24	3.48745e-19	0.39929	7733.84	6.90298e-28	liver glycogen phosphorylase
1368675_at	Rn.10521	Chn2	84031	Q03070	6.10298	5.48286	6.38887	6.17584	-0.0487021	48.6001	65.3919	33.0111	-0.305255	7.6242e-20	5.02104e-22	6.10033e-17	0.999956	3668.23	4.36203e-25	chimerin (chimaerin) 2
1368676_at	Rn.44896	Dnch2	65209	P70576 /// Q63167 /// Q9JJ79	2.20049	2.16654	2.19628	2.21721	0.00447382	140.099	163.992	86.4582	0.204565	7.09655e-27	4.83001e-28	3.09409e-23	0.999956	25311.3	2.42532e-32	dynein, cytoplasmic, heavy polypeptide 2
1368677_at	Rn.11266	Bdnf	24225	P23363	2.5824	2.53634	2.56789	2.60985	0.0101067	101.188	118.295	62.7872	0.285114	5.48194e-25	3.72202e-26	2.13248e-21	0.999956	13269.5	6.47274e-30	brain derived neurotrophic factor
1368678_at	Rn.11266	Bdnf	24225	P23363	3.54367	3.44003	3.52431	3.63682	-0.0219777	64.3728	76.1525	41.0389	-0.290808	7.23976e-22	4.05748e-23	1.72399e-18	0.999956	5498.19	1.31928e-26	brain derived neurotrophic factor
1368679_a_at	Rn.4338	Lyn	81515	Q07014	5.00491	4.95839	5.16104	5.04978	-0.177734	46.7567	56.1965	28.715	-1.18511	1.45527e-19	6.27285e-21	6.06315e-16	0.999956	2785.59	4.7052e-24	Yamaguchi sarcoma viral (v-yes-1) oncogene homolog
1368680_a_at	Rn.92022	Slc34a1	25548	Q06496 /// Q9QWL8 /// Q9Z323	2.17493	2.10737	2.14937	2.27751	-0.0432503	62.6212	73.75	40.8108	-0.908774	1.14047e-21	6.87625e-23	1.8891e-18	0.999956	5223.35	2.05533e-26	solute carrier family 34 (sodium phosphate), member 1
1368681_at	Rn.9750	Pthlh	24695	P13085	2.88412	2.79803	2.94204	2.82982	0.0394392	50.5668	61.3948	30.8394	0.503996	3.93971e-20	1.4336e-21	1.87117e-16	0.999956	3397.02	8.47164e-25	parathyroid hormone-like peptide
1368682_at	Rn.11264	Sv2a	117559	Q02563	2.37906	2.33528	2.37428	2.4032	0.00252133	109.243	128.249	67.7916	0.0834004	1.86012e-25	1.19506e-26	7.33255e-22	0.999956	15483.5	1.70363e-30	synaptic vesicle glycoprotein 2a
1368683_at	Rn.87449	Oldlr1	140914	O70156	3.52141	3.38781	3.46316	3.58521	0.0612441	38.9138	45.9331	24.8332	0.497432	3.13911e-18	1.83945e-19	6.66591e-15	0.999956	2046.43	6.74742e-23	oxidized low density lipoprotein (lectin-like) receptor 1
1368684_at	Rn.137161	Fath2	65048	O88277	2.31259	2.28165	2.30938	2.32822	0.00306267	114.552	133.881	70.4873	0.108727	9.99264e-26	6.84632e-27	4.40785e-22	0.999956	16851.5	8.1899e-31	fat tumor suppressor homolog 2 (Drosophila)
1368685_at	Rn.10381	Cspg4	81651	Q00657	1.96038	1.93406	1.95294	1.98283	-0.00185355	124.499	145.162	76.9689	-0.0843692	3.38142e-26	2.39952e-27	1.42569e-22	0.999956	19907.2	1.93722e-31	chondroitin sulfate proteoglycan 4
1368686_at	Rn.18721	Ambp	25377	Q64240	14.9405	14.9624	14.99	14.8482	0.031841	380.863	440.593	227.915	0.573111	1.34785e-32	1.08332e-33	9.35939e-29	0.999956	180791	9.91859e-40	alpha 1 microglobulin/bikunin
1368687_at	Rn.7006	Tesk1	29460	Q63572	2.23056	2.20809	2.22494	2.24539	0.00203123	155.822	181.3	95.5514	0.101357	1.72764e-27	1.28504e-28	8.35924e-24	0.999956	30972.5	4.22972e-33	testis specific protein kinase 1
1368688_at	Rn.127792	Ntsr2	64636	Q58I15 /// Q63384	2.32395	2.28751	2.30999	2.35242	0.00372005	99.8291	116.406	61.9076	0.114797	6.67072e-25	4.71247e-26	2.60997e-21	0.999956	12858.7	8.49632e-30	neurotensin receptor 2
1368689_at	Rn.16074	Gjb5	29586	P28232	2.20586	2.16664	2.19013	2.24482	-0.00363245	103.408	120.701	64.6077	-0.12259	4.01251e-25	2.78909e-26	1.42256e-21	0.999956	13856.7	4.45061e-30	gap junction membrane channel protein beta 5
1368690_a_at	Rn.89046	Grm4	24417	P31423 /// Q62916	2.63474	2.58898	2.64392	2.63916	0.00926852	101.75	119.984	62.5466	0.257573	5.0545e-25	3.03564e-26	2.24969e-21	0.999956	13403.7	5.93315e-30	glutamate receptor, metabotropic 4
1368691_at	Rn.74049	Gria3	29628	P19492 /// Q9QXM3 /// Q9QXM7	2.78555	2.72981	2.75721	2.82248	0.0192925	62.026	72.3401	38.6728	0.309967	1.33531e-21	9.46619e-23	4.55002e-18	0.999956	5008.41	2.95567e-26	glutamate receptor, ionotropic, AMPA3 (alpha 3)
1368692_a_at	Rn.10985	Chka	29194	Q01134 /// Q66HK1	8.29214	8.64706	8.29311	7.7027	0.411007	56.6469	62.7328	30.4288	1.90389	5.9669e-21	1.00183e-21	2.33266e-16	0.862735	3691.34	4.1315e-25	choline kinase alpha
1368693_at	Rn.11309	Fgr	79113	Q63206 /// Q6P6U0	2.32152	2.35367	2.27164	2.34642	0.00891521	69.1826	77.1008	41.5901	0.185296	2.22023e-22	3.30861e-23	1.38622e-18	0.999956	5821.5	8.04965e-27	Gardner-Rasheed feline sarcoma viral (Fgr) oncogene homolog
1368694_at	Rn.42878	Psgb1	59313	Q9Z1D6	2.06947	2.03017	2.06506	2.08992	0.00361524	92.4184	108.55	57.3706	0.116372	2.14408e-24	1.35e-25	8.15035e-21	0.999956	11095	3.04392e-29	pregnancy-specific beta 1-glycoprotein
1368695_at	Rn.11151	C4bpb	24236	A0A5C5 /// Q63515	12.3158	12.317	12.5392	12.2582	-0.166477	80.746	94.9197	48.4593	-0.771712	1.7988e-23	1.12075e-24	1.16629e-19	0.999956	8149.52	4.38937e-28	complement component 4 binding protein, beta
1368696_at	Rn.33248	Fxyd7	63848	P59649	2.37257	2.34709	2.35779	2.39055	0.00954654	119.577	138.705	73.4427	0.343912	5.78175e-26	4.35847e-27	2.64016e-22	0.999956	18264.6	4.08078e-31	FXYD domain-containing ion transport regulator 7
1368697_at	Rn.10008	Fabp6	25440	P80020 /// Q8JZL9	3.50897	3.41812	3.48419	3.30436	0.274826	26.235	30.8791	15.2938	1.49155	2.33959e-15	1.48039e-16	1.81605e-11	0.999956	907.463	7.48731e-20	fatty acid binding protein 6, ileal (gastrotropin)
1368698_at	Rn.90982	Atp2b2	24215	P11506	3.20709	3.44251	2.94515	3.32367	0.0276637	30.4242	30.0553	17.7131	0.172878	1.94736e-16	2.33532e-16	1.69239e-12	0.999956	1007.17	3.05124e-20	ATPase, Ca++ transporting, plasma membrane 2
1368699_at	Rn.24399	Dscam	171119	Q8VHZ8	2.31076	2.25091	2.30003	2.3805	-0.029079	57.0039	67.259	36.3537	-0.520729	5.38604e-21	3.14956e-22	1.25382e-17	0.999956	4281.7	1.14608e-25	Down syndrome cell adhesion molecule
1368700_at	Rn.10684	Plcl1	84587	Q62688	2.58723	2.54988	2.56946	2.61192	0.0117518	99.484	115.756	61.4508	0.324208	7.01286e-25	5.11612e-26	2.89791e-21	0.999956	12737.7	9.2209e-30	phospholipase C-like 1
1368701_at	Rn.87329	Atp1a3	24213	P06687	2.5394	2.5043	2.53349	2.54831	0.0145466	127.018	148.377	77.9408	0.521705	2.61927e-26	1.80836e-27	1.21718e-22	0.999956	20737.5	1.36034e-31	ATPase, Na+/K+ transporting, alpha 3 polypeptide
1368702_at	Rn.9127	Pawr	64513	Q62627	7.08984	6.92305	6.99562	6.89423	0.373218	26.6474	31.0924	16.0021	1.01579	1.80177e-15	1.31854e-16	8.76896e-12	0.999956	931.414	5.98309e-20	PRKC, apoptosis, WT1, regulator
1368703_at	Rn.203887	Pdlim5	64353	Q62920	3.82639	3.93134	3.92286	3.73724	-0.0597895	44.2	50.9276	25.3376	-0.475325	3.72644e-19	3.26439e-20	4.78757e-15	0.999956	2314.85	2.32791e-23	PDZ and LIM domain 5
1368704_a_at	Rn.10146	Cspg5	50568	Q9ERQ6	2.46802	2.42853	2.44339	2.52855	-0.0161572	64.5299	74.9688	40.5158	-0.303577	6.95668e-22	5.24539e-23	2.12485e-18	0.999956	5376.6	1.60068e-26	chondroitin sulfate proteoglycan 5
1368705_at	Rn.45601	Edg8	60399	Q9JKM5	2.8552	2.79871	2.83197	2.89777	0.00890184	80.8089	94.4189	50.4545	0.181747	1.77646e-23	1.21924e-24	6.11628e-20	0.999956	8496.87	3.05935e-28	endothelial differentiation, sphingolipid G-protein-coupled receptor, 8
1368706_at	Rn.13425	Tm4sf4	116467	Q9EQL5	12.0012	12.1201	11.9353	12.3232	-0.315537	149.737	170.266	91.8081	-2.75651	2.9092e-27	2.89424e-28	1.39596e-23	0.404134	27482.2	1.19009e-32	transmembrane 4 superfamily member 4
1368707_at	Rn.11308	Itih4	54404	O35802 /// Q5EBC0	14.7391	14.7138	14.8937	14.8667	-0.269613	176.482	206.277	107.529	-2.28667	3.3464e-28	2.30123e-29	1.77081e-24	0.635242	39069.5	5.67047e-34	inter alpha-trypsin inhibitor, heavy chain 4
1368708_a_at	Rn.87299	Drd2	24318	P61169	1.82914	1.80833	1.8251	1.84101	0.00257471	120.26	140.152	73.8303	0.121076	5.36267e-26	3.81632e-27	2.46741e-22	0.999956	18497.4	3.65719e-31	dopamine receptor 2
1368709_at	Rn.11382	Fut1	81919	Q10980	2.71326	2.66236	2.69141	2.76631	-0.00574691	79.0319	92.254	49.5187	-0.12063	2.54469e-23	1.77078e-24	8.24166e-20	0.999956	8110.18	4.57696e-28	fucosyltransferase 1
1368710_at	Rn.42926	Mark2	60328	O08679	4.42673	4.38429	4.40043	4.47127	0.00297423	74.0226	85.7887	45.5229	0.035508	7.34407e-23	5.74333e-24	3.19737e-19	0.999956	6982.79	1.66999e-27	MAP/microtubule affinity-regulating kinase 2
1368711_at	Rn.10948	Foxa2	25099	P32182	7.73484	7.11884	8.28059	6.23569	1.26141	20.2078	27.1418	10.674	2.53193	1.82125e-13	1.30199e-15	5.00349e-09	0.505334	605.778	2.41749e-18	forkhead box A2
1368712_at	Rn.10663	Znf386	25165	P70590 /// P97650 /// Q6AYY1	7.20157	6.63367	7.54063	7.00745	0.139002	37.4875	49.2051	23.8796	0.555441	5.86205e-18	5.81182e-20	1.26893e-14	0.999956	2074.2	6.00624e-23	zinc finger protein 386 (Kruppel-like)
1368713_at	Rn.9946	Mmp10	117061	P07152	2.78663	2.74288	2.7842	2.80383	0.00711347	125.259	146.815	77.2123	0.229704	3.12344e-26	2.0756e-27	1.37112e-22	0.999956	20244.3	1.67527e-31	matrix metallopeptidase 10
1368714_at	Rn.10114	Prl8a2	24315	Q4QRA1 /// Q63545	4.21721	4.05071	4.12163	4.48434	-0.0883155	50.1518	58.9242	33.4802	-0.773174	4.51543e-20	2.8403e-21	4.83405e-17	0.999956	3410.69	8.18267e-25	prolactin family 8, subfamily a, member 2
1368715_s_at	Rn.10114	Prl8a2	24315	Q4QRA1 /// Q63545	3.96823	3.75955	3.93289	4.07021	0.0377099	45.025	54.3875	29.3947	0.319344	2.73464e-19	1.08411e-20	4.12707e-16	0.999956	2825.72	4.15825e-24	prolactin family 8, subfamily a, member 2
1368716_at	Rn.87667	Ppp1r14c	171010	Q8R4R9	3.02225	2.96411	2.97929	3.09619	-0.00190542	69.9415	81.1753	44.0557	-0.031792	1.85726e-22	1.41963e-23	5.44508e-19	0.999956	6358.52	3.75338e-27	protein phosphatase 1, regulatory (inhibitor) subunit 14c
1368717_at	Rn.89119	Faah	29347	P97612 /// Q6P763	9.05868	9.66983	8.45635	9.97353	-0.618093	42.6428	43.0605	26.5222	-1.92737	6.77939e-19	5.44139e-19	2.25394e-15	0.846486	1999.94	8.22816e-23	fatty acid amide hydrolase
1368718_at	Rn.74044	Aldh1a7	29651	P13601	3.30196	3.23958	3.25633	3.41335	-0.0345661	82.2907	95.5126	52.2849	-0.620866	1.32914e-23	1.01359e-24	3.4713e-20	0.999956	8795.94	2.26828e-28	aldehyde dehydrogenase family 1, subfamily A7
1368719_at	Rn.90092	Pfkfb4	54283	P25114	2.68267	2.63917	2.67604	2.70565	0.00539659	107.327	125.662	66.3513	0.155184	2.38377e-25	1.5915e-26	9.83152e-22	0.999956	14878.8	2.40467e-30	6-phosphofructo-2-kinase/fructose-2,6-biphosphatase 4
1368720_at	Rn.1029	Tdo2	64206	P21643	12.8276	12.6682	12.9329	12.7075	0.0945319	207.214	244.269	125.342	1.09337	3.85317e-29	2.35925e-30	2.31484e-25	0.999956	55034	2.92527e-35	tryptophan 2,3-dioxygenase
1368721_at	Rn.10486	Ascl2	24209	P19360	3.11061	3.06733	3.10357	3.13212	0.00715773	138.127	161.38	85.0534	0.227918	8.56533e-27	5.9398e-28	3.84144e-23	0.999956	24528.1	3.18322e-32	achaete-scute complex homolog-like 2 (Drosophila)
1368722_at	Rn.160577	Lta	25008	---	2.60386	2.55571	2.59686	2.62797	0.0069558	106.952	125.486	66.3179	0.205831	2.49906e-25	1.62126e-26	9.88918e-22	0.999956	14843.8	2.45408e-30	lymphotoxin A
1368723_at	Rn.9773	Lat	81511	O70601 /// Q5M8B3	2.66534	2.62335	2.66097	2.68661	0.00408157	160.454	187.933	99.0905	0.176525	1.19281e-27	8.09316e-29	5.2561e-24	0.999956	33222.6	2.30564e-33	linker for activation of T cells
1368724_a_at	Rn.87540	Tpm1	24851	P04692 /// Q63583 /// Q63607 /// Q6AZ25 /// Q91XN6 /// Q91XN7 /// Q923Z2 /// Q925D3	1.8048	1.77846	1.80035	1.82043	0.00199997	127.087	148.554	78.4453	0.101057	2.60137e-26	1.78226e-27	1.1211e-22	0.999956	20793	1.32923e-31	tropomyosin 1, alpha
1368725_at	Rn.88804	Jag1	29146	Q63722	3.45539	3.38509	3.47165	3.53457	-0.0603017	78.4667	92.9224	49.4066	-0.988393	2.85799e-23	1.57649e-24	8.53514e-20	0.999956	8020.32	5.03994e-28	jagged 1
1368726_a_at	Rn.127808	Zfp347	170902	Q91XV0 /// Q91XV1	5.32005	5.14968	5.20714	5.3399	0.178239	35.9757	42.0047	22.4955	0.880472	1.1679e-17	8.25144e-19	3.38513e-14	0.999956	1727.85	2.90723e-22	zinc finger protein 347
1368727_at	Rn.32225	Slc7a9	116726	P82252	2.28201	2.23941	2.26742	2.31156	0.00634335	107.629	125.833	66.9938	0.215575	2.29631e-25	1.56312e-26	8.60941e-22	0.999956	15038.2	2.1929e-30	solute carrier family 7 (cationic amino acid transporter, y+ system), member 9
1368728_at	Rn.64592	P2ry12	64803	Q9EPX4	1.96557	1.93805	1.95699	1.98085	0.00706668	104.648	122.018	64.4986	0.269815	3.39357e-25	2.39063e-26	1.45637e-21	0.999956	14081.6	3.87202e-30	purinergic receptor P2Y, G-protein coupled 12
1368729_a_at	Rn.88408	Adcyap1r1	24167	P32215	2.34518	2.29565	2.34097	2.36824	0.00592192	92.1342	108.488	57.3157	0.168059	2.2474e-24	1.3618e-25	8.26966e-21	0.999956	11075.2	3.09152e-29	adenylate cyclase activating polypeptide 1 receptor 1
1368730_a_at	Rn.88408	Adcyap1r1	24167	P32215	2.59973	2.56949	2.57718	2.63696	0.000427281	114.795	132.951	71.0419	0.0134982	9.7169e-26	7.48097e-27	3.98581e-22	0.999956	16863.9	8.13797e-31	adenylate cyclase activating polypeptide 1 receptor 1
1368731_at	Rn.10295	Orm1	24614	P02764	13.7661	13.6531	13.9155	13.3952	0.278026	113.512	133.592	67.1576	1.63449	1.12223e-25	7.03933e-27	8.33432e-22	0.999956	16375.5	1.04941e-30	orosomucoid 1
1368732_at	Rn.202962	Tap2	24812	P36372 /// Q63521 /// Q63522 /// Q6MGA3	3.83301	3.84065	3.84038	3.94868	-0.126853	67.5023	77.9395	41.8504	-1.57652	3.31568e-22	2.76857e-23	1.25255e-18	0.999956	5673.71	1.00539e-26	transporter 2, ATP-binding cassette, sub-family B (MDR/TAP)
1368733_at	Rn.32104	Ste	25355	P49889 /// P52844 /// P52845 /// Q99ND5	13.8964	13.755	13.8838	14.4065	-0.426791	76.8568	89.5778	48.5416	-1.68626	3.98218e-23	2.85547e-24	1.13434e-19	0.999956	7537.27	8.6245e-28	sulfotransferase, estrogen preferring
1368734_at	Rn.41469	Chrnd	54240	P25110	3.10679	3.06868	3.09748	3.13148	0.00367144	136.071	158.596	83.733	0.115116	1.0474e-26	7.50559e-28	4.69431e-23	0.999956	23723.7	4.24777e-32	cholinergic receptor, nicotinic, delta polypeptide
1368735_a_at	Rn.206528	Trpv2	29465	Q9WUD2	3.31558	3.20429	3.25991	3.4454	-0.0185094	89.2821	104.884	57.8903	-0.364678	3.66055e-24	2.30264e-25	7.08153e-21	0.999956	10674	4.25365e-29	transient receptor potential cation channel, subfamily V, member 2
1368736_at	Rn.87406	Tsx	29391	P70537	2.49322	2.40969	2.49028	2.57025	-0.0323357	67.5478	80.6059	43.4468	-0.64094	3.27831e-22	1.59303e-23	6.82089e-19	0.999956	6107.64	5.31615e-27	testis specific X-linked gene
1368737_at	Rn.216393	Smr2	64675	P08462 /// P18897	2.77761	2.73791	2.76614	2.79146	0.0174798	148.133	172.814	91.0751	0.668737	3.33856e-27	2.37699e-28	1.54663e-23	0.999956	28233	9.42537e-33	SMR2
1368738_at	Rn.198235	Cyp11b1	500892	P15393	2.40327	2.37691	2.39747	2.42006	0.00217231	130.406	151.882	80.0653	0.0842735	1.8426e-26	1.33326e-27	8.55754e-23	0.999956	21732	9.07084e-32	cytochrome P450, subfamily 11B, polypeptide 1
1368739_s_at	Rn.198236	Cyp11b1 /// Cyp11b2 /// Cyp11b3		P15393 /// P30099 /// P30100 /// Q64539 /// Q64546 /// Q64586	2.20773	2.18086	2.20319	2.23295	-0.0072338	115.307	134.508	71.1933	-0.270444	9.1427e-26	6.42994e-27	3.8691e-22	0.999956	17032.5	7.46718e-31	cytochrome P450, family 11, subfamily B, polypeptide 2 /// cytochrome P450, subfamily 11B, polypeptide 3 /// cytochrome P450, subfamily 11B, polypeptide 1
1368740_at	Rn.10258	P2rxl1	25041	P51579	2.59879	2.56118	2.5842	2.61414	0.0180257	115.551	134.626	71.1205	0.575056	8.91426e-26	6.35011e-27	3.93115e-22	0.999956	17185.2	6.91224e-31	purinergic receptor P2X-like 1, orphan receptor
1368741_at	Rn.10252	C9	117512	Q5BKC4 /// Q62930	13.4966	13.6647	13.5123	13.5271	-0.130254	122.605	139.993	73.1894	-0.826392	4.15017e-26	3.87859e-27	2.75065e-22	0.999956	18331.6	3.95359e-31	complement component 9
1368742_at	Rn.10680	C5r1	113959	P97520 /// Q9ESJ9	2.34331	2.33141	2.3459	2.36364	-0.0169834	159.575	185.407	97.5577	-0.821969	1.27844e-27	9.68978e-29	6.47523e-24	0.999956	32156.2	3.05759e-33	complement component 5, receptor 1
1368743_a_at	Rn.21392	Dspp	25254	Q62598 /// Q8R4Y9 /// Q8VBY1	3.0046	2.97905	3.00156	3.0181	0.00232518	194.21	225.948	118.648	0.107185	9.15681e-29	6.7372e-30	4.76562e-25	0.999956	47959.9	9.62039e-35	dentin sialophosphoprotein
1368744_a_at	Rn.21392	Dspp	25254	Q62598 /// Q8R4Y9 /// Q8VBY1	4.37421	4.23739	4.32367	4.48179	0.0113779	63.1085	74.3552	40.2508	0.119822	1.0041e-21	6.00234e-23	2.36282e-18	0.999956	5307.13	1.79117e-26	dentin sialophosphoprotein
1368745_at	Rn.85891	Slc10a2	29500	Q62633	2.81447	2.74809	2.8535	2.76193	0.0466882	74.04	88.7732	44.8726	0.88946	7.31527e-23	3.29905e-24	4.04369e-19	0.999956	7188.77	1.29875e-27	solute carrier family 10, member 2
1368746_a_at	Rn.9858	Atp12a	171028	P54708	2.0173	1.98303	2.00918	2.03798	0.00457097	104.346	122.077	64.6664	0.170074	3.53476e-25	2.37533e-26	1.40357e-21	0.999956	14085.9	3.86176e-30	ATPase, H+/K+ transporting, nongastric, alpha polypeptide
1368747_at	Rn.11324	Nup98	81738	P49793	2.70373	2.6847	2.66019	2.7495	0.00728917	81.4836	93.2302	50.3224	0.156436	1.55472e-23	1.49534e-24	6.37249e-20	0.999956	8418.74	3.31378e-28	nucleoporin 98
1368748_at	Rn.144652	Tesk2	170908	Q924U5	2.14409	2.11425	2.13567	2.1629	0.00452722	125.931	146.885	77.6866	0.190674	2.91272e-26	2.06207e-27	1.26608e-22	0.999956	20388.1	1.57576e-31	testis-specific kinase 2
1368749_at	Rn.30012	Kcns1	117023	O88758	2.47457	2.42035	2.47259	2.53957	-0.0359123	76.3261	90.0361	48.2935	-0.800797	4.45341e-23	2.62834e-24	1.23359e-19	0.999956	7613.2	7.90837e-28	K+ voltage-gated channel, subfamily S, 1
1368750_a_at	Rn.163460	Pde4d	24627	A1E347 /// A1EC59 /// P14270	2.70366	2.65112	2.69128	2.72449	0.0178154	95.6034	112.066	59.2465	0.45428	1.27072e-24	8.28452e-26	4.97157e-21	0.999956	11883.9	1.68036e-29	phosphodiesterase 4D, cAMP specific
1368751_at	Rn.10878	Kcns3	83588	O88759	2.26139	2.22267	2.25522	2.27629	0.0106352	100.068	117.241	61.7992	0.338574	6.43819e-25	4.24567e-26	2.67759e-21	0.999956	12958.3	7.94819e-30	potassium voltage-gated channel, delayed-rectifier, subfamily S, member 3
1368752_at	Rn.9702	Tacr3	24808	P16177	3.01355	2.94106	2.98654	3.07717	-0.000366034	78.1796	91.67	49.3259	-0.00688012	3.03283e-23	1.9627e-24	8.76702e-20	0.999956	8023.2	5.02428e-28	tachykinin receptor 3
1368753_at	Rn.88589	Camkk2	83506	O88831	2.78307	2.74266	2.78947	2.78588	0.0109899	82.2166	96.5556	50.3597	0.232952	1.34705e-23	8.52074e-25	6.29647e-20	0.999956	8700.73	2.49216e-28	calcium/calmodulin-dependent protein kinase kinase 2, beta
1368754_at	Rn.10671	P2ry6	117264	Q63371	2.39798	2.37673	2.39111	2.41122	0.00425326	148.266	172.24	90.7058	0.187616	3.31519e-27	2.48545e-28	1.63225e-23	0.999956	27973.2	1.02102e-32	pyrimidinergic receptor P2Y, G-protein coupled, 6
1368755_at	Rn.9886	Clec4f	114598	P10716	9.98721	10.266	10.1715	10.2896	-0.626068	92.7175	106.075	56.0392	-3.99821	2.03726e-24	1.93201e-25	1.17048e-20	0.0934536	10178.5	6.41677e-29	C-type lectin domain family 4, member f
1368756_at	Rn.9674	Thedc1	64669	P08635	2.41809	2.39282	2.41422	2.43395	0.000654057	109.592	127.677	67.2221	0.0211821	1.78681e-25	1.2719e-26	8.2333e-22	0.999956	15332.3	1.85464e-30	thioesterase domain containing 1
1368757_at	Rn.10892	Zp3	114639	A1L124 /// P97708	2.38092	2.33855	2.37087	2.40721	0.00495637	88.6915	103.827	55.0533	0.132918	4.05264e-24	2.69741e-25	1.54243e-20	0.999956	10193.4	6.33615e-29	zona pellucida glycoprotein 3
1368758_a_at	Rn.9789	Galr2	29234	O08726	1.40553	1.38425	1.3969	1.42061	0.00417811	102.942	119.953	63.7066	0.219706	4.29189e-25	3.04593e-26	1.73153e-21	0.999956	13657.9	5.04335e-30	galanin receptor 2
1368759_at	Rn.72939	Cacng2	84347	Q71RJ2 /// Q99PR9	2.38557	2.366	2.37453	2.40481	0.00158554	137.787	159.676	84.4515	0.0652914	8.85232e-27	6.87681e-28	4.2231e-23	0.999956	24126.6	3.67191e-32	calcium channel, voltage-dependent, gamma subunit 2
1368760_at	Rn.10230	Cxcl2	114105	P30348	2.24983	2.22133	2.23946	2.26276	0.0116981	119.045	138.583	73.1255	0.443299	6.10005e-26	4.404e-27	2.77508e-22	0.999956	18173.3	4.26166e-31	chemokine (C-X-C motif) ligand 2
1368761_at	Rn.42928	Ppp3r2	29749	P28470	1.93709	1.91242	1.92773	1.96024	-0.00146359	120.521	140.279	74.494	-0.0652203	5.20587e-26	3.77286e-27	2.19652e-22	0.999956	18629.1	3.43947e-31	protein phosphatase 3, regulatory subunit B, alpha isoform (calcineurin B, type II)
1368762_at	Rn.18473	Ubd	29168	Q921A3	3.24368	6.62339	2.38364	2.42067	-0.00681105	11.0504	4.59205	2.43538	-0.00803518	2.90655e-09	0.000248489	0.0259792	0.999956	46.5444	4.87855e-09	ubiquitin D
1368763_at	Rn.10652	Il3	24495	P04823 /// P97688	2.94938	2.93402	2.92025	2.98926	-0.00307551	151.083	173.637	92.8219	-0.111984	2.57149e-27	2.23002e-28	1.21043e-23	0.999956	28833.8	7.85551e-33	interleukin 3
1368764_at	Rn.10104	Hist1h2ba	24829	Q00729	2.89657	2.82986	2.87101	2.93668	0.0188082	65.6982	76.965	41.113	0.308761	5.17524e-22	3.40747e-23	1.67434e-18	0.999956	5653.96	1.03617e-26	histone cluster 1, H2ba
1368765_at	Rn.88871	Clcnk1	79425	Q06393 /// Q66HN9	2.09806	2.0694	2.09679	2.08148	0.0321837	91.7135	107.303	55.6282	1.00858	2.41084e-24	1.61548e-25	1.3099e-20	0.999956	10808.3	3.81765e-29	chloride channel K1
1368766_at	Rn.10282	Mmp7	25335	P50280	2.37393	2.32779	2.35527	2.39746	0.0181944	100.831	117.804	62.6232	0.557279	5.77826e-25	3.95721e-26	2.21197e-21	0.999956	13219.6	6.6874e-30	matrix metallopeptidase 7
1368767_at	Rn.18514	Cst8	29679	O88969	2.06548	2.03197	2.03811	2.10303	0.00657103	102.893	119.169	64.2163	0.23528	4.32006e-25	3.35284e-26	1.55053e-21	0.999956	13676.2	4.98522e-30	cystatin 8 (cystatin-related epididymal spermatogenic)
1368768_at	Rn.30023	Scn11a	29701	O88457	2.40938	2.36965	2.4036	2.44511	-0.0100888	104.265	122.12	64.8764	-0.313892	3.57101e-25	2.36621e-26	1.34046e-21	0.999956	14049.7	3.94879e-30	sodium channel, voltage-gated, type XI, alpha
1368769_at	Rn.14539	Abcb11	83569	O70127 /// O88331	10.7588	11.4057	10.4697	11.0364	-0.311766	73.169	77.5544	42.6937	-1.41422	8.8968e-23	3.00462e-23	9.06057e-19	0.999956	5960.78	6.56134e-27	ATP-binding cassette, sub-family B (MDR/TAP), member 11
1368770_at	Rn.162516	Gcnt1	64043	Q64165	3.08358	3.0495	3.00867	3.16819	0.00732929	64.8623	73.8939	40.6358	0.110233	6.38853e-22	6.6559e-23	2.02558e-18	0.999956	5378.84	1.59493e-26	glucosaminyl (N-acetyl) transferase 1, core 2
1368771_at	Rn.161961	Sulf1	171396	Q8VI60	2.51981	2.49993	2.52188	2.52475	0.00293047	130.527	152.042	79.4921	0.108191	1.82032e-26	1.31562e-27	9.44817e-23	0.999956	21636.9	9.42141e-32	sulfatase 1
1368772_at	Rn.87739	Slc4a3	24781	P23348	1.82102	1.79492	1.81254	1.84263	-9.56925e-05	113.595	132.455	70.3209	-0.00428227	1.1112e-25	7.85564e-27	4.5327e-22	0.999956	16603.3	9.31176e-31	solute carrier family 4, member 3
1368773_at	Rn.10411	Fshprh1	25448	Q63517	2.43986	2.39991	2.4311	2.4613	0.00729363	114.117	133.483	70.5754	0.245236	1.04938e-25	7.12242e-27	4.34189e-22	0.999956	16826.3	8.29678e-31	FSH primary response 1
1368774_a_at	Rn.91373	Espn	56227	Q63618 /// Q6GYS2 /// Q6GYS3 /// Q80ZB6 /// Q80ZB7 /// Q80ZB8 /// Q80ZB9 /// Q9Z2B4	2.767	2.71485	2.74642	2.79706	0.0166053	71.2123	83.185	44.2429	0.307993	1.38328e-22	9.51136e-24	5.08339e-19	0.999956	6585.86	2.77014e-27	espin
1368775_at	Rn.107259	Giot1	171090	Q91XV2	5.22866	4.942	5.00335	5.40998	0.187311	35.9851	42.0678	23.7547	0.964424	1.16284e-17	8.04443e-19	1.38279e-14	0.999956	1815.81	1.89394e-22	gonadotropin inducible ovarian transcription factor 1
1368776_at	Rn.9662	Alox5	25290	P12527	2.23193	2.19294	2.22936	2.25498	-0.000976519	100.93	118.48	62.5852	-0.0317805	5.69483e-25	3.63761e-26	2.2287e-21	0.999956	13191.7	6.81062e-30	arachidonate 5-lipoxygenase
1368777_at	Rn.48735	Bard1	64557	Q6J724 /// Q9QZH2	2.63093	2.6121	2.60882	2.66559	-0.00313915	156.763	180.787	96.4676	-0.133214	1.60906e-27	1.33881e-28	7.50071e-24	0.999956	31164.5	4.00948e-33	BRCA1 associated RING domain 1
1368778_at	Rn.9968	Slc6a6	29464	P31643	5.27429	8.01968	5.21871	4.36996	-0.412782	22.6262	17.0015	7.43474	-0.823494	2.77986e-14	3.11468e-12	8.80495e-07	0.999956	297.29	1.06673e-15	solute carrier family 6 (neurotransmitter transporter, taurine), member 6
1368779_a_at	Rn.10933	Gucy1b2	25206	P22717 /// Q7TPF5 /// Q7TPF6 /// Q80WX7 /// Q80WX8 /// Q80WX9 /// Q80WY0 /// Q91XJ7 /// Q920Q1	6.23483	6.40599	6.08561	6.13611	0.162359	52.6019	57.7018	30.3838	0.942709	2.04218e-20	4.03096e-21	2.39016e-16	0.999956	3277.57	1.15426e-24	guanylate cyclase 1, soluble, beta 2
1368780_at	Rn.10100	Adrb3	25645	P26255	3.10056	3.05936	3.09803	3.12857	-0.00486583	112.248	131.252	69.2197	-0.126238	1.30418e-25	8.87533e-27	5.54302e-22	0.999956	16177.6	1.1658e-30	adrenergic receptor, beta 3
1368781_at	Rn.213071	Rasgrp4	170668	Q8R5I3 /// Q8R5I4	2.39703	2.36178	2.38869	2.41749	0.00550534	130.321	152.196	80.4402	0.214804	1.85893e-26	1.30046e-27	8.05288e-23	0.999956	21869.5	8.58904e-32	RAS guanyl releasing protein 4
1368782_at	Rn.9929	Sstr2	54305	O08840 /// P30680	2.62891	2.57894	2.61168	2.65974	0.0113832	111.186	130.017	69.1485	0.347024	1.47829e-25	9.99693e-27	5.62127e-22	0.999956	16059.9	1.24181e-30	somatostatin receptor 2
1368783_at	Rn.168816	Icos	64545	Q9R1T7	2.60447	2.55985	2.60416	2.62114	0.00595001	104.933	123.264	64.7922	0.172465	3.27145e-25	2.077e-26	1.36503e-21	0.999956	14248.9	3.4959e-30	inducible T-cell co-stimulator
1368784_at	Rn.162520	Acf	170912	Q923K9	5.89052	6.48897	6.16102	5.48358	-0.162786	34.9067	38.2696	17.7881	-0.619207	1.93606e-17	3.96526e-18	1.58017e-12	0.999956	1261	4.39928e-21	apobec-1 complementation factor
1368785_a_at	Rn.17591	Pitx2	54284	A5A1E9 /// Q9R0W1	3.07746	3.01711	3.04213	3.15084	-0.0078644	85.0383	99.008	53.553	-0.156738	7.88727e-24	5.72894e-25	2.37442e-20	0.999956	9406.58	1.26934e-28	paired-like homeodomain transcription factor 2
1368786_a_at	Rn.88417	Gpcr12	80840	P30951	2.23124	2.20797	2.23555	2.23353	0.00503088	105.855	123.757	64.5717	0.170548	2.88565e-25	1.96149e-26	1.43368e-21	0.999956	14303.7	3.38183e-30	G-protein coupled receptor 12
1368787_at	Rn.44045	Mutyh	170841	A1A5M6 /// Q8R5G2	2.41369	2.38944	2.40147	2.44818	-0.0101474	128.516	149.145	79.4035	-0.385926	2.24636e-26	1.70115e-27	9.58017e-23	0.999956	21067.8	1.18649e-31	mutY homolog (E. coli)
1368788_at	Rn.9899	Chad	29195	O70210	3.1937	3.11663	3.18964	3.23658	-0.00028506	74.7783	88.3693	46.8285	-0.00483628	6.2176e-23	3.54618e-24	2.02392e-19	0.999956	7340.94	1.08358e-27	chondroadherin
1368789_at	Rn.40121	Acpp	56780	A6XJQ5 /// P20646	2.85298	2.78089	2.85679	2.89996	-0.0147498	54.6752	64.8567	34.3821	-0.205058	1.07499e-20	5.76136e-22	3.13042e-17	0.999956	3933.64	2.38495e-25	acid phosphatase, prostate
1368790_at	Rn.10502	Serpina10	171154	Q62975	11.1896	11.1598	11.2863	11.3669	-0.259133	90.3947	105.563	55.5217	-1.48421	3.02062e-24	2.08659e-25	1.34906e-20	0.999956	10269.5	5.94148e-29	serine (or cysteine) peptidase inhibitor, clade A (alpha-1 antiproteinase, antitrypsin), member 10
1368791_at	Rn.10310	Oprd1	24613	P33533	2.01183	1.9911	2.00895	2.01019	0.014885	120.153	139.984	73.1496	0.635149	5.43314e-26	3.88133e-27	2.76545e-22	0.999956	18424.3	3.78467e-31	opioid receptor, delta 1
1368792_at	Rn.44440	Psen1	29192	P97887	3.33063	3.30517	3.45135	3.23304	-0.010403	48.39	58.3474	28.5435	-0.107698	8.19582e-20	3.34542e-21	6.69229e-16	0.999956	2973.71	2.67534e-24	presenilin 1
1368793_at	Rn.44415	Kcnj2	29712	Q64273	2.6074	2.53559	2.5881	2.60899	0.0536096	62.0426	73.124	38.496	0.92755	1.32942e-21	7.91883e-23	4.90339e-18	0.999956	5089.57	2.5722e-26	potassium inwardly-rectifying channel, subfamily J, member 2
1368794_at	Rn.48675	Haao	56823	P46953	11.261	11.1679	11.1311	10.8816	0.555854	97.0227	111.664	57.0074	3.41467	1.01696e-24	8.75855e-26	8.99308e-21	0.199881	11967.9	1.58108e-29	3-hydroxyanthranilate 3,4-dioxygenase
1368795_at	Rn.54457	Nmur1	65276	Q9JJI5	2.17436	2.13715	2.16752	2.19066	0.0091391	121.145	141.873	74.882	0.366317	4.8686e-26	3.25712e-27	2.04455e-22	0.999956	18991.2	2.91188e-31	neuromedin U receptor 1
1368796_at	Rn.48681	Kiss1r	78976	Q924U1	1.76758	1.74409	1.76708	1.7775	0.00233048	120.67	141.175	74.1608	0.114015	5.1224e-26	3.47839e-27	2.32753e-22	0.999956	18696.2	3.33422e-31	KISS1 receptor
1368797_at	Rn.163229	Nr1i3	65035	Q402B9 /// Q402C0 /// Q402C1 /// Q5FVU7 /// Q76FN2 /// Q9JKM9 /// Q9QUS1	8.12363	7.46552	8.75913	7.26698	0.550195	28.3376	38.3913	16.6338	1.47674	6.4182e-16	3.75971e-18	4.69275e-12	0.999956	1192.64	7.11276e-21	nuclear receptor subfamily 1, group I, member 3
1368798_at	Rn.54025	Abo	65270	Q8CFC5 /// Q8CFC6 /// Q8R005 /// Q8R4Y3 /// Q8R552 /// Q9ET32	4.04752	3.91211	3.97298	4.11993	0.0698267	58.9587	69.1388	37.4421	0.744119	3.08297e-21	1.99622e-22	7.72386e-18	0.999956	4653.92	5.57531e-26	ABO blood group (transferase A, alpha 1-3-N-acetylgalactosaminyltransferase; transferase B, alpha 1-3-galactosyltransferase)
1368799_at	Rn.54471	Birc5	64041	Q9JHY7	2.62387	2.57246	2.65287	2.74959	-0.129017	38.699	46.0827	24.9433	-1.37241	3.44321e-18	1.74248e-19	6.19325e-15	0.999956	1948.28	1.03136e-22	baculoviral IAP repeat-containing 5
1368800_at	Rn.44218	Cd40lg	84349	A0SZW2 /// Q9Z2V2	2.14889	2.12256	2.14002	2.16765	0.00328078	135.241	157.447	83.2853	0.147812	1.13654e-26	8.2447e-28	5.07552e-23	0.999956	23434.6	4.72321e-32	CD40 ligand
1368801_at	Rn.209562	Cxxc4	83824	Q9EQC9	2.3761	2.33631	2.36146	2.40575	0.00490116	116.678	136.178	72.4505	0.173078	7.88444e-26	5.51478e-27	3.12398e-22	0.999956	17603.7	5.61318e-31	CXXC finger 4
1368802_at	Rn.9675	Pmch	24659	P14200	2.27056	2.22595	2.25616	2.30588	0.00139512	95.7722	112.089	59.8265	0.0424445	1.23778e-24	8.26001e-26	4.29808e-21	0.999956	11931.3	1.62347e-29	pro-melanin-concentrating hormone
1368803_at	Rn.48708	Insl6	50546	Q9WV41	2.58163	2.52597	2.57561	2.60569	0.00979097	95.8953	112.907	59.6523	0.262833	1.21425e-24	7.39626e-26	4.48327e-21	0.999956	12008.8	1.53508e-29	insulin-like 6
1368804_at	Rn.44379	Lif	60584	O88211 /// P17777	2.76086	2.71751	2.75948	2.77997	0.00393772	134.327	157.504	82.8644	0.137633	1.24352e-26	8.21322e-28	5.43419e-23	0.999956	23281.8	4.99823e-32	leukemia inhibitory factor
1368805_at	Rn.48886	Uts2	29180	Q9QZQ4	2.14114	2.11046	2.13644	2.14914	0.0120435	103.814	121.349	63.7492	0.418905	3.79973e-25	2.58508e-26	1.71467e-21	0.999956	13867	4.42204e-30	urotensin 2
1368806_at	Rn.1451	Sepp1	29360	P25236	15.4358	15.5024	15.5104	15.3686	-0.0406341	313.901	362.649	187.655	-0.581793	1.42791e-31	1.19217e-32	1.06434e-27	0.999956	122113	2.95851e-38	selenoprotein P, plasma, 1
1368807_at	Rn.11652	Rtn3	140945	A1L1I6 /// Q6RJR6	1.71086	1.69307	1.70466	1.72357	0.00239626	135.111	157.08	82.9424	0.135218	1.1506e-26	8.52615e-28	5.37403e-23	0.999956	23301.8	4.96127e-32	reticulon 3
1368808_at	Rn.112585	Cap1	64185	Q08163	7.20513	7.24801	7.25943	7.12917	0.000242802	91.9076	106.293	54.5137	0.00217706	2.33383e-24	1.87052e-25	1.79505e-20	0.999956	10434.7	5.17557e-29	CAP, adenylate cyclase-associated protein 1 (yeast)
1368809_at	Rn.112585	Cap1	64185	Q08163	8.04601	8.30647	7.88463	8.20411	-0.12695	102.251	112.073	60.8997	-1.10501	4.72326e-25	8.27783e-26	3.30601e-21	0.999956	12266.5	1.27752e-29	CAP, adenylate cyclase-associated protein 1 (yeast)
1368810_a_at	Rn.63285	Mbp	24547	P02688 /// Q5XFW1	2.25493	2.21739	2.24334	2.27923	0.00606196	100.617	117.542	62.3664	0.194503	5.95562e-25	4.08767e-26	2.34637e-21	0.999956	13088.1	7.29118e-30	myelin basic protein
1368811_at	Rn.11362	Lmnb1	116685	P70615	3.68899	3.61928	3.70877	3.59629	0.107763	63.6552	75.3201	38.1417	1.34019	8.70919e-22	4.86101e-23	5.71119e-18	0.999956	5262.87	1.92566e-26	lamin B1
1368812_at	Rn.11362	Lmnb1	116685	P70615	2.51049	2.44462	2.51978	2.50608	0.0280398	102.48	121.972	63.3515	0.831166	4.5727e-25	2.40227e-26	1.87378e-21	0.999956	13847.2	4.47701e-30	lamin B1
1368813_at	Rn.202620	Cebpd	25695	Q03484	2.12508	2.08009	2.11515	2.2297	-0.072196	58.3711	68.537	37.7308	-1.43256	3.63724e-21	2.30577e-22	6.81577e-18	0.999956	4446.38	8.27054e-26	CCAAT/enhancer binding protein (C/EBP), delta
1368814_at	Rn.2098	Aldh6a1	81708	Q02253	10.685	10.4885	10.8059	10.8064	-0.144051	180.636	214.892	112.229	-1.75425	2.47838e-28	1.37441e-29	1.03396e-24	0.965882	42334.3	2.83165e-34	aldehyde dehydrogenase family 6, subfamily A1
1368815_at	Rn.8997	Mpz	24564	P06907 /// Q5NSW3	2.15668	2.12125	2.14909	2.18294	-0.000947036	123.573	144.563	76.6847	-0.0390108	3.74021e-26	2.53258e-27	1.49856e-22	0.999956	19732.8	2.09043e-31	myelin protein zero
1368816_at	Rn.8997	Mpz	24564	P06907 /// Q5NSW3	2.89809	2.8462	2.89984	2.92143	0.000843655	115.898	136.351	71.7368	0.024292	8.58255e-26	5.42507e-27	3.53409e-22	0.999956	17409.9	6.17746e-31	myelin protein zero
1368817_at	Rn.163607	Psme4	498433	Q5EAP2	9.49246	9.40913	9.45758	9.87472	-0.305732	178.117	206.731	112.724	-4.09244	2.94518e-28	2.2417e-29	9.76101e-25	0.0822835	40368.3	4.27302e-34	proteasome (prosome, macropain) activator subunit 4
1368818_at	Rn.163607	Psme4	498433	Q5EAP2	6.45109	6.3456	6.57456	6.45426	-0.0739035	67.337	80.5597	41.3011	-0.554538	3.4502e-22	1.6082e-23	1.55613e-18	0.999956	5858.86	7.61656e-27	proteasome (prosome, macropain) activator subunit 4
1368819_at	Rn.25733	Itgb1	24511	A2RRT8 /// P49134	8.45352	8.79542	8.3	8.4269	0.00918232	133.016	144.942	76.8509	0.0981939	1.41985e-26	2.44858e-27	1.45552e-22	0.999956	20439.4	1.54187e-31	integrin beta 1 (fibronectin receptor beta)
1368820_at	Rn.1457	Nfyc	25337	Q62725	4.79971	4.72767	4.92868	4.33872	0.368026	45.7764	55.1054	25.3332	2.51975	2.07409e-19	8.70527e-21	4.80144e-15	0.511326	2702.09	6.12005e-24	nuclear transcription factor-Y gamma
1368821_at	Rn.95652	Fstl1	79210	Q62632 /// Q7TP46	3.55437	3.52697	3.53179	3.6052	-0.014549	163.669	189.248	100.886	-0.477401	9.20195e-28	7.36529e-29	4.11054e-24	0.999956	34008.4	1.8834e-33	follistatin-like 1
1368822_at	Rn.95652	Fstl1	79210	Q62632 /// Q7TP46	4.20817	4.64955	4.0067	4.23052	-0.0415667	37.6455	37.4592	20.6552	-0.237976	5.46343e-18	5.68205e-18	1.37505e-13	0.999956	1455.39	1.27781e-21	follistatin-like 1
1368823_at	Rn.53968	Cps1	497840	P07756	1.70638	1.68081	1.7045	1.71595	0.00509052	111.77	130.879	68.8085	0.23936	1.37907e-25	9.19044e-27	6.00175e-22	0.999956	16095.3	1.21839e-30	carbamoyl-phosphate synthetase 1, mitochondrial
1368824_at	Rn.204926	Cald1	25687	Q62736 /// Q99N97	8.99058	9.62701	8.98898	8.80212	-0.128153	58.1017	62.6436	32.0345	-0.546905	3.92759e-21	1.02546e-21	1.00036e-16	0.999956	3685.41	4.18937e-25	caldesmon 1
1368825_at	Rn.11258	Shox2	25546	O35750	2.53061	2.48461	2.51472	2.56156	0.00793518	93.0589	108.757	57.8546	0.210156	1.92669e-24	1.31157e-25	7.14863e-21	0.999956	11230.9	2.7397e-29	short stature homeobox 2
1368826_at	Rn.220	Comt	24267	P22734	11.5895	9.88317	9.96768	16.9656	-2.90116	52.8503	61.5481	54.7085	-10.97	1.88811e-20	1.37527e-21	1.69974e-20	6.435e-06	4917.2	3.46469e-26	catechol-O-methyltransferase
1368827_at	Rn.8701	Gata6	29300	P46153	5.18972	5.09479	5.32686	5.07967	0.0203772	49.7466	60.0589	29.9093	0.140691	5.16886e-20	2.06938e-21	3.09919e-16	0.999956	3210.64	1.3795e-24	GATA binding protein 6
1368828_at	Rn.8701	Gata6	29300	P46153	1.82057	1.78492	1.78301	1.88602	-0.0100598	52.6262	60.7026	33.5324	-0.209729	2.02686e-20	1.73254e-21	4.71291e-17	0.999956	3602.89	5.09502e-25	GATA binding protein 6
1368829_at	Rn.12759	Fbn1	83727	Q9WUH8	3.8638	4.27351	3.66686	3.79717	0.058727	24.9361	24.7063	13.361	0.242307	5.47917e-15	6.31675e-15	1.55919e-10	0.999956	637.326	1.56326e-18	fibrillin 1
1368830_at	Rn.112600	Src	83805	Q45QJ2 /// Q9JJ10 /// Q9WUD9	1.51021	1.48863	1.50242	1.52696	0.00183285	106.524	124.143	65.8905	0.0927415	2.64228e-25	1.87863e-26	1.08193e-21	0.999956	14599.7	2.83262e-30	Rous sarcoma oncogene
1368831_at	Rn.23232	Mark3	170577	Q8VHF0	8.51664	8.50544	8.57397	8.47682	-0.0119041	77.2229	89.8878	46.4105	-0.0764245	3.69074e-23	2.70022e-24	2.34038e-19	0.999956	7474	9.27672e-28	MAP/microtubule affinity-regulating kinase 3
1368832_at	Rn.87066	Akt2	25233	P47197 /// Q3HSE5	7.17474	7.14447	7.66404	6.79659	-0.0960164	26.5341	32.8671	15.2215	-0.252153	1.93557e-15	5.16454e-17	1.95914e-11	0.999956	889.165	8.92226e-20	thymoma viral proto-oncogene 2
1368833_at	Rn.87208	Camk2d	24246	P15791	1.59307	1.57087	1.58743	1.60818	0.00162859	110.501	128.941	68.2174	0.0810071	1.59695e-25	1.11164e-26	6.7441e-22	0.999956	15698.7	1.5119e-30	calcium/calmodulin-dependent protein kinase II, delta
1368834_at	Rn.87208	Camk2d	24246	P15791	2.67414	2.66206	2.6483	2.69828	0.00773047	153.25	176.043	93.6707	0.314683	2.12749e-27	1.84738e-28	1.0746e-23	0.999956	29625.4	6.21445e-33	calcium/calmodulin-dependent protein kinase II, delta
1368835_at	Rn.33229	Stat1	25124	O70406 /// Q6P6Q7 /// Q9QXK0	7.75044	7.9644	7.70746	7.84791	-0.161479	66.431	74.2332	39.4734	-0.9524	4.31709e-22	6.16773e-23	3.25335e-18	0.999956	5225.15	2.04922e-26	signal transducer and activator of transcription 1
1368836_a_at	Rn.54503	Agc1	58968	P07897	2.76316	2.70956	2.75816	2.80404	-0.00907434	82.3521	96.7974	51.3917	-0.195018	1.31422e-23	8.18787e-25	4.56668e-20	0.999956	8817.03	2.22176e-28	aggrecan 1
1368837_at	Rn.47249	Arid4b	84481	Q9JKB5	3.2756	3.2538	3.25479	3.30599	0.00131346	189.536	218.924	116.128	0.0541005	1.31066e-28	1.06377e-29	6.47933e-25	0.999956	45510.1	1.51431e-34	AT rich interactive domain 4B (Rbp1 like)
1368838_at	Rn.108199	Tpm4	24852	P09495	3.7127	3.70023	3.71763	3.63864	0.0753733	55.5695	64.4679	32.952	0.800406	8.20661e-21	6.36536e-22	6.28376e-17	0.999956	3886.21	2.64863e-25	tropomyosin 4
1368839_at	Rn.16015	Wfs1	83725	Q9JLT5	2.64033	2.90613	2.57699	2.50233	0.0684365	29.5219	30.2281	15.3287	0.491589	3.2281e-16	2.12058e-16	1.75054e-11	0.999956	901.594	7.91737e-20	Wolfram syndrome 1 homolog (human)
1368840_at	Rn.26876	Lr8	171411	Q925D4	12.0375	12.2694	12.0869	11.6637	0.208372	85.0457	96.7416	48.7528	1.0213	7.87741e-24	8.26695e-25	1.05787e-19	0.999956	8703.75	2.48469e-28	LR8 protein
1368841_at	Rn.23354	Tcf4	84382	Q62655	5.82652	5.9164	5.79954	5.93076	-0.122213	77.091	87.2587	46.6005	-1.12603	3.79393e-23	4.35968e-24	2.1901e-19	0.999956	7205.51	1.2729e-27	transcription factor 4
1368842_at	Rn.23354	Tcf4	84382	Q62655	3.18127	3.423	3.10104	3.12753	0.0130897	55.0052	57.5407	30.3063	0.148735	9.71789e-21	4.22496e-21	2.49315e-16	0.999956	3271.44	1.17307e-24	transcription factor 4
1368843_at	Rn.8153	Yme1l1	114217	Q66HP7 /// Q925S8	9.16459	9.07967	9.30731	9.26077	-0.196435	93.588	110.775	57.5613	-1.43171	1.76424e-24	9.89286e-26	7.74152e-21	0.999956	11155.7	2.90376e-29	YME1-like 1 (S. cerevisiae)
1368844_at	Rn.11050	Stch	29734	O35162	7.80493	7.73614	7.85852	7.81482	-0.029076	55.6228	65.2437	33.883	-0.147825	8.07842e-21	5.21586e-22	3.97737e-17	0.999956	3936.58	2.36963e-25	stress 70 protein chaperone, microsome-associated, 60kD human homolog
1368845_at	Rn.9958	Camkv	79011	Q63092	2.3603	2.32766	2.35337	2.37628	0.00727668	107.344	125.32	66.0832	0.23729	2.37829e-25	1.65153e-26	1.03818e-21	0.999956	14811.4	2.50103e-30	CaM kinase-like vesicle-associated
1368846_at	Rn.9958	Camkv	79011	Q63092	2.90271	2.89163	2.89477	2.86975	0.0464526	154.39	178.467	92.3958	1.75376	1.9461e-27	1.56008e-28	1.27746e-23	0.965882	30025.1	5.53416e-33	CaM kinase-like vesicle-associated
1368847_at	Rn.65864	Rab10	50993	P35281 /// Q5RKJ9 /// Q7TQ88	7.02897	7.05928	6.98616	7.21073	-0.154113	88.747	101.415	54.6646	-1.36999	4.01399e-24	3.90551e-25	1.72079e-20	0.999956	9761.28	9.21601e-29	RAB10, member RAS oncogene family
1368848_at	Rn.25734	Lman1	116666	Q62902	8.4601	8.16551	8.74988	8.30499	0.0126201	67.2035	83.1534	41.2175	0.0734441	3.56495e-22	9.56978e-24	1.60724e-18	0.999956	6063.5	5.6602e-27	lectin, mannose-binding, 1
1368849_at	Rn.10084	Csnk1g3	64823	Q62763	6.38474	6.03714	6.40736	6.52835	0.00757279	44.9215	55.0519	29.2928	0.0398441	2.84188e-19	8.84641e-21	4.36978e-16	0.999956	2823.47	4.18701e-24	casein kinase 1, gamma 3
1368850_at	Rn.10084	Csnk1g3	64823	Q62763	1.76922	1.74125	1.76864	1.77861	0.00517988	115.272	135.198	71.0032	0.242476	9.17474e-26	6.01178e-27	4.01064e-22	0.999956	17148.7	7.04051e-31	casein kinase 1, gamma 3
1368851_at	Rn.88756	Ets1	24356	P41156	8.17814	8.49319	8.0859	8.05741	0.0554383	119.053	130.879	68.1083	0.549497	6.09431e-26	9.19044e-27	6.89447e-22	0.999956	16433.3	1.0179e-30	v-ets erythroblastosis virus E26 oncogene homolog 1 (avian)
1368852_at	Rn.64562	Dnaja1	65028	P63036	10.1885	9.93952	10.3232	9.96094	0.21736	134.444	161.235	81.2477	2.07894	1.23044e-26	6.02178e-28	7.06051e-23	0.756183	23745.2	4.21457e-32	DnaJ (Hsp40) homolog, subfamily A, member 1
1368853_at	Rn.105934	Vsnl1	24877	P62762 /// Q56A29	2.89177	2.84016	2.88575	2.90417	0.0194348	115.02	134.945	70.9228	0.556539	9.4527e-26	6.15522e-27	4.06514e-22	0.999956	17145.2	7.05295e-31	visinin-like 1
1368854_at	Rn.105934	Vsnl1	24877	P62762 /// Q56A29	2.56561	2.51805	2.56133	2.58606	0.00760789	97.2334	114.205	60.2174	0.20773	9.83725e-25	6.23864e-26	3.90131e-21	0.999956	12269.8	1.27459e-29	visinin-like 1
1368855_at	Rn.23984	Ighmbp2	29532	Q9EQN5	2.33593	2.30378	2.3306	2.35464	0.00268454	150.858	176.223	92.9789	0.124303	2.61627e-27	1.82934e-28	1.18404e-23	0.999956	29248.7	6.94212e-33	immunoglobulin mu binding protein 2
1368856_at	Rn.18909	Jak2	24514	O35804 /// Q62689	2.69601	2.64645	2.72983	2.69059	-0.00360544	80.3547	95.709	49.264	-0.0774091	1.94682e-23	9.80652e-25	8.94649e-20	0.999956	8377.2	3.45862e-28	Janus kinase 2
1368857_at	Rn.9744	Ugt8	50555	Q09426	3.04431	2.96707	3.00822	3.10609	0.012917	66.437	77.7788	41.9401	0.204517	4.31121e-22	2.86669e-23	1.21058e-18	0.999956	5810.03	8.18807e-27	UDP galactosyltransferase 8
1368858_at	Rn.9744	Ugt8	50555	Q09426	2.79115	2.74808	2.76809	2.84217	-0.00642585	102.199	118.869	63.7384	-0.168979	4.75499e-25	3.46801e-26	1.71933e-21	0.999956	13469.9	5.68578e-30	UDP galactosyltransferase 8
1368859_at	Rn.37403	Ppm1a	24666	P20650 /// Q4V8L2	9.1093	9.32206	9.08054	9.1156	-0.0839093	84.5175	95.064	49.8372	-0.537935	8.70628e-24	1.09345e-24	7.43584e-20	0.999956	8527.35	2.96604e-28	protein phosphatase 1A, magnesium dependent, alpha isoform
1368860_at	Rn.40778	Phlda1	29380	Q9QZA1	2.74791	2.70605	2.70835	2.807	0.00140793	89.1662	103.048	55.7753	0.0328043	3.73585e-24	3.03201e-25	1.25788e-20	0.999956	10250.1	6.03926e-29	pleckstrin homology-like domain, family A, member 1
1368861_a_at	Rn.87331	Mag	29409	P07722 /// Q6LBV1	2.55257	2.51309	2.53808	2.56595	0.0208466	114.365	133.371	70.4157	0.670823	1.02242e-25	7.19258e-27	4.45852e-22	0.999956	16868.8	8.1176e-31	myelin-associated glycoprotein
1368862_at	Rn.11422	Akt1	24185	P47196	6.25759	6.7478	6.07696	6.1968	-0.00368928	15.4748	16.0923	8.56965	-0.00598258	1.44336e-11	7.63125e-12	1.24584e-07	0.999956	257.827	3.58258e-15	thymoma viral proto-oncogene 1
1368863_at	Rn.8785	Nme3	85269	Q99NI1	8.52126	8.83513	8.39487	8.49748	-0.00677334	90.985	99.8252	52.7692	-0.0493225	2.72942e-24	5.02385e-25	2.99801e-20	0.999956	9629.05	1.037e-28	non-metastatic cell expressed protein 3
1368864_at	Rn.211986	Synpr	66030	P22831	3.26604	3.16867	3.24361	3.26984	0.0673142	60.3995	71.3928	37.5852	0.907294	2.0698e-21	1.17755e-22	7.25808e-18	0.999956	4846.37	3.92771e-26	synaptoporin
1368865_at	Rn.211986	Synpr	66030	P22831	2.72241	2.67075	2.69655	2.7719	0.00220356	86.9215	101.338	54.4009	0.0507113	5.57223e-24	3.95217e-25	1.85333e-20	0.999956	9814.81	8.79028e-29	synaptoporin
1368866_at	Rn.35512	Eif2c2	59117	Q9QZ81	2.05295	1.95016	2.14388	2.00229	0.0111235	14.5234	18.4361	8.99207	0.0585766	4.00898e-11	8.24378e-13	6.2725e-08	0.999956	292.491	1.22529e-15	eukaryotic translation initiation factor 2C, 2
1368867_at	Rn.35512	Eif2c2	59117	Q9QZ81	3.22216	3.30062	3.20167	3.17902	0.0243811	79.9196	89.5166	46.4178	0.417442	2.123e-23	2.88639e-24	2.33457e-19	0.999956	7609.99	7.9372e-28	eukaryotic translation initiation factor 2C, 2
1368868_at	Rn.122094	Akap12	83425	Q5QD49 /// Q5QD50 /// Q5QD51 /// Q62766 /// Q9Z1F7	2.21392	2.18537	2.19999	2.23363	0.00850236	97.6133	113.468	60.163	0.26854	9.28486e-25	6.87108e-26	3.95408e-21	0.999956	12224.7	1.31578e-29	A kinase (PRKA) anchor protein (gravin) 12
1368869_at	Rn.122094	Akap12	83425	Q5QD49 /// Q5QD50 /// Q5QD51 /// Q62766 /// Q9Z1F7	3.34532	3.3829	3.27255	3.33771	0.0615925	56.6118	63.2374	33.6822	0.728838	6.02914e-21	8.76428e-22	4.38247e-17	0.999956	3918.44	2.46612e-25	A kinase (PRKA) anchor protein (gravin) 12
1368870_at	Rn.3272	Id2	25587	P41137 /// Q7TPI4	7.58048	8.29883	6.76378	8.01084	0.0271614	27.7644	26.1295	16.1616	0.0642555	9.04678e-16	2.46759e-15	7.4713e-12	0.999956	808.062	2.03192e-19	inhibitor of DNA binding 2
1368871_at	Rn.11081	Map3k1	116667	Q62925	4.93494	6.30565	4.49115	5.91769	-1.2243	15.0038	12.3395	8.49096	-2.05989	2.37636e-11	5.28386e-10	1.41903e-07	0.765736	176.766	8.74e-14	mitogen activated protein kinase kinase kinase 1
1368872_a_at	Rn.30014	Homer2	29547	O88801	2.02697	1.9962	2.01789	2.05079	0.000645194	139.215	162.498	86.2452	0.0318167	7.74124e-27	5.43377e-28	3.19881e-23	0.999956	24980.6	2.71763e-32	homer homolog 2 (Drosophila)
1368873_at	Rn.91077	Hoxa2	24452	P31246	2.15063	2.12474	2.14134	2.16987	0.00300275	128.696	149.766	79.2544	0.128606	2.20506e-26	1.60672e-27	9.78801e-23	0.999956	21212	1.11851e-31	homeo box A2
1368874_a_at	Rn.17361	Mafg	64188	Q76MX4 /// Q99N83	3.98234	3.9602	3.99354	4.01503	-0.0328177	153.511	178.752	93.8524	-0.899531	2.08776e-27	1.52908e-28	1.04406e-23	0.999956	29787.9	5.92727e-33	v-maf musculoaponeurotic fibrosarcoma oncogene family, protein G (avian)
1368875_a_at	Rn.11282	Nrxn2	116595	Q63374 /// Q63376	2.87626	2.86436	2.8657	2.90614	-0.0133592	220.42	254.638	134.857	-0.726926	1.60139e-29	1.31871e-30	8.24762e-26	0.999956	61238.1	1.1608e-35	neurexin 2
1368876_a_at	Rn.11282	Nrxn2	116595	Q63374 /// Q63376	2.58988	2.54461	2.57318	2.61967	0.00953843	88.6188	103.477	55.0156	0.234892	4.1059e-24	2.84038e-25	1.55835e-20	0.999956	10170.3	6.46186e-29	neurexin 2
1368877_at	Rn.11049	Zfp354a	24522	Q02975 /// Q6AZ27	4.1329	3.94461	4.11374	4.28384	-0.0376433	22.9378	27.6219	15.0215	-0.154782	2.21537e-14	9.68871e-16	2.42044e-11	0.999956	722.417	5.32529e-19	zinc finger protein 354A
1368878_at	Rn.10780	Idi1	89784	O35760	9.85378	9.28413	10.0114	11.5422	-1.56118	29.7994	37.1048	22.3403	-3.54327	2.75823e-16	6.66501e-18	3.79477e-14	0.170496	1254.59	4.59688e-21	isopentenyl-diphosphate delta isomerase
1368879_a_at	Rn.90161	Gnao	50664	P30033 /// P59215 /// Q8R4R4 /// Q8R4R5	2.80329	2.75961	2.80578	2.80389	0.0187572	118.11	138.664	72.3659	0.567664	6.75307e-26	4.37057e-27	3.16664e-22	0.999956	17995.2	4.64058e-31	guanine nucleotide binding protein, alpha o
1368880_at	Rn.41052	Ntn1	114523	P97556 /// Q924Z9	1.89321	1.8666	1.88719	1.91028	0.00225213	113.398	132.385	69.9817	0.0967462	1.13856e-25	7.91518e-27	4.82656e-22	0.999956	16536.6	9.64198e-31	netrin 1
1368881_at	Rn.3953	Bet1	29631	Q62896	8.58969	8.4302	8.79931	8.61206	-0.152243	61.2706	73.8469	37.7446	-0.782416	1.63637e-21	6.72618e-23	6.77693e-18	0.999956	4873.18	3.7448e-26	blocked early in transport 1 homolog (S. cerevisiae)
1368882_at	Rn.88072	St6galnac3	29758	Q64686 /// Q6IN13	2.61978	2.58639	2.59553	2.5308	0.129925	62.1851	72.0587	36.693	2.20887	1.28053e-21	1.0096e-22	1.0767e-17	0.682323	4961.06	3.20867e-26	ST6 (alpha-N-acetyl-neuraminyl-2,3-beta-galactosyl-1,3)-N-acetylgalactosaminide alpha-2,6-sialyltransferase 3
1368883_at	Rn.162955	Nov	81526	Q9QZQ5	2.55	2.52391	2.54053	2.57296	-0.000447332	118.292	137.491	72.7188	-0.014825	6.62332e-26	4.88192e-27	2.97468e-22	0.999956	17855.4	4.96442e-31	nephroblastoma overexpressed gene
1368884_at	Rn.17491	Entpd1	64519	P97687	2.46906	2.43434	2.46381	2.4892	0.00246584	109.273	127.705	67.3789	0.0782672	1.85493e-25	1.26776e-26	7.96837e-22	0.999956	15355.4	1.83062e-30	ectonucleoside triphosphate diphosphohydrolase 1
1368885_at	Rn.17491	Entpd1	64519	P97687	2.44116	2.3969	2.4239	2.47896	0.00158128	94.088	109.867	58.6797	0.0438912	1.6247e-24	1.12063e-25	5.76128e-21	0.999956	11479.6	2.26684e-29	ectonucleoside triphosphate diphosphohydrolase 1
1368886_at	Rn.146082	Map3k12	25579	Q63796 /// Q80YF5	8.44829	8.04955	8.7353	8.93492	-0.574274	68.4886	85.8211	45.8428	-3.45502	2.61772e-22	5.70973e-24	2.85388e-19	0.187431	6466.49	3.24481e-27	mitogen activated protein kinase kinase kinase 12
1368887_at	Rn.202990	RGD1566401_predicted	500717	Q63315	2.92561	2.83618	2.8206	3.06711	0.0082213	28.0821	32.2482	18.313	0.05756	7.47305e-16	7.11796e-17	9.83586e-13	0.999956	1049.94	2.13266e-20	similar to GTL2, imprinted maternally expressed untranslated (predicted)
1368888_a_at	Rn.1348	Rtn4	83765	Q540J3 /// Q5U1Z3 /// Q6IRL3 /// Q9JK11	6.38734	6.58614	6.36808	6.10763	0.199577	46.587	52.0131	26.052	0.998228	1.54645e-19	2.29652e-20	3.02592e-15	0.999956	2552.53	1.00082e-23	reticulon 4
1368889_at	Rn.154408	Vti1a	65277	Q9JI51	4.18308	4.11262	4.24915	3.99016	0.16207	50.1768	59.8627	29.3568	1.39821	4.47915e-20	2.18539e-21	4.21436e-16	0.999956	3256.79	1.21945e-24	vesicle transport through interaction with t-SNAREs homolog 1A (yeast)
1368890_at	Rn.1739	Gnpat	84470	Q9ES71	3.09727	3.03803	3.31188	2.7358	0.176475	11.3994	14.3493	6.19023	0.468227	1.80618e-09	4.85365e-11	9.16792e-06	0.999956	169.179	1.26456e-13	glyceronephosphate O-acyltransferase
1368891_at	Rn.1739	Gnpat	84470	Q9ES71	3.03567	2.98497	3.03192	3.01173	0.0530445	117.634	137.969	71.5718	1.47815	7.12743e-26	4.66074e-27	3.63188e-22	0.999956	17891.8	4.8778e-31	Glyceronephosphate O-acyltransferase
1368892_at	Rn.37400	---		P13589	2.39514	2.36006	2.38667	2.43055	-0.00941375	124.029	144.832	77.0265	-0.349824	3.55863e-26	2.47416e-27	1.4121e-22	0.999956	19806.4	2.02418e-31	Adenylate cyclase activating polypeptide 1 (Adcyap1) mRNA, 3' UTR
1368893_at	Rn.10229	Cap2	116653	P52481	3.33901	3.30974	3.3295	3.37093	-0.00778758	163.501	189.922	100.418	-0.272029	9.30425e-28	7.03659e-29	4.38137e-24	0.999956	34010.4	1.88244e-33	CAP, adenylate cyclase-associated protein, 2 (yeast)
1368894_at	Rn.10229	Cap2	116653	P52481	2.04764	2.01691	2.0346	2.05988	0.0161514	120.119	139.918	73.9775	0.680175	5.45806e-26	3.90524e-27	2.41197e-22	0.999956	18591.2	3.5006e-31	CAP, adenylate cyclase-associated protein, 2 (yeast)
1368895_at	Rn.55111	Nlgn2	117096	Q62888	2.86492	2.80938	2.87372	2.84291	0.0409752	86.2776	101.906	52.6482	0.889801	6.25916e-24	3.6229e-25	3.11025e-20	0.999956	9677.4	9.93029e-29	neuroligin 2
1368896_at	Rn.29980	Smad7	81516	O88406	4.52142	4.81407	4.30654	4.66025	-0.0702859	64.2108	66.3275	37.4833	-0.662901	7.54747e-22	3.9612e-22	7.58594e-18	0.999956	4552.87	6.74033e-26	MAD homolog 7 (Drosophila)
1368897_at	Rn.29980	Smad7	81516	O88406	2.73774	2.7325	2.8215	2.6058	0.0507962	29.5349	35.2148	16.9844	0.388232	3.20463e-16	1.61174e-17	3.34601e-12	0.999956	1095.01	1.48479e-20	MAD homolog 7 (Drosophila)
1368898_at	Rn.29980	Smad7	81516	O88406	3.34862	3.32467	3.344	3.37069	-0.00545831	214.496	249.119	131.137	-0.249009	2.37305e-29	1.78812e-30	1.20788e-25	0.999956	58343.7	1.76486e-35	MAD homolog 7 (Drosophila)
1368899_at	Rn.88925	Bmpr1a	81507	Q78EA7	3.32682	3.36633	3.22652	3.55344	-0.146077	51.3999	56.8867	32.7182	-1.57716	2.9996e-20	5.11448e-21	7.07117e-17	0.999956	3227.07	1.31998e-24	bone morphogenetic protein receptor, type 1A
1368900_at	Rn.88295	Thbd	83580	O35370 /// P97883 /// Q792T4	2.26686	2.23546	2.26317	2.29095	-0.00470273	126.924	148.376	78.4377	-0.188804	2.64035e-26	1.80836e-27	1.12178e-22	0.999956	20707.9	1.37724e-31	thrombomodulin
1368901_at	Rn.88295	Thbd	83580	O35370	2.83735	2.93563	2.80086	2.807	0.0177065	78.1844	86.135	45.0812	0.333455	3.03012e-23	5.37957e-24	3.74962e-19	0.999956	7140.2	1.37718e-27	thrombomodulin
1368902_at	Rn.10128	Pak3	29433	Q62829	2.7154	2.65347	2.8194	2.63708	0.00528353	36.209	44.4251	21.7	0.0509814	1.04835e-17	3.22197e-19	6.12141e-14	0.999956	1717.21	3.0664e-22	p21 (CDKN1A)-activated kinase 3
1368903_at	Rn.98476	Strbp	84476	Q9JKU6	6.7922	6.95884	6.54276	6.87648	0.0818527	38.0348	41.2927	22.6644	0.316346	4.59509e-18	1.1005e-18	2.99493e-14	0.999956	1723.67	2.96872e-22	spermatid perinuclear RNA binding protein
1368904_at	Rn.216532	Capn10	63834	Q5U345 /// Q767K2 /// Q7TQ41 /// Q9ES66	2.12191	2.05539	2.13382	2.14228	0.000975123	26.3243	31.5565	16.5452	0.00883092	2.21074e-15	1.02695e-16	5.11354e-12	0.999956	923.409	6.44468e-20	calpain 10
1368905_at	Rn.14535	Ces2	171118	O70177 /// O70631	6.52711	6.01878	6.67605	6.4391	0.193231	37.4789	48.0029	24.1789	0.850826	5.88428e-18	8.80429e-20	1.03485e-14	0.999956	2068.26	6.15666e-23	carboxylesterase 2 (intestine, liver)
1368906_at	Rn.108127	Pgk1	24644	P16617	4.04873	3.86813	3.94136	4.20616	0.0402415	36.8442	43.3495	24.1595	0.271036	7.83534e-18	4.86225e-19	1.04853e-14	0.999956	1861.02	1.53172e-22	phosphoglycerate kinase 1
1368907_at	Rn.24420	Scamp5	65171	Q9JKE3	2.45739	2.43966	2.45184	2.46421	0.00759471	99.7023	115.701	60.7279	0.219469	6.78828e-25	5.15219e-26	3.4481e-21	0.999956	12607.3	1.00793e-29	secretory carrier membrane protein 5
1368908_at	Rn.19270	Anxa4	79124	P55260 /// Q5U362	5.69457	5.54778	5.86829	6.09676	-0.502518	41.6236	50.8394	27.5837	-2.66598	1.01582e-18	3.35978e-20	1.17875e-15	0.441268	2284.45	2.60939e-23	annexin A4
1368909_a_at	Rn.53868	Gripap1	116493	Q9JHZ4	4.26188	4.24425	4.32958	4.18635	0.0166455	69.054	81.3398	41.0731	0.1915	2.28766e-22	1.37386e-23	1.70093e-18	0.999956	6010.76	6.10432e-27	GRIP1 associated protein 1
1368910_at	Rn.31799	Ppm2c	54705	A1L1J4 /// O88483	2.35554	2.30484	2.35814	2.34415	0.0341271	86.4697	102.156	53.0327	0.905333	6.04538e-24	3.48415e-25	2.76894e-20	0.999956	9763.38	9.19889e-29	protein phosphatase 2C, magnesium dependent, catalytic subunit
1368911_at	Rn.118306	Kcnj8	25472	Q63664 /// Q6AYX1	3.82483	3.79317	3.81011	3.96815	-0.112767	114.488	132.79	72.2237	-2.40672	1.00661e-25	7.59833e-27	3.24267e-22	0.562599	16661	9.03652e-31	potassium inwardly-rectifying channel, subfamily J, member 8
1368912_at	Rn.22	Trh	25569	P01150	3.18551	3.13854	3.19282	3.20306	-0.00138848	109.489	128.613	67.3815	-0.0342504	1.80772e-25	1.14928e-26	7.96495e-22	0.999956	15437.4	1.74818e-30	thyrotropin releasing hormone
1368913_at	Rn.10745	Csn2	29173	P02665	1.83269	1.8073	1.82514	1.85162	0.00131277	112.259	130.905	69.3546	0.0576584	1.30242e-25	9.18155e-27	5.41403e-22	0.999956	16199.3	1.15232e-30	casein beta
1368914_at	Rn.11201	Runx1	50662	Q63046	1.90531	1.87745	1.89864	1.92211	0.00379196	120.53	140.747	74.4113	0.172137	5.20237e-26	3.62008e-27	2.22821e-22	0.999956	18703.6	3.32273e-31	runt related transcription factor 1
1368915_at	Rn.35029	Kmo	59113	O88867	9.84392	9.87792	9.78673	9.6876	0.196521	146.204	167.263	86.4656	2.05678	3.9723e-27	3.70722e-28	3.09308e-23	0.76681	26537.3	1.6108e-32	kynurenine 3-monooxygenase (kynurenine 3-hydroxylase)
1368916_at	Rn.64591	Asl	59085	P20673 /// Q4QRB8	10.0779	9.85861	10.3056	10.4119	-0.452013	60.8074	73.3982	38.7261	-1.97141	1.8544e-21	7.44625e-23	4.44855e-18	0.82648	4831.97	4.03005e-26	argininosuccinate lyase
1368917_at	Rn.10669	Nudt1	117260	P53369	1.94367	1.91527	1.93767	1.95893	0.00493018	111.469	130.219	68.7506	0.202896	1.42812e-25	9.80496e-27	6.07048e-22	0.999956	15996.9	1.2848e-30	nudix (nucleoside diphosphate linked moiety X)-type motif 1
1368918_at	Rn.6960	Pgf	94203	Q63434	2.20442	2.17534	2.19263	2.22768	0.00307423	101.447	118.072	62.6467	0.101376	5.28237e-25	3.827e-26	2.20099e-21	0.999956	13211.6	6.72263e-30	placental growth factor
1368919_at	Rn.6960	Pgf	94203	Q63434	2.69894	2.66711	2.68662	2.71423	0.0129481	120.106	139.701	73.7061	0.412299	5.4663e-26	3.98399e-27	2.52248e-22	0.999956	18465.8	3.71172e-31	placental growth factor
1368920_at	Rn.12298	Slit3	83467	O88280	1.85243	1.8277	1.84943	1.89707	-0.0292785	104.113	121.649	65.1654	-1.17933	3.64474e-25	2.49728e-26	1.26124e-21	0.999956	13919.7	4.27949e-30	slit homolog 3 (Drosophila)
1368921_a_at	Rn.1120	Cd44	25406	O08779 /// O35249 /// O70509 /// P26051 /// Q9EP99 /// Q9ERN2 /// Q9ERN3	2.11189	2.07917	2.10772	2.11889	0.0135381	131.368	153.773	80.7309	0.604841	1.68136e-26	1.13066e-27	7.66382e-23	0.999956	22257.9	7.37578e-32	CD44 antigen
1368922_at	Rn.45803	Ecel1	60417	Q9JHL3	2.05568	2.03145	2.04707	2.07308	0.0033305	105.44	122.688	64.886	0.122235	3.05229e-25	2.21871e-26	1.33818e-21	0.999956	14231.4	3.53332e-30	endothelin converting enzyme-like 1
1368923_at	Rn.45803	Ecel1	60417	Q9JHL3	2.66662	2.61973	2.66111	2.69722	-0.00165937	84.6354	99.2722	52.5468	-0.0379073	8.51336e-24	5.48774e-25	3.20937e-20	0.999956	9278.17	1.42958e-28	endothelin converting enzyme-like 1
1368924_at	Rn.2178	Ghr	25235	P16310 /// Q5RJL5	10.8053	10.5458	11.0868	10.3527	0.300847	61.3545	74.4798	36.3203	1.23764	1.60017e-21	5.83916e-23	1.27287e-17	0.999956	4941.71	3.31894e-26	growth hormone receptor
1368925_a_at	Rn.146763	Arhgef7	114559	A3KMH4 /// O55043 /// Q52NK0 /// Q923I5	3.39759	3.30374	3.36819	3.46509	0.00882662	56.1685	66.123	35.5251	0.106113	6.86917e-21	4.17017e-22	1.82843e-17	0.999956	4172.06	1.43414e-25	Rho guanine nucleotide exchange factor 7
1368926_at	Rn.42885	Sema4f	29745	Q9Z143	2.44774	2.42858	2.43528	2.47402	-0.00423163	118.881	137.651	73.0295	-0.146472	6.20291e-26	4.80779e-27	2.82139e-22	0.999956	17946.5	4.75054e-31	sema domain, immunoglobulin domain (Ig), transmembrane domain (TM) and short cytoplasmic domain, (semaphorin) 4F
1368927_at	Rn.11636	Mbc2	29579	Q9Z1X1	3.12811	2.99665	3.20279	3.27074	-0.151567	28.5756	35.266	18.8078	-1.02199	5.57855e-16	1.57274e-17	6.36465e-13	0.999956	1113.06	1.2897e-20	membrane bound C2 domain containing protein
1368928_at	Rn.203982	Trim3	83616	O70277	2.08097	2.05594	2.07153	2.10133	0.00159597	141.363	164.47	87.1273	0.0775956	6.29849e-27	4.64568e-28	2.79517e-23	0.999956	25592.9	2.20389e-32	tripartite motif protein 3
1368929_at	Rn.144645	Nploc4	140639	Q9ES54	2.38468	2.25352	2.51182	2.32369	-0.000559704	23.189	29.8455	14.4189	-0.00407254	1.8469e-14	2.62773e-16	4.65685e-11	0.999956	753.728	3.69756e-19	nuclear protein localization 4 homolog (S. cerevisiae)
1368930_at	Rn.44212	Kcnn4	65206	A1A5N3 /// Q3S912 /// Q9QYW1	3.53232	3.47232	3.518	3.56312	0.0135248	125.694	147.049	77.7786	0.346188	2.98865e-26	2.03058e-27	1.24845e-22	0.999956	20439.3	1.54195e-31	potassium intermediate/small conductance calcium-activated channel, subfamily N, member 4
1368931_at	Rn.5909	Sh3gl3	81921	O35104 /// O35180 /// Q9JKT0	6.19708	6.13538	5.87847	6.39519	0.151365	45.7944	50.6646	28.7844	0.798877	2.06061e-19	3.55995e-20	5.8312e-16	0.999956	2677.73	6.61793e-24	SH3-domain GRB2-like 3
1368932_at	Rn.89756	Rock1	81762	Q63644	2.80278	2.753	2.76397	2.86052	0.00595611	99.0969	114.883	62.0916	0.151601	7.42777e-25	5.73619e-26	2.49533e-21	0.999956	12725.9	9.29499e-30	Rho-associated coiled-coil forming kinase 1
1368933_at	Rn.89675	Adarb1	25367	O08960 /// P51400	2.26199	2.27354	2.22943	2.28719	0.00159301	71.8561	81.3624	43.5908	0.0356012	1.19464e-22	1.36783e-23	6.46545e-19	0.999956	6389.19	3.60044e-27	adenosine deaminase, RNA-specific, B1
1368934_at	Rn.92401	Cyp4a10 /// Cyp4a22		P08516	11.235	9.85036	12.6424	10.3938	0.126302	22.1295	32.7958	14.0808	0.20064	4.0249e-14	5.35779e-17	6.79223e-11	0.999956	802.219	2.16283e-19	cytochrome P450, family 4, subfamily a, polypeptide 10 /// cytochrome P450, family 4, subfamily A, polypeptide 22
1368935_at	Rn.107499	Camk2a	25400	P11275 /// Q924T0	2.4342	2.38912	2.42051	2.45979	0.0106571	94.4092	110.447	58.6149	0.297784	1.5402e-24	1.0344e-25	5.85968e-21	0.999956	11567.4	2.12241e-29	calcium/calmodulin-dependent protein kinase II, alpha
1368936_at	Rn.40430	Txnl1	140922	Q920J4	9.99989	9.99514	10.0607	9.87459	0.0668056	131.208	152.501	78.1674	0.620112	1.705e-26	1.26566e-27	1.17367e-22	0.999956	21540.4	9.79302e-32	thioredoxin-like 1
1368937_at	Rn.49136	Ncoa2	83724	Q9WUI9	2.52916	2.45838	2.58784	2.50378	0.00208759	58.9163	71.6132	36.1839	0.0353766	3.11996e-21	1.1192e-22	1.35362e-17	0.999956	4593.73	6.23939e-26	nuclear receptor coactivator 2
1368938_at	Rn.10628	Dll1	84010	P97677	2.69358	3.05782	2.25318	3.10454	-0.152675	16.0021	13.6155	9.7971	-0.564962	8.39025e-12	1.12101e-10	1.79953e-08	0.999956	251.259	4.46064e-15	delta-like 1 (Drosophila)
1368939_a_at	Rn.9963	Ntrk3	29613	Q03351 /// Q68G04	2.60297	2.55228	2.58401	2.64738	-9.99369e-05	82.8108	96.8102	51.7973	-0.00229281	1.20335e-23	8.17134e-25	4.02914e-20	0.999956	8917.25	2.01485e-28	neurotrophic tyrosine kinase, receptor, type 3
1368940_at	Rn.11102	P2ry2	29597	P41232	7.50317	7.90839	8.21259	5.65211	0.93903	38.9272	46.6783	16.7768	3.26836	3.12101e-18	1.40442e-19	4.08377e-12	0.234371	1716.9	3.07122e-22	purinergic receptor P2Y, G-protein coupled 2
1368941_at	Rn.16062	Ptger4	84023	P43114 /// Q7TSX4	2.39302	2.34882	2.38757	2.4104	0.0101656	111.904	131.347	69.2497	0.342461	1.35669e-25	8.79339e-27	5.51651e-22	0.999956	16249.5	1.12194e-30	prostaglandin E receptor 4 (subtype EP4)
1368942_at	Rn.22422	Hes5	79225	Q03062	2.27236	2.23859	2.26056	2.29576	0.00526641	117.089	136.529	72.4104	0.194778	7.55639e-26	5.32616e-27	3.14289e-22	0.999956	17659.6	5.46136e-31	hairy and enhancer of split 5 (Drosophila)
1368943_at	Rn.1742	Rnase4	56759	O55004	13.7055	13.7399	13.6103	13.9796	-0.196058	133.205	152.361	81.7269	-1.34402	1.39374e-26	1.2827e-27	6.53932e-23	0.999956	22069.4	7.93876e-32	ribonuclease, RNase A family 4
1368944_at	Rn.89331	Dlgh1	25252	Q62696	4.9485	5.08842	5.2959	4.58165	-0.0505201	31.946	38.3922	17.3456	-0.224276	8.58474e-17	3.75854e-18	2.37959e-12	0.999956	1209.62	6.29653e-21	discs, large homolog 1 (Drosophila)
1368945_at	Rn.90931	Bmp2	29373	P49001	2.71964	2.91741	2.66231	2.67548	0.00261302	44.3456	46.7285	24.5239	0.0280855	3.52576e-19	1.37993e-19	8.1964e-15	0.999956	2139.03	4.6047e-23	bone morphogenetic protein 2
1368946_at	Rn.62175	Arf2	79119	P84082	2.79396	2.78425	2.77388	2.81712	0.00177532	132.003	151.856	80.5405	0.0595164	1.58081e-26	1.33535e-27	7.91719e-23	0.999956	21933.9	8.37348e-32	ADP-ribosylation factor 2
1368947_at	Rn.10250	Gadd45a	25112	P48317 /// Q66HL6	5.58633	5.09544	6.11332	4.0881	1.21667	17.4167	24.1285	8.42635	2.94065	2.10844e-12	9.38752e-15	1.58018e-07	0.329105	459.751	2.57424e-17	growth arrest and DNA-damage-inducible 45 alpha
1368948_at	Rn.2762	Msn	81521	O35763	2.2089	2.24393	2.1959	2.18937	0.0150131	55.3008	62.489	32.5368	0.261624	8.89437e-21	1.06864e-21	7.74492e-17	0.999956	3704.55	4.00592e-25	moesin
1368949_at	Rn.11257	Ebf1	116543	Q63398	2.97879	2.92781	2.96175	3.00118	0.0201373	94.633	110.539	58.4958	0.460241	1.48571e-24	1.02203e-25	6.04515e-21	0.999956	11588.8	2.08866e-29	early B-cell factor 1
1368950_a_at	Rn.91209	Grin2d	24412	Q62645	1.9621	1.9359	1.95983	1.98228	-0.00480391	127.546	149.098	78.7557	-0.223801	2.48357e-26	1.70709e-27	1.06585e-22	0.999956	20890.2	1.27667e-31	glutamate receptor, ionotropic, N-methyl D-aspartate 2D
1368951_at	Rn.91209	Grin2d	24412	Q62645	2.62694	2.56683	2.61821	2.59389	0.0718517	53.5201	63.0368	32.6141	1.05936	1.53028e-20	9.24356e-22	7.45436e-17	0.999956	3751.08	3.59629e-25	glutamate receptor, ionotropic, N-methyl D-aspartate 2D
1368952_at	Rn.162814	Gabbr2	83633	O88871 /// Q9QY85	2.22468	2.19341	2.22082	2.23866	0.00551009	110.992	129.764	68.3113	0.197158	1.51035e-25	1.02446e-26	6.62832e-22	0.999956	15842.1	1.39753e-30	gamma-aminobutyric acid (GABA) B receptor 2
1368953_at	Rn.162227	Ugcgl1	171129	Q9JLA3	2.47586	2.46344	2.61006	2.3383	0.00956592	21.6557	26.4941	12.3955	0.0594622	5.77109e-14	1.95532e-15	5.05084e-10	0.999956	592.804	2.91132e-18	UDP-glucose ceramide glucosyltransferase-like 1
1368954_at	Rn.9798	Pld2	25097	P70498	2.92464	2.88363	2.89243	2.9905	-0.0131508	82.2483	95.262	51.4357	-0.26523	1.33969e-23	1.05846e-24	4.50573e-20	0.999956	8699.36	2.49554e-28	phospholipase D2
1368955_at	Rn.72627	Cask	29647	O35807 /// Q62915	4.22103	4.15327	4.13064	4.33806	0.00724608	73.9459	84.9201	46.575	0.0912245	7.4686e-23	6.78855e-24	2.20949e-19	0.999956	7062.12	1.51455e-27	calcium/calmodulin-dependent serine protein kinase (MAGUK family)
1368956_at	Rn.23337	Pcdh8	64865	A1A5N4 /// Q9WVR2	2.78378	2.72994	2.77045	2.81424	0.00978776	84.0481	98.4903	52.248	0.21308	9.5114e-24	6.22604e-25	3.50746e-20	0.999956	9183.01	1.56291e-28	protocadherin 8
1368957_at	Rn.11335	Gng7	58979	P43425	2.51853	2.4997	2.49663	2.55778	-0.00792855	133.862	154.38	82.5972	-0.300225	1.30284e-26	1.07161e-27	5.67105e-23	0.999956	22738.8	6.13041e-32	guanine nucleotide binding protein, gamma 7
1368958_at	Rn.161729	Pacsin1	29704	Q9Z0W5	2.56823	2.51394	2.56282	2.58424	0.0165445	73.9934	87.1016	45.8675	0.344333	7.39189e-23	4.48901e-24	2.82949e-19	0.999956	7143.56	1.37159e-27	protein kinase C and casein kinase substrate in neurons 1
1368959_at	Rn.161729	Pacsin1	29704	Q9Z0W5	2.34303	2.29009	2.33452	2.37026	0.00776537	100.598	118.413	62.7861	0.241202	5.97099e-25	3.66669e-26	2.13274e-21	0.999956	13243.6	6.58315e-30	protein kinase C and casein kinase substrate in neurons 1
1368960_at	Rn.10069	Lgals8	116641	Q62665 /// Q6IN24	8.93055	8.78166	9.08739	9.10877	-0.260604	90.4657	108.098	56.585	-1.89834	2.98371e-24	1.43962e-25	1.00731e-20	0.865417	10582.3	4.5833e-29	lectin, galactoside-binding, soluble 8
1368961_at	Rn.22562	Mmp23	94339	O88272	2.75989	2.72548	2.74997	2.77141	0.0155952	121.625	141.702	74.5787	0.492104	4.62446e-26	3.31112e-27	2.16095e-22	0.999956	18961.8	2.95119e-31	matrix metallopeptidase 23
1368962_at	Rn.19736	Nxph3	59315	Q9Z2N5	2.52529	2.47921	2.5108	2.55814	0.0046696	98.4333	115.109	61.2473	0.131097	8.20975e-25	5.56993e-26	3.04462e-21	0.999956	12567.3	1.03597e-29	neurexophilin 3
1368963_at	Rn.37510	Mxi1	25701	O09015 /// P70542 /// Q642D1 /// Q6RKA6	2.90532	2.75819	3.09817	2.65377	0.132266	28.5116	36.9804	16.5422	0.966788	5.79123e-16	7.05328e-18	5.12808e-12	0.999956	1129.7	1.13491e-20	Max interacting protein 1
1368964_at	Rn.39124	Lrrn3	81514	Q9ESY6	3.33498	3.28734	3.3124	3.35419	0.0271825	121.631	141.518	74.838	0.711173	4.62446e-26	3.36725e-27	2.06083e-22	0.999956	19034.5	2.85507e-31	leucine rich repeat protein 3, neuronal
1368965_at	Rn.10826	Slc16a3	80878	O35910	2.75787	2.70971	2.75647	2.77966	0.00368583	109.83	129.009	67.9396	0.105637	1.7364e-25	1.10396e-26	7.13171e-22	0.999956	15620.3	1.57882e-30	solute carrier family 16 (monocarboxylic acid transporters), member 3
1368966_at	Rn.23666	Mybph	83708	O88599 /// Q6P6V8	2.70169	2.66638	2.67884	2.73391	0.00827301	100.799	116.936	62.3234	0.221147	5.80434e-25	4.40965e-26	2.36843e-21	0.999956	13040.3	7.52562e-30	myosin binding protein H
1368967_at	Rn.10577	Eif2b3	171145	P70541	2.41594	2.37138	2.28253	2.55245	0.0191702	18.9191	21.0274	12.2797	0.108146	5.41449e-13	9.33551e-14	5.8427e-10	0.999956	465.092	2.33176e-17	eukaryotic translation initiation factor 2B, subunit 3 gamma
1368968_at	Rn.34876	Arrb1	25387	P29066	2.78385	2.72406	2.76726	2.81044	0.0198854	96.3043	112.966	59.9151	0.497104	1.13692e-24	7.33877e-26	4.20631e-21	0.999956	12109.7	1.42794e-29	arrestin, beta 1
1368969_at	Rn.95369	Sost	80722	Q99P67	2.62548	2.60225	2.62814	2.63306	0.00138668	101.992	118.942	62.2318	0.0384307	4.88453e-25	3.43772e-26	2.42095e-21	0.999956	13236.5	6.61377e-30	sclerostin
1368970_at	Rn.208796	Cdh23	114102	P58365	3.20448	3.14381	3.19749	3.20961	0.0321963	69.0102	81.0467	42.4857	0.499745	2.31147e-22	1.45675e-23	9.8068e-19	0.999956	6185.72	4.76311e-27	cadherin 23 (otocadherin)
1368971_a_at	Rn.10868	Synj2	84018	O55207	2.49699	2.46325	2.47111	2.53482	0.00492578	118.543	137.319	73.5615	0.167621	6.42942e-26	4.96345e-27	2.58518e-22	0.999956	18052.5	4.51476e-31	synaptojanin 2
1368972_at	Rn.11246	Ntrk2	25054	Q63604 /// Q7TSD7	2.19013	2.15461	2.17969	2.22095	-0.00261781	105.386	123.106	65.507	-0.0905394	3.07591e-25	2.11594e-26	1.17272e-21	0.999956	14345.7	3.29702e-30	neurotrophic tyrosine kinase, receptor, type 2
1368973_at	Rn.10056	Adar	81635	P55266	1.95925	1.96274	1.96614	2.08116	-0.130538	24.8333	28.7248	15.8786	-1.16787	5.87204e-15	5.01187e-16	9.93593e-12	0.999956	768.48	3.12984e-19	adenosine deaminase, RNA-specific
1368974_at	Rn.209304	Gucy1a2	66012	O35798 /// Q8CH90 /// Q8R5L4 /// Q9WVI4	2.58089	2.54147	2.56543	2.61494	0.00110987	124.565	145.191	77.2868	0.0384651	3.36165e-26	2.39431e-27	1.35474e-22	0.999956	20003.7	1.85788e-31	guanylate cyclase 1, soluble, alpha 2
1368975_at	Rn.11414	Cd38	25668	Q64244	2.37252	2.38301	2.35059	2.38113	0.00807294	76.9135	87.6041	46.344	0.184244	3.93492e-23	4.09065e-24	2.39467e-19	0.999956	7329.91	1.09776e-27	CD38 antigen
1368976_at	Rn.11414	Cd38	25668	Q64244	2.96866	2.95626	2.95619	2.98138	0.00594387	127.402	147.108	77.4792	0.181129	2.52e-26	2.01813e-27	1.31255e-22	0.999956	20460	1.5285e-31	CD38 antigen
1368977_a_at	Rn.13451	Fxc1	84384	Q9R1B1	7.42257	7.21118	7.51551	7.46948	-0.0341428	89.7441	108.001	56.0562	-0.300458	3.38054e-24	1.46054e-25	1.16489e-20	0.999956	10668.7	4.27195e-29	fractured callus expressed transcript 1
1368978_at	Rn.7724	Scrg1	64458	Q9Z0K6	2.20315	2.1732	2.19686	2.21885	0.00556007	126.457	147.61	77.8584	0.228775	2.77168e-26	1.93824e-27	1.23153e-22	0.999956	20545.3	1.47448e-31	scrapie responsive gene 1
1368979_at	Rn.87882	Kalrn	84009	P97924 /// Q6IV51 /// Q9JIF1 /// Q9JIF2 /// Q9JIG0 /// Q9JIH3	2.64636	2.5947	2.63076	2.58979	0.0980132	47.7524	55.906	28.7412	1.27549	1.02276e-19	6.83795e-21	5.97321e-16	0.999956	2965.83	2.73743e-24	kalirin, RhoGEF kinase
1368980_at	Rn.64650	Plce1	114633	Q99P84	2.72661	2.75981	2.72441	2.71068	0.00154123	64.9773	74.0668	38.4852	0.0256588	6.20732e-22	6.40203e-23	4.92604e-18	0.999956	5151.56	2.31659e-26	phospholipase C, epsilon 1
1368981_at	Rn.90091	Aqp4	25293	P47863 /// Q8CIY8	2.82183	2.76097	2.79857	2.86301	0.0125089	88.8545	103.998	55.5614	0.284657	3.94252e-24	2.62936e-25	1.33404e-20	0.999956	10310.7	5.73895e-29	aquaporin 4
1368982_at	Rn.94808	Pkia	114906	P63249	2.37933	2.33403	2.37371	2.42065	-0.0130574	90.9877	106.85	56.9041	-0.359932	2.72882e-24	1.7251e-25	9.24698e-21	0.999956	10755.3	3.98355e-29	protein kinase inhibitor, alpha
1368983_at	Rn.10148	Hbegf	25433	Q06175	2.65225	2.60576	2.63988	2.68732	0.00054186	93.5791	109.471	58.1965	0.0137599	1.76661e-24	1.18512e-25	6.52684e-21	0.999956	11341.6	2.51693e-29	heparin-binding EGF-like growth factor
1368984_at	Rn.98570	Sep-02	117515	Q91Y81	5.04069	4.8455	5.38643	5.11485	-0.322303	29.262	37.5609	18.6265	-1.37631	3.74612e-16	5.4317e-18	7.4553e-13	0.999956	1160.82	8.97972e-21	septin 2
1368985_at	Rn.9710	Grin2a	24409	O08948 /// Q00959 /// Q8CGM3 /// Q8VDA3	2.98447	2.92128	2.96369	3.02865	0.00819348	89.1039	104.382	55.7066	0.176716	3.77762e-24	2.48552e-25	1.28266e-20	0.999956	10360.2	5.50645e-29	glutamate receptor, ionotropic, N-methyl D-aspartate 2A
1368986_at	Rn.10267	Slc17a7	116638	Q62634	1.9229	1.88979	1.91393	1.93877	0.00965282	107.163	125.322	66.2967	0.387053	2.43416e-25	1.65153e-26	9.92601e-22	0.999956	14863.9	2.42555e-30	solute carrier family 17 (sodium-dependent inorganic phosphate cotransporter), member 7
1368987_at	---	---		---	2.57539	2.5463	2.56454	2.59787	0.00291112	150.749	175.317	92.7462	0.121868	2.63768e-27	1.95535e-28	1.22093e-23	0.999956	29060.8	7.34015e-33	---
1368988_at	Rn.10111	Casq2	29209	P51868	2.73018	2.64954	2.60428	2.89666	-0.000260479	26.0661	29.5844	17.1845	-0.00181202	2.60669e-15	3.04737e-16	2.76887e-12	0.999956	903.015	7.81081e-20	calsequestrin 2
1368989_at	Rn.119634	Timp3	25358	P48032 /// Q4V8L0	2.46488	2.42964	2.46579	2.4772	0.00438127	120.83	141.599	74.2898	0.15407	5.03659e-26	3.34232e-27	2.27315e-22	0.999956	18784.2	3.20148e-31	tissue inhibitor of metalloproteinase 3 (Sorsby fundus dystrophy, pseudoinflammatory)
1368990_at	Rn.10125	Cyp1b1	25426	Q64678 /// Q9ESW3	3.34319	3.26403	3.26529	3.46128	-0.000594348	78.6827	90.8903	50.3148	-0.010131	2.73819e-23	2.25424e-24	6.38762e-20	0.999956	8122.58	4.51686e-28	cytochrome P450, family 1, subfamily b, polypeptide 1
1368991_at	Rn.54555	Smpd3	94338	O35049	2.36728	2.30028	2.44328	2.34843	-0.023648	35.7186	43.8083	21.99	-0.259653	1.31679e-17	4.07649e-19	4.91979e-14	0.999956	1689.81	3.52297e-22	sphingomyelin phosphodiesterase 3, neutral
1368992_a_at	Rn.54448	Sfrs5	29667	Q09167	10.2298	10.1184	10.2016	10.6659	-0.352159	93.6483	109.025	59.5279	-2.3047	1.74657e-24	1.26266e-25	4.62431e-21	0.626259	11207.1	2.79051e-29	splicing factor, arginine/serine-rich 5
1368993_at	Rn.205610	Odz2	117242	Q9R1K2	2.99313	2.90785	2.92526	3.12048	-0.01685	44.7574	51.9908	28.9633	-0.18339	3.02063e-19	2.31261e-20	5.2631e-16	0.999956	2654.54	7.13454e-24	odd Oz/ten-m homolog 2 (Drosophila)
1368994_a_at	Rn.86984	Garnl1	56785	O55007	2.58022	2.53086	2.53385	2.64874	0.00253372	59.0899	68.3119	37.2923	0.0418301	2.97249e-21	2.43334e-22	8.24605e-18	0.999956	4537.8	6.93636e-26	GTPase activating RANGAP domain-like 1
1368995_at	Rn.86984	Garnl1	56785	O55007	3.26866	3.20468	3.24167	3.28811	0.0395369	72.9657	85.226	45.1455	0.636534	9.30311e-23	6.40746e-24	3.665e-19	0.999956	6924.63	1.79525e-27	GTPase activating RANGAP domain-like 1
1368996_at	Rn.10064	Ceacam3	24926	Q4KLZ7 /// Q4V883 /// Q63110 /// Q63111	2.37396	2.32332	2.36022	2.41042	0.00259988	92.4826	108.486	57.86	0.0731796	2.12039e-24	1.36194e-25	7.14027e-21	0.999956	11164.3	2.88444e-29	carcinoembryonic antigen-related cell adhesion molecule 3
1368997_at	Rn.37427	Tceb3	25562	Q63187 /// Q66HK4	2.35883	2.23906	2.47802	2.29065	0.00887888	26.0627	33.3063	16.0785	0.0730797	2.61225e-15	4.12853e-17	8.11823e-12	0.999956	943.494	5.35482e-20	transcription elongation factor B (SIII), polypeptide 3
1368998_at	Rn.11387	Nkx6-1	65193	O35762	2.66846	2.61463	2.64565	2.7283	-0.0101022	75.9754	88.7696	47.8066	-0.207569	4.79864e-23	3.30037e-24	1.45096e-19	0.999956	7516.84	8.82934e-28	NK6 transcription factor related, locus 1 (Drosophila)
1368999_a_at	Rn.30036	Begain	79146	O88881	2.50719	2.46842	2.51072	2.51986	0.0031982	129.122	151.652	79.486	0.118296	2.10848e-26	1.35823e-27	9.4542e-23	0.999956	21501.9	9.94596e-32	brain-enriched guanylate kinase-associated
1369000_at	Rn.39098	Ntrk1	59109	P35739 /// Q9JIW6 /// Q9JIW7	2.41733	2.38081	2.40238	2.43796	0.0125968	116.768	136.054	72.1043	0.436864	7.80026e-26	5.57597e-27	3.31205e-22	0.999956	17572.3	5.70055e-31	neurotrophic tyrosine kinase, receptor, type 1
1369001_at	Rn.10996	Chrna3	25101	P04757 /// Q6PW51	2.67094	2.62329	2.65847	2.68085	0.0263947	95.0909	111.274	58.6002	0.676543	1.38064e-24	9.24086e-26	5.88148e-21	0.999956	11718.7	1.89669e-29	cholinergic receptor, nicotinic, alpha polypeptide 3
1369002_at	Rn.59	Soat1	81782	O70536	2.0665	2.02848	2.06479	2.08135	0.0058695	112.567	132.308	69.6495	0.230317	1.25436e-25	7.96597e-27	5.12665e-22	0.999956	16440	1.01431e-30	sterol O-acyltransferase 1
1369003_at	Rn.203286	Dedd	83631	Q9Z2K0	2.60049	2.56962	2.57814	2.63921	-0.000922201	88.6993	102.761	54.9362	-0.0225093	4.04756e-24	3.16932e-25	1.59361e-20	0.999956	10073.1	7.02148e-29	death effector domain-containing
1369004_at	Rn.10975	Rab26	171111	P51156	2.16811	2.13566	2.15994	2.18688	0.00562989	119.144	139.14	73.5698	0.222089	6.0303e-26	4.18996e-27	2.58193e-22	0.999956	18289	4.03386e-31	RAB26, member RAS oncogene family
1369005_at	Rn.205060	Kcnq3	29682	O88944	2.82981	2.80635	2.82961	2.82546	0.0162902	111.269	129.547	67.5543	0.456711	1.46277e-25	1.04645e-26	7.68349e-22	0.999956	15736.1	1.4811e-30	potassium voltage-gated channel, subfamily Q, member 3
1369006_at	Rn.91375	Hk2	25059	O54892 /// P27881	2.12157	2.0974	2.11716	2.11612	0.0219406	96.8129	112.843	58.9013	0.716117	1.05052e-24	7.45772e-26	5.44198e-21	0.999956	11988.1	1.55817e-29	hexokinase 2
1369007_at	Rn.88129	Nr4a2	54278	P51179 /// Q07917 /// Q3LZI4 /// Q3LZI5 /// Q3LZI6 /// Q3LZI7 /// Q3LZI8 /// Q3LZI9	2.30112	2.25894	2.26494	2.2991	0.0592842	54.5713	63.1809	33.4929	1.01271	1.10924e-20	8.89513e-22	4.80335e-17	0.999956	3864.07	2.78269e-25	nuclear receptor subfamily 4, group A, member 2
1369008_a_at	Rn.11005	Olfm1	93667	Q62609	2.65724	2.57884	2.65495	2.67959	0.0191368	114.493	136.107	71.7394	0.600774	1.00617e-25	5.55295e-27	3.53404e-22	0.999956	17401.7	6.20265e-31	olfactomedin 1
1369009_at	Rn.98199	Serpinh1	29345	P29457 /// Q5RJR9	2.26032	2.22564	2.24814	2.28866	0.00117217	115.155	134.313	71.4071	0.0428845	9.30298e-26	6.56446e-27	3.73341e-22	0.999956	17097.8	7.22372e-31	serine (or cysteine) proteinase inhibitor, clade H, member 1
1369010_at	Rn.163213	Chek2	114212	Q9R019	2.48783	2.44126	2.4683	2.52112	0.00951934	116.322	135.804	72.4391	0.320729	8.18296e-26	5.69608e-27	3.12945e-22	0.999956	17567.5	5.71418e-31	CHK2 checkpoint homolog (S. pombe)
1369011_at	Rn.48763	Apoa5	140638	Q9QUH3	12.178	12.2516	12.3408	12.2587	-0.280398	102.271	118.952	61.7074	-1.65508	4.70858e-25	3.43321e-26	2.7335e-21	0.999956	12919.5	8.15692e-30	apolipoprotein A-V
1369012_at	Rn.9874	Inhba	29200	P18331	3.37189	3.33741	3.35089	3.45169	-0.0415667	49.5563	57.454	30.9069	-0.436436	5.50615e-20	4.33225e-21	1.80491e-16	0.999956	3133.77	1.70083e-24	inhibin beta-A
1369013_a_at	Rn.40354	Mrpl17	171061	Q6PDW6	10.0695	9.82182	9.9936	10.0389	0.230191	162.482	190.9	100.147	2.69269	1.00296e-27	6.57639e-29	4.56231e-24	0.430231	34695.4	1.58415e-33	mitochondrial ribosomal protein L17
1369014_at	Rn.10686	Nf1	24592	P97526	1.7557	1.73144	1.75101	1.76482	0.00769893	118.6	138.496	72.8975	0.372902	6.38233e-26	4.44125e-27	2.88032e-22	0.999956	18079.9	4.45576e-31	neurofibromatosis 1
1369015_at	Rn.10573	Nos1	24598	P29476	4.29503	4.23261	4.31169	4.30064	0.00894468	81.2935	95.6234	49.8097	0.121478	1.61266e-23	9.95079e-25	7.50302e-20	0.999956	8506.69	3.02892e-28	nitric oxide synthase 1, neuronal
1369016_at	Rn.10818	Cdon	50938	O35158	3.05069	2.99841	3.05254	3.06996	0.00501701	117.454	138.073	72.5178	0.138966	7.27896e-26	4.61496e-27	3.08221e-22	0.999956	17852.4	4.97165e-31	cell adhesion molecule-related/down-regulated by oncogenes
1369017_at	Rn.10875	Kcnh6	116745	O54853	2.96335	2.89741	2.93252	3.04822	-0.0210905	82.2907	96.1725	52.206	-0.423557	1.32914e-23	9.07472e-25	3.5512e-20	0.999956	8856.36	2.13788e-28	potassium voltage-gated channel, subfamily H (eag-related), member 6
1369018_at	Rn.10665	Foxm1	58921	P97691	2.32962	2.27305	2.32781	2.35881	0.000898172	115.983	137.152	72.5794	0.0324064	8.51026e-26	5.03516e-27	3.04914e-22	0.999956	17665.4	5.44583e-31	forkhead box M1
1369019_at	Rn.40125	Chrna5	25102	P20420 /// Q6PW50	2.12642	2.08559	2.12067	2.15764	-0.00505143	83.0159	97.4705	51.7897	-0.142178	1.15631e-23	7.34644e-25	4.03883e-20	0.999956	8956.15	1.94043e-28	cholinergic receptor, nicotinic, alpha polypeptide 5
1369020_at	Rn.10505	Slc5a5	114613	Q63008	1.73465	1.71073	1.7291	1.75193	0.000221837	112.572	131.382	69.5184	0.0103221	1.25436e-25	8.7688e-27	5.25621e-22	0.999956	16287.6	1.09941e-30	solute carrier family 5 (sodium iodide symporter), member 5
1369021_at	Rn.88262	Hcrtr1	25593	P56718	1.88119	1.86073	1.88477	1.87904	0.00880779	118.763	138.907	72.3212	0.39751	6.28087e-26	4.27486e-27	3.18913e-22	0.999956	18021.2	4.58302e-31	hypocretin (orexin) receptor 1
1369022_at	Rn.162148	Svop	171442	Q9Z2I7	2.15988	2.12746	2.15698	2.17763	0.00135435	91.9367	107.633	56.7473	0.041385	2.32311e-24	1.54028e-25	9.63743e-21	0.999956	10890.6	3.57515e-29	SV2 related protein
1369023_at	Rn.2266	Mipep	81684	Q01992	8.5868	8.38469	8.71347	8.51099	0.0501871	121.792	146.148	74.5495	0.515476	4.54098e-26	2.20567e-27	2.17398e-22	0.999956	19449.6	2.36897e-31	mitochondrial intermediate peptidase
1369024_at	Rn.3228	Rabep2	80754	Q5EBC7 /// Q62835	2.09206	2.07628	2.0869	2.08442	0.0207049	105.452	122.389	63.8396	0.743584	3.04693e-25	2.29853e-26	1.68141e-21	0.999956	14112.9	3.79833e-30	rabaptin, RAB GTPase binding effector protein 2
1369025_at	Rn.11337	Cd5	54236	P51882 /// Q4KLZ9	2.34841	2.30777	2.34218	2.37155	0.00342813	111.855	131.085	69.3152	0.117491	1.36481e-25	9.01577e-27	5.45243e-22	0.999956	16196.7	1.15396e-30	CD5 antigen
1369026_at	Rn.162603	Arfip1	60382	Q9JHU5	3.14325	3.0935	3.14278	3.07999	0.088608	89.6655	105.186	53.8342	1.81607	3.42686e-24	2.20232e-25	2.18547e-20	0.924145	10377.3	5.42846e-29	ADP-ribosylation factor interacting protein 1
1369027_at	Rn.48584	A4galt	63888	Q9JI93	3.19624	3.14578	3.19004	3.21859	0.00908511	116.977	136.974	72.1727	0.238885	7.64187e-26	5.11879e-27	3.26956e-22	0.999956	17659.1	5.46261e-31	alpha 1,4-galactosyltransferase
1369028_at	Rn.123641	Six3	78974	Q9ET75	3.04659	2.94904	3.07443	3.05936	0.0081783	63.6858	76.6646	39.8405	0.124885	8.63829e-22	3.63211e-23	2.79524e-18	0.999956	5412.19	1.51192e-26	sine oculis homeobox homolog 3 (Drosophila)
1369029_at	Rn.96807	Plscr1	117540	P58195 /// Q5U351	2.82596	2.73888	2.82076	2.55399	0.320703	29.6683	35.2822	16.6829	2.45645	2.96989e-16	1.56103e-17	4.47327e-12	0.546182	1173.16	8.1972e-21	phospholipid scramblase 1
1369030_at	Rn.34435	Prss1	24691	P00762	3.89737	3.78571	3.87483	3.95892	0.0168315	77.8059	91.9574	49.0653	0.244609	3.276e-23	1.86438e-24	9.548e-20	0.999956	8022.37	5.02877e-28	pancreatic trypsin 1
1369031_at	Rn.20083	Il18bp	84388	Q9JLN2	6.95053	7.39383	6.35744	8.09548	-0.773508	55.2842	54.8887	36.5012	-4.0896	8.93904e-21	9.29104e-21	1.17308e-17	0.0822835	3390.16	8.62084e-25	interleukin 18 binding protein
1369032_at	Rn.127812	Blcap	171113	P62950	4.99378	4.93764	5.21356	4.72688	0.075192	56.3962	68.7598	32.5566	0.607278	6.42321e-21	2.18637e-22	7.671e-17	0.999956	4069.57	1.77811e-25	bladder cancer associated protein homolog (human)
1369033_at	Rn.11216	Lhcgr	25477	P16235	2.44444	2.40628	2.43404	2.46688	0.00702822	100.023	116.829	61.8353	0.206578	6.48522e-25	4.46827e-26	2.65458e-21	0.999956	12906.7	8.22709e-30	luteinizing hormone/choriogonadotropin receptor
1369034_at	Rn.10185	Kcnj6	25743	A1Z0K7 /// P48550 /// Q54A91 /// Q8QZW1 /// Q8R5M1	2.72132	2.68382	2.71473	2.73538	0.0112733	137.801	160.951	84.6934	0.409294	8.842e-27	6.1773e-28	4.05915e-23	0.999956	24405.7	3.32401e-32	potassium inwardly-rectifying channel, subfamily J, member 6
1369035_a_at	Rn.10185	Kcnj6	25743	A1Z0K7 /// P48550 /// Q54A91 /// Q8QZW1 /// Q8R5M1	2.95774	2.89247	2.94825	2.98633	0.0135163	110.583	130.152	68.8478	0.365394	1.58198e-25	9.86064e-27	5.95424e-22	0.999956	15985.7	1.29257e-30	potassium inwardly-rectifying channel, subfamily J, member 6
1369036_at	Rn.87696	Grik2	54257	P42260	3.07383	2.97515	3.04486	3.20609	-0.0539468	48.8222	57.6961	31.7262	-0.625979	7.06786e-20	4.03748e-21	1.17318e-16	0.999956	3181.75	1.49157e-24	glutamate receptor, ionotropic, kainate 2
1369037_at	Rn.33275	Slk	54308	---	1.72495	1.70027	1.71903	1.74138	0.00182736	108.467	126.629	66.9898	0.0824309	2.05992e-25	1.42822e-26	8.61243e-22	0.999956	15137.6	2.07142e-30	serine/threonine kinase 2
1369038_at	Rn.34728	Itgad	64350	Q9QYE7	2.70384	2.65589	2.69389	2.74241	-0.00465258	99.7893	116.875	62.1354	-0.123609	6.70992e-25	4.44348e-26	2.47e-21	0.999956	12902.2	8.25195e-30	integrin, alpha D
1369039_at	Rn.14991	Pik4cb	81747	O08561	6.55249	6.62454	6.59115	6.3006	0.177204	62.6773	72.0087	35.9476	1.18553	1.12418e-21	1.02118e-22	1.50688e-17	0.999956	4804.96	4.23015e-26	phosphatidylinositol 4-kinase, catalytic, beta polypeptide
1369040_at	Rn.10871	Cdc42bpa	114116	O54874	3.14415	3.07957	3.10556	3.19536	0.01967	89.8069	104.575	56.1919	0.40561	3.34496e-24	2.4134e-25	1.12221e-20	0.999956	10511.3	4.85814e-29	CDC42 binding protein kinase alpha
1369041_at	Rn.10173	Nlgn1	116647	Q62765	2.57203	2.52483	2.5628	2.59854	0.00631596	96.6307	113.257	59.9717	0.170926	1.08145e-24	7.06025e-26	4.14851e-21	0.999956	12113.7	1.42386e-29	neuroligin 1
1369042_at	Rn.163231	Pigm	79112	Q9EQY6	3.17426	3.09247	3.14557	3.23558	0.00827117	77.6831	91.2411	49.0125	0.146917	3.36112e-23	2.11863e-24	9.71384e-20	0.999956	7949.73	5.44035e-28	phosphatidylinositol glycan, class M
1369043_at	Rn.207159	Kcna4	25469	P15385	2.54212	2.49499	2.51424	2.58639	0.00718957	88.9812	103.539	55.6234	0.181308	3.85956e-24	2.81413e-25	1.31126e-20	0.999956	10276.5	5.90671e-29	potassium voltage-gated channel, shaker-related subfamily, member 4
1369044_a_at	Rn.37733	Pde4b	24626	P14646 /// Q63174	2.68751	3.26018	2.63865	2.472	-0.0219737	13.115	12.2568	5.99665	-0.062505	2.03296e-10	5.86673e-10	1.34475e-05	0.999956	147.836	3.92511e-13	phosphodiesterase 4B, cAMP specific
1369045_at	Rn.9795	Rgs14	114705	O08773 /// Q5BKB9	1.96741	1.91684	1.96877	1.86579	0.125546	32.7785	38.8749	19.2398	1.51808	5.56879e-17	3.0445e-18	4.38947e-13	0.999956	1415.67	1.62223e-21	regulator of G-protein signaling 14
1369046_at	Rn.48074	Syt6	60565	Q4KLI6 /// Q62746	2.46639	2.42128	2.46012	2.48557	0.00964121	101.998	119.666	63.14	0.287185	4.882e-25	3.15331e-26	1.96596e-21	0.999956	13494.9	5.59525e-30	synaptotagmin VI
1369047_at	Rn.45325	Sult1d1	60393	Q9Z1G0	3.94464	3.77426	3.86972	4.04787	0.0568675	39.4107	46.6586	25.4884	0.419886	2.53696e-18	1.41432e-19	4.34409e-15	0.999956	2122.53	4.923e-23	sulfotransferase family 1D, member 1
1369048_at	Rn.10927	Gabrd	29689	P18506 /// Q6LBJ4	2.16678	2.13853	2.15629	2.18409	0.00731395	116.567	135.718	71.7903	0.281902	7.97551e-26	5.73859e-27	3.49956e-22	0.999956	17437.9	6.09212e-31	gamma-aminobutyric acid A receptor, delta
1369049_at	Rn.10277	Rere	116665	Q62901	2.32866	2.29406	2.33107	2.33202	0.0115214	106.177	124.581	65.0869	0.377067	2.76979e-25	1.79415e-26	1.28241e-21	0.999956	14521.2	2.96788e-30	arginine-glutamic acid dipeptide (RE) repeats
1369050_at	Rn.14870	Pik3c2g	116720	O70173 /// Q6QI76	5.51189	5.62919	5.9255	5.11371	-0.074071	22.261	27.0579	12.1946	-0.207125	3.64606e-14	1.37155e-15	6.50951e-10	0.999956	595.508	2.79975e-18	phosphatidylinositol 3-kinase, C2 domain containing, gamma polypeptide
1369051_at	Rn.9876	Insr	24954	P15127 /// Q6Q2A2	2.96082	2.82441	3.27652	2.68743	0.0259026	21.4849	28.7797	12.3275	0.139327	6.58447e-14	4.8539e-16	5.50091e-10	0.999956	636.716	1.57615e-18	insulin receptor
1369052_at	Rn.10168	Zfp111	170849	P97659 /// Q62788	2.30256	2.26376	2.29482	2.32593	0.00376966	133.589	156.372	82.7699	0.1573	1.34096e-26	9.07197e-28	5.52876e-23	0.999956	23081.1	5.38702e-32	zinc finger protein 111
1369053_at	Rn.88574	Syt2	24805	P29101	2.04156	2.01139	2.03597	2.05933	0.00289848	109.55	128.043	67.6356	0.111628	1.79442e-25	1.22182e-26	7.56065e-22	0.999956	15456	1.73007e-30	synaptotagmin II
1369054_at	Rn.10976	Rph3a	171039	P47709	3.59256	3.41247	3.61346	3.61693	0.0447719	46.9479	57.4036	30.0069	0.435549	1.35963e-19	4.39634e-21	2.93775e-16	0.999956	3055.62	2.11557e-24	rabphilin 3A homolog (mouse)
1369055_at	Rn.64507	Edg7	66025	Q8K5E0	2.52239	2.48401	2.51106	2.54824	0.00468393	111.903	130.622	69.2252	0.149206	1.35669e-25	9.43032e-27	5.53905e-22	0.999956	16141.8	1.18834e-30	putative G protein-coupled receptor snGPCR32
1369056_at	Rn.76724	Rpe65	89826	O70276	3.91341	3.83648	3.88102	3.9728	0.0114649	88.7179	103.632	55.3999	0.187471	4.0346e-24	2.77593e-25	1.39612e-20	0.999956	10238.8	6.09712e-29	retinal pigment epithelium 65
1369057_at	Rn.10121	Stxbp2	81804	Q62753	5.3985	5.32255	5.4187	5.27347	0.142803	84.1085	98.8745	50.2516	1.59566	9.40599e-24	5.85466e-25	6.51745e-20	0.999956	9098.04	1.69376e-28	syntaxin binding protein 2
1369058_at	Rn.48884	Syt3	25731	P40748 /// Q5M8A7	2.61886	2.58015	2.60608	2.64447	0.00652622	124.966	145.748	77.2357	0.223508	3.21696e-26	2.28497e-27	1.36625e-22	0.999956	20112.4	1.77276e-31	synaptotagmin III
1369059_at	Rn.86991	Trpm7	114497	Q925B3	5.78498	5.6078	5.92454	5.78824	-0.0542268	42.3939	51.7172	26.3871	-0.289875	7.47282e-19	2.52351e-20	2.45129e-15	0.999956	2391.6	1.75644e-23	transient receptor potential-related protein, ChaK
1369060_a_at	Rn.17284	Hdac3	84578	Q6P6W3	5.81301	5.7918	5.90134	5.64779	0.0875004	105.239	123.818	61.8839	1.12424	3.1338e-25	1.94967e-26	2.6235e-21	0.999956	13947.3	4.20674e-30	histone deacetylase 3
1369061_at	Rn.19721	Gsr	116686	P70619	6.52245	6.79183	6.3816	6.55749	-0.0288675	45.3951	49.2518	26.4298	-0.136432	2.38468e-19	5.71827e-20	2.38745e-15	0.999956	2376.76	1.8534e-23	glutathione reductase
1369062_at	Rn.87175	Madcam1	54266	O70540	2.93342	2.88048	2.87858	2.9971	0.0176287	65.8233	75.9561	41.2999	0.284852	5.01666e-22	4.23368e-23	1.55659e-18	0.999956	5618.47	1.09415e-26	mucosal vascular addressin cell adhesion molecule 1
1369063_at	Rn.10123	Anp32a	25379	P49911 /// Q5PPH9	8.39563	10.3629	7.98335	7.71639	0.107896	53.068	47.2071	23.8287	0.390699	1.76244e-20	1.16412e-19	1.31404e-14	0.999956	2342.42	2.10165e-23	acidic (leucine-rich) nuclear phosphoprotein 32 family, member A
1369064_a_at	Rn.91216	Scn8a	29710	O88420 /// O88421 /// Q63360 /// Q63541	2.90851	2.85477	2.91544	2.94123	-0.012782	97.4032	114.862	60.5154	-0.308382	9.58849e-25	5.75062e-26	3.62319e-21	0.999956	12311.1	1.23807e-29	sodium channel, voltage-gated, type VIII, alpha polypeptide
1369065_a_at	Rn.2305	Atp2a2	29693	P11507 /// Q63080 /// Q71UZ2	7.68046	7.56236	7.74939	7.29475	0.375829	41.3029	48.872	24.0252	1.45144	1.15596e-18	6.51335e-20	1.14908e-14	0.999956	2200.21	3.60947e-23	ATPase, Ca++ transporting, cardiac muscle, slow twitch 2
1369066_at	Rn.90117	Madd	94193	O08873	2.37907	2.36082	2.37355	2.3903	0.00341448	172.093	199.787	105.071	0.175998	4.72956e-28	3.57381e-29	2.42669e-24	0.999956	37595.1	7.90995e-34	MAP-kinase activating death domain
1369067_at	Rn.62694	Nr4a3	58853	P51179	2.33346	2.29458	2.32018	2.35977	0.00639449	98.6189	115.146	61.1592	0.194334	7.98958e-25	5.54469e-26	3.10716e-21	0.999956	12574	1.03125e-29	nuclear receptor subfamily 4, group A, member 3
1369068_at	Rn.163001	Cul5	64624	Q9JJ31	2.77006	2.71552	2.73738	2.81868	0.0113312	88.6074	103.139	55.4621	0.261444	4.1145e-24	2.99072e-25	1.37175e-20	0.999956	10214.4	6.22435e-29	cullin 5
1369069_at	Rn.163146	Akap1	114124	O88884	7.78561	8.24273	7.74692	8.15315	-0.557416	22.3018	24.2028	13.3023	-1.06643	3.53677e-14	8.91626e-15	1.67134e-10	0.999956	555.449	5.08948e-18	A kinase (PRKA) anchor protein 1
1369070_at	Rn.29982	Pex12	116718	O88177	4.38322	4.31204	4.53996	4.23703	0.025048	56.9589	69.247	33.75	0.233957	5.45452e-21	1.94596e-22	4.24058e-17	0.999956	4192.37	1.37518e-25	peroxisomal biogenesis factor 12
1369071_at	Rn.109455	Edg1	29733	P48303	3.28212	3.14538	3.28408	3.33282	0.0157168	50.858	61.3153	32.4961	0.179694	3.57897e-20	1.46474e-21	7.90454e-17	0.999956	3522.07	6.19859e-25	endothelial differentiation sphingolipid G-protein-coupled receptor 1
1369072_at	Rn.42935	Adh7	171178	P41682	4.86496	4.54939	4.64667	5.0502	0.190844	26.211	30.9131	17.5458	0.77749	2.37579e-15	1.45357e-16	1.97455e-12	0.999956	984.692	3.70609e-20	alcohol dehydrogenase 7 (class IV), mu or sigma polypeptide
1369073_at	Rn.42943	Nr1h4	60351	Q5XI75 /// Q62735	8.52032	8.69232	8.11767	9.06056	-0.223603	47.992	51.7528	30.1663	-0.872963	9.40654e-20	2.49533e-20	2.69239e-16	0.999956	2768.67	4.95949e-24	nuclear receptor subfamily 1, group H, member 4
1369074_at	Rn.17990	Slc38a4	170573	Q9EQ25	12.1181	12.1738	12.0833	12.3971	-0.272047	148.066	169.7	90.9247	-2.33968	3.35875e-27	3.01041e-28	1.58319e-23	0.604805	27155.6	1.31976e-32	solute carrier family 38, member 4
1369075_a_at	Rn.40949	Gmeb2	83635	O88873	3.32452	3.24937	3.31598	3.34061	0.0300186	91.6308	107.975	56.8071	0.598573	2.44303e-24	1.46568e-25	9.49051e-21	0.999956	10988.1	3.30986e-29	glucocorticoid modulatory element binding protein 2
1369076_at	Rn.203963	Tmem33	59303	Q9Z142	8.31898	8.20855	8.25991	8.46388	-0.0306258	33.4792	38.9004	20.8167	-0.0883246	3.90214e-17	3.01196e-18	1.2097e-13	0.999956	1439.15	1.40764e-21	transmembrane protein 33
1369077_at	Rn.127798	Asah1	84431	Q6P7S1 /// Q9EQJ6	5.60817	5.70407	5.72025	5.85573	-0.40759	63.0184	72.9738	39.0119	-3.18413	1.02795e-21	8.19706e-23	3.94787e-18	0.253621	4802.65	4.24778e-26	N-acylsphingosine amidohydrolase 1
1369078_at	Rn.34914	Mapk1	116590	P63086	4.84589	4.77747	4.90753	4.83984	-0.0213817	76.7791	91.0704	46.904	-0.242981	4.04637e-23	2.18222e-24	1.97249e-19	0.999956	7582.01	8.19417e-28	mitogen activated protein kinase 1
1369079_at	Rn.10610	Nxph1	25501	Q63366	2.29465	2.26191	2.28569	2.3229	-0.00291077	135.958	158.642	84.1968	-0.123716	1.05748e-26	7.47846e-28	4.39567e-23	0.999956	23781.5	4.15937e-32	neurexophilin 1
1369080_at	Rn.48882	Rds	25534	---	2.08513	2.04648	2.06609	2.11696	0.00651813	102.584	119.589	63.9911	0.231036	4.50669e-25	3.1833e-26	1.62802e-21	0.999956	13658.1	5.04267e-30	retinal degeneration, slow
1369081_at	Rn.128560	Neu1	24591	Q6MG70 /// Q99PW3	4.67682	4.68695	4.90029	4.78038	-0.332096	28.3015	34.1673	17.4067	-1.41798	6.55663e-16	2.6852e-17	2.24719e-12	0.999956	998.331	3.29204e-20	neuraminidase 1
1369082_at	Rn.6514	Dffa	114214	Q498U6 /// Q9JLT3	2.67974	2.6435	2.66472	2.70225	0.0106393	131.583	153.159	81.1108	0.374472	1.64928e-26	1.19268e-27	7.2088e-23	0.999956	22241.9	7.42169e-32	DNA fragmentation factor, alpha subunit
1369083_at	Rn.28931	Cirbp	81825	P60825 /// Q6NT88	2.46669	2.44601	2.45026	2.48994	0.00352575	128.872	149.067	79.1084	0.131352	2.16539e-26	1.71062e-27	1.00242e-22	0.999956	21113.6	1.16444e-31	cold inducible RNA binding protein
1369084_a_at	Rn.44461	Bok	29884	Q792S6	4.35927	4.30431	4.29241	4.44038	0.0132311	83.6658	96.342	52.0473	0.181855	1.02206e-23	8.83234e-25	3.72934e-20	0.999956	8976.43	1.90283e-28	Bcl-2-related ovarian killer protein
1369085_s_at	Rn.11169	Snrpn /// Snurf		P63164 /// Q9WU11	3.19596	3.1368	3.15007	3.26239	0.0090273	70.598	81.8645	44.2767	0.143664	1.59436e-22	1.23615e-23	5.02088e-19	0.999956	6468.8	3.23484e-27	small nuclear ribonucleoprotein N /// SNRPN upstream reading frame
1369086_a_at	Rn.89671	Cacna1d	29716	P27732 /// Q8R2F3 /// Q8R2F4 /// Q8VHN3 /// Q91WX8 /// Q91WX9 /// Q91XN8 /// Q91XN9	3.11687	3.16115	3.05725	3.1986	-0.0442414	64.6775	72.2286	39.4641	-0.640063	6.69379e-22	9.71431e-23	3.26567e-18	0.999956	5084.38	2.59499e-26	calcium channel, voltage-dependent, L type, alpha 1D subunit
1369087_at	Rn.10239	Flt1	54251	P53767 /// Q9JJ08	3.06701	3.03883	3.04047	3.07712	0.0305118	116.156	134.198	70.9273	0.824686	8.33726e-26	6.63196e-27	4.06452e-22	0.999956	17180.9	6.92721e-31	FMS-like tyrosine kinase 1
1369088_at	Rn.10228	Erbb3	29496	Q62799	4.22325	4.14451	4.65834	4.14868	-0.32115	25.2562	32.7789	15.2453	-1.38384	4.42414e-15	5.40472e-17	1.91064e-11	0.999956	831.681	1.58585e-19	v-erb-b2 erythroblastic leukemia viral oncogene homolog 3 (avian)
1369089_at	Rn.9747	Prkcc	24681	P63319	2.00439	1.97886	1.98492	2.03308	0.00354998	94.9076	109.926	58.7996	0.120392	1.42143e-24	1.11187e-25	5.58971e-21	0.999956	11553	2.14533e-29	protein kinase C, gamma
1369090_at	Rn.87721	Prkg2	25523	Q64595	3.45529	3.4107	3.45567	3.44939	0.0278203	97.2445	113.769	59.3058	0.560879	9.82105e-25	6.59971e-26	4.89433e-21	0.999956	12132.3	1.40501e-29	protein kinase, cGMP-dependent, type II
1369091_at	Rn.44611	Chrnb1	24261	P25109	2.24506	2.20732	2.24078	2.27356	-0.00535828	109.047	127.825	67.7313	-0.18718	1.90798e-25	1.24957e-26	7.42309e-22	0.999956	15378	1.80745e-30	cholinergic receptor, nicotinic, beta polypeptide 1 (muscle)
1369092_at	Rn.34191	Sec22l2	117513	Q642F4	6.29364	6.42026	6.24139	6.25218	0.0304024	90.4306	101.511	53.1041	0.3028	3.00294e-24	3.84767e-25	2.71142e-20	0.999956	9823.95	8.71977e-29	sec22 homolog
1369093_at	Rn.98353	Reln	24718	P58751	2.4464	2.67764	2.37416	2.3934	0.00962157	42.4309	43.4421	22.8708	0.107811	7.36451e-19	4.69313e-19	2.58016e-14	0.999956	1882.8	1.3854e-22	reelin
1369094_a_at	---	---		Q4JFL8 /// Q64605	9.8179	9.73974	9.81479	9.85459	0.00550165	98.6434	114.781	60.1857	0.0394002	7.95801e-25	5.80224e-26	3.93369e-21	0.999956	12359.4	1.19681e-29	---
1369095_at	Rn.10849	Ppp1r9a	84685	O35867	2.69304	2.64293	2.67621	2.72408	0.0108624	83.9488	98.1562	52.1773	0.243972	9.69032e-24	6.56808e-25	3.58227e-20	0.999956	9147.73	1.61583e-28	neurabin 1
1369096_at	Rn.10181	Epha7	171287	P54759	2.43547	2.39039	2.42005	2.46246	0.0109812	93.3448	109.123	57.9861	0.303219	1.83846e-24	1.24503e-25	6.9016e-21	0.999956	11307.8	2.58275e-29	Eph receptor A7
1369097_s_at	Rn.87228	Gucy1b3	25202	P20595 /// Q80WY4 /// Q80WY5 /// Q8CH85	2.87396	3.11748	2.78844	2.83101	0.00672798	41.6048	42.9705	22.7832	0.0634907	1.02346e-18	5.63498e-19	2.74814e-14	0.999956	1842.23	1.67194e-22	guanylate cyclase 1, soluble, beta 3
1369098_at	Rn.9975	Vldlr	25696	P98166	2.30193	2.27464	2.29004	2.32059	0.00688163	92.1594	107.137	56.697	0.197153	2.23843e-24	1.65624e-25	9.76995e-21	0.999956	10873.7	3.62356e-29	very low density lipoprotein receptor
1369099_at	Rn.10120	Slc30a1	58976	A0S0A9 /// Q62720	6.39627	6.53571	6.73567	6.08679	-0.0996241	26.2476	31.2354	14.7407	-0.282909	2.32111e-15	1.22019e-16	3.2739e-11	0.999956	826.066	1.68102e-19	solute carrier family 30 (zinc transporter), member 1
1369100_at	Rn.9669	Nalp6	171390	Q63035	3.88243	3.58688	3.98548	3.7148	0.21237	21.683	27.8197	13.5416	0.90778	5.65196e-14	8.59225e-16	1.2612e-10	0.999956	689.749	7.92655e-19	NACHT, leucine rich repeat and PYD containing 6
1369101_at	Rn.108206	Rxra	25271	Q05343 /// Q0VJ96	7.74854	7.82265	8.38631	7.21025	-0.136542	19.5838	24.2429	10.885	-0.24171	3.06122e-13	8.67383e-15	3.72027e-09	0.999956	471.743	2.06474e-17	retinoid X receptor alpha
1369102_at	Rn.9911	Mapk10	25272	P49187	2.36532	2.33001	2.3459	2.39823	0.0041575	108.641	126.303	67.4309	0.137073	2.01273e-25	1.48233e-26	7.88505e-22	0.999956	15205.8	1.99243e-30	mitogen activated protein kinase 10
1369103_at	Rn.19361	Fyn	25150	Q62844	2.56437	2.53519	2.55153	2.58627	0.0055158	95.9794	111.542	59.044	0.147659	1.19826e-24	8.90842e-26	5.2412e-21	0.999956	11782.3	1.80994e-29	fyn proto-oncogene
1369104_at	Rn.87789	Prkaa1	65248	P54645	3.25543	3.16632	3.22382	3.33569	-0.0041036	54.4976	64.0711	34.6212	-0.0499428	1.13454e-20	7.05e-22	2.7942e-17	0.999956	3925.55	2.4278e-25	protein kinase, AMP-activated, alpha 1 catalytic subunit
1369105_a_at	Rn.9748	Pkib	24678	P27775 /// Q6AYW3 /// Q8R4R3	3.67827	3.55721	3.6045	3.75463	0.0579391	41.0192	47.9946	26.1083	0.472427	1.29749e-18	8.82764e-20	2.92039e-15	0.999956	2250.2	2.97303e-23	protein kinase inhibitor beta, cAMP dependent, catalytic
1369106_at	Rn.78891	Tcea2	29575	Q63799	2.18925	2.15668	2.17207	2.21913	0.00357788	110.596	128.616	68.6229	0.129737	1.58106e-25	1.14905e-26	6.22134e-22	0.999956	15756.2	1.46478e-30	transcription elongation factor A (SII), 2
1369107_at	Rn.11343	Sftpa1	24773	P08427	2.88492	2.84583	2.85907	2.9124	0.0179183	104.397	121.108	64.4262	0.464793	3.50966e-25	2.65948e-26	1.48008e-21	0.999956	14001.7	4.06729e-30	surfactant, pulmonary-associated protein A1
1369108_at	Rn.42907	Trp63	246334	Q9JJP6	2.32345	2.29009	2.31162	2.34468	0.00728556	112.599	131.24	69.5179	0.253296	1.25153e-25	8.87896e-27	5.25621e-22	0.999956	16314.5	1.08384e-30	transformation related protein 63
1369109_at	Rn.10118	Oprm1	25601	P33535 /// Q2TV20 /// Q2TV21 /// Q4VWM5 /// Q4VWM7 /// Q4VWX7 /// Q4VWX8 /// Q923S1	2.33059	2.29442	2.31941	2.356	0.00386714	107.531	125.518	66.5839	0.128155	2.32368e-25	1.61662e-26	9.37989e-22	0.999956	14914.3	2.35557e-30	opioid receptor, mu 1
1369110_x_at	Rn.40130	RT1-Aw2	24737	O62935 /// O62936 /// O62937 /// O78087 /// P15978 /// Q31276 /// Q6P764	8.83162	6.98902	9.32279	9.27527	-0.0135214	51.3317	79.065	41.0799	-0.0702224	3.06769e-20	2.18433e-23	1.69664e-18	0.999956	5316.57	1.76387e-26	RT1 class Ib, locus Aw2
1369111_at	Rn.36412	Fabp1	24360	P02692	15.3468	15.1366	15.3331	15.5495	-0.0837799	353.647	413.658	219.074	-1.3841	3.03897e-32	2.14979e-33	1.50786e-28	0.999956	160715	2.74668e-39	fatty acid binding protein 1, liver
1369112_at	Rn.87735	Chrm3	24260	P08483	2.4447	2.39917	2.45234	2.39693	0.0628899	72.4447	85.5058	43.645	1.3428	1.04521e-22	6.06857e-24	6.33714e-19	0.999956	6812.69	2.06696e-27	cholinergic receptor, muscarinic 3
1369113_at	Rn.42929	Grem1	50566	O35793	2.5915	2.53649	2.57123	2.63643	0.00284849	81.2472	95.1014	50.9244	0.0645172	1.62781e-23	1.08684e-24	5.27844e-20	0.999956	8614.78	2.71558e-28	gremlin 1 homolog, cysteine knot superfamily (Xenopus laevis)
1369114_at	Rn.9927	Vcsa1	24867	P13432	3.91531	3.75219	3.8545	4.01876	0.0389148	40.7282	48.3112	26.3049	0.298683	1.46326e-18	7.90828e-20	2.58104e-15	0.999956	2259.29	2.87125e-23	variable coding sequence A1
1369115_at	Rn.10206	Adrb2	24176	P10608 /// Q8VBU7 /// Q99P02	2.39278	2.35138	2.39038	2.41582	6.6538e-05	123.69	145.194	76.632	0.00247495	3.69301e-26	2.39431e-27	1.51337e-22	0.999956	19805.2	2.02528e-31	adrenergic receptor, beta 2
1369116_a_at	Rn.90085	Calca	24241	P01256 /// P01257 /// Q66VC1	2.53406	2.51189	2.53149	2.58713	-0.0394262	102.705	119.519	63.7886	-1.13988	4.42829e-25	3.20869e-26	1.70013e-21	0.999956	13419.7	5.87219e-30	calcitonin/calcitonin-related polypeptide, alpha
1369117_at	Rn.90085	Calca	24241	P01256 /// P01257 /// Q66VC1	2.15863	2.12108	2.14595	2.18331	0.00677968	111.839	130.655	69.4199	0.252772	1.36712e-25	9.39406e-27	5.349e-22	0.999956	16195.3	1.1548e-30	calcitonin/calcitonin-related polypeptide, alpha
1369118_a_at	Rn.112595	Gnrhr	81668	P30969	2.26059	2.23567	2.25729	2.27009	0.00625546	113.875	132.764	69.7265	0.225303	1.07636e-25	7.61776e-27	5.05136e-22	0.999956	16573.5	9.45781e-31	gonadotropin releasing hormone receptor
1369119_a_at	Rn.87132	Htr7	65032	P32305 /// P97842	2.46391	2.42048	2.4451	2.49406	0.0103842	94.8618	110.651	58.9428	0.287772	1.43181e-24	1.00657e-25	5.3856e-21	0.999956	11657.4	1.98475e-29	5-hydroxytryptamine (serotonin) receptor 7
1369120_a_at	Rn.10108	Lhb	25329	P01230 /// Q62778 /// Q63012 /// Q63013	2.85783	2.79817	2.87514	2.88079	-0.0104426	103.106	122.331	64.0108	-0.272083	4.19296e-25	2.31321e-26	1.62152e-21	0.999956	13862.7	4.43415e-30	luteinizing hormone beta
1369121_at	Rn.42874	Gdf9	59304	Q9QYW4 /// Q9Z0X3	1.81193	1.79122	1.80803	1.82278	0.00340095	131.828	153.649	80.8957	0.176987	1.60612e-26	1.14385e-27	7.48114e-23	0.999956	22229.2	7.45834e-32	growth differentiation factor 9
1369122_at	Rn.10668	Bax	24887	Q63690 /// Q9JKL3	6.55651	6.50552	6.47036	6.50636	0.161804	74.7473	85.8443	45.0801	1.31458	6.25661e-23	5.68502e-24	3.75075e-19	0.999956	7095.05	1.45483e-27	Bcl2-associated X protein
1369123_a_at	Rn.10025	Atp7b	24218	Q64535 /// Q9QUG4 /// Q9R0T2	2.55115	2.34909	3.05294	2.15288	-0.00249892	10.9198	16.3872	6.0349	-0.00821397	3.48335e-09	5.67807e-12	1.24614e-05	0.999956	178.274	8.13625e-14	ATPase, Cu++ transporting, beta polypeptide
1369124_at	Rn.10294	Htr2a	29595	P14842	2.50492	2.46055	2.4915	2.53229	0.00823699	103.036	120.472	63.9446	0.243899	4.23654e-25	2.86367e-26	1.64428e-21	0.999956	13755.1	4.74327e-30	5-hydroxytryptamine (serotonin) receptor 2A
1369125_at	---	Htr2a	29595	P14842	2.58468	2.48212	2.54762	2.68374	-0.0107121	62.7737	74.3975	40.9287	-0.191564	1.09643e-21	5.94595e-23	1.80189e-18	0.999956	5344.5	1.68573e-26	5-hydroxytryptamine (serotonin) receptor 2A
1369126_at	Rn.97602	Ptgfr	25652	P43118	3.06389	2.98282	3.03446	3.10487	0.0289824	58.666	68.9145	36.8245	0.403068	3.34775e-21	2.10595e-22	1.01483e-17	0.999956	4540.47	6.90114e-26	prostaglandin F receptor
1369127_a_at	Rn.97602	Ptgfr	25652	P43118	2.49112	2.47424	2.49534	2.46247	0.0328715	97.4061	113.434	58.4588	0.91506	9.58518e-25	6.90377e-26	6.10291e-21	0.999956	12022.7	1.5198e-29	prostaglandin F receptor
1369128_at	Rn.74042	Grik5	24407	Q63273	2.42284	2.39903	2.41828	2.43767	0.00164772	118.526	137.96	72.6249	0.0575635	6.44344e-26	4.66404e-27	3.02213e-22	0.999956	17911.5	4.83167e-31	glutamate receptor, ionotropic, kainate 5
1369129_at	Rn.162685	Rasgrp1	29434	O88469 /// Q9R1K8	2.82194	2.77307	2.80653	2.85902	0.00276382	99.6437	116.447	61.9498	0.0702237	6.8447e-25	4.69014e-26	2.58496e-21	0.999956	12853.8	8.52438e-30	RAS guanyl releasing protein 1
1369130_at	Rn.162685	Rasgrp1	29434	O88469 /// Q9R1K8	2.69714	2.63722	2.67693	2.74026	0.00704362	83.2355	97.5595	52.154	0.157197	1.10935e-23	7.24157e-25	3.60844e-20	0.999956	9059.94	1.75638e-28	RAS guanyl releasing protein 1
1369131_at	Rn.9686	Slc18a2	25549	Q01827	2.25059	2.21455	2.23414	2.28399	0.00108409	100.085	116.591	62.2463	0.0346448	6.42159e-25	4.61096e-26	2.4134e-21	0.999956	12933.8	8.07911e-30	solute carrier family 18 (vesicular monoamine), member 2
1369132_at	Rn.9686	Slc18a2	25549	Q01827	1.99993	1.9692	1.99485	2.02213	-0.00174472	113.55	132.824	70.3137	-0.0711391	1.11733e-25	7.57912e-27	4.53943e-22	0.999956	16625.2	9.20615e-31	solute carrier family 18 (vesicular monoamine), member 2
1369133_a_at	Rn.9885	Kcnc3	117101	Q01956 /// Q5PXK5 /// Q5PXK6 /// Q811T2 /// Q811T3	5.40544	5.30796	5.38448	5.49566	-0.0205135	130.975	153.417	81.7735	-0.357919	1.74022e-26	1.16795e-27	6.49097e-23	0.999956	22240.2	7.42657e-32	potassium voltage gated channel, Shaw-related subfamily, member 3
1369134_x_at	Rn.9885	Kcnc3	117101	Q01956 /// Q5PXK5 /// Q5PXK6 /// Q811T2 /// Q811T3	4.47849	4.45488	4.46744	4.48064	0.0206982	102.81	119.049	62.3549	0.337764	4.36678e-25	3.39733e-26	2.35196e-21	0.999956	13352.8	6.13169e-30	potassium voltage gated channel, Shaw-related subfamily, member 3
1369135_at	Rn.9805	Syt11	60568	O08835 /// Q505J5	2.24418	2.24276	2.20402	2.27316	0.0118875	70.694	80.2202	43.208	0.264957	1.55886e-22	1.72379e-23	7.45747e-19	0.999956	6255.8	4.32104e-27	synaptotagmin XI
1369136_at	Rn.2063	Cyp2a3a	24299	P20812	2.25633	2.21879	2.24298	2.28361	0.00484036	99.1115	115.692	61.5125	0.152887	7.4139e-25	5.15845e-26	2.85869e-21	0.999956	12699.3	9.46468e-30	cytochrome P450, family 2, subfamily A, polypeptide 3a
1369137_at	Rn.10301	Chrne	29422	P09660	1.96034	1.92804	1.95127	1.98943	-0.00386166	106.85	124.866	66.4843	-0.151327	2.5306e-25	1.73621e-26	9.56108e-22	0.999956	14754.7	2.58528e-30	cholinergic receptor, nicotinic, epsilon polypeptide
1369138_a_at	Rn.207194	Park2	56816	Q8K5C2 /// Q8VHY5 /// Q9JK66	3.35473	3.32446	3.35943	3.32212	0.0430537	79.2041	92.4191	47.7283	0.725309	2.45688e-23	1.71924e-24	1.48916e-19	0.999956	7985.39	5.23382e-28	parkin
1369139_at	Rn.9739	Pdc	25343	P20942	2.69164	2.63751	2.66924	2.73546	0.00563814	83.411	97.4737	52.1668	0.126081	1.07249e-23	7.34318e-25	3.59377e-20	0.999956	9058.96	1.75802e-28	phosducin
1369140_at	Rn.38641	Rcvrn	140936	Q8VH47	3.19578	3.12187	3.19296	3.20119	0.0343684	74.9451	88.5098	46.3419	0.583408	5.99884e-23	3.45837e-24	2.39631e-19	0.999956	7358.54	1.06136e-27	recoverin
1369141_at	Rn.112569	Prl3d1 /// Prl3d2		P21702 /// Q1KZH8 /// Q63435	2.25055	2.21292	2.23471	2.27622	0.00898295	85.3498	99.5236	52.9401	0.244985	7.43997e-24	5.27701e-25	2.84672e-20	0.999956	9419.16	1.25476e-28	Prolactin family 3, subfamily d, member 1 /// Prolactin family 3, subfamily d, member 2
1369142_at	Rn.9722	Bglap2	25295	P04640	2.04461	2.01089	2.03919	2.06773	-0.000850938	108.146	126.634	67.0581	-0.0323599	2.15043e-25	1.42762e-26	8.50497e-22	0.999956	15115.2	2.09808e-30	bone gamma-carboxyglutamate protein 2
1369143_at	Rn.9694	Chrnb3	171131	P12391 /// Q6PW48	2.61956	2.5838	2.6109	2.64384	0.00227296	130.513	152.284	80.5308	0.0811841	1.82286e-26	1.29142e-27	7.9273e-23	0.999956	21886.9	8.5302e-32	cholinergic receptor, nicotinic, beta polypeptide 3
1369144_a_at	Rn.10540	Kcnd3	65195	Q62897 /// Q6I9B6 /// Q9ER13 /// Q9ER14 /// Q9ER15	2.66164	2.61716	2.64288	2.70428	-0.00163966	95.0082	110.784	59.1993	-0.042089	1.39911e-24	9.88132e-26	5.03222e-21	0.999956	11671.4	1.96424e-29	potassium voltage gated channel, Shal-related family, member 3
1369145_a_at	Rn.10540	Kcnd3 /// LOC684161		Q62897 /// Q6I9B6 /// Q9ER13 /// Q9ER14 /// Q9ER15	3.85824	3.68012	3.88039	3.9495	-0.0243522	36.5817	44.5397	23.6744	-0.171169	8.82974e-18	3.08716e-19	1.46214e-14	0.999956	1839.64	1.69244e-22	potassium voltage gated channel, Shal-related family, member 3 /// similar to Potassium voltage-gated channel subfamily D member 3 (Voltage-gated potassium channel subunit Kv4.3)
1369146_a_at	Rn.91370	Ahr	25690	P41738 /// Q683N8	2.87816	2.65995	3.36899	2.40116	0.095269	10.729	15.6912	5.8404	0.271722	4.55215e-09	1.14913e-11	1.83923e-05	0.999956	170.276	1.19761e-13	aryl hydrocarbon receptor
1369147_at	Rn.91370	Ahr	25690	P41738 /// Q683N8	3.11121	3.11467	3.09326	3.122	0.00543662	100.999	115.821	61.0478	0.124657	5.64004e-25	5.07968e-26	3.19106e-21	0.999956	12722.8	9.31468e-30	aryl hydrocarbon receptor
1369148_at	Rn.9660	Tcf1	24817	P15257	7.37015	7.66625	7.30788	7.45411	-0.169732	109.347	120.36	64.1139	-1.71187	1.83771e-25	2.9029e-26	1.58466e-21	0.993994	13820	4.55408e-30	transcription factor 1
1369149_at	Rn.11250	Limk1	65172	P53669	1.81045	1.78018	1.80524	1.85338	-0.0225711	96.2891	112.751	60.4522	-0.86328	1.13948e-24	7.55214e-26	3.6792e-21	0.999956	11988.4	1.55787e-29	LIM motif-containing protein kinase 1
1369150_at	Rn.30070	Pdk4	89813	O54937	6.79429	6.07207	7.41654	5.8457	0.687453	26.6487	37.5847	15.4707	2.13338	1.80043e-15	5.37389e-18	1.51031e-11	0.725015	1117.58	1.24545e-20	pyruvate dehydrogenase kinase, isoenzyme 4
1369151_at	Rn.14547	Dlk1	114587	O70534 /// Q62779	2.3481	2.31423	2.33583	2.37162	0.0056794	116.533	135.816	72.0145	0.202222	8.00207e-26	5.69185e-27	3.36781e-22	0.999956	17476.8	5.97593e-31	delta-like 1 homolog (Drosophila)
1369152_at	Rn.42903	Ppp3r1	29748	P63100	6.21643	6.01438	6.80164	5.86884	-0.136594	17.6479	23.0454	10.3845	-0.283412	1.69873e-12	2.02499e-14	7.56699e-09	0.999956	417.267	5.90348e-17	protein phosphatase 3, regulatory subunit B, alpha isoform (calcineurin B, type I)
1369153_at	Rn.48745	Nphs1	64563	Q9JIX2 /// Q9R044	2.90009	2.82946	2.88524	2.92485	0.0254177	64.3014	75.7126	40.0824	0.408449	7.37548e-22	4.46659e-23	2.53272e-18	0.999956	5430.72	1.4679e-26	nephrosis 1 homolog, nephrin (human)
1369154_at	Rn.48745	Nphs1	64563	Q9JIX2 /// Q9R044	2.89772	2.85204	2.87817	2.93643	0.0036939	100.437	117.037	62.3576	0.0919828	6.10324e-25	4.35829e-26	2.35081e-21	0.999956	13018	7.63819e-30	nephrosis 1 homolog, nephrin (human)
1369155_at	Rn.10117	Cntn4	116658	Q62845	2.53288	2.48331	2.52309	2.56202	0.00544608	98.132	115.128	61.0513	0.152177	8.58761e-25	5.55591e-26	3.18938e-21	0.999956	12524.3	1.06714e-29	contactin 4
1369156_at	Rn.10556	Frk	79209	Q62662	4.83837	4.65352	4.90142	4.41023	0.457532	35.6067	43.3053	20.3491	2.47547	1.38773e-17	4.94628e-19	1.75535e-13	0.536983	1715.37	3.09491e-22	fyn-related kinase
1369157_at	Rn.10322	Pde3b	29516	Q63085	5.48135	5.80382	5.23798	6.27105	-0.707578	36.7676	38.3164	23.9566	-3.16965	8.11187e-18	3.88451e-18	1.20402e-14	0.258623	1511.61	9.21492e-22	phosphodiesterase 3B
1369158_at	Rn.10019	Casr	24247	P48442 /// Q80ZA8	2.20421	2.1678	2.19176	2.22861	0.0062451	110.701	129.24	68.6282	0.225506	1.55821e-25	1.08154e-26	6.21472e-22	0.999956	15839.1	1.39983e-30	calcium-sensing receptor
1369159_at	Rn.9813	Ar	24208	P15207	3.52807	3.47532	3.46552	3.6133	0.00369245	59.0767	68.0236	37.039	0.0443834	2.98345e-21	2.61156e-22	9.22598e-18	0.999956	4497.09	7.49825e-26	androgen receptor
1369160_a_at	Rn.26856	Slc4a7	117955	Q9R1N3	2.5175	2.47293	2.50603	2.52879	0.0224554	111.36	130.309	68.6695	0.715026	1.44615e-25	9.71364e-27	6.16471e-22	0.999956	16066.9	1.23711e-30	solute carrier family 4, sodium bicarbonate cotransporter, member 7
1369161_at	Rn.82691	Abcb4	24891	Q08201 /// Q64714	9.22852	8.85452	9.59876	9.64531	-0.600028	65.9643	82.5711	43.3305	-3.16083	4.84585e-22	1.07431e-23	7.12327e-19	0.260953	5915.34	7.01021e-27	ATP-binding cassette, sub-family B (MDR/TAP), member 4
1369162_at	Rn.10931	Gucy2c	25711	P23897	2.98927	2.94883	2.98205	3.0088	0.00790711	124.776	145.702	76.7728	0.236583	3.27999e-26	2.29362e-27	1.4758e-22	0.999956	19999.9	1.86092e-31	guanylate cyclase 2C
1369163_at	Rn.10049	Grik4	24406	Q01812	2.83238	2.79024	2.81155	2.94783	-0.0735564	62.4405	72.6506	39.7796	-1.16394	1.19646e-21	8.81666e-23	2.86563e-18	0.999956	5022.68	2.88388e-26	glutamate receptor, ionotropic, kainate 4
1369164_a_at	Rn.10853	Trpc4	84494	O35119 /// Q91ZL6 /// Q91ZL7 /// Q91ZL8 /// Q91ZL9 /// Q91ZM0 /// Q91ZM1	3.18869	3.11042	3.15893	3.22441	0.0331717	71.4256	83.7616	44.6497	0.538627	1.31785e-22	8.49943e-24	4.38513e-19	0.999956	6703.72	2.37621e-27	transient receptor potential cation channel, subfamily C, member 4
1369165_at	---	---		O70486 /// Q8VI29 /// Q8VI30 /// Q9JMI9	2.31515	2.27559	2.30752	2.33674	0.00583207	127.345	149.108	78.8553	0.230778	2.53084e-26	1.70695e-27	1.04721e-22	0.999956	20983.8	1.22822e-31	---
1369166_at	Rn.10209	Mmp9	81687	P50282	2.17021	2.13205	2.15824	2.19576	0.00550845	96.8842	113.247	60.1693	0.176999	1.03873e-24	7.06936e-26	3.94827e-21	0.999956	12158.5	1.37912e-29	matrix metallopeptidase 9
1369167_at	Rn.90137	Gfra2	25136	O35977 /// Q792X9 /// Q91Y87 /// Q91Y88	2.0962	2.06365	2.09266	2.11169	0.00433201	116.592	136.522	71.9445	0.173065	7.95325e-26	5.32955e-27	3.41225e-22	0.999956	17533.8	5.80978e-31	glial cell line derived neurotrophic factor family receptor alpha 2
1369168_a_at	Rn.205839	Clock	60447	Q9WVS9	2.32435	2.28561	2.31489	2.35385	-0.000658204	107.59	125.825	66.816	-0.0219085	2.30876e-25	1.56451e-26	8.95382e-22	0.999956	14965.6	2.28666e-30	clock homolog (mouse)
1369169_at	Rn.144579	Slc23a1	50621	Q9WTW7	7.72399	7.53734	7.76979	8.24324	-0.471731	39.9828	47.592	26.3686	-1.76943	1.99253e-18	1.01692e-19	2.48032e-15	0.95482	2099.56	5.40794e-23	solute carrier family 23 (nucleobase transporters), member 1
1369170_at	Rn.92643	Khsrp	171137	Q99PF5	4.13471	4.01625	4.12355	4.14999	0.055108	49.1242	58.2393	30.6094	0.476623	6.37746e-20	3.45008e-21	2.11827e-16	0.999956	3197.89	1.42777e-24	KH-type splicing regulatory protein
1369171_at	Rn.10613	Mst1	24566	P70521	10.5419	10.4296	10.7464	10.304	0.0894291	122.275	145.479	72.8468	0.741367	4.29731e-26	2.33992e-27	2.90654e-22	0.999956	19096.2	2.77618e-31	Macrophage stimulating 1 (hepatocyte growth factor-like)
1369172_at	Rn.204552	Pde1a	81529	Q9EPR9 /// Q9EPS0 /// Q9EPS1	2.04213	2.00602	2.03653	2.06297	0.00281808	112.046	131.347	69.4844	0.111301	1.33319e-25	8.79339e-27	5.28968e-22	0.999956	16264.5	1.11297e-30	phosphodiesterase 1A, calmodulin-dependent
1369173_at	Rn.9772	C3ar1	84007	O55197	3.06152	2.97932	3.05227	3.07876	0.0330968	69.5032	82.2206	43.311	0.545958	2.05972e-22	1.15136e-23	7.17409e-19	0.999956	6377.62	3.65729e-27	complement component 3a receptor 1
1369174_at	Rn.10635	Smad1	25671	P97588 /// Q6P7A6	3.85277	3.9524	3.83306	3.71084	0.111826	41.1574	46.0895	23.302	0.823407	1.22611e-18	1.73821e-19	1.89707e-14	0.999956	2012.52	7.79458e-23	MAD homolog 1 (Drosophila)
1369175_a_at	Rn.11370	Ambn	25376	Q62840 /// Q63044	2.6647	2.61811	2.66022	2.69097	0.00149196	99.1007	116.272	61.4231	0.0399329	7.42537e-25	4.79511e-26	2.91749e-21	0.999956	12718.1	9.34426e-30	ameloblastin
1369176_at	Rn.76305	Slc36a1	155205	Q924A5	1.44463	1.42163	1.43467	1.46221	0.00386312	109.013	127.032	67.6136	0.209465	1.91678e-25	1.36498e-26	7.59131e-22	0.999956	15340.8	1.8457e-30	solute carrier family 36 (proton/amino acid symporter), member 1
1369177_at	Rn.162533	Pi4k2a	114554	Q99M64	4.59332	4.61143	4.59712	4.48461	0.0958689	34.3286	39.5162	20.1316	0.504641	2.56062e-17	2.31014e-18	2.0938e-13	0.999956	1461.59	1.23179e-21	phosphatidylinositol 4-kinase type 2 alpha
1369178_a_at	Rn.91176	P2rx1	25505	P47824 /// Q9JIF8	1.90106	1.87207	1.89418	1.91875	0.00367366	112.752	131.732	69.6874	0.156454	1.23041e-25	8.46805e-27	5.08821e-22	0.999956	16388.5	1.04223e-30	purinergic receptor P2X, ligand-gated ion channel, 1
1369179_a_at	Rn.23443	Pparg	25664	O88275	3.4048	3.46643	3.30983	3.62303	-0.154069	40.2974	44.4293	25.3981	-1.26647	1.74954e-18	3.21755e-19	4.60371e-15	0.999956	1959.31	9.82326e-23	peroxisome proliferator activated receptor gamma
1369180_at	Rn.10323	Bcl2l1	24888	P53563 /// Q548R7 /// Q5K547 /// Q7TS62 /// Q9WUI5	2.32217	2.29428	2.30434	2.34639	0.00754541	116.773	135.429	72.0163	0.271559	7.79823e-26	5.89608e-27	3.3674e-22	0.999956	17463.3	6.016e-31	Bcl2-like 1
1369181_at	Rn.98491	Cybb	66021	Q9ER28 /// Q9ERL1	2.41194	2.44314	2.36448	2.43996	0.00384264	43.7338	48.8734	26.3381	0.0486388	4.44729e-19	6.5106e-20	2.52777e-15	0.999956	2330.47	2.19652e-23	cytochrome b-245, beta polypeptide
1369182_at	Rn.9980	F3	25584	P42533 /// Q66HI4	2.60332	2.54957	2.58249	2.62851	0.0225259	82.9579	97.028	51.5743	0.51827	1.16934e-23	7.88761e-25	4.31566e-20	0.999956	8970.69	1.91339e-28	coagulation factor III
1369183_at	Rn.207195	Mapk13	29513	Q32Q45 /// Q9WTY9	3.30021	3.26761	3.30258	3.30592	0.00822469	162.423	189.557	99.0933	0.289083	1.00693e-27	7.2125e-29	5.2561e-24	0.999956	33638.8	2.07018e-33	mitogen activated protein kinase 13
1369184_at	Rn.43852	Cldn16	155268	Q91Y55	2.27141	2.22282	2.26207	2.28637	0.0186776	77.354	90.8978	47.9797	0.459603	3.59441e-23	2.25127e-24	1.368e-19	0.999956	7811.34	6.33267e-28	claudin 16
1369185_a_at	Rn.91884	Syt7	59267	Q62747 /// Q99J98 /// Q99P33 /// Q99P34 /// Q99P35 /// Q99P36 /// Q99P37 /// Q99P38	2.16264	2.13059	2.15211	2.18379	0.00541661	119.516	139.4	73.8707	0.214853	5.80487e-26	4.08728e-27	2.45468e-22	0.999956	18398.1	3.83153e-31	synaptotagmin VII
1369186_at	Rn.37508	Casp1	25166	P43527 /// Q91W32	2.97779	2.97428	2.95251	3.01248	-0.00764906	150.585	172.608	91.9724	-0.273837	2.68344e-27	2.41283e-28	1.36392e-23	0.999956	28412.6	8.92208e-33	caspase 1
1369187_a_at	Rn.10361	Ptger3	24929	P34980 /// Q99PG3	5.40017	5.29106	5.78828	5.44492	-0.378291	36.3725	45.9461	22.5713	-1.83883	9.72158e-18	1.83091e-19	3.20366e-14	0.907612	1726.7	2.92394e-22	prostaglandin E receptor 3 (subtype EP3)
1369188_at	Rn.72619	Fbxo32	171043	Q91Z62	2.8614	2.81673	2.85905	2.87686	0.00923173	101.281	118.706	62.3781	0.234719	5.41361e-25	3.53322e-26	2.34005e-21	0.999956	13233	6.62876e-30	F-box only protein 32
1369189_at	Rn.10574	Ppyr1	29471	Q63447	1.71256	1.68689	1.69841	1.70061	0.0389321	64.0943	74.5154	38.9646	1.04599	7.77841e-22	5.79291e-23	4.02535e-18	0.999956	5293.45	1.83158e-26	pancreatic polypeptide receptor 1
1369190_at	Rn.10328	Cd2	497761	P08921 /// Q5I0M6	3.144	3.07372	3.12183	3.18701	0.0143028	90.8023	106.491	56.774	0.29877	2.81501e-24	1.81767e-25	9.57362e-21	0.999956	10785.1	3.88934e-29	CD2 antigen
1369191_at	Rn.9873	Il6	24498	P20607	2.72757	2.67382	2.70301	2.80373	-0.0247213	76.3455	89.1186	48.2749	-0.499123	4.4369e-23	3.09586e-24	1.2412e-19	0.999956	7583.06	8.18437e-28	interleukin 6
1369192_at	Rn.29897	Cdkn1b	83571	O08769 /// O35792 /// Q812C0 /// Q9QXH0	2.38818	2.35857	2.37123	2.41125	0.00868713	97.7889	113.523	60.286	0.254685	9.03652e-25	6.81852e-26	3.83497e-21	0.999956	12256.4	1.28668e-29	cyclin-dependent kinase inhibitor 1B
1369193_at	Rn.105626	Cdkn2b	25164	P55272 /// Q5PQW4	2.50399	2.45571	2.49574	2.52714	0.00925268	94.7471	111.188	58.7967	0.252431	1.45868e-24	9.35256e-26	5.59365e-21	0.999956	11668.3	1.96872e-29	cyclin-dependent kinase inhibitor 2B (p15, inhibits CDK4)
1369194_a_at	Rn.48717	Cdkn2a	25163	Q8CFC3 /// Q8QZZ9 /// Q9R0Z3	2.4517	2.40619	2.44626	2.47719	0.00268884	114.148	134.002	70.865	0.0901962	1.04704e-25	6.7653e-27	4.11441e-22	0.999956	16910.8	7.94487e-31	cyclin-dependent kinase inhibitor 2A
1369195_at	Rn.91358	Fabp2	25598	P02693	2.71149	2.60944	2.71531	2.77394	-0.015243	39.6148	47.5991	25.3946	-0.163631	2.32542e-18	1.01453e-19	4.61399e-15	0.999956	2118.91	4.99609e-23	fatty acid binding protein 2, intestinal
1369196_at	Rn.9755	Ppy	24677	P06303	4.12354	4.07362	4.1099	4.10964	0.0524915	120.93	140.881	73.5682	1.10186	4.98823e-26	3.57547e-27	2.58202e-22	0.999956	18732	3.27941e-31	pancreatic polypeptide
1369197_at	Rn.64522	Apaf1	78963	Q8VI66 /// Q9EPV5	3.88731	3.8402	3.84658	3.9161	0.0354947	77.2628	89.3634	47.5121	0.504968	3.66257e-23	2.96401e-24	1.60336e-19	0.999956	7647.01	7.61099e-28	apoptotic peptidase activating factor 1
1369198_at	Rn.64522	Apaf1	78963	Q8VI66 /// Q9EPV5	3.54515	3.51612	3.53728	3.56899	-0.0014698	166.722	193.673	102.049	-0.0492804	7.14105e-28	5.41764e-29	3.57267e-24	0.999956	35322.3	1.35677e-33	apoptotic peptidase activating factor 1
1369199_at	Rn.89609	Tacr1	24807	P14600	2.94395	2.87153	2.93523	2.95682	0.0320487	81.8388	96.5957	50.8166	0.645865	1.44821e-23	8.46837e-25	5.46228e-20	0.999956	8801.31	2.25632e-28	tachykinin receptor 1
1369200_at	Rn.40132	Nt5e	58813	P21588 /// Q66HL0	9.25916	9.19262	9.36551	8.75263	0.433455	101.586	119.508	58.3267	3.38707	5.1744e-25	3.21315e-26	6.31031e-21	0.207447	13090.6	7.27912e-30	5' nucleotidase, ecto
1369201_at	Rn.9803	Mgat3	29582	Q02527	2.73076	2.67664	2.72308	2.75436	0.0111359	93.9043	110.313	58.2706	0.276252	1.67642e-24	1.05338e-25	6.40688e-21	0.999956	11474.2	2.2762e-29	mannoside acetyl glucosaminyltransferase 3
1369202_at	Rn.10374	Mx2	286918	P18589 /// P18590 /// Q499Q3	5.87212	5.63703	5.92867	6.56231	-0.629185	18.5666	22.548	13.0338	-1.46536	7.38123e-13	2.91582e-14	2.30403e-10	0.999956	468.311	2.198e-17	myxovirus (influenza virus) resistance 2
1369203_at	Rn.74256	Wif1	114557	Q6IN38	2.82668	2.76815	2.80951	2.86664	0.00647668	84.0906	98.5503	52.5127	0.139122	9.43702e-24	6.1656e-25	3.24325e-20	0.999956	9218.23	1.51201e-28	Wnt inhibitory factor 1
1369204_at	Rn.10945	Hck	25734	P50545	4.55539	4.89661	4.41515	4.52029	0.00474544	63.6866	66.3082	35.4529	0.0436429	8.63747e-22	3.98036e-22	1.88951e-17	0.999956	4394.41	9.15524e-26	hemopoietic cell kinase
1369205_at	Rn.10606	Neurod3	29410	P70595	2.9927	2.88019	2.9944	3.06357	-0.0163221	41.2805	49.5569	26.478	-0.165419	1.1662e-18	5.15475e-20	2.31621e-15	0.999956	2300.66	2.45482e-23	neurogenic differentiation 3
1369206_at	Rn.12572	Cpb2	113936	Q9EQV9	12.4647	12.3255	12.6898	12.4226	-0.113276	171.832	204.279	104.435	-1.11666	4.82597e-28	2.66498e-29	2.63976e-24	0.999956	37751.4	7.63113e-34	carboxypeptidase B2 (plasma)
1369207_at	Rn.10793	Il7	25647	P56478 /// Q91Y32	3.91658	3.80528	3.95874	3.85346	0.0766032	47.2401	56.7481	28.8476	0.672444	1.22511e-19	5.32706e-21	5.6237e-16	0.999956	2955.83	2.81847e-24	interleukin 7
1369208_at	Rn.10793	Il7	25647	P56478 /// Q91Y32	2.37617	2.3203	2.41076	2.33509	0.0344164	61.2768	73.5151	37.1869	0.642692	1.63412e-21	7.25567e-23	8.64031e-18	0.999956	4923.25	3.42804e-26	interleukin 7
1369209_at	Rn.163023	P34	171435	Q9R0Z7	2.20932	2.16082	2.23518	2.22067	-0.012956	75.0604	89.655	46.5169	-0.318235	5.85016e-23	2.81553e-24	2.25561e-19	0.999956	7363.33	1.05541e-27	p34 protein
1369210_at	Rn.32079	Scn1a	81574	P04774	2.79956	2.74225	2.77947	2.84087	0.0074317	87.2748	102.144	54.5213	0.167245	5.21969e-24	3.49078e-25	1.79167e-20	0.999956	9924.85	7.98217e-29	sodium channel, voltage-gated, type I, alpha
1369211_at	Rn.48680	Cacna1i /// LOC497824		Q8CIT1 /// Q8CIT2 /// Q8CIT3 /// Q8CIT4 /// Q8CIT5 /// Q99MF9 /// Q9Z0Y8	1.76712	1.74237	1.76518	1.77949	0.00194489	117.284	137.201	72.2318	0.0925718	7.41439e-26	5.01131e-27	3.23939e-22	0.999956	17687.4	5.38755e-31	calcium channel, voltage-dependent, alpha 1I subunit /// hypothetical gene supported by NM_020084
1369212_s_at	Rn.20361	Epb4.1l1	59317	Q9WTP0	5.33542	5.50397	5.28759	5.31464	-0.0156628	96.4038	106.941	56.1339	-0.193986	1.1202e-24	1.70151e-25	1.14021e-20	0.999956	10919.2	3.49493e-29	erythrocyte protein band 4.1-like 1
1369213_at	Rn.10378	L1cam	50687	Q05695	2.40399	2.37265	2.39827	2.42165	0.00372737	123.008	143.571	75.7084	0.136642	3.98241e-26	2.77614e-27	1.77169e-22	0.999956	19417.7	2.40287e-31	L1 cell adhesion molecule
1369214_a_at	Rn.162013	C2ta	85483	Q9GJD8 /// Q9GJD9 /// Q9GJE0	5.52023	5.55047	5.50187	5.52174	0.00173402	226.863	259.664	136.095	0.0501155	1.10514e-29	1.03587e-30	7.39151e-26	0.999956	63634.8	8.327e-36	class II, major histocompatibility complex, transactivator
1369215_a_at	Rn.25905	Cpd	25306	Q9JHW1	7.14144	9.21949	7.12988	5.39466	0.719318	26.2231	23.4169	9.25284	1.44672	2.35746e-15	1.54962e-14	4.15346e-08	0.999956	528.23	7.83162e-18	carboxypeptidase D
1369216_a_at	Rn.81043	Flt4	114110	Q91ZT1	3.17092	3.6097	3.11135	3.035	-0.0238972	39.2362	39.0512	19.8934	-0.183674	2.73262e-18	2.82237e-18	2.54362e-13	0.999956	1492.22	1.03001e-21	fms-related tyrosine kinase 4
1369217_at	Rn.62694	Nr4a3	58853	P51179	2.29202	2.26269	2.28592	2.3081	0.00469314	105.373	122.923	64.8176	0.154545	3.08172e-25	2.16134e-26	1.35761e-21	0.999956	14242.3	3.50991e-30	nuclear receptor subfamily 4, group A, member 3
1369218_at	Rn.10617	Met	24553	O35515 /// P97523 /// Q2IBC7 /// Q99MC5	4.46525	4.28422	5.26196	4.10637	-0.347316	11.3069	16.0357	6.53526	-0.648159	2.04654e-09	8.08041e-12	4.68993e-06	0.999956	175.741	9.17885e-14	met proto-oncogene
1369219_at	Rn.9953	Tgfbr3	29610	P26342	3.25119	3.17143	3.27027	3.2427	0.0292924	73.7879	87.8585	45.4958	0.481915	7.74005e-23	3.89914e-24	3.22955e-19	0.999956	7153.61	1.35502e-27	transforming growth factor, beta receptor III
1369220_at	---	---		O35303	4.94165	4.8338	4.97518	4.88215	0.0799079	120.078	142.71	73.1342	1.40362	5.47845e-26	2.99515e-27	2.77178e-22	0.999956	18839.5	3.12102e-31	---
1369221_at	Rn.81155	Ppp2r2a	117104	P36876	3.33207	2.8921	3.32182	2.94591	0.616404	11.8779	15.7533	7.29591	1.7901	9.57877e-10	1.07811e-11	1.13176e-06	0.944087	236.038	7.581e-15	protein phosphatase 2 (formerly 2A), regulatory subunit B (PR 52), alpha isoform
1369222_at	Rn.162642	Kcnt1	60444	Q9Z258	3.08863	3.02765	3.06437	3.15329	-0.0099176	107.979	126.196	67.8163	-0.250108	2.19476e-25	1.50086e-26	7.2972e-22	0.999956	15169.9	2.0335e-30	potassium channel, subfamily T, member 1
1369223_at	Rn.10067	Gucy2d	113911	P51839	2.49812	2.43901	2.54307	2.37339	0.109327	43.7687	52.6958	25.6834	1.38727	4.38882e-19	1.84444e-20	3.83212e-15	0.999956	2513.06	1.14503e-23	guanylate cyclase 2d
1369224_at	Rn.76726	Cdh17	117048	P55281 /// Q63423	9.93722	9.25296	10.2316	9.36859	0.616428	31.0665	39.6663	18.9679	1.46345	1.37199e-16	2.16702e-18	5.53986e-13	0.999956	1393.7	1.85647e-21	cadherin 17
1369225_at	---	LOC25087	25087	P08934	11.5993	11.5154	11.7734	11.3602	0.10686	143.544	169.465	85.394	0.941903	5.14424e-27	3.05836e-28	3.65617e-23	0.999956	26135.1	1.8383e-32	K-kininogen
1369226_at	Rn.128333	Kng1 /// MGC108747		P01048 /// P08932 /// P08934 /// Q5M8A0 /// Q5PQU1 /// Q63284 /// Q63329 /// Q63581 /// Q6LE95 /// Q6LEK4	8.61832	8.15709	9.25486	8.10944	0.102958	22.9327	30.0441	13.7481	0.204676	2.22341e-14	2.35003e-16	9.92599e-11	0.999956	735.438	4.56716e-19	kininogen 1 /// similar to alpha-1 major acute phase protein prepeptide
1369227_at	Rn.10191	Chm	24942	P37727	2.50598	2.45873	2.46998	2.60846	-0.0428661	73.2883	85.0132	46.8857	-0.903486	8.65678e-23	6.67065e-24	1.9841e-19	0.999956	6976.29	1.68348e-27	choroidermia
1369228_at	Rn.14529	Lifr	81680	O70535	2.38797	2.3421	2.39412	2.40079	0.00396363	100.51	118.637	62.1287	0.120277	6.0408e-25	3.56362e-26	2.47267e-21	0.999956	13128.6	7.09909e-30	leukemia inhibitory factor receptor
1369229_at	Rn.10861	Pde5a	171115	O54735 /// Q6YF34 /// Q6YF35 /// Q9QWH9 /// Q9QYT5 /// Q9QYT6 /// Q9R0T6	2.13123	2.096	2.12798	2.14281	0.00927726	103.596	121.448	63.866	0.324233	3.91486e-25	2.55755e-26	1.67076e-21	0.999956	13871.1	4.41088e-30	phosphodiesterase 5A, cGMP-specific
1369230_at	Rn.48659	Gabrr2	29695	P47742	2.36882	2.3513	2.34207	2.3932	0.0111341	98.7728	113.605	60.6237	0.330728	7.8015e-25	6.74691e-26	3.53562e-21	0.999956	12378.6	1.18085e-29	gamma-aminobutyric acid (GABA-C) receptor, subunit rho 2
[truncated: 14,144 more rows]
