# Supplementary material for: mRNA Levels in Control Rat Liver Display Strain-Specific, Hereditary, and AHR-Dependent Components
Source: PLoS One. 2011 Jul 8;6(7):e18337. doi: 10.1371/journal.pone.0018337 (PMC3132743; doi:10.1371/journal.pone.0018337)
Supplement: Table S5 — Complete table of log10 p-values for enrichment of all GO terms for all contrasts. For each contrast from the strain-wise linear-model fit (columns) the p-values for enrichment of each GO term (rows) are shown in log10-space. (XLS) [file pone.0018337.s013.xls]

## Sheet: data
HYPERLINKED GO CATEGORY	AHR.LOG10(p)	HW-LE.LOG10(p)	HW-LnA.LOG10(p)	HW-LnC.LOG10(p)	HW-SD.LOG10(p)	LE-LnA.LOG10(p)	LE-LnC.LOG10(p)	LE-SD.LOG10(p)	LnA-LnC.LOG10(p)	LnA-SD.LOG10(p)	LnC-SD.LOG10(p)
GO:0030300_regulation_of_cholesterol_absorption	-4.97938	0	-2.03262	-1.48293	0	-0.231356	-1.12164	-0.264675	-4.08421	-0.342021	-1.39167
GO:0005739_mitochondrion	-2.48765	-1.02209	-6.52193	-3.65866	-2.21209	-0.564264	-0.841149	-6.5414	-2.40817	-0.102771	-3.95702
GO:0006629_lipid_metabolic_process	-2.30782	-2.31791	-3.37329	-1.49715	-7.18272	-0.915659	-1.92011	-7.95039	-5.15738	-0.077376	-1.8742
GO:0016491_oxidoreductase_activity	-2.0992	-4.83291	-8.62669	-3.975	-5.07294	-0.513803	-1.36523	-10.4217	-3.71586	-0.037803	-2.41846
GO:0005737_cytoplasm	-1.4037	-3.54538	-10.074	-7.80374	-7.37649	-1.66542	-3.49129	-17.1404	-2.16671	-0.079582	-10.0719
GO:0048037_cofactor_binding	-1.39748	-0.667867	-6.40392	-1.58874	-3.10891	-0.709377	-0.507357	-5.04217	-4.31521	-0.093903	-1.93994
GO:0008202_steroid_metabolic_process	-1.04649	-0.524381	-2.03194	-1.23188	-4.10048	-1.10306	-1.95892	-4.63847	-3.60475	-0.032038	-3.07259
GO:0006082_organic_acid_metabolic_process	-0.91252	-2.65544	-0.925514	-0.29922	-3.51935	-0.907915	-0.431173	-9.95055	-1.43453	-0.007971	-1.02912
GO:0005770_late_endosome	-0.778559	-4.6673	-0.566299	-2.39702	-4.3742	-0.28438	-0.105557	-1.88186	-0.516501	-0.92185	-2.71281
GO:0019882_antigen_processing_and_presentation	-0.523105	-0.978122	-1.21908	-3.64646	-5.12404	-0.3653	-1.1424	-5.28852	-0.293624	-1.59489	-3.28545
GO:0005886_plasma_membrane	-0.278623	-0.226035	-0.002199	-0.092426	-0.535255	-0.468654	-0.032254	-0.041986	-0.033276	-8.46094	-0.643251
GO:0048731_system_development	-0.049502	-0.028587	-0.003217	-0.105349	-0.007247	-1.95897	-0.861942	-0.010211	-0.012798	-9.95053	-0.409105
GO:0005509_calcium_ion_binding	-0.037816	-0.001142	-0.020162	-0.009936	-0.011739	-1.63848	-0.094696	-0.298102	-0.005148	-7.40626	-0.332649
GO:0009060_aerobic_respiration	0	-0.502004	-7.29961	-0.402896	-0.386072	-0.358966	-0.129836	-2.44426	-0.444165	-0.413752	-0.477175
GO:0030299_cholesterol_absorption	-4.36383	0	-1.49083	-1.14585	0	-0.091534	-0.678047	-0.160021	-3.47662	-0.114806	-1.55486
GO:0044241_lipid_digestion	-4.36383	0	-1.49083	-1.14585	0	-0.091534	-0.678047	-0.160021	-3.47662	-0.114806	-1.55486
GO:0050892_intestinal_absorption	-4.07576	0	-1.25127	-0.990216	0	-0.049876	-0.500673	-0.117604	-3.19384	-0.153016	-1.23744
GO:0005791_rough_endoplasmic_reticulum	-3.73983	-0.344778	-0.1542	-1.52079	-1.57414	-1.47573	-0.630148	-3.19538	-2.86584	-0.289784	-0.904077
GO:0022600_digestive_process	-3.32741	0	-1.18062	-0.608605	-0.087277	-0.019202	-0.342918	-0.037729	-2.46655	-0.291553	-1.37825
GO:0006066_alcohol_metabolic_process	-3.27808	-1.81022	-2.9974	-1.69468	-1.48704	-1.0599	-0.7765	-5.32238	-4.07142	-0.638627	-2.58888
GO:0017127_cholesterol_transporter_activity	-3.18221	0	-0.455683	-1.64452	0	-0.07782	-0.201419	0	-2.5905	-0.035231	-1.64488
GO:0015248_sterol_transporter_activity	-3.00843	0	-0.393729	-1.48293	0	-0.231356	-0.530059	-0.264675	-2.41907	-0.020797	-1.39167
GO:0005615_extracellular_space	-2.9559	-0.782193	-0.29422	-0.038538	-1.13257	-1.27218	-0.568397	-1.10897	-1.5389	-4.11665	-0.250144
GO:0016408_C-acyltransferase_activity	-2.86462	-0.585544	-0.343745	-1.35125	-0.331745	-0.885166	-0.939249	-0.682096	-3.84639	-0.01236	-0.585138
GO:0044421_extracellular_region_part	-2.75483	-0.783436	-0.202417	-0.037376	-1.12802	-1.33108	-0.602662	-1.12846	-1.35781	-4.35026	-0.297607
GO:0015918_sterol_transport	-2.742	-0.536357	-0.302454	-1.24068	-0.837705	-0.124179	-0.099451	-0.591914	-2.15733	-0.392453	-3.76344
GO:0030301_cholesterol_transport	-2.742	-0.536357	-0.302454	-1.24068	-0.837705	-0.124179	-0.099451	-0.591914	-2.15733	-0.392453	-3.76344
GO:0043190_ATP-binding_cassette_(ABC)_transporter_complex	-2.742	0	0	-0.47174	0	-0.024762	-0.099451	0	-2.15733	0	-0.500177
GO:0009605_response_to_external_stimulus	-2.64906	-0.461846	-0.110624	-0.444276	-0.510473	-0.855283	-0.642049	-0.520826	-1.49473	-2.01547	-0.312307
GO:0016641_oxidoreductase_activity__acting_on_the_CH-NH2_group_of_donors__oxygen_as_acceptor	-2.63516	-0.493944	-1.49083	-0.430929	-2.32434	-0.556181	-0.678047	-2.6476	-2.05283	-0.286881	-0.909324
GO:0009081_branched_chain_family_amino_acid_metabolic_process	-2.54056	-1.19783	-0.704601	-1.93808	-2.13267	-0.807265	-0.581467	-2.39249	-1.96057	-0.209751	-2.11623
GO:0009056_catabolic_process	-2.48976	-3.00639	-5.5273	-1.41643	-2.29119	-0.878275	-0.768396	-3.91791	-0.718287	-1.49302	-2.5574
GO:0000323_lytic_vacuole	-2.47805	-3.20688	-1.09033	-2.07128	-4.00833	-0.150361	-0.261044	-1.61299	-1.29468	-0.093811	-0.112215
GO:0005764_lysosome	-2.47805	-3.20688	-1.09033	-2.07128	-4.00833	-0.150361	-0.261044	-1.61299	-1.29468	-0.093811	-0.112215
GO:0048545_response_to_steroid_hormone_stimulus	-2.3816	-0.923293	-0.468625	-0.674177	-2.53825	-1.18088	-0.324083	-2.51427	-1.38071	-2.35196	-2.89271
GO:0005319_lipid_transporter_activity	-2.37252	-0.295868	-1.36486	-1.85954	-2.24173	-0.688163	-1.35812	-3.77795	-1.56596	-0.366554	-0.98763
GO:0006869_lipid_transport	-2.20124	-1.92274	-1.93371	-2.12871	-1.40283	-0.517178	-1.56231	-0.987965	-3.06233	-0.585375	-1.63205
GO:0006007_glucose_catabolic_process	-2.0766	-1.20893	-1.65204	-1.88648	-1.56059	-2.41819	-0.518497	-1.05825	-1.29788	-1.9735	-0.752877
GO:0044248_cellular_catabolic_process	-2.02957	-2.28921	-5.26236	-1.6104	-3.10417	-0.378371	-0.439869	-5.09973	-0.619837	-0.779104	-2.67031
GO:0000267_cell_fraction	-1.96491	-0.933149	-1.45152	-0.204191	-1.89427	-1.73852	-0.849007	-1.79303	-1.51807	-5.43529	-3.88968
GO:0005624_membrane_fraction	-1.67383	-1.27862	-1.19477	-0.31105	-1.32603	-1.41948	-1.10508	-1.05622	-1.52509	-4.40455	-2.40953
GO:0031528_microvillus_membrane	-1.6108	-2.28925	-0.642285	-2.1382	-3.20341	-1.55472	-1.06895	-1.38374	-1.31656	-1.19518	-1.26421
GO:0003824_catalytic_activity	-1.51474	-3.06772	-6.83861	-3.52864	-2.46236	-0.12274	-0.336273	-7.75101	-1.95096	-6.6e-05	-0.727493
GO:0044444_cytoplasmic_part	-1.40142	-2.85127	-12.7656	-6.99117	-5.59221	-1.56843	-2.96155	-13.2697	-2.8725	-0.151933	-8.64271
GO:0031967_organelle_envelope	-1.34136	-2.13347	-5.64507	-2.32456	-1.31993	-0.417821	-0.689582	-4.84042	-0.832103	-0.163047	-0.565355
GO:0031975_envelope	-1.34136	-2.13347	-5.64507	-2.32456	-1.31993	-0.417821	-0.689582	-4.84042	-0.832103	-0.163047	-0.565355
GO:0005743_mitochondrial_inner_membrane	-1.20376	-1.36838	-4.51126	-1.40234	-1.20893	-0.2178	-0.642652	-4.19155	-1.11086	-0.199075	-0.459788
GO:0050662_coenzyme_binding	-1.1902	-0.718327	-6.59053	-2.41395	-2.18214	-0.896534	-1.0237	-4.68415	-2.63416	-0.175344	-1.4011
GO:0019866_organelle_inner_membrane	-1.12958	-1.2021	-4.38	-1.48491	-1.39701	-0.132573	-0.533191	-4.58945	-1.01714	-0.186543	-0.603422
GO:0044429_mitochondrial_part	-1.07619	-1.52037	-5.22294	-2.68054	-1.1881	-0.550491	-0.807938	-3.50339	-1.03022	-0.076702	-0.978821
GO:0031966_mitochondrial_membrane	-1.04327	-1.55626	-5.71577	-1.79988	-1.30666	-0.473794	-1.03147	-3.8269	-0.909925	-0.204781	-0.491756
GO:0006694_steroid_biosynthetic_process	-1.02351	-0.303138	-3.30485	-0.682809	-2.64832	-0.461651	-0.634697	-2.1056	-2.44842	-0.081629	-3.55502
GO:0006631_fatty_acid_metabolic_process	-0.959173	-1.13779	-1.13996	-0.247124	-3.86615	-1.59655	-1.40593	-7.74073	-2.08566	-0.377796	-1.03767
GO:0044255_cellular_lipid_metabolic_process	-0.953666	-1.99372	-2.27633	-1.53607	-6.25618	-0.655469	-1.79545	-6.82582	-3.56939	-0.013688	-2.07184
GO:0005740_mitochondrial_envelope	-0.933493	-1.53037	-5.52081	-1.71265	-0.942137	-0.338614	-0.797813	-3.47036	-0.776814	-0.095066	-0.410613
GO:0005783_endoplasmic_reticulum	-0.927265	-1.2286	-3.01718	-3.21044	-1.05577	-1.27899	-1.61088	-4.28407	-1.80282	-0.029175	-1.74506
GO:0019752_carboxylic_acid_metabolic_process	-0.919862	-2.68766	-0.948549	-0.307335	-3.57418	-0.957932	-0.452686	-10.0757	-1.44831	-0.009671	-1.06242
GO:0005792_microsome	-0.919165	-2.46112	-3.0448	-1.18695	-2.48648	-1.41907	-0.864356	-2.50837	-1.03288	-0.235098	-1.22731
GO:0031090_organelle_membrane	-0.893986	-1.39471	-7.98811	-4.45512	-0.84452	-0.665941	-0.787823	-5.06184	-0.664029	-0.027541	-1.00137
GO:0042598_vesicular_fraction	-0.887486	-2.75207	-2.83726	-1.10106	-2.96695	-1.64321	-1.35474	-2.86827	-0.986387	-0.236165	-1.67641
GO:0002474_antigen_processing_and_presentation_of_peptide_antigen_via_MHC_class_I	-0.837062	-0.723651	-1.18062	-4.64676	-3.17962	-0.268513	-0.607991	-2.96889	-0.570094	-1.45818	-1.92364
GO:0016853_isomerase_activity	-0.802318	-0.816249	-1.98717	-2.94813	-1.85666	-1.17234	-0.890968	-3.71904	-2.56089	-0.399303	-1.52647
GO:0016903_oxidoreductase_activity__acting_on_the_aldehyde_or_oxo_group_of_donors	-0.778559	-1.91001	-2.1343	-1.65338	-0.241472	-2.32286	-1.49821	-1.88186	-0.516501	-0.644464	-2.71281
GO:0051186_cofactor_metabolic_process	-0.748451	-1.77327	-3.58778	-0.561776	-2.98223	-1.00325	-0.286107	-5.2295	-0.483716	-1.18275	-1.84534
GO:0042611_MHC_protein_complex	-0.728188	-0.547813	-0.466718	-2.14591	-5.61003	-0.473368	-0.830398	-3.377	-0.470975	-1.88836	-1.27338
GO:0044424_intracellular_part	-0.725331	-1.06846	-4.65778	-3.10792	-1.14685	-0.458272	-1.20332	-4.6588	-0.988492	-8.5e-05	-3.49001
GO:0005581_collagen	-0.712865	-0.171905	-0.438036	-0.131913	-5.40586	-0.14487	-0.494145	-4.69984	-0.457253	-1.29165	-2.71977
GO:0048002_antigen_processing_and_presentation_of_peptide_antigen	-0.712865	-1.02753	-0.78859	-3.66377	-4.52577	-0.14487	-0.762773	-3.92601	-0.457253	-1.29165	-2.71977
GO:0032787_monocarboxylic_acid_metabolic_process	-0.611243	-2.18515	-1.23401	-0.140836	-4.8849	-1.24203	-1.14393	-10.6716	-1.68845	-0.2287	-1.25268
GO:0043231_intracellular_membrane-bound_organelle	-0.579851	-1.12841	-3.2529	-3.04056	-0.837035	-0.409552	-1.69668	-3.39574	-1.09983	-0.000135	-2.04872
GO:0043227_membrane-bound_organelle	-0.574236	-1.10882	-3.20038	-3.00176	-0.813429	-0.419827	-1.70234	-3.54551	-1.0879	-0.000135	-2.07025
GO:0008152_metabolic_process	-0.564823	-1.71913	-8.63	-3.79166	-1.71936	-0.272476	-1.02121	-5.05761	-1.75195	-0.00074	-2.05438
GO:0006817_phosphate_transport	-0.491141	-0.499722	-1.0503	-0.681259	-4.62516	-0.820933	-0.478292	-2.96772	-1.38634	-2.68387	-3.33138
GO:0006118_electron_transport	-0.484061	-1.53907	-5.06638	-2.56875	-1.15644	-0.100708	-0.334415	-3.51792	-1.72621	-0.048528	-0.530096
GO:0006732_coenzyme_metabolic_process	-0.462037	-1.66255	-3.37507	-0.908412	-1.83999	-0.93087	-0.174442	-5.29035	-0.359386	-0.850128	-1.83318
GO:0044238_primary_metabolic_process	-0.396121	-0.930207	-4.79965	-2.3494	-1.04323	-0.290428	-1.11956	-3.87122	-0.717988	-0.002357	-1.25297
GO:0005777_peroxisome	-0.369945	-1.21051	-1.6911	-0.361449	-2.40176	-2.0677	-1.9258	-4.01622	-1.62568	-0.014247	-1.34812
GO:0042579_microbody	-0.369945	-1.21051	-1.6911	-0.361449	-2.40176	-2.0677	-1.9258	-4.01622	-1.62568	-0.014247	-1.34812
GO:0006091_generation_of_precursor_metabolites_and_energy	-0.233516	-1.7128	-6.52676	-4.52391	-0.927913	-0.222639	-0.60903	-3.91674	-1.44038	-0.025662	-0.734057
GO:0032501_multicellular_organismal_process	-0.218091	-0.006545	-1e-06	-0.000899	-0.001025	-0.974601	-0.113361	-1e-06	-0.047351	-14.5819	-0.195486
GO:0044237_cellular_metabolic_process	-0.213227	-0.715775	-4.83997	-2.34216	-1.54966	-0.133609	-1.08298	-3.91924	-0.911397	-0.002556	-2.10898
GO:0051179_localization	-0.170424	-0.824549	-0.790129	-0.776784	-0.138547	-2.70878	-0.75263	-2.72424	-0.157519	-5.79974	-1.54295
GO:0032502_developmental_process	-0.167196	-0.181943	-0.002821	-0.095794	-0.214931	-0.99222	-0.554675	-0.015931	-0.024768	-8.31339	-0.870339
GO:0005829_cytosol	-0.165631	-0.292563	-3.65676	-2.40252	-3.5016	-0.508079	-1.39693	-2.53809	-0.158191	-0.561047	-5.08562
GO:0007275_multicellular_organismal_development	-0.119189	-0.037626	-0.001854	-0.040428	-0.04217	-1.24461	-0.613196	-0.003911	-0.024083	-9.67827	-0.539783
GO:0044459_plasma_membrane_part	-0.103889	-0.163162	-0.001416	-0.004853	-0.094787	-0.849439	-0.044342	-0.040105	-0.002934	-8.30331	-0.391307
GO:0048856_anatomical_structure_development	-0.037841	-0.116084	-0.001215	-0.114877	-0.02123	-0.945334	-0.386792	-0.019428	-0.004134	-8.00489	-0.304151
GO:0006928_cell_motility	-0.035829	-0.702623	-0.084582	-0.354885	-0.555666	-4.30568	-2.12956	-2.64788	-0.002778	-4.83285	-0.794564
GO:0051674_localization_of_cell	-0.035829	-0.702623	-0.084582	-0.354885	-0.555666	-4.30568	-2.12956	-2.64788	-0.002778	-4.83285	-0.794564
GO:0007399_nervous_system_development	-0.021381	-0.058792	-0.010637	-0.015174	-0.018749	-2.92613	-0.615226	-0.000587	-0.018388	-9.01975	-0.055437
GO:0016627_oxidoreductase_activity__acting_on_the_CH-CH_group_of_donors	0	-1.78405	-5.54228	-0.56998	-3.18814	-1.29043	-1.00837	-5.06334	-0.348525	-0.211343	-1.22916
GO:0004857_enzyme_inhibitor_activity	0	-0.42965	-1.86439	-1.48715	-4.40761	-3.00272	-3.76106	-2.14088	-0.126472	-2.66029	-1.14776
GO:0030414_protease_inhibitor_activity	0	-0.904475	-2.21748	-1.307	-2.91982	-1.53447	-2.83538	-1.45798	-0.416662	-2.22033	-0.446139
GO:0016638_oxidoreductase_activity__acting_on_the_CH-NH2_group_of_donors	-2.45572	-0.424077	-1.25127	-0.364182	-1.96645	-0.356403	-0.500673	-3.05011	-1.87806	-0.331357	-1.23744
GO:0006098_pentose-phosphate_shunt	-2.45572	0	-1.25127	-0.990216	-1.21186	-1.63997	-0.052002	-0.400243	-1.87806	-1.00533	-1.23744
GO:0006740_NADPH_regeneration	-2.45572	0	-1.25127	-0.990216	-1.21186	-1.63997	-0.052002	-0.400243	-1.87806	-1.00533	-1.23744
GO:0019318_hexose_metabolic_process	-2.38935	-2.10243	-1.18662	-1.23188	-0.507281	-0.957544	-0.797103	-2.78647	-1.72416	-0.980182	-0.55616
GO:0005576_extracellular_region	-2.38441	-0.606546	-0.0707	-0.019143	-0.875684	-1.75722	-0.619577	-1.01492	-1.22364	-5.01209	-0.176064
GO:0005996_monosaccharide_metabolic_process	-2.36089	-2.051	-1.13852	-1.1933	-0.480344	-1.00602	-0.741347	-2.68152	-1.69464	-0.870294	-0.518406
GO:0005773_vacuole	-2.33294	-3.86986	-0.874753	-1.80282	-3.87722	-0.198799	-0.153176	-1.4925	-1.17706	-0.098877	-0.064094
GO:0031667_response_to_nutrient_levels	-2.32443	-0.868043	-0.422044	-0.626539	-1.9881	-0.824613	-0.270491	-0.357069	-2.63901	-0.783329	-1.67758
GO:0006739_NADP_metabolic_process	-2.24396	0	-0.987109	-0.813679	-0.95061	-1.00904	-0.126964	-0.617604	-1.67326	-0.825924	-0.904077
GO:0005795_Golgi_stack	-2.24396	-0.344778	-0.987109	-0.813679	-0.145782	-0.642574	-1.045	-0.617604	-1.67326	-0.51362	-0.498241
GO:0009991_response_to_extracellular_stimulus	-2.23428	-0.78351	-0.353697	-0.554459	-1.7738	-0.729625	-0.197774	-0.283498	-2.51069	-0.634236	-1.43256
GO:0006767_water-soluble_vitamin_metabolic_process	-2.22799	-0.06755	-1.5357	-0.404239	-1.45335	-0.754319	-0.54975	-0.746861	-2.21802	-0.067231	-0.521983
GO:0043621_protein_self-association	-2.18412	-1.63851	-0.139149	-0.765443	-1.4691	-0.304607	-0.022735	-0.993059	-1.61573	-0.011964	-0.445036
GO:0001921_positive_regulation_of_receptor_recycling	-2.08439	-1.37644	-1.08309	-1.2998	-1.06723	-0.518119	0	-0.911769	-1.78661	-0.398314	-0.849012
GO:0002001_renin_secretion_into_blood_stream	-2.08439	-1.37644	-1.08309	-1.2998	-1.06723	-0.518119	0	-0.911769	-1.78661	-0.398314	-0.849012
GO:0016206_catechol_O-methyltransferase_activity	-2.08439	-1.37644	-1.08309	0	-1.06723	-0.518119	-0.74522	0	-1.78661	-0.398314	-0.849012
GO:0004512_inositol-3-phosphate_synthase_activity	-2.08439	-1.37644	0	-1.2998	-1.06723	0	-0.74522	-0.911769	-1.78661	-0.398314	0
GO:0006021_inositol_biosynthetic_process	-2.08439	-1.37644	0	-1.2998	-1.06723	0	-0.74522	-0.911769	-1.78661	-0.398314	0
GO:0016872_intramolecular_lyase_activity	-2.08439	-1.37644	0	-1.2998	-1.06723	0	-0.74522	-0.911769	-1.78661	-0.398314	0
GO:0015361_low_affinity_sodium:dicarboxylate_symporter_activity	-2.08439	-1.37644	-1.08309	0	-1.06723	0	-0.74522	0	-1.78661	0	-0.849012
GO:0008442_3-hydroxyisobutyrate_dehydrogenase_activity	-2.08439	0	0	-1.2998	-1.06723	-0.518119	0	-0.911769	-1.78661	-0.398314	-0.849012
GO:0004215_cathepsin_H_activity	-2.08439	-1.37644	0	-1.2998	-1.06723	-0.518119	0	0	-1.78661	-0.398314	0
GO:0010106_cellular_response_to_iron_ion_starvation	-2.08439	-1.37644	0	-1.2998	-1.06723	-0.518119	0	0	-1.78661	-0.398314	0
GO:0004462_lactoylglutathione_lyase_activity	-2.08439	0	-1.08309	0	0	-0.518119	-0.74522	-0.911769	-1.78661	-0.398314	0
GO:0047536_2-aminoadipate_transaminase_activity	-2.08439	0	-1.08309	0	-1.06723	-0.518119	0	0	-1.78661	0	-0.849012
GO:0043456_regulation_of_pentose-phosphate_shunt	-2.08439	0	0	0	-1.06723	-0.518119	0	-0.911769	-1.78661	0	-0.849012
GO:0050748_negative_regulation_of_lipoprotein_metabolic_process	-2.08439	0	-1.08309	0	0	0	-0.74522	-0.911769	-1.78661	-0.398314	0
GO:0002084_protein_depalmitoylation	-2.08439	0	0	0	-1.06723	0	-0.74522	-0.911769	-1.78661	-0.398314	0
GO:0003796_lysozyme_activity	-2.08439	0	-1.08309	0	0	-0.518119	0	0	-1.78661	-0.398314	0
GO:0016022_endoplasmic_reticulum_cisterna	-2.08439	0	-1.08309	0	0	-0.518119	0	0	-1.78661	-0.398314	0
GO:0019131_tripeptidyl-peptidase_I_activity	-2.08439	0	-1.08309	0	0	-0.518119	0	0	-1.78661	-0.398314	0
GO:0045862_positive_regulation_of_proteolysis	-2.08439	0	-1.08309	0	0	-0.518119	0	0	-1.78661	-0.398314	0
GO:0004733_pyridoxamine-phosphate_oxidase_activity	-2.08439	0	-1.08309	0	0	0	-0.74522	0	-1.78661	0	0
GO:0008614_pyridoxine_metabolic_process	-2.08439	0	-1.08309	0	0	0	-0.74522	0	-1.78661	0	0
GO:0008615_pyridoxine_biosynthetic_process	-2.08439	0	-1.08309	0	0	0	-0.74522	0	-1.78661	0	0
GO:0042816_vitamin_B6_metabolic_process	-2.08439	0	-1.08309	0	0	0	-0.74522	0	-1.78661	0	0
GO:0042819_vitamin_B6_biosynthetic_process	-2.08439	0	-1.08309	0	0	0	-0.74522	0	-1.78661	0	0
GO:0000774_adenyl-nucleotide_exchange_factor_activity	-2.08439	0	0	0	0	0	-0.74522	0	-1.78661	0	-0.849012
GO:0047961_glycine_N-acyltransferase_activity	-2.08439	0	0	0	0	0	-0.74522	0	-1.78661	0	-0.849012
GO:0003837_beta-ureidopropionase_activity	-2.08439	0	0	0	0	0	-0.74522	0	-1.78661	-0.398314	0
GO:0019483_beta-alanine_biosynthetic_process	-2.08439	0	0	0	0	0	-0.74522	0	-1.78661	-0.398314	0
GO:0019795_nonprotein_amino_acid_biosynthetic_process	-2.08439	0	0	0	0	0	-0.74522	0	-1.78661	-0.398314	0
GO:0050178_phenylpyruvate_tautomerase_activity	-2.08439	0	0	0	0	0	-0.74522	0	-1.78661	-0.398314	0
GO:0008391_arachidonic_acid_monooxygenase_activity	-2.08439	0	0	0	0	0	0	0	-1.78661	-0.398314	0
GO:0008392_arachidonic_acid_epoxygenase_activity	-2.08439	0	0	0	0	0	0	0	-1.78661	-0.398314	0
GO:0006885_regulation_of_pH	-2.07637	-0.799966	-0.381313	-1.29739	-1.28663	-0.6309	-0.752694	-3.36365	-1.51259	-1.04009	-0.673275
GO:0003823_antigen_binding	-2.07637	-0.799966	-0.381313	-1.29739	-0.362068	-0.205593	-0.01515	-0.4598	-1.51259	-0.445792	-0.356444
GO:0002376_immune_system_process	-2.06389	-0.43997	-0.235781	-1.17662	-1.43696	-0.181935	-1.49816	-1.62119	-1.95973	-1.05598	-0.564185
GO:0042157_lipoprotein_metabolic_process	-2.05332	-0.426451	-0.365501	-0.31177	-0.17922	-0.043459	-0.21676	-0.520269	-1.99668	-0.051034	-0.338069
GO:0008430_selenium_binding	-2.02752	-0.268645	-0.351794	-1.96337	-0.707706	-0.025205	-0.184961	-0.767957	-2.536	-0.043071	-1.00299
GO:0006006_glucose_metabolic_process	-1.99627	-1.53992	-1.0922	-1.13751	-0.575245	-1.21686	-0.526273	-2.55215	-1.05609	-0.853135	-0.873795
GO:0019320_hexose_catabolic_process	-1.96504	-1.06993	-1.81861	-1.67715	-1.32855	-2.44105	-0.524204	-1.12718	-1.19884	-1.57402	-0.579568
GO:0046365_monosaccharide_catabolic_process	-1.96504	-1.06993	-1.81861	-1.67715	-1.32855	-2.44105	-0.524204	-1.12718	-1.19884	-1.57402	-0.579568
GO:0046164_alcohol_catabolic_process	-1.94409	-1.04443	-1.76702	-1.63867	-1.28661	-2.30767	-0.4923	-1.08236	-1.18038	-1.45333	-0.549604
GO:0042493_response_to_drug	-1.93972	-0.177618	-0.992237	-0.775264	-1.4136	-0.993207	-0.695099	-3.02201	-1.00994	-1.37466	-1.87638
GO:0051239_regulation_of_multicellular_organismal_process	-1.93921	-0.025673	-0.037677	-0.047472	-0.224474	-1.21719	-0.604229	-0.007504	-0.923018	-3.97887	-0.794564
GO:0009746_response_to_hexose_stimulus	-1.93805	-0.239008	-0.085123	-0.576418	-1.06555	-0.112085	-0.546854	-2.79584	-1.38115	-0.234331	-0.098312
GO:0009749_response_to_glucose_stimulus	-1.93805	-0.239008	-0.085123	-0.576418	-1.06555	-0.112085	-0.546854	-2.79584	-1.38115	-0.234331	-0.098312
GO:0007040_lysosome_organization_and_biogenesis	-1.93805	-0.239008	-0.646398	-1.12057	-1.62283	-0.046325	-0.139804	-0.345733	-1.38115	-0.058461	-0.098312
GO:0030140_trans-Golgi_network_transport_vesicle	-1.89688	-1.98283	-1.59665	-0.546453	-0.071673	-0.808487	-1.62215	-1.447	-1.34226	-0.323322	-0.779601
GO:0005902_microvillus	-1.89688	-0.657382	-1.04798	-1.06939	-1.00275	-0.808487	-0.491989	-0.978529	-1.34226	-0.761378	-0.461215
GO:0007584_response_to_nutrient	-1.84526	-0.312599	-0.229614	-0.422788	-1.43659	-0.379972	-0.242853	-0.651925	-2.4787	-0.623076	-2.34402
GO:0009743_response_to_carbohydrate_stimulus	-1.82056	-0.599243	-0.064159	-0.492344	-1.95857	-0.129148	-0.655555	-3.73284	-1.27049	-0.544135	-0.185962
GO:0003826_alpha-ketoacid_dehydrogenase_activity	-1.78513	-2.75409	-0.800354	-1.00978	-0.785187	-1.03636	-0.485076	-0.63817	-1.48912	-0.19408	-1.69835
GO:0003863_3-methyl-2-oxobutanoate_dehydrogenase_(2-methylpropanoyl-transferring)_activity	-1.78513	-2.75409	-0.800354	-1.00978	-0.785187	-1.03636	-0.485076	-0.63817	-1.48912	-0.19408	-1.69835
GO:0007042_lysosomal_lumen_acidification	-1.78513	0	0	-1.00978	-2.13503	0	-1.49068	-1.82392	-1.48912	-0.19408	0
GO:0048251_elastic_fiber_assembly	-1.78513	0	-0.800354	0	-2.13503	-1.03636	-0.485076	-0.63817	-1.48912	-0.19408	-0.579842
GO:0005602_complement_component_C1_complex	-1.78513	0	0	0	-2.13503	-0.288494	0	-0.63817	-1.48912	-0.796708	-0.579842
GO:0006573_valine_metabolic_process	-1.78513	0	0	-1.00978	-0.785187	-1.03636	-0.485076	-1.82392	-1.48912	-0.19408	-1.69835
GO:0048548_regulation_of_pinocytosis	-1.78513	0	-0.800354	0	-0.785187	-0.288494	-1.49068	-1.82392	-1.48912	-0.19408	0
GO:0048549_positive_regulation_of_pinocytosis	-1.78513	0	-0.800354	0	-0.785187	-0.288494	-1.49068	-1.82392	-1.48912	-0.19408	0
GO:0001596_angiotensin_type_I_receptor_activity	-1.78513	-1.08461	-0.800354	-1.00978	-0.785187	-1.03636	0	-0.63817	-1.48912	-0.796708	-0.579842
GO:0008160_protein_tyrosine_phosphatase_activator_activity	-1.78513	0	-0.800354	-1.00978	-0.785187	-0.288494	-0.485076	-0.63817	-1.48912	-0.796708	-1.69835
GO:0019211_phosphatase_activator_activity	-1.78513	0	-0.800354	-1.00978	-0.785187	-0.288494	-0.485076	-0.63817	-1.48912	-0.796708	-1.69835
GO:0002018_renin-angiotensin_regulation_of_aldosterone_production	-1.78513	-1.08461	-0.800354	-1.00978	-0.785187	-0.288494	0	-0.63817	-1.48912	-0.19408	-0.579842
GO:0004802_transketolase_activity	-1.78513	-1.08461	-0.800354	-1.00978	0	-1.03636	0	-0.63817	-1.48912	-0.19408	-0.579842
GO:0043030_regulation_of_macrophage_activation	-1.78513	-1.08461	0	0	-0.785187	-0.288494	-1.49068	0	-1.48912	-0.796708	-0.579842
GO:0045663_positive_regulation_of_myoblast_differentiation	-1.78513	0	0	-1.00978	-0.785187	-0.288494	-0.485076	-0.63817	-1.48912	-0.796708	-0.579842
GO:0045416_positive_regulation_of_interleukin-8_biosynthetic_process	-1.78513	0	-0.800354	0	-0.785187	0	-0.485076	-0.63817	-1.48912	-0.19408	0
GO:0006713_glucocorticoid_catabolic_process	-1.78513	0	0	0	-0.785187	-0.288494	0	-0.63817	-1.48912	-0.19408	-0.579842
GO:0016212_kynurenine-oxoglutarate_transaminase_activity	-1.78513	0	-0.800354	0	-0.785187	-0.288494	0	0	-1.48912	0	-0.579842
GO:0003845_11-beta-hydroxysteroid_dehydrogenase_activity	-1.78513	0	0	0	-0.785187	-0.288494	0	-0.63817	-1.48912	0	-0.579842
GO:0006704_glucocorticoid_biosynthetic_process	-1.78513	0	0	0	-0.785187	-0.288494	0	-0.63817	-1.48912	0	-0.579842
GO:0050994_regulation_of_lipid_catabolic_process	-1.78513	0	-0.800354	0	0	0	-0.485076	-0.63817	-1.48912	-0.19408	0
GO:0050995_negative_regulation_of_lipid_catabolic_process	-1.78513	0	-0.800354	0	0	0	-0.485076	-0.63817	-1.48912	-0.19408	0
GO:0007625_grooming_behavior	-1.78513	0	0	0	-0.785187	0	-0.485076	-0.63817	-1.48912	-0.19408	0
GO:0008474_palmitoyl-(protein)_hydrolase_activity	-1.78513	0	0	0	-0.785187	0	-0.485076	-0.63817	-1.48912	-0.19408	0
GO:0042159_lipoprotein_catabolic_process	-1.78513	0	0	0	-0.785187	0	-0.485076	-0.63817	-1.48912	-0.19408	0
GO:0030150_protein_import_into_mitochondrial_matrix	-1.78513	0	0	-1.00978	0	0	-0.485076	0	-1.48912	0	-0.579842
GO:0050830_defense_response_to_Gram-positive_bacterium	-1.78513	0	-0.800354	0	0	-0.288494	0	0	-1.48912	-0.796708	0
GO:0006980_redox_signal_response	-1.78513	0	0	-1.00978	0	-0.288494	0	0	-1.48912	0	0
GO:0051775_response_to_redox_state	-1.78513	0	0	-1.00978	0	-0.288494	0	0	-1.48912	0	0
GO:0008240_tripeptidyl-peptidase_activity	-1.78513	0	-0.800354	0	0	-0.288494	0	0	-1.48912	-0.19408	0
GO:0048237_rough_endoplasmic_reticulum_lumen	-1.78513	0	-0.800354	0	0	-0.288494	0	0	-1.48912	-0.19408	0
GO:0050829_defense_response_to_Gram-negative_bacterium	-1.78513	0	-0.800354	0	0	-0.288494	0	0	-1.48912	-0.19408	0
GO:0007033_vacuole_organization_and_biogenesis	-1.78506	-1.11005	-0.497516	-0.934026	-1.30747	-0.106807	-0.187504	-0.470847	-1.23727	-0.017748	-0.058852
GO:0009607_response_to_biotic_stimulus	-1.77223	-0.125425	-0.39255	-0.830945	-1.30462	-0.054484	-0.303427	-1.4768	-1.33271	-1.80224	-0.361977
GO:0007586_digestion	-1.7552	-0.024861	-0.181221	-0.180245	-0.007764	-0.16645	-0.058459	-0.000687	-1.01622	-1.56038	-0.124548
GO:0002274_myeloid_leukocyte_activation	-1.75114	-0.547813	-0.053317	0	-1.77806	-0.172157	-0.543024	-0.735007	-1.20561	-2.37373	-0.880522
GO:0006769_nicotinamide_metabolic_process	-1.71867	-0.171905	-1.23432	-0.856348	-1.69582	-1.18886	-0.289627	-0.685012	-1.17539	-0.488418	-0.5176
GO:0009894_regulation_of_catabolic_process	-1.71867	-1.65664	-0.438036	-0.423242	-0.412033	-0.876299	-1.09586	-0.685012	-1.17539	-0.197428	-0.5176
GO:0016042_lipid_catabolic_process	-1.70483	-0.097047	-0.660477	-0.01183	-1.46047	-0.174351	-0.043904	-1.3736	-0.973197	-0.453532	-0.267527
GO:0044265_cellular_macromolecule_catabolic_process	-1.70366	-0.557083	-1.88189	-1.53949	-1.04987	-0.200924	-0.331179	-0.910657	-0.699855	-0.78907	-0.280711
GO:0009725_response_to_hormone_stimulus	-1.691	-0.782223	-0.447826	-0.342486	-1.37104	-1.20705	-0.367395	-2.26564	-0.812527	-1.77842	-1.998
GO:0019362_pyridine_nucleotide_metabolic_process	-1.68753	-0.163103	-1.17457	-0.820663	-1.6183	-1.06854	-0.260237	-0.638598	-1.14651	-0.413752	-0.477175
GO:0051384_response_to_glucocorticoid_stimulus	-1.65763	-0.480935	-0.164053	-0.117053	-1.06462	-0.479776	-0.408865	-1.32226	-1.11886	-0.731819	-1.91343
GO:0006766_vitamin_metabolic_process	-1.64146	-0.700161	-1.40457	-1.50643	-1.30798	-0.99538	-1.46287	-0.944262	-1.4868	-0.115214	-1.03191
GO:0044275_cellular_carbohydrate_catabolic_process	-1.64146	-0.700161	-1.40457	-1.50643	-1.00625	-1.19195	-0.333825	-0.944262	-0.919564	-1.29763	-0.317843
GO:0030984_kininogen_binding	-1.6108	-2.28925	-0.642285	-3.90245	-0.627793	-0.179214	0	0	-1.31656	-0.454091	-0.434776
GO:0050746_regulation_of_lipoprotein_metabolic_process	-1.6108	0	-1.71419	0	-0.627793	0	-0.348465	-0.488898	-3.10402	-0.454091	-0.434776
GO:0003988_acetyl-CoA_C-acyltransferase_activity	-1.6108	0	0	-0.84459	0	-0.657286	-2.23639	-1.38374	-1.31656	0	-0.434776
GO:0016744_transferase_activity__transferring_aldehyde_or_ketonic_groups	-1.6108	-0.917647	-1.71419	-2.1382	0	-1.55472	0	-0.488898	-1.31656	-0.454091	-1.26421
GO:0004720_protein-lysine_6-oxidase_activity	-1.6108	0	-0.642285	0	-1.68338	-0.657286	-0.348465	-1.38374	-1.31656	-0.454091	-0.434776
GO:0001999_renal_response_to_blood_flow_during_renin-angiotensin_regulation_of_blood_pressure	-1.6108	-0.917647	-0.642285	-0.84459	-0.627793	-0.657286	0	-0.488898	-1.31656	-0.454091	-0.434776
GO:0002019_angiotensin_mediated_regulation_of_renal_output	-1.6108	-0.917647	-0.642285	-0.84459	-0.627793	-0.657286	0	-0.488898	-1.31656	-0.454091	-0.434776
GO:0002035_brain_renin-angiotensin_system	-1.6108	-0.917647	-0.642285	-0.84459	-0.627793	-0.657286	0	-0.488898	-1.31656	-0.454091	-0.434776
GO:0005751_mitochondrial_respiratory_chain_complex_IV	-1.6108	-0.917647	-0.642285	0	0	-0.179214	-0.348465	-1.38374	-1.31656	-1.19518	0
GO:0045277_respiratory_chain_complex_IV	-1.6108	-0.917647	-0.642285	0	0	-0.179214	-0.348465	-1.38374	-1.31656	-1.19518	0
GO:0043171_peptide_catabolic_process	-1.6108	0	-0.642285	0	-0.627793	-0.179214	0	-0.488898	-1.31656	-0.454091	-0.434776
GO:0032637_interleukin-8_production	-1.6108	0	-0.642285	0	-0.627793	-0.179214	-0.348465	-0.488898	-1.31656	-0.454091	0
GO:0042228_interleukin-8_biosynthetic_process	-1.6108	0	-0.642285	0	-0.627793	-0.179214	-0.348465	-0.488898	-1.31656	-0.454091	0
GO:0045414_regulation_of_interleukin-8_biosynthetic_process	-1.6108	0	-0.642285	0	-0.627793	-0.179214	-0.348465	-0.488898	-1.31656	-0.454091	0
GO:0006278_RNA-dependent_DNA_replication	-1.6108	0	0	0	-0.627793	-0.657286	0	-0.488898	-1.31656	-0.454091	-0.434776
GO:0031579_lipid_raft_organization_and_biogenesis	-1.6108	0	0	0	-0.627793	0	-0.348465	-0.488898	-1.31656	-1.19518	0
GO:0046696_lipopolysaccharide_receptor_complex	-1.6108	0	-0.642285	0	-0.627793	-0.179214	0	-0.488898	-1.31656	0	-0.434776
GO:0019482_beta-alanine_metabolic_process	-1.6108	0	0	0	0	-0.179214	-1.06895	-0.488898	-1.31656	-0.105861	-0.434776
GO:0000015_phosphopyruvate_hydratase_complex	-1.6108	0	0	0	0	0	-0.348465	-0.488898	-1.31656	-1.19518	0
GO:0004634_phosphopyruvate_hydratase_activity	-1.6108	0	0	0	0	0	-0.348465	-0.488898	-1.31656	-1.19518	0
GO:0042119_neutrophil_activation	-1.6108	0	-0.642285	0	0	0	-0.348465	-0.488898	-1.31656	-0.454091	0
GO:0031329_regulation_of_cellular_catabolic_process	-1.6108	0	0	0	-0.627793	-0.179214	0	-0.488898	-1.31656	0	-0.434776
GO:0030970_retrograde_protein_transport__ER_to_cytosol	-1.6108	0	-0.642285	-0.84459	0	-0.179214	0	0	-1.31656	0	0
GO:0048260_positive_regulation_of_receptor_mediated_endocytosis	-1.6108	0	0	0	-0.627793	0	-0.348465	-0.488898	-1.31656	-0.105861	0
GO:0045275_respiratory_chain_complex_III	-1.6108	0	-0.642285	0	0	0	-0.348465	0	-1.31656	-0.454091	0
GO:0045285_ubiquinol-cytochrome-c_reductase_complex	-1.6108	0	-0.642285	0	0	0	-0.348465	0	-1.31656	-0.454091	0
GO:0016052_carbohydrate_catabolic_process	-1.59651	-0.653299	-1.29705	-1.41723	-0.919967	-1.39868	-0.277044	-0.845243	-0.881885	-1.22969	-0.269938
GO:0005759_mitochondrial_matrix	-1.56768	-0.942527	-0.485171	-1.77353	-0.63249	-0.718975	-0.782065	-1.54986	-1.39765	-0.055586	-1.89991
GO:0031980_mitochondrial_lumen	-1.56768	-0.942527	-0.485171	-1.77353	-0.63249	-0.718975	-0.782065	-1.54986	-1.39765	-0.055586	-1.89991
GO:0009719_response_to_endogenous_stimulus	-1.5592	-0.532212	-0.143609	-0.769679	-1.23855	-0.616386	-0.167984	-1.30116	-0.754093	-0.269117	-0.797166
GO:0042221_response_to_chemical_stimulus	-1.55047	-0.530432	-0.20205	-0.139947	-3.2379	-0.195473	-0.092901	-3.26794	-0.813203	-3.08552	-1.76706
GO:0006955_immune_response	-1.5266	-0.65249	-0.088881	-0.572745	-2.38814	-0.391234	-0.872154	-1.34972	-1.35268	-1.17095	-1.06698
GO:0003985_acetyl-CoA_C-acetyltransferase_activity	-1.48762	-0.801775	-0.535102	-0.730464	-0.521265	-1.06465	-0.822302	-1.11922	-2.80767	-0.060398	-0.340031
GO:0016453_C-acetyltransferase_activity	-1.48762	-0.801775	-0.535102	-0.730464	-0.521265	-1.06465	-0.822302	-1.11922	-2.80767	-0.060398	-0.340031
GO:0005947_mitochondrial_alpha-ketoglutarate_dehydrogenase_complex	-1.48762	-2.00045	-1.4375	-0.730464	-0.521265	-1.06465	-0.261615	-0.390167	-1.19514	-0.280481	-1.00559
GO:0030062_mitochondrial_tricarboxylic_acid_cycle_enzyme_complex	-1.48762	-2.00045	-1.4375	-0.730464	-0.521265	-1.06465	-0.261615	-0.390167	-1.19514	-0.280481	-1.00559
GO:0045240_alpha-ketoglutarate_dehydrogenase_complex	-1.48762	-2.00045	-1.4375	-0.730464	-0.521265	-1.06465	-0.261615	-0.390167	-1.19514	-0.280481	-1.00559
GO:0008379_thioredoxin_peroxidase_activity	-1.48762	-0.801775	-1.4375	-0.730464	-0.521265	-0.116634	-0.261615	-0.390167	-1.19514	-0.280481	0
GO:0004616_phosphogluconate_dehydrogenase_(decarboxylating)_activity	-1.48762	0	-0.535102	-0.730464	-0.521265	-0.450842	-0.261615	-0.390167	-1.19514	-0.280481	-0.340031
GO:0003964_RNA-directed_DNA_polymerase_activity	-1.48762	0	0	0	-0.521265	-0.450842	0	-0.390167	-1.19514	-0.280481	-0.340031
GO:0048259_regulation_of_receptor_mediated_endocytosis	-1.48762	0	0	0	-0.521265	-0.116634	-0.261615	-0.390167	-1.19514	-0.280481	0
GO:0000137_Golgi_cis_cisterna	-1.48762	0	-0.535102	0	0	-0.116634	0	0	-1.19514	-0.060398	0
GO:0006733_oxidoreduction_coenzyme_metabolic_process	-1.47656	-0.108896	-0.800557	-0.592769	-1.12967	-0.438443	-0.107887	-0.365617	-0.953388	-0.249964	-0.660299
GO:0005975_carbohydrate_metabolic_process	-1.46377	-0.742624	-2.40025	-0.638748	-0.250791	-1.39956	-0.269093	-2.37569	-0.677657	-0.793947	-0.146156
GO:0030133_transport_vesicle	-1.45401	-3.19825	-2.10447	-1.48987	-0.217249	-0.76116	-1.33417	-1.5793	-0.933047	-0.211343	-1.61519
GO:0044262_cellular_carbohydrate_metabolic_process	-1.4489	-1.32818	-2.59906	-0.83259	-0.355789	-1.17059	-0.41666	-3.13124	-0.808089	-0.597333	-0.388196
GO:0016020_membrane	-1.44792	-1.28593	-0.323099	-0.790762	-0.559731	-0.655375	-0.089244	-0.977941	-0.469883	-5.45289	-0.335676
GO:0043123_positive_regulation_of_I-kappaB_kinase_NF-kappaB_cascade	-1.43215	-0.332777	-0.222065	-0.548203	-0.684614	-0.226698	-0.463947	-0.071298	-0.91339	-0.015385	-0.367756
GO:0006895_Golgi_to_endosome_transport	-1.39247	-1.79078	-1.23981	-2.93547	-0.442479	-0.776202	-2.35065	-0.933462	-1.10174	-0.178808	-1.64488
GO:0001919_regulation_of_receptor_recycling	-1.39247	-0.713866	-1.23981	-1.64452	-0.442479	-2.59182	-0.65382	-0.318858	-1.10174	-0.499211	-0.825552
GO:0006907_pinocytosis	-1.39247	0	-0.455683	0	-1.21085	-0.320028	-2.35065	-1.81966	-1.10174	-0.178808	-0.272491
GO:0001965_G-protein_alpha-subunit_binding	-1.39247	-1.79078	-1.23981	-0.644271	-0.442479	-0.776202	-0.201419	-0.933462	-1.10174	-1.06193	-0.272491
GO:0045239_tricarboxylic_acid_cycle_enzyme_complex	-1.39247	-1.79078	-1.23981	-0.644271	-0.442479	-0.776202	-0.201419	-0.318858	-1.10174	-0.178808	-0.825552
GO:0004947_bradykinin_receptor_activity	-1.39247	-0.713866	-0.455683	-0.644271	-0.442479	-1.49479	-0.201419	-0.318858	-1.10174	-1.06193	-0.272491
GO:0042420_dopamine_catabolic_process	-1.39247	-0.713866	-1.23981	-0.644271	-1.21085	-0.776202	-0.65382	-0.933462	-1.10174	-0.499211	-0.825552
GO:0042424_catecholamine_catabolic_process	-1.39247	-0.713866	-1.23981	-0.644271	-1.21085	-0.776202	-0.65382	-0.933462	-1.10174	-0.499211	-0.825552
GO:0045661_regulation_of_myoblast_differentiation	-1.39247	0	0	-0.644271	-0.442479	-0.320028	-0.65382	-0.318858	-1.10174	-1.06193	-0.825552
GO:0002016_renin-angiotensin_regulation_of_body_fluid_levels	-1.39247	-0.713866	-0.455683	-0.644271	-0.442479	-0.320028	0	-0.318858	-1.10174	-0.178808	-0.272491
GO:0008243_plasminogen_activator_activity	-1.39247	0	0	0	0	-0.776202	-0.65382	-0.318858	-1.10174	-1.06193	0
GO:0007020_microtubule_nucleation	-1.39247	0	-0.455683	0	0	-0.320028	-1.36128	0	-1.10174	-0.178808	0
GO:0045123_cellular_extravasation	-1.39247	-0.713866	-0.455683	0	0	-0.320028	-0.201419	-0.318858	-1.10174	-0.178808	0
GO:0042447_hormone_catabolic_process	-1.39247	0	0	0	-0.442479	-0.320028	0	-0.318858	-1.10174	-0.178808	-0.272491
GO:0045833_negative_regulation_of_lipid_metabolic_process	-1.39247	0	-0.455683	0	0	-0.07782	-0.201419	-0.318858	-1.10174	-0.035231	0
GO:0043122_regulation_of_I-kappaB_kinase_NF-kappaB_cascade	-1.39035	-0.307624	-0.393375	-0.887255	-0.62192	-0.172745	-0.588006	-0.059024	-0.875979	-0.020031	-0.507547
GO:0010033_response_to_organic_substance	-1.38759	-0.707425	-0.04949	-0.298949	-2.28419	-0.189757	-0.207559	-3.18728	-0.711139	-0.413429	-0.799032
GO:0008415_acyltransferase_activity	-1.38759	-1.79923	-0.44301	-0.490526	-0.395424	-0.189757	-0.512962	-0.456018	-2.39128	-0.052085	-0.247522
GO:0016747_transferase_activity__transferring_groups_other_than_amino-acyl_groups	-1.38759	-1.79923	-0.44301	-0.490526	-0.395424	-0.189757	-0.512962	-0.456018	-2.39128	-0.052085	-0.247522
GO:0005874_microtubule	-1.376	-0.25028	-0.04696	-0.020672	-0.00451	-0.087985	-0.783023	-0.021294	-0.701899	-0.001968	-0.015218
GO:0045454_cell_redox_homeostasis	-1.37034	-0.295868	-1.36486	-3.90274	-0.909859	-0.238355	-1.35812	-2.15157	-0.858159	-0.059902	-0.706049
GO:0043627_response_to_estrogen_stimulus	-1.37034	-1.06707	-0.966402	-1.31804	-1.7379	-0.688163	-0.364168	-1.70481	-0.858159	-2.09126	-1.69889
GO:0050896_response_to_stimulus	-1.33998	-0.258724	-0.053888	-0.312141	-1.69903	-0.342105	-0.241231	-1.49629	-0.358798	-2.84848	-0.34467
GO:0005815_microtubule_organizing_center	-1.33197	-0.273848	-0.578724	0	-0.052632	-0.980312	-0.921489	-0.044346	-1.51095	-0.019976	-0.063187
GO:0016746_transferase_activity__transferring_acyl_groups	-1.32022	-1.63847	-0.522832	-0.642755	-0.321073	-0.433792	-0.63013	-0.487893	-2.25839	-0.069379	-0.262676
GO:0009057_macromolecule_catabolic_process	-1.32021	-1.32836	-1.82767	-1.74037	-1.05022	-0.379219	-0.626613	-0.565944	-0.444987	-1.16547	-0.334217
GO:0045851_pH_reduction	-1.31504	-0.643621	0	-0.575714	-1.98814	-0.052695	-1.12164	-3.83108	-1.02605	-0.748022	-0.221862
GO:0051452_cellular_pH_reduction	-1.31504	-0.643621	0	-0.575714	-1.98814	-0.052695	-1.12164	-3.83108	-1.02605	-0.748022	-0.221862
GO:0051920_peroxiredoxin_activity	-1.31504	-0.643621	-1.0877	-0.575714	-1.98814	-0.052695	-0.530059	-0.793018	-1.02605	-0.342021	-0.690669
GO:0042116_macrophage_activation	-1.31504	-0.643621	0	0	-1.98814	-0.052695	-0.530059	-0.793018	-1.02605	-0.748022	-0.690669
GO:0019794_nonprotein_amino_acid_metabolic_process	-1.31504	0	0	0	0	-0.582061	-0.530059	-1.55979	-1.02605	-0.020797	-1.39167
GO:0001991_regulation_of_blood_pressure_by_circulatory_renin-angiotensin	-1.31504	-0.643621	-0.393729	-0.575714	-0.381137	-1.13637	-0.157602	-0.264675	-1.02605	-0.748022	-0.221862
GO:0042756_drinking_behavior	-1.31504	-0.643621	-0.393729	-0.575714	-0.381137	-1.13637	-0.530059	-0.264675	-1.02605	-0.342021	-0.221862
GO:0008171_O-methyltransferase_activity	-1.31504	-0.643621	-0.393729	0	-1.05963	-0.231356	-0.530059	-0.264675	-1.02605	-0.115612	-0.690669
GO:0009267_cellular_response_to_starvation	-1.31504	-0.643621	0	-0.575714	-0.381137	-0.582061	-0.157602	0	-1.02605	-0.020797	0
GO:0006515_misfolded_or_incompletely_synthesized_protein_catabolic_process	-1.31504	0	-0.393729	-0.575714	0	-0.231356	0	0	-1.02605	-0.020797	-0.221862
GO:0030433_ER-associated_protein_catabolic_process	-1.31504	0	-0.393729	-0.575714	0	-0.231356	0	0	-1.02605	-0.020797	-0.221862
GO:0043015_gamma-tubulin_binding	-1.31504	0	0	0	0	-0.231356	-0.530059	0	-1.02605	-0.342021	-0.221862
GO:0005798_Golgi-associated_vesicle	-1.31355	-2.06367	-2.66592	-1.20507	-0.513701	-0.3653	-1.1424	-1.49647	-0.807896	-0.822472	-1.47513
GO:0016209_antioxidant_activity	-1.31355	-0.568641	-0.319011	-0.191952	-2.02748	-0.054157	-0.284296	-1.13691	-0.807896	-0.631467	-0.837676
GO:0001558_regulation_of_cell_growth	-1.30948	-0.213746	-0.073424	-0.412847	-0.452882	-0.3191	-0.472558	-0.342188	-0.649408	-0.892356	-0.349316
GO:0051453_regulation_of_cellular_pH	-1.24985	-0.585544	-0.343745	-1.35125	-1.77341	-0.168998	-1.6386	-4.67918	-0.962598	-1.01851	-0.585138
GO:0008121_ubiquinol-cytochrome-c_reductase_activity	-1.24985	0	-4.16063	-0.519297	0	-0.168998	-0.124695	-0.222129	-2.27761	-1.01851	-0.182662
GO:0016679_oxidoreductase_activity__acting_on_diphenols_and_related_substances_as_donors	-1.24985	0	-4.16063	-0.519297	0	-0.168998	-0.124695	-0.222129	-2.27761	-1.01851	-0.182662
GO:0016681_oxidoreductase_activity__acting_on_diphenols_and_related_substances_as_donors__cytochrome_as_acceptor	-1.24985	0	-4.16063	-0.519297	0	-0.168998	-0.124695	-0.222129	-2.27761	-1.01851	-0.182662
GO:0016624_oxidoreductase_activity__acting_on_the_aldehyde_or_oxo_group_of_donors__disulfide_as_acceptor	-1.24985	-2.6439	-0.965362	-0.519297	-0.331745	-2.39595	-0.435206	-0.682096	-0.962598	-0.53902	-1.19603
GO:0001881_receptor_recycling	-1.24985	-0.585544	-0.965362	-1.35125	-0.331745	-2.39595	-0.435206	-0.222129	-0.962598	-1.01851	-0.585138
GO:0006020_inositol_metabolic_process	-1.24985	-1.4928	-0.343745	-0.519297	-0.938175	-0.443194	-1.6386	-2.23859	-0.962598	-0.53902	-0.182662
GO:0050803_regulation_of_synapse_structure_and_activity	-1.24985	0	0	0	-0.938175	-0.168998	-0.124695	-0.682096	-0.962598	-1.01851	-0.182662
GO:0001817_regulation_of_cytokine_production	-1.24985	-0.585544	-0.343745	0	-0.331745	-0.443194	-0.435206	-0.222129	-0.962598	-0.53902	-0.182662
GO:0001977_renal_blood_volume_regulation_of_blood_pressure	-1.24985	-0.585544	-0.343745	-0.519297	-0.331745	-0.443194	-0.124695	-0.222129	-0.962598	-0.237022	-0.182662
GO:0017153_sodium:dicarboxylate_symporter_activity	-1.24985	-0.585544	-0.343745	0	-0.331745	-0.168998	-0.435206	0	-0.962598	-0.53902	-0.585138
GO:0016998_cell_wall_catabolic_process	-1.24985	-0.585544	-0.343745	0	0	-0.443194	-0.435206	0	-0.962598	-0.075187	-0.182662
GO:0010181_FMN_binding	-1.24985	0	-0.965362	-0.519297	0	-0.168998	-0.124695	0	-0.962598	-0.075187	0
GO:0009895_negative_regulation_of_catabolic_process	-1.24985	0	-0.343745	0	0	-0.036014	-0.435206	-0.222129	-0.962598	-0.237022	0
GO:0008211_glucocorticoid_metabolic_process	-1.24985	0	0	0	-0.331745	-0.036014	0	-0.222129	-0.962598	-0.075187	-0.182662
GO:0019369_arachidonic_acid_metabolic_process	-1.24985	0	0	0	0	-0.168998	-0.124695	0	-0.962598	-0.53902	0
GO:0065008_regulation_of_biological_quality	-1.24454	-0.179584	-0.045888	-0.305394	-0.670682	-2.25589	-0.68244	-0.47801	-0.340986	-3.05041	-0.858058
GO:0042592_homeostatic_process	-1.2355	-0.464432	-0.287015	-0.606892	-1.1662	-3.78176	-1.11066	-1.2071	-0.504622	-3.40753	-1.63518
GO:0001505_regulation_of_neurotransmitter_levels	-1.19951	-0.159684	-0.01866	-0.035116	-0.034954	-0.370349	-0.021696	-0.088632	-0.966238	-1.8084	-0.141947
GO:0030136_clathrin-coated_vesicle	-1.19951	-0.298918	-0.510465	-0.180175	-0.070952	-0.018645	-0.271606	-0.141395	-0.564772	-0.387391	-0.660442
GO:0030324_lung_development	-1.19691	-0.202245	-1.29542	-0.983302	-0.594293	-0.633074	-0.756748	-1.43602	-0.706322	-0.484671	-0.240579
GO:0043066_negative_regulation_of_apoptosis	-1.19677	-0.295462	-0.121817	-0.241924	-0.991577	-0.304301	-0.993802	-0.316987	-0.455077	-1.51909	-2.06454
GO:0016862_intramolecular_oxidoreductase_activity__interconverting_keto-_and_enol-groups	-1.19361	0	-0.302454	-1.24068	-0.837705	-1.21835	-2.19005	-1.98156	-0.908087	-0.392453	-0.151622
GO:0031100_organ_regeneration	-1.19361	0	-0.864025	-0.47174	0	0	-0.099451	-0.187948	-0.908087	-2.07337	-0.151622
GO:0042135_neurotransmitter_catabolic_process	-1.19361	-0.536357	-0.864025	-0.47174	-1.59747	-0.340427	-0.360475	-1.98156	-0.908087	-0.761894	-1.75929
GO:0009083_branched_chain_family_amino_acid_catabolic_process	-1.19361	-1.37992	-0.864025	-0.47174	-0.837705	-0.698866	-0.360475	-1.19404	-0.908087	-0.164951	-1.75929
GO:0031984_organelle_subcompartment	-1.19361	0	-1.6399	-0.47174	0	-0.698866	-0.795022	-0.591914	-0.908087	-0.392453	-0.500177
GO:0031985_Golgi_cisterna	-1.19361	0	-1.6399	-0.47174	0	-0.698866	-0.795022	-0.591914	-0.908087	-0.392453	-0.500177
GO:0005890_sodium:potassium-exchanging_ATPase_complex	-1.19361	-1.37992	0	-0.47174	0	-1.21835	-0.360475	-0.187948	-0.908087	-0.048964	-0.151622
GO:0030330_DNA_damage_response__signal_transduction_by_p53_class_mediator	-1.19361	-0.536357	-0.864025	-1.24068	-0.837705	-0.124179	-0.360475	-0.187948	-0.908087	-0.164951	-1.03888
GO:0051087_chaperone_binding	-1.19361	0	0	-1.24068	-0.837705	-0.024762	-0.099451	-0.187948	-0.908087	0	-0.151622
GO:0016290_palmitoyl-CoA_hydrolase_activity	-1.19361	0	-0.864025	-0.47174	-0.837705	-0.698866	-0.795022	-1.19404	-0.908087	-0.392453	-0.500177
GO:0030199_collagen_fibril_organization	-1.19361	-0.536357	-0.302454	0	-0.837705	-0.698866	-0.795022	-1.19404	-0.908087	-0.164951	-0.500177
GO:0016846_carbon-sulfur_lyase_activity	-1.19361	0	-0.302454	0	0	-0.124179	-0.360475	-0.187948	-0.908087	-0.007373	0
GO:0043069_negative_regulation_of_programmed_cell_death	-1.18982	-0.290136	-0.117946	-0.236902	-0.973338	-0.287449	-0.966267	-0.307058	-0.450477	-1.60426	-2.25836
GO:0030323_respiratory_tube_development	-1.18178	-0.194834	-1.25237	-0.955633	-0.569567	-0.579141	-0.712577	-1.37935	-0.693332	-0.430344	-0.224269
GO:0008610_lipid_biosynthetic_process	-1.17609	-0.59151	-1.05965	-0.65148	-2.07073	-0.080995	-0.193967	-1.5467	-2.47507	-0.002128	-1.94962
GO:0030503_regulation_of_cell_redox_homeostasis	-1.1442	-0.493944	-1.49083	-3.19269	0	-0.556181	-0.678047	-0.160021	-0.860406	-0.03185	0
GO:0031669_cellular_response_to_nutrient_levels	-1.1442	-2.29101	-0.267741	-1.14585	-1.44942	-0.988055	-0.678047	-0.160021	-0.860406	-0.286881	-0.909324
GO:0042594_response_to_starvation	-1.1442	-0.493944	0	-0.430929	-0.752822	-1.57442	-0.300459	0	-0.860406	-0.286881	0
GO:0019835_cytolysis	-1.1442	0	-0.267741	0	-0.256863	-1.57442	-0.300459	0	-0.860406	-0.575534	-0.430383
GO:0043154_negative_regulation_of_caspase_activity	-1.1442	-1.28278	-1.49083	-1.14585	-0.752822	-0.262783	-0.678047	-0.160021	-0.860406	-0.286881	-0.430383
GO:0004945_angiotensin_type_II_receptor_activity	-1.1442	-1.28278	-0.267741	-1.14585	-0.256863	-0.556181	0	-0.160021	-0.860406	-0.286881	-0.126639
GO:0005310_dicarboxylic_acid_transporter_activity	-1.1442	-0.493944	-0.267741	-0.430929	-0.752822	-0.262783	-1.2132	-0.160021	-0.860406	-1.00504	-0.430383
GO:0010212_response_to_ionizing_radiation	-1.1442	0	-0.267741	-0.430929	-0.256863	-0.988055	-0.678047	-0.517073	-0.860406	-0.114806	-0.909324
GO:0001516_prostaglandin_biosynthetic_process	-1.1442	-0.493944	0	0	-0.256863	-0.262783	-0.678047	0	-0.860406	-1.00504	-0.126639
GO:0046457_prostanoid_biosynthetic_process	-1.1442	-0.493944	0	0	-0.256863	-0.262783	-0.678047	0	-0.860406	-1.00504	-0.126639
GO:0005881_cytoplasmic_microtubule	-1.1442	-0.493944	-0.267741	-0.430929	-0.256863	-0.017094	-0.678047	-0.160021	-0.860406	-0.004409	0
GO:0008306_associative_learning	-1.1442	0	0	0	-0.256863	-0.262783	-0.300459	-0.160021	-0.860406	-0.575534	0
GO:0043681_protein_import_into_mitochondrion	-1.1442	0	0	-0.430929	0	0	-0.678047	-0.160021	-0.860406	0	-0.126639
GO:0051181_cofactor_transport	-1.1442	0	0	0	-0.256863	-0.017094	-0.079789	-0.160021	-0.860406	-0.114806	-0.126639
GO:0006954_inflammatory_response	-1.14263	-0.255196	-0.057943	-0.308997	-0.326352	-0.188746	-0.789535	-0.505307	-0.69364	-0.749172	-0.344682
GO:0002526_acute_inflammatory_response	-1.1384	-1.60317	-0.333282	-0.289675	-1.41671	-0.150749	-0.796175	-1.55693	-1.23706	-0.21108	-1.14608
GO:0007249_I-kappaB_kinase_NF-kappaB_cascade	-1.12456	-0.167958	-1.09454	-1.25179	-0.480365	-0.289325	-0.169355	-0.012349	-0.644585	-0.049036	-0.426101
GO:0009310_amine_catabolic_process	-1.11102	-1.53387	-0.753348	-0.829718	-0.988273	-1.01861	-0.710238	-4.1337	-0.633141	-0.22783	-3.82956
GO:0031668_cellular_response_to_extracellular_stimulus	-1.10019	-2.14972	-0.238164	-1.06319	-1.32241	-0.807265	-0.581467	-0.136914	-0.818111	-0.209751	-0.800504
GO:0030162_regulation_of_proteolysis	-1.10019	-0.456861	-0.704601	0	-0.679967	-0.807265	-0.25159	-0.454009	-1.96057	-1.91444	-0.372191
GO:0007009_plasma_membrane_organization_and_biogenesis	-1.10019	0	0	0	-0.227817	-0.067562	-0.25159	-0.136914	-0.818111	-1.26442	-0.106284
GO:0001595_angiotensin_receptor_activity	-1.10019	-1.19783	-0.238164	-1.06319	-0.227817	-0.807265	0	-0.136914	-0.818111	-0.436552	-0.106284
GO:0016291_acyl-CoA_thioesterase_activity	-1.10019	0	-0.704601	-0.39542	-0.679967	-0.444681	-0.581467	-0.943195	-0.818111	-0.209751	-0.372191
GO:0006706_steroid_catabolic_process	-1.10019	0	-0.704601	0	-0.679967	-0.203351	0	-0.943195	-0.818111	-0.079713	-0.106284
GO:0016125_sterol_metabolic_process	-1.09775	-0.156015	-2.69443	-0.806795	-0.954397	-0.588708	-0.880918	-2.544	-3.50589	-0.009695	-1.95613
GO:0051247_positive_regulation_of_protein_metabolic_process	-1.09775	-0.364803	-1.02342	-0.103773	-0.135835	-0.754955	-0.345956	-0.073631	-1.18038	-0.1988	-0.035588
GO:0006952_defense_response	-1.08631	-0.391062	-0.044513	-0.467733	-0.263177	-0.350552	-0.956418	-0.540961	-0.50306	-0.946847	-0.282579
GO:0044270_nitrogen_compound_catabolic_process	-1.08475	-1.46815	-0.699763	-0.784558	-0.921679	-0.879289	-0.632576	-3.91141	-0.61107	-0.172899	-3.60273
GO:0007626_locomotory_behavior	-1.07801	-0.215439	-0.145804	-0.120103	-0.122277	-0.862975	-0.765658	-0.573415	-0.830084	-1.56923	-0.038477
GO:0030135_coated_vesicle	-1.06208	-0.544281	-1.23651	-0.515948	-0.112986	-0.02546	-0.282843	-0.220509	-0.463285	-0.513259	-1.08597
GO:0050885_regulation_of_balance	-1.06055	-1.1226	-2.02219	-1.816	-1.21186	-0.356403	-0.211385	-0.117604	-0.780171	-0.055128	-0.32312
GO:0005391_sodium:potassium-exchanging_ATPase_activity	-1.06055	-1.1226	-0.212694	-0.990216	0	-1.63997	-0.500673	-0.400243	-0.780171	-0.331357	-0.32312
GO:0006309_DNA_fragmentation_during_apoptosis	-1.06055	-0.424077	-0.212694	-0.364182	-1.21186	-0.049876	-0.923683	-0.844479	-0.780171	-0.153016	-0.32312
GO:0016049_cell_growth	-1.05425	-0.200676	-0.039434	-0.334697	-0.521231	-0.050054	-0.201225	-0.211476	-0.457656	-0.396483	-0.186119
GO:0008361_regulation_of_cell_size	-1.03881	-0.191366	-0.035875	-0.319604	-0.493655	-0.058562	-0.1807	-0.194343	-0.446622	-0.410969	-0.169273
GO:0030641_hydrogen_ion_homeostasis	-1.0245	-1.05529	-0.190573	-0.925149	-1.11453	-0.285913	-1.93929	-2.79638	-0.745826	-0.476537	-0.281375
GO:0050881_musculoskeletal_movement	-1.0245	-1.05529	-1.87498	-1.70724	-1.11453	-0.545131	-0.178053	-0.101341	-0.745826	-0.111196	-0.628042
GO:0007569_cell_aging	-1.0245	-0.394832	-1.15295	-0.925149	-0.181228	-0.036797	-1.31344	-0.35398	-1.80351	-1.24499	-0.628042
GO:0006692_prostanoid_metabolic_process	-1.0245	-0.394832	0	0	-0.181228	-0.285913	-0.432413	0	-0.745826	-1.24499	-0.075668
GO:0006693_prostaglandin_metabolic_process	-1.0245	-0.394832	0	0	-0.181228	-0.285913	-0.432413	0	-0.745826	-1.24499	-0.075668
GO:0042364_water-soluble_vitamin_biosynthetic_process	-1.0245	0	-1.15295	0	0	-0.910123	-0.811012	-0.35398	-0.745826	-0.03794	0
GO:0006921_cell_structure_disassembly_during_apoptosis	-1.0245	-0.394832	-0.190573	-0.336455	-1.11453	-0.036797	-0.811012	-0.758794	-0.745826	-0.111196	-0.281375
GO:0000922_spindle_pole	-1.0245	-0.394832	-0.584126	0	-0.181228	-0.121926	-0.432413	0	-0.745826	-0.111196	0
GO:0030968_unfolded_protein_response	-1.0245	0	-0.190573	-0.336455	-0.181228	-0.285913	-0.042168	-0.35398	-0.745826	-0.03794	-0.075668
GO:0046982_protein_heterodimerization_activity	-1.01622	-0.706971	-1.09214	-1.46221	-0.010515	-0.472388	-0.048756	-0.566498	-0.762361	-0.769876	-1.09081
GO:0008217_blood_pressure_regulation	-1.00061	-0.863535	-0.010938	-0.384817	-0.493413	-0.141592	-0.292093	-0.15546	-1.04637	-1.09108	-0.508805
GO:0016289_CoA_hydrolase_activity	-0.991478	0	-0.53421	-0.311661	-1.02804	-0.229319	-1.16997	-1.18894	-0.714498	-0.189673	-0.55878
GO:0031253_cell_projection_membrane	-0.991478	-0.994566	-0.171223	-0.866645	-1.02804	-0.449059	-0.714112	-0.683767	-0.714498	-0.37207	-0.55878
GO:0006308_DNA_catabolic_process	-0.991478	-0.368549	-0.171223	-0.311661	-1.02804	-0.027116	-0.714112	-0.683767	-0.714498	-0.080405	-0.245615
GO:0030262_apoptotic_nuclear_changes	-0.991478	-0.368549	-0.171223	-0.311661	-1.02804	-0.027116	-0.714112	-0.683767	-0.714498	-0.080405	-0.245615
GO:0008305_integrin_complex	-0.991478	-0.368549	-0.53421	-0.311661	-0.162351	-0.7642	-0.374301	-0.683767	-0.714498	-1.01304	-0.55878
GO:0001990_regulation_of_blood_pressure_by_hormones	-0.991478	-0.368549	-0.171223	-0.311661	-0.162351	-0.449059	-0.034267	-0.087556	-0.714498	-0.642284	-0.064104
GO:0031402_sodium_ion_binding	-0.98948	-0.521567	-0.190058	-0.014604	-0.008394	-0.759476	-0.180725	-0.003983	-0.532368	-1.20601	-0.035799
GO:0032403_protein_complex_binding	-0.978548	-2.17268	-0.317843	-0.361449	-1.58629	-0.16645	-0.254812	-2.22506	-0.523482	-0.280399	-0.633044
GO:0002455_humoral_immune_response_mediated_by_circulating_immunoglobulin	-0.961032	-0.344778	-0.1542	-0.289352	-1.57414	-0.183739	-0.027893	-0.27891	-1.67326	-0.142641	-0.498241
GO:0006958_complement_activation__classical_pathway	-0.961032	-0.344778	-0.1542	-0.289352	-1.57414	-0.183739	-0.027893	-0.27891	-1.67326	-0.142641	-0.498241
GO:0042402_biogenic_amine_catabolic_process	-0.961032	-0.344778	-0.987109	-0.813679	-0.468244	-0.642574	-1.045	-0.27891	-0.685738	-0.51362	-0.904077
GO:0046500_S-adenosylmethionine_metabolic_process	-0.961032	-0.344778	-0.987109	0	-0.468244	-0.642574	-0.324535	0	-0.685738	-0.289784	-0.904077
GO:0009110_vitamin_biosynthetic_process	-0.961032	0	-0.987109	0	0	-0.642574	-0.630148	-0.27891	-0.685738	-0.017677	0
GO:0004289_subtilase_activity	-0.961032	0	-0.4897	-0.289352	-0.145782	-0.642574	-0.630148	-0.27891	-0.685738	-0.51362	-0.904077
GO:0001669_acrosome	-0.961032	-0.9394	-0.4897	-0.289352	-0.468244	-0.183739	-0.126964	-0.617604	-0.685738	-0.51362	-0.054417
GO:0001976_fast_regulation_of_arterial_pressure	-0.961032	-0.344778	-0.1542	-0.289352	-0.145782	-0.642574	-0.126964	-0.075811	-0.685738	-0.825924	-0.054417
GO:0005625_soluble_fraction	-0.959582	-0.480392	-1.16572	-0.165887	-1.85136	-0.839848	-0.180324	-1.33349	-0.526673	-1.83294	-2.59738
GO:0043235_receptor_complex	-0.946898	-0.021755	-0.075171	-0.059015	-0.006141	-0.174351	-0.009546	-0.026071	-0.49794	-0.872614	-0.053529
GO:0040008_regulation_of_growth	-0.945585	-0.139997	-0.07276	-0.53854	-0.616521	-0.762016	-0.374078	-0.409633	-0.68634	-1.41881	-0.543621
GO:0045807_positive_regulation_of_endocytosis	-0.932804	-0.323164	-0.449789	-0.765443	-1.4691	-0.014656	-0.556962	-2.20376	-0.659189	-0.10671	-0.818193
GO:0043161_proteasomal_ubiquitin-dependent_protein_catabolic_process	-0.932804	0	-1.52052	-0.765443	0	-0.540554	-0.556962	-0.065762	-0.659189	-0.410002	-0.445036
GO:0046498_S-adenosylhomocysteine_metabolic_process	-0.932804	-0.888986	-0.449789	0	-0.429087	-0.862395	-0.935335	-0.065762	-0.659189	-0.224877	-1.30346
GO:0006984_ER-nuclear_signaling_pathway	-0.932804	0	-0.449789	-0.765443	-0.131166	-0.304607	-0.107383	-0.248266	-0.659189	-0.04131	-0.046272
GO:0007269_neurotransmitter_secretion	-0.916855	-0.087032	-0.023503	-0.051805	-0.004851	-0.340106	-0.032697	-0.020294	-0.932595	-1.39375	-0.041894
GO:0050839_cell_adhesion_molecule_binding	-0.906509	-0.842683	-0.413835	-0.250834	-1.3737	-0.250472	-0.244751	-2.0464	-0.634566	-0.849586	-0.398065
GO:0030593_neutrophil_chemotaxis	-0.906509	-0.303421	-0.125786	0	-0.11822	-0.454606	-0.492866	-0.221304	-0.634566	-0.54854	-0.398065
GO:0043524_negative_regulation_of_neuron_apoptosis	-0.906509	0	0	0	-0.393869	-0.010746	-0.244751	-0.50661	-0.634566	-0.173719	-0.165001
GO:0050886_endocrine_process	-0.906509	-0.303421	-0.125786	-0.250834	-0.11822	-0.250472	-0.018551	-0.057133	-0.634566	-0.326346	-0.039401
GO:0009611_response_to_wounding	-0.902737	-0.221214	-0.06825	-0.347743	-0.238623	-0.341114	-0.461844	-0.532138	-0.365178	-0.894278	-0.249115
GO:0016616_oxidoreductase_activity__acting_on_the_CH-OH_group_of_donors__NAD_or_NADP_as_acceptor	-0.897653	-0.210123	-2.10597	-1.09142	-2.82812	-1.12257	-0.74587	-3.74745	-1.46835	-0.043969	-0.992618
GO:0015078_hydrogen_ion_transporter_activity	-0.897653	-0.68416	-2.53007	-1.9122	-0.107101	-0.766075	-0.433256	-0.357451	-0.906773	-2.16695	-0.430494
GO:0016021_integral_to_membrane	-0.882178	-1.00783	-0.039631	-0.233673	-0.397454	-1.02238	-0.128121	-0.240617	-0.23101	-6.3257	-0.634206
GO:0006626_protein_targeting_to_mitochondrion	-0.881911	-0.285312	-0.113878	-0.234105	-0.106712	-0.03299	-1.66173	-0.4598	-0.611634	-0.058657	-0.356444
GO:0042219_amino_acid_derivative_catabolic_process	-0.881911	-0.285312	-0.7939	-0.680715	-0.760201	-0.381993	-0.752694	-0.835537	-0.611634	-0.703617	-1.61165
GO:0005343_organic_acid:sodium_symporter_activity	-0.881911	-0.285312	-0.381313	0	-1.28663	-0.205593	-0.212739	-0.197499	-0.611634	-0.703617	-1.61165
GO:0006518_peptide_metabolic_process	-0.881911	0	-1.33596	-0.680715	-0.760201	-0.957905	-0.212739	-0.835537	-0.611634	-0.445792	-0.673275
GO:0042417_dopamine_metabolic_process	-0.881911	-0.285312	-0.381313	-0.234105	-0.760201	-0.03299	-0.076936	-0.4598	-0.611634	-1.04009	-1.09298
GO:0016229_steroid_dehydrogenase_activity	-0.881911	-0.285312	0	-0.234105	-0.760201	-0.205593	-0.43652	-0.835537	-0.611634	-0.000908	-0.673275
GO:0006935_chemotaxis	-0.870003	-0.191789	-0.106223	-0.041677	-0.09172	-0.622567	-0.819302	-0.614969	-0.437094	-1.14407	-0.055621
GO:0042330_taxis	-0.870003	-0.191789	-0.106223	-0.041677	-0.09172	-0.622567	-0.819302	-0.614969	-0.437094	-1.14407	-0.055621
GO:0031224_intrinsic_to_membrane	-0.862353	-0.959355	-0.039887	-0.214138	-0.434942	-0.952895	-0.114602	-0.253008	-0.219993	-6.3294	-0.645867
GO:0009967_positive_regulation_of_signal_transduction	-0.861078	-0.186041	-0.101084	-0.439798	-0.438084	-0.197236	-0.466259	-0.062299	-0.430151	-0.013004	-0.156193
GO:0005788_endoplasmic_reticulum_lumen	-0.858816	0	-2.61484	-1.96337	-0.096451	-1.19865	-0.67626	-1.222	-0.590197	-0.10201	-0.127224
GO:0030004_monovalent_inorganic_cation_homeostasis	-0.858816	-0.760408	-0.103234	-0.643271	-1.20681	-0.539367	-1.51923	-2.42047	-0.590197	-0.58178	-0.319449
GO:0006879_iron_ion_homeostasis	-0.858816	-1.42504	-1.2551	-0.218789	-0.707706	-0.539367	-0.67626	-1.222	-0.590197	-0.361189	-0.127224
GO:0051591_response_to_cAMP	-0.858816	-1.42504	-0.351794	-0.218789	-0.707706	-0.830658	-0.386835	-1.222	-0.590197	-0.361189	-1.00299
GO:0004129_cytochrome-c_oxidase_activity	-0.858816	-0.760408	-1.2551	-1.23411	-0.333252	-0.320546	-0.67626	-0.417765	-0.590197	-0.873571	-0.127224
GO:0015002_heme-copper_terminal_oxidase_activity	-0.858816	-0.760408	-1.2551	-1.23411	-0.333252	-0.320546	-0.67626	-0.417765	-0.590197	-0.873571	-0.127224
GO:0016675_oxidoreductase_activity__acting_on_heme_group_of_donors	-0.858816	-0.760408	-1.2551	-1.23411	-0.333252	-0.320546	-0.67626	-0.417765	-0.590197	-0.873571	-0.127224
GO:0016676_oxidoreductase_activity__acting_on_heme_group_of_donors__oxygen_as_acceptor	-0.858816	-0.760408	-1.2551	-1.23411	-0.333252	-0.320546	-0.67626	-0.417765	-0.590197	-0.873571	-0.127224
GO:0008344_adult_locomotory_behavior	-0.858816	-0.268645	-0.103234	-0.218789	-0.707706	-0.168388	-0.012381	-0.767957	-0.590197	-0.361189	-0.319449
GO:0016614_oxidoreductase_activity__acting_on_CH-OH_group_of_donors	-0.843642	-0.351731	-2.63734	-1.307	-2.91982	-1.1147	-0.711856	-3.68743	-1.36405	-0.061925	-0.783267
GO:0035091_phosphoinositide_binding	-0.843642	0	-0.040377	-0.006642	-0.59215	-0.113671	-0.006295	-0.010207	-0.834714	-0.914936	-0.215879
GO:0019725_cell_homeostasis	-0.841674	-0.469273	-0.13049	-0.764225	-0.676701	-1.71695	-0.63211	-0.971739	-0.425653	-3.11559	-1.09781
GO:0042612_MHC_class_I_protein_complex	-0.837062	-0.253256	-0.691496	-2.6981	-3.17962	-0.268513	-0.342918	-1.65585	-0.570094	-1.0569	-0.286483
GO:0051716_cellular_response_to_stimulus	-0.837062	-2.1428	-0.32492	-0.608605	-0.6596	-0.460675	-0.342918	-0.379909	-0.570094	-0.291553	-0.921421
GO:0006892_post-Golgi_vesicle-mediated_transport	-0.837062	-1.36374	-1.78024	-1.17534	-0.307065	-0.460675	-0.957452	-0.706589	-0.570094	-0.47988	-1.37825
GO:0050879_multicellular_organismal_movement	-0.837062	-0.723651	-1.18062	-1.17534	-0.6596	-0.460675	-0.055156	-0.037729	-0.570094	-0.291553	-0.286483
GO:0046456_icosanoid_biosynthetic_process	-0.837062	-0.253256	0	0	-0.087277	-0.137571	-0.607991	-0.037729	-0.570094	-0.47988	-0.024479
GO:0045177_apical_part_of_cell	-0.835125	-0.886062	-0.166944	-0.225844	-2.03392	-0.72246	-1.05543	-0.700575	-0.823432	-0.847142	-1.1878
GO:0006814_sodium_ion_transport	-0.835125	-0.342652	-0.166944	-0.006303	-0.002377	-0.585233	-0.083566	-0.000716	-0.823432	-1.38775	-0.008035
GO:0051707_response_to_other_organism	-0.835125	-0.342652	-0.038115	-0.225844	-0.250698	-0.068082	-0.200586	-0.522257	-0.823432	-1.00947	-0.129457
GO:0050381_unspecific_monooxygenase_activity	-0.81651	-2.06026	-0.085123	0	-0.283203	-0.922079	-0.304027	-0.650697	-0.551185	-0.234331	-0.257044
GO:0022411_cellular_component_disassembly	-0.81651	-0.689394	-0.300389	-0.576418	-1.06555	-0.224458	-1.27436	-1.54712	-0.551185	-0.058461	-0.506475
GO:0005520_insulin-like_growth_factor_binding	-0.81651	-0.689394	-0.646398	-0.576418	-0.615385	-0.624011	-0.546854	-0.650697	-0.551185	-0.897695	-0.257044
GO:0031410_cytoplasmic_vesicle	-0.810513	-0.302278	-0.57451	-0.874472	-0.225765	-0.0583	-0.204906	-0.167209	-0.632801	-0.548592	-0.826285
GO:0015077_monovalent_inorganic_cation_transporter_activity	-0.810336	-0.833146	-2.03123	-1.58571	-0.063427	-0.726012	-0.587192	-0.325862	-0.790729	-2.25656	-0.368628
GO:0045055_regulated_secretory_pathway	-0.802318	-0.150327	-0.009948	-0.089894	-0.02491	-0.341974	-0.060264	-0.038217	-0.780194	-1.43234	-0.057198
GO:0045184_establishment_of_protein_localization	-0.799676	-0.295459	-1.83603	-2.05313	-0.135817	-0.613819	-1.34327	-3.69347	-0.353235	-0.133345	-1.24972
GO:0032940_secretion_by_cell	-0.797564	-0.288569	-0.341808	-1.25428	-0.002385	-1.16668	-0.64301	-0.253502	-0.389408	-0.676142	-0.209353
GO:0050661_NADP_binding	-0.797043	-0.225783	-2.24179	-0.546453	-0.574641	-0.036439	-0.03952	-1.447	-0.533355	-0.187438	-0.461215
GO:0008483_transaminase_activity	-0.797043	0	-0.604786	0	-1.53552	-0.09105	-0.006777	-1.447	-0.533355	-0.512583	-1.18383
GO:0002541_activation_of_plasma_proteins_during_acute_inflammatory_response	-0.797043	-0.657382	-0.277945	-0.179822	-1.53552	-0.334606	-0.121504	-0.314814	-1.34226	-0.187438	-0.461215
GO:0006956_complement_activation	-0.797043	-0.657382	-0.277945	-0.179822	-1.53552	-0.334606	-0.121504	-0.314814	-1.34226	-0.187438	-0.461215
GO:0043234_protein_complex	-0.778789	-0.567031	-0.886432	-0.499853	-0.131467	-0.501333	-0.363351	-0.444358	-0.244316	-0.303943	-0.804145
GO:0006695_cholesterol_biosynthetic_process	-0.778559	0	-2.1343	-0.518492	-0.944463	-0.708415	-1.0724	-1.88186	-3.40113	-0.011719	-1.5596
GO:0042742_defense_response_to_bacterium	-0.778559	-0.627394	-0.070447	0	0	-0.708415	-0.033436	0	-0.516501	-2.16009	-0.015305
GO:0043112_receptor_metabolic_process	-0.778559	-0.213481	-0.566299	-1.02143	-0.065032	-1.81678	-0.442669	-0.113052	-0.516501	-1.26368	-0.420165
GO:0042108_positive_regulation_of_cytokine_biosynthetic_process	-0.778559	-0.627394	-0.566299	-0.168766	-0.241472	-0.28438	-0.442669	-0.552969	-0.516501	-0.26382	-0.076053
GO:0007610_behavior	-0.776499	-0.177608	-0.035372	-0.019992	-0.014446	-0.993595	-0.479109	-0.095068	-0.372425	-1.85154	-0.006989
GO:0008233_peptidase_activity	-0.773202	-0.083902	-0.478663	-0.900266	-0.665498	-0.15528	-0.385654	-0.506091	-0.276616	-3.01368	-0.140097
GO:0008219_cell_death	-0.771267	-0.514579	-0.158951	-0.900716	-0.58718	-0.285562	-1.05668	-0.288607	-0.253681	-0.857734	-1.28703
GO:0016265_death	-0.771267	-0.514579	-0.158951	-0.900716	-0.58718	-0.285562	-1.05668	-0.288607	-0.253681	-0.857734	-1.28703
GO:0005794_Golgi_apparatus	-0.764161	-0.49772	-0.843562	-1.88444	-0.720423	-0.376893	-2.06188	-2.76604	-0.36258	-0.302013	-0.989412
GO:0016712_oxidoreductase_activity__acting_on_paired_donors__with_incorporation_or_reduction_of_molecular_oxygen__reduced_flavin_or_flavoprotein_as_one_donor__and_incorporation_of_one_atom_of_oxygen	-0.760971	-1.84133	-0.064159	0	-0.223193	-0.895925	-0.398272	-0.510158	-0.500535	-0.118032	-0.185962
GO:0015296_anion:cation_symporter_activity	-0.760971	-0.599243	-0.93347	-0.158518	-0.059048	-1.2331	-0.655555	-0.021938	-1.27049	-0.789251	-0.185962
GO:0050801_ion_homeostasis	-0.75852	-0.696277	-0.062425	-0.106884	-0.77523	-2.42667	-0.570804	-0.631259	-0.493673	-4.39295	-0.688934
GO:0000287_magnesium_ion_binding	-0.75852	-0.696277	-0.428552	-0.0253	-0.081326	-0.394892	-0.801298	-0.917342	-0.800475	-0.189355	-0.221074
GO:0015630_microtubule_cytoskeleton	-0.753465	-0.21185	-0.152095	-0.024478	-0.00227	-0.311552	-0.551542	-0.019797	-0.488668	-0.001711	-0.114024
GO:0031982_vesicle	-0.748053	-0.238947	-0.538431	-0.90056	-0.276574	-0.159055	-0.220693	-0.286869	-0.562094	-0.842503	-0.911725
GO:0044464_cell_part	-0.745862	-0.14106	-0.204778	-0.38705	-0.473979	-0.157063	-0.098546	-1.18163	-0.208836	-0.369257	-1.2519
GO:0005623_cell	-0.744382	-0.167595	-0.202704	-0.384583	-0.515802	-0.153318	-0.096661	-1.17348	-0.207926	-0.360814	-1.24273
GO:0005769_early_endosome	-0.744203	-0.572764	-1.36534	-3.02101	-1.30747	-0.347304	-0.358265	-0.470847	-0.485382	-0.173216	-0.947476
GO:0006584_catecholamine_metabolic_process	-0.744203	-0.191305	-0.497516	-0.467847	-0.839662	-0.047882	-0.079541	-0.470847	-0.485382	-1.6712	-0.947476
GO:0017046_peptide_hormone_binding	-0.744203	-1.11005	-0.221086	-1.52527	-0.469897	-0.79252	-0.079541	-0.470847	-0.485382	-1.27696	-0.609218
GO:0008009_chemokine_activity	-0.744203	-0.191305	-0.05847	0	0	-0.79252	-1.28035	-0.470847	-0.485382	-0.458069	-0.058852
GO:0042379_chemokine_receptor_binding	-0.744203	-0.191305	-0.05847	0	0	-0.79252	-1.28035	-0.470847	-0.485382	-0.458069	-0.058852
GO:0006997_nuclear_organization_and_biogenesis	-0.744203	-0.191305	-0.221086	-0.467847	-0.469897	-0.01739	-0.358265	-0.470847	-0.485382	-0.043932	-0.16697
GO:0046983_protein_dimerization_activity	-0.744085	-0.465869	-0.778663	-0.561001	-0.030792	-0.348811	-0.023428	-0.713113	-0.346725	-0.454457	-2.37376
GO:0035295_tube_development	-0.735119	-0.982166	-0.274775	-0.282786	-0.241105	-0.990359	-1.33238	-0.939964	-0.335147	-0.270463	-0.148772
GO:0044249_cellular_biosynthetic_process	-0.732374	-0.751276	-0.44144	-0.042943	-0.406858	-0.263731	-0.084864	-1.81811	-0.849797	-0.054785	-1.20727
GO:0016126_sterol_biosynthetic_process	-0.728188	-0.181289	-3.19956	-0.894076	-0.792435	-0.700398	-0.830398	-1.57339	-3.17975	-0.012961	-2.2714
GO:0016769_transferase_activity__transferring_nitrogenous_groups	-0.728188	0	-0.466718	-0.140154	-1.241	-0.038393	-0.020197	-1.57339	-0.470975	-0.384326	-1.27338
GO:0018958_phenol_metabolic_process	-0.728188	-0.547813	-0.466718	-0.894076	-1.241	-0.088059	-0.165989	-0.735007	-0.470975	-1.46975	-0.880522
GO:0042175_nuclear_envelope-endoplasmic_reticulum_network	-0.728161	-0.110726	-2.29914	-3.55206	-0.138994	-0.336946	-0.570573	-1.37738	-1.14335	-0.0725	-0.417563
GO:0044257_cellular_protein_catabolic_process	-0.728161	-0.237475	-1.28959	-0.455657	-0.514088	-0.018387	-0.334062	-0.546642	-0.330076	-0.39394	-0.417563
GO:0004252_serine-type_endopeptidase_activity	-0.721297	-0.231314	-0.555329	-0.444573	-0.344339	-1.84981	-1.70912	-0.690854	-0.675039	-2.11458	-0.2895
GO:0008104_protein_localization	-0.720757	-0.288061	-2.11228	-2.63796	-0.167779	-0.731143	-1.81493	-3.9521	-0.294119	-0.148603	-1.62059
GO:0006519_amino_acid_and_derivative_metabolic_process	-0.716959	-1.63247	-0.288614	-0.509025	-0.840593	-0.251033	-0.163349	-2.36106	-0.527589	-0.005418	-1.28399
GO:0042770_DNA_damage_response__signal_transduction	-0.712865	-1.02753	-0.78859	-2.82486	-1.69582	-0.876299	-0.762773	-0.072804	-0.457253	-0.197428	-1.63393
GO:0030176_integral_to_endoplasmic_reticulum_membrane	-0.712865	0	-1.76758	-2.07101	-0.044358	-0.14487	-0.289627	-0.072804	-0.457253	-0.321259	-0.5176
GO:0030595_leukocyte_chemotaxis	-0.712865	-0.171905	-0.048643	-0.131913	-0.176781	-0.876299	-0.762773	-0.198059	-0.457253	-0.488418	-0.134571
GO:0016887_ATPase_activity	-0.709777	-1.62419	-0.114182	-0.661901	-0.202042	-1.05267	-0.582629	-0.59324	-1.08441	-0.024825	-0.418468
GO:0044425_membrane_part	-0.705939	-1.09917	-0.237487	-0.582866	-0.370008	-1.06075	-0.202061	-0.388943	-0.116001	-6.5785	-0.655483
GO:0005575_cellular_component	-0.69987	-0.03252	-0.017709	-0.064114	-0.461022	-0.294465	-0.260912	-0.600166	-0.098395	-0.927723	-0.657882
GO:0005746_mitochondrial_respiratory_chain	-0.698183	-1.60122	-3.69055	-0.820663	0	-0.358966	-0.449559	-0.37074	-1.14651	-1.88185	-0.761133
GO:0006690_icosanoid_metabolic_process	-0.698183	-0.502004	0	0	-0.163694	-0.121557	-0.449559	-0.180604	-0.444165	-0.413752	-0.040037
GO:0005768_endosome	-0.694738	-3.53523	-1.74056	-2.3498	-3.08804	-0.170768	-0.124136	-0.599899	-1.609	-0.189586	-1.37145
GO:0032991_macromolecular_complex	-0.689363	-0.313589	-1.07342	-0.710773	-0.169601	-0.296789	-0.175862	-0.278757	-0.206091	-0.074676	-0.798494
GO:0030425_dendrite	-0.688313	-0.092061	-0.030637	-0.04946	-0.055462	-1.90388	-0.007013	-0.011541	-0.301435	-2.81928	-0.226402
GO:0045453_bone_resorption	-0.684095	-0.953272	-0.706479	-0.117053	-1.06462	-0.479776	-0.408865	-2.32488	-0.431664	-0.993985	-0.240792
GO:0031227_intrinsic_to_endoplasmic_reticulum_membrane	-0.684095	0	-1.61464	-1.93227	-0.036743	-0.101691	-0.233703	-0.164686	-0.431664	-0.34927	-0.439915
GO:0046916_transition_metal_ion_homeostasis	-0.684095	-1.54845	-1.61464	-0.383719	-1.06462	-1.64481	-1.29399	-1.79051	-1.11886	-1.30745	-0.707852
GO:0045445_myoblast_differentiation	-0.684095	-0.480935	-0.386315	-0.786862	-0.361872	-0.479776	-0.408865	-1.32226	-0.431664	-0.993985	-0.707852
GO:0033036_macromolecule_localization	-0.678791	-0.241349	-2.03051	-2.91383	-0.158433	-0.75163	-1.9507	-3.68955	-0.264153	-0.150408	-1.70818
GO:0051287_NAD_binding	-0.670559	-0.147058	-0.669079	-1.26047	-2.62814	-0.421606	-0.590909	-2.7891	-1.94168	-0.442565	-0.658366
GO:0004177_aminopeptidase_activity	-0.670559	-0.147058	-2.7294	-1.26047	-1.01249	-0.084809	-0.209745	-0.8669	-0.419707	-0.442565	-0.405547
GO:0005178_integrin_binding	-0.670559	-1.49815	-0.15239	-0.36562	-0.631548	-0.421606	-0.101259	-2.21245	-0.419707	-0.442565	-0.658366
GO:0016197_endosome_transport	-0.670559	-0.918853	-1.06508	-1.86786	-1.01249	-0.039384	-0.371708	-0.31632	-1.09235	-0.105325	-0.658366
GO:0019319_hexose_biosynthetic_process	-0.670559	-0.460968	-0.037035	-0.110345	-0.631548	-0.084809	-0.010236	-1.2488	-0.419707	-0.293718	-0.658366
GO:0007229_integrin-mediated_signaling_pathway	-0.670559	-0.460968	-0.362975	-0.754804	-0.339289	-0.159471	-0.371708	-0.8669	-0.419707	-0.293718	-0.658366
GO:0007612_learning	-0.670559	-0.147058	0	0	-0.339289	-0.270039	-0.038726	-0.150164	-0.419707	-0.293718	-0.03094
GO:0004984_olfactory_receptor_activity	-0.670559	-0.147058	-0.037035	0	-0.14048	-1.2e-05	-0.001372	-0.052368	-0.419707	-0.442565	-0.005178
GO:0008237_metallopeptidase_activity	-0.663428	-0.08135	-0.286885	-0.791035	-0.526413	-0.007705	-0.13225	-0.500717	-0.283908	-1.65157	-0.484086
GO:0004601_peroxidase_activity	-0.657537	-0.886066	-0.141591	-0.104069	-2.52667	-0.070506	-0.542476	-1.17978	-0.408258	-0.759636	-0.915601
GO:0016684_oxidoreductase_activity__acting_on_peroxide_as_acceptor	-0.657537	-0.886066	-0.141591	-0.104069	-2.52667	-0.070506	-0.542476	-1.17978	-0.408258	-0.759636	-0.915601
GO:0006986_response_to_unfolded_protein	-0.657537	0	-1.01483	-1.21511	-1.41046	-0.233423	-0.337771	-1.17978	-0.408258	-0.759636	-0.373826
GO:0051789_response_to_protein_stimulus	-0.657537	0	-1.01483	-1.21511	-1.41046	-0.233423	-0.337771	-1.17978	-0.408258	-0.759636	-0.373826
GO:0009306_protein_secretion	-0.657537	-0.442022	-0.033843	-0.104069	-0.130185	-1.36208	-0.188116	-0.517947	-0.408258	-0.759636	-0.087179
GO:0042133_neurotransmitter_metabolic_process	-0.657537	-0.442022	-0.141591	-0.104069	-0.597252	-0.233423	-0.089314	-0.517947	-0.408258	-1.32411	-0.612363
GO:0046165_alcohol_biosynthetic_process	-0.657537	-0.442022	-0.033843	-0.104069	-0.597252	-0.135423	-0.008625	-1.17978	-0.408258	-0.245997	-0.612363
GO:0046364_monosaccharide_biosynthetic_process	-0.657537	-0.442022	-0.033843	-0.104069	-0.597252	-0.135423	-0.008625	-1.17978	-0.408258	-0.245997	-0.612363
GO:0016410_N-acyltransferase_activity	-0.657537	-0.442022	-0.341139	-0.348521	-0.318198	-0.233423	-0.542476	-0.046915	-0.408258	-0.376852	-0.612363
GO:0045727_positive_regulation_of_protein_biosynthetic_process	-0.657537	-0.442022	-0.341139	-0.104069	-0.130185	-0.233423	-0.188116	-0.292188	-0.408258	-0.245997	-0.027189
GO:0044432_endoplasmic_reticulum_part	-0.657402	-0.025232	-3.83725	-4.11358	-0.08526	-0.590035	-0.556934	-1.46472	-1.00994	-0.04862	-0.602266
GO:0016860_intramolecular_oxidoreductase_activity	-0.644996	-0.424027	-0.600688	-1.17187	-1.85446	-0.941786	-0.49785	-2.00621	-1.86199	-0.661892	-0.569568
GO:0042446_hormone_biosynthetic_process	-0.644996	-0.132839	-0.131585	-0.098191	-0.564973	-0.486158	-0.306771	-0.269884	-0.397282	-0.319747	-0.857631
GO:0030534_adult_behavior	-0.644996	-0.854798	-0.131585	-0.098191	-0.564973	-0.058428	-0.028872	-0.7653	-0.397282	-0.319747	-0.181986
GO:0006898_receptor-mediated_endocytosis	-0.644996	-0.132839	-0.030935	0	-0.120668	-0.201282	-0.306771	-0.269884	-0.397282	-0.470828	-0.023885
GO:0006520_amino_acid_metabolic_process	-0.643559	-1.67456	-0.227909	-0.690813	-0.717101	-0.245633	-0.05175	-2.19993	-0.383007	-0.002148	-0.598152
GO:0016829_lyase_activity	-0.634032	-1.02292	-0.510465	-0.180175	-0.45311	-0.802835	-0.465367	-3.51491	-0.966238	-0.111532	-0.091983
GO:0008236_serine-type_peptidase_activity	-0.634032	-0.298918	-0.690356	-0.492216	-0.45311	-1.65266	-1.46664	-1.31757	-0.564772	-1.8084	-0.394669
GO:0007568_aging	-0.632905	-0.406918	-0.56939	-0.667879	-2.33843	-0.282817	-1.31247	-0.113753	-1.01894	-1.04158	-1.13765
GO:0045087_innate_immune_response	-0.632905	-1.36035	-0.301536	-0.667879	-2.33843	-0.020797	-0.0693	-0.719201	-1.01894	-0.170297	-0.803378
GO:0006944_membrane_fusion	-0.632905	-0.824948	-0.922249	-1.1306	-0.111865	-0.282817	-0.278452	-0.249259	-1.82436	-0.09976	-0.165669
GO:0030100_regulation_of_endocytosis	-0.632905	-0.126332	-0.56939	-0.31704	-1.28947	-0.096813	-0.278452	-1.45195	-1.01894	-0.09976	-1.13765
GO:0019208_phosphatase_regulator_activity	-0.632905	0	-0.56939	-0.09268	-1.28947	-0.282817	-0.456718	-1.05372	-0.386749	-0.270256	-1.13765
GO:0019888_protein_phosphatase_regulator_activity	-0.632905	0	-0.56939	-0.09268	-1.28947	-0.282817	-0.456718	-1.05372	-0.386749	-0.270256	-1.13765
GO:0009308_amine_metabolic_process	-0.631894	-1.82765	-0.29033	-0.931107	-1.26249	-0.205927	-0.076754	-2.46326	-0.435838	-0.004103	-1.31592
GO:0006508_proteolysis	-0.63103	-0.48575	-0.924273	-1.75251	-1.62106	-0.104771	-0.431758	-0.796317	-0.477706	-2.63273	-0.889653
GO:0003001_generation_of_a_signal_involved_in_cell-cell_signaling	-0.628367	-0.067504	-0.006183	-0.00928	-0.013861	-0.272852	-0.057081	-0.048619	-0.557736	-0.748533	-0.002991
GO:0042981_regulation_of_apoptosis	-0.622563	-0.594951	-0.088623	-0.948905	-0.8484	-0.301937	-0.744045	-0.758078	-0.18477	-0.830181	-1.2879
GO:0044242_cellular_lipid_catabolic_process	-0.621236	-0.120189	-0.539844	-0.08751	-2.25096	-0.016698	-0.000618	-0.996099	-0.376632	-0.08065	-0.292469
GO:0009615_response_to_virus	-0.621236	-0.120189	0	-0.302535	-0.831027	-0.148515	-0.418799	-0.996099	-0.996287	-0.498596	-0.15076
GO:0016811_hydrolase_activity__acting_on_carbon-nitrogen_(but_not_peptide)_bonds__in_linear_amides	-0.621236	-0.120189	-0.283572	-0.08751	-0.262776	-0.039733	-0.135099	-0.675932	-0.996287	-0.498596	-0.492625
GO:0046903_secretion	-0.612382	-0.19351	-0.328058	-0.70685	-0.003948	-0.783148	-0.530327	-0.19962	-0.248273	-0.512155	-0.133757
GO:0044446_intracellular_organelle_part	-0.610324	-0.653052	-2.84257	-2.14277	-0.057941	-0.59525	-0.571423	-2.03001	-0.231793	-0.00072	-0.883039
GO:0016836_hydro-lyase_activity	-0.609964	-0.375127	-0.51193	-0.082657	-0.096173	-1.53258	-1.15061	-3.35225	-1.7531	-0.430853	-0.002398
GO:0042158_lipoprotein_biosynthetic_process	-0.609964	-0.114384	-0.105717	-0.288781	-0.021045	-0.013364	-0.05357	-0.030178	-0.974454	-0.002063	-0.137138
GO:0050900_leukocyte_migration	-0.609964	-0.375127	-0.023664	-0.288781	-0.096173	-0.927482	-0.84396	-0.212529	-0.366903	-0.813775	-0.137138
GO:0048878_chemical_homeostasis	-0.607339	-0.578777	-0.122925	-0.042824	-0.740059	-3.30171	-0.534037	-0.579846	-0.349642	-3.69237	-0.791917
GO:0043067_regulation_of_programmed_cell_death	-0.605971	-0.559723	-0.104243	-0.895875	-0.9023	-0.349432	-0.817429	-0.779615	-0.175493	-0.941361	-1.55829
GO:0001894_tissue_homeostasis	-0.599065	-0.743013	-0.485541	-0.078096	-1.12967	-0.438443	-0.54384	-2.12391	-0.357541	-0.525916	-0.247996
GO:0048871_multicellular_organismal_homeostasis	-0.599065	-0.743013	-0.485541	-0.078096	-1.12967	-0.438443	-0.54384	-2.12391	-0.357541	-0.525916	-0.247996
GO:0006839_mitochondrial_transport	-0.599065	-0.360343	-0.485541	-1.01735	-0.231455	-0.108388	-1.80871	-0.365617	-0.357541	-0.249964	-0.660299
GO:0043281_regulation_of_caspase_activity	-0.599065	-0.743013	-1.65345	-1.01735	-0.754013	-0.294757	-0.207408	-0.890455	-0.357541	-0.159128	-0.660299
GO:0019216_regulation_of_lipid_metabolic_process	-0.599065	0	-1.1915	-0.078096	-1.12967	-0.438443	-0.351606	-1.2441	-0.953388	-0.717085	-0.247996
GO:0043523_regulation_of_neuron_apoptosis	-0.599065	-0.108896	-0.098302	-0.592769	-0.231455	-0.026668	-0.351606	-0.5971	-0.357541	-0.525916	-0.124693
GO:0030308_negative_regulation_of_cell_growth	-0.599065	0	-0.021652	-0.275729	-0.231455	-0.057199	-0.351606	-0.086016	-0.357541	-0.094629	-0.124693
GO:0045792_negative_regulation_of_cell_size	-0.599065	0	-0.021652	-0.275729	-0.231455	-0.057199	-0.351606	-0.086016	-0.357541	-0.094629	-0.124693
GO:0044422_organelle_part	-0.598506	-0.625277	-2.74313	-2.07797	-0.061619	-0.614122	-0.553669	-2.22883	-0.22344	-0.001028	-0.991529
GO:0015031_protein_transport	-0.592485	-0.236075	-2.19874	-2.26016	-0.153065	-0.415219	-1.32316	-3.56697	-0.282654	-0.067134	-1.3251
GO:0016064_immunoglobulin_mediated_immune_response	-0.588518	-0.717985	-0.091414	-0.56998	-3.86103	-0.258785	-0.187733	-0.561189	-1.68661	-0.318582	-0.618413
GO:0030198_extracellular_matrix_organization_and_biogenesis	-0.588518	-0.103703	-0.763989	-0.56998	-2.57077	-0.76116	-1.33417	-1.5793	-0.348525	-1.70894	-1.22916
GO:0016407_acetyltransferase_activity	-0.588518	-1.20212	-0.763989	-0.263335	-0.429198	-0.76116	-0.731072	-0.340934	-1.68661	-0.630416	-0.395777
GO:0008652_amino_acid_biosynthetic_process	-0.588518	-1.20212	-1.1422	-0.263335	-0.718422	-0.76116	-0.502422	-1.18202	-0.348525	-0.019969	-0.395777
GO:0005813_centrosome	-0.588518	-0.34624	-0.460578	0	-0.082709	-1.00545	-1.00837	-0.078323	-0.933047	-0.019969	-0.113327
GO:0042035_regulation_of_cytokine_biosynthetic_process	-0.588518	-0.34624	-0.236031	-0.073809	-0.082709	-0.556399	-0.502422	-0.181073	-0.348525	-0.211343	-0.044941
GO:0031328_positive_regulation_of_cellular_biosynthetic_process	-0.588518	-0.34624	-0.236031	-0.073809	-0.082709	-0.160929	-0.187733	-0.561189	-0.348525	-0.132175	-0.044941
GO:0012505_endomembrane_system	-0.587361	-0.248917	-2.68478	-3.31864	-0.166367	-0.272612	-0.308509	-1.87075	-0.389527	-0.068161	-0.908362
GO:0019724_B_cell_mediated_immunity	-0.578305	-0.693987	-0.085014	-0.548203	-3.74227	-0.345633	-0.169788	-0.527408	-1.655	-0.396477	-0.579103
GO:0002253_activation_of_immune_response	-0.578305	-0.332777	-0.222065	-0.069776	-1.4549	-0.226698	-0.08584	-0.167077	-0.91339	-0.272496	-0.367756
GO:0016459_myosin_complex	-0.578305	-0.098786	-0.222065	-0.069776	-0.203925	-0.915998	-0.680127	-0.071298	-0.91339	-0.396477	-0.102947
GO:0008757_S-adenosylmethionine-dependent_methyltransferase_activity	-0.578305	-0.332777	-0.43695	0	-0.203925	-0.498765	-0.294502	-0.071298	-0.339834	-0.032593	-0.579103
GO:0005543_phospholipid_binding	-0.575279	0	-0.25318	-0.131139	-1.8082	-0.271839	-0.068111	-0.190005	-0.492608	-1.12244	-0.439117
GO:0031968_organelle_outer_membrane	-0.568406	-1.68923	-1.95942	-1.40064	-0.65248	-1.70094	-1.52318	-1.43713	-0.331452	-0.483485	-0.341622
GO:0051402_neuron_apoptosis	-0.568406	-0.094127	-0.079065	-0.52738	-0.191424	-0.03285	-0.428204	-0.495619	-0.331452	-0.483485	-0.341622
GO:0051649_establishment_of_cellular_localization	-0.568105	-0.287974	-1.02061	-2.34752	-0.068271	-0.790438	-0.906964	-1.65831	-0.13935	-0.051175	-0.705399
GO:0006915_apoptosis	-0.566665	-0.631271	-0.153112	-1.08575	-0.591519	-0.284491	-1.08973	-0.380542	-0.18972	-0.822089	-1.12877
GO:0016787_hydrolase_activity	-0.564505	-0.384744	-1.32891	-1.06896	-0.355295	-0.171452	-0.776634	-1.12843	-0.309561	-0.464988	-0.554203
GO:0006807_nitrogen_compound_metabolic_process	-0.563424	-2.34892	-0.470296	-1.48126	-1.40822	-0.21979	-0.036127	-3.5517	-0.365178	-0.007335	-2.40518
GO:0017111_nucleoside-triphosphatase_activity	-0.563424	-1.77974	-0.470296	-1.71495	-0.933969	-0.296595	-1.21882	-1.51114	-0.805505	-0.009806	-0.998954
GO:0044430_cytoskeletal_part	-0.563424	-0.311785	-0.134691	-0.050099	-0.003738	-0.702662	-0.338625	-0.070808	-0.56242	-0.163911	-0.075888
GO:0030170_pyridoxal_phosphate_binding	-0.558807	-0.089711	-0.664616	-0.062405	-1.34447	-0.172745	-0.068035	-0.711944	-1.59472	-0.040191	-1.04319
GO:0006096_glycolysis	-0.558807	-1.09895	-1.0074	-1.35855	-1.34447	-1.57312	-0.588006	-0.711944	-0.323361	-1.56155	-0.507547
GO:0048741_skeletal_muscle_fiber_development	-0.558807	-0.307624	-0.196591	-0.507455	-0.364451	-0.991682	-0.246015	-1.37116	-0.323361	-1.56155	-0.507547
GO:0048747_muscle_fiber_development	-0.558807	-0.307624	-0.196591	-0.507455	-0.364451	-0.991682	-0.246015	-1.37116	-0.323361	-1.56155	-0.507547
GO:0051050_positive_regulation_of_transport	-0.558807	-0.089711	-0.393375	-0.507455	-0.62192	-0.172745	-0.588006	-1.01426	-0.323361	-0.197072	-0.507547
GO:0015370_solute:sodium_symporter_activity	-0.558807	-0.307624	-0.073535	0	-0.364451	-0.102625	-0.138528	-0.059024	-0.323361	-0.996853	-0.749602
GO:0005819_spindle	-0.558807	-0.307624	-0.393375	-0.507455	-0.179691	-0.270354	-0.395003	-0.059024	-0.323361	-0.020031	-0.749602
GO:0051641_cellular_localization	-0.5557	-0.27097	-0.962806	-2.27108	-0.060119	-0.798202	-0.897618	-1.56072	-0.13326	-0.06553	-0.713878
GO:0012501_programmed_cell_death	-0.553134	-0.599004	-0.172397	-1.0349	-0.631809	-0.290448	-1.07695	-0.394845	-0.181342	-0.855706	-1.24275
GO:0016835_carbon-oxygen_lyase_activity	-0.54949	-0.295868	-0.634603	-0.219571	-0.061193	-1.16177	-1.04325	-3.18952	-1.56596	-0.253207	-0.000954
GO:0005507_copper_ion_binding	-0.54949	-1.06707	-0.634603	-0.85791	-1.7379	-1.16177	-1.71684	-2.64696	-0.858159	-0.683863	-1.31895
GO:0006959_humoral_immune_response	-0.54949	-0.295868	-0.068392	-0.059037	-1.7379	-0.15024	-0.124962	-0.43752	-0.858159	-0.509349	-0.706049
GO:0042692_muscle_cell_differentiation	-0.54949	-0.295868	-0.373282	-0.85791	-0.345151	-0.906734	-0.546401	-0.963893	-0.315546	-0.683863	-0.98763
GO:0042802_identical_protein_binding	-0.548618	-0.133141	-0.936419	-0.237179	-0.183	-0.748659	-0.04988	-0.38232	-1.12283	-0.830062	-0.996086
GO:0042803_protein_homodimerization_activity	-0.546244	-0.200676	-0.435517	-0.109932	-0.266073	-0.433561	-0.102256	-0.661775	-0.205574	-0.904451	-2.50816
GO:0045045_secretory_pathway	-0.541745	-0.207673	-0.488603	-1.44396	-0.000831	-0.692032	-0.690337	-0.126328	-0.291337	-0.395858	-0.210068
GO:0000375_RNA_splicing__via_transesterification_reactions	-0.540443	-0.284618	-0.17405	-0.470108	-0.326879	-0.074983	-0.204908	-0.239708	-0.84089	-0.048525	-0.44443
GO:0000377_RNA_splicing__via_transesterification_reactions_with_bulged_adenosine_as_nucleophile	-0.540443	-0.284618	-0.17405	-0.470108	-0.326879	-0.074983	-0.204908	-0.239708	-0.84089	-0.048525	-0.44443
GO:0000398_nuclear_mRNA_splicing__via_spliceosome	-0.540443	-0.284618	-0.17405	-0.470108	-0.326879	-0.074983	-0.204908	-0.239708	-0.84089	-0.048525	-0.44443
GO:0006916_anti-apoptosis	-0.53699	-0.330505	-0.290044	-0.319604	-0.65411	-0.783734	-0.633958	-0.370435	-0.199715	-1.20554	-2.1231
GO:0045321_leukocyte_activation	-0.53699	-0.51469	-0.069404	-0.319604	-0.840425	-0.246995	-0.91922	-0.486534	-0.199715	-0.410969	-0.537012
GO:0042562_hormone_binding	-0.531652	-0.587544	-0.336158	-1.76022	-0.53881	-0.980312	-0.186787	-0.385992	-0.30069	-0.917418	-0.41571
GO:0001822_kidney_development	-0.531652	-0.077776	-0.011674	-0.200718	-0.052632	-0.407622	-0.308959	-0.223241	-0.30069	-0.53494	-1.19206
GO:0048518_positive_regulation_of_biological_process	-0.530368	-0.121246	-0.021508	-0.070369	-0.296941	-1.08319	-0.445641	-0.249217	-0.216183	-0.7521	-1.26729
GO:0009058_biosynthetic_process	-0.529151	-0.344611	-1.30693	-0.332915	-0.534117	-0.026146	-0.022266	-1.3522	-1.32376	-1e-06	-1.77454
GO:0030163_protein_catabolic_process	-0.527936	-0.985374	-1.36136	-0.663837	-0.467343	-0.126095	-0.714658	-0.252674	-0.194033	-1.07931	-0.500328
GO:0016462_pyrophosphatase_activity	-0.521263	-2.10715	-0.646604	-1.73255	-0.878056	-0.315785	-1.35115	-1.49953	-0.730477	-0.010912	-1.08292
GO:0016337_cell-cell_adhesion	-0.519077	-0.477589	-0.103719	-0.639235	-0.318272	-1.0081	-0.435453	-0.320206	-0.188524	-4.5552	-0.885524
GO:0016818_hydrolase_activity__acting_on_acid_anhydrides__in_phosphorus-containing_anhydrides	-0.515896	-2.07661	-0.627036	-1.70327	-0.8535	-0.333043	-1.30191	-1.45719	-0.720988	-0.011677	-1.0458
GO:0009617_response_to_bacterium	-0.51479	-0.55044	-0.14497	-0.183593	-0.045261	-0.220701	-0.037383	-0.036583	-0.286783	-0.942567	-0.051778
GO:0042089_cytokine_biosynthetic_process	-0.51479	-0.253647	-0.302739	-0.183593	-0.130918	-0.626804	-0.813056	-0.340264	-0.792123	-0.132066	-0.01807
GO:0042107_cytokine_metabolic_process	-0.51479	-0.253647	-0.302739	-0.183593	-0.130918	-0.626804	-0.813056	-0.340264	-0.792123	-0.132066	-0.01807
GO:0016817_hydrolase_activity__acting_on_acid_anhydrides	-0.513234	-2.34959	-0.617427	-1.68878	-0.841423	-0.365134	-1.4037	-1.59154	-0.716287	-0.010544	-1.0276
GO:0040007_growth	-0.511995	-0.058594	-0.017805	-0.528858	-0.431413	-0.35263	-0.162189	-0.167377	-0.465182	-1.54496	-0.251538
GO:0016023_cytoplasmic_membrane-bound_vesicle	-0.511995	-0.270775	-0.63755	-0.528858	-0.134787	-0.072815	-0.204634	-0.124751	-0.465182	-0.694857	-0.561376
GO:0044431_Golgi_apparatus_part	-0.510406	-0.671982	-1.79842	-1.39854	-0.299486	-0.676221	-1.22378	-3.06498	-0.183179	-0.741061	-1.61273
GO:0002449_lymphocyte_mediated_immunity	-0.506698	-1.40558	-0.136387	-0.727099	-3.53821	-0.291782	-0.24021	-0.746861	-1.43414	-0.255926	-0.7501
GO:0008654_phospholipid_biosynthetic_process	-0.506698	-0.244171	-0.047584	-1.13622	-0.73496	-0.003011	-0.140774	-0.319364	-0.776803	-4e-05	-0.339573
GO:0016790_thiolester_hydrolase_activity	-0.506698	-0.06755	-0.50419	-0.17562	-0.262938	-0.038658	-0.763357	-1.03534	-0.776803	-0.037986	-0.201852
GO:0015294_solute:cation_symporter_activity	-0.506698	-0.532908	-0.047584	0	-0.262938	-0.122645	-0.140774	-0.086809	-0.280157	-0.657071	-0.521983
GO:0042995_cell_projection	-0.505332	-0.003809	-0.055092	-0.183397	-0.110818	-2.40409	-0.113929	-0.143119	-0.087047	-5.70908	-0.060897
GO:0015662_ATPase_activity__coupled_to_transmembrane_movement_of_ions__phosphorylative_mechanism	-0.498818	-1.92274	-0.272624	-0.70376	-0.007032	-0.893221	-0.348059	-0.987965	-0.273737	-1.20457	-0.491035
GO:0001655_urogenital_system_development	-0.498818	-0.064472	-0.008221	-0.168013	-0.038912	-0.260024	-0.220556	-0.167431	-0.273737	-0.316893	-0.973074
GO:0008632_apoptotic_program	-0.498818	-0.235082	-0.754833	-0.70376	-0.248987	-0.374493	-0.220556	-0.709559	-0.273737	-0.220818	-0.491035
GO:0045926_negative_regulation_of_growth	-0.498818	0	-0.044249	-0.389398	-0.248987	-0.171638	-0.127886	-0.167431	-0.273737	-0.316893	-0.186916
GO:0009063_amino_acid_catabolic_process	-0.491141	-1.33592	-0.459958	-0.681259	-0.675061	-0.820933	-0.478292	-4.07209	-0.267512	-0.189836	-3.33138
GO:0050778_positive_regulation_of_immune_response	-0.491141	-0.499722	-0.258695	-0.160753	-1.35419	-0.150845	-0.116072	-0.281123	-0.74744	-0.275909	-0.671205
GO:0006633_fatty_acid_biosynthetic_process	-0.491141	-0.499722	-0.120692	0	-0.235762	-0.231256	-0.322195	-0.45347	-0.74744	-0.385356	-0.173002
GO:0031988_membrane-bound_vesicle	-0.490119	-0.24118	-0.559741	-0.475849	-0.156555	-0.09166	-0.194297	-0.228236	-0.437152	-0.787633	-0.658775
GO:0044455_mitochondrial_membrane_part	-0.483658	-1.3027	-3.40249	-0.659557	-0.033443	-0.132257	-0.630343	-0.263646	-0.733361	-0.786774	-1.16543
GO:0048637_skeletal_muscle_development	-0.483658	-0.217995	-0.113522	-0.361451	-0.404683	-1.47509	-0.185506	-1.20525	-0.261475	-2.48774	-0.634728
GO:0005496_steroid_binding	-0.483658	-0.058758	-0.695497	-0.659557	-0.223222	-2.11492	-0.630343	-1.95159	-0.733361	-0.23943	-0.434159
GO:0002684_positive_regulation_of_immune_system_process	-0.483658	-0.48401	-0.245465	-0.153821	-1.30735	-0.132257	-0.185506	-0.263646	-0.733361	-0.338261	-0.634728
GO:0002250_adaptive_immune_response	-0.476362	-1.27049	-0.232897	-0.638618	-3.17021	-0.523177	-0.275541	-1.15417	-1.34098	-0.20706	-0.834661
GO:0002460_adaptive_immune_response_based_on_somatic_recombination_of_immune_receptors_built_from_immunoglobulin_superfamily_domains	-0.476362	-1.27049	-0.232897	-0.638618	-3.17021	-0.523177	-0.275541	-1.15417	-1.34098	-0.20706	-0.834661
GO:0005215_transporter_activity	-0.475394	-0.318801	-0.67068	-0.125621	-0.040624	-0.789744	-0.161299	-0.198953	-0.37524	-4.75464	-0.485973
GO:0008289_lipid_binding	-0.475129	-0.008287	-1.45823	-0.322744	-1.28526	-0.494449	-0.363741	-0.684277	-0.418151	-1.79644	-0.582951
GO:0004175_endopeptidase_activity	-0.469275	-0.079895	-0.299821	-0.724995	-0.407931	-0.204474	-0.340382	-0.183928	-0.230525	-2.43364	-0.064333
GO:0007156_homophilic_cell_adhesion	-0.469244	-0.454221	-0.640881	-0.618407	-0.200056	-1.27828	-0.553638	-0.124884	-0.249931	-2.8828	-1.06004
GO:0019867_outer_membrane	-0.469244	-1.23925	-2.16461	-0.983302	-0.367783	-1.85951	-1.58486	-0.818636	-0.249931	-0.634922	-0.567209
GO:0007608_sensory_perception_of_smell	-0.469244	-0.053581	-0.220957	-0.140877	-0.028733	-0.000259	-0.005931	-0.02035	-0.249931	-1.01657	-0.383382
GO:0004553_hydrolase_activity__hydrolyzing_O-glycosyl_compounds	-0.469244	-0.053581	-0.400744	-0.335639	-0.200056	-0.633074	-0.386592	-0.124884	-0.249931	-0.178429	-0.06799
GO:0009891_positive_regulation_of_biosynthetic_process	-0.469244	-0.454221	-0.220957	-0.335639	-0.089301	-0.345793	-0.155519	-0.577335	-0.249931	-0.258251	-0.240579
GO:0045121_lipid_raft	-0.469244	0	-0.005795	-0.034219	-0.367783	-0.345793	-0.386592	-0.056956	-0.249931	-0.35967	-0.383382
GO:0001568_blood_vessel_development	-0.465844	-2.05554	-0.483769	-0.923239	-1.59613	-1.77158	-1.36016	-1.95845	-0.363718	-2.39824	-1.8742
GO:0048522_positive_regulation_of_cellular_process	-0.463302	-0.017186	-0.018641	-0.058528	-0.078436	-0.841905	-0.517491	-0.154743	-0.150913	-0.486705	-0.923998
GO:0002443_leukocyte_mediated_immunity	-0.462298	-1.71452	-0.094412	-0.598894	-3.57449	-0.215261	-0.234982	-0.54811	-1.29788	-0.22456	-0.752877
GO:0031420_alkali_metal_ion_binding	-0.462037	-0.366461	-0.01479	-0.001793	-0.000386	-2.53019	-0.127757	-6e-05	-0.154288	-4.33142	-0.101345
GO:0001944_vasculature_development	-0.458269	-2.00845	-0.459821	-0.893806	-1.80906	-1.64665	-1.28498	-2.14063	-0.355109	-2.41888	-2.03377
GO:0008203_cholesterol_metabolic_process	-0.455516	-0.048885	-2.04183	-0.31177	-1.13635	-0.529109	-0.891229	-2.50778	-2.81844	-0.015438	-1.25256
GO:0007631_feeding_behavior	-0.455516	-0.426451	-0.088766	-0.31177	-0.17922	-0.529109	-0.485344	-0.04798	-0.239046	-1.27288	-0.338069
GO:0048167_regulation_of_synaptic_plasticity	-0.455516	0	-0.028568	-0.12906	-0.078535	-0.391857	-0.21676	-0.04798	-0.239046	-1.27288	-0.208968
GO:0045597_positive_regulation_of_cell_differentiation	-0.455516	-0.048885	-0.088766	-0.580048	-0.813857	-0.27992	-0.891229	-0.520269	-0.239046	-0.659397	-0.506338
GO:0005622_intracellular	-0.455052	-0.727278	-3.25688	-2.50176	-1.07746	-0.100866	-0.585782	-3.59567	-0.540435	-2e-06	-3.12637
GO:0005125_cytokine_activity	-0.454539	-0.117962	-0.013352	-0.023393	-0.000334	-2.83237	-0.540208	-0.048891	-0.149956	-0.757044	-0.037733
GO:0001775_cell_activation	-0.450846	-0.345998	-0.027352	-0.194526	-0.505817	-0.23094	-0.52021	-0.23077	-0.147837	-0.311864	-0.320867
GO:0031099_regeneration	-0.448893	0	-0.083448	-0.12354	-0.003728	-0.354763	-0.118612	-0.099829	-0.233834	-1.68435	-0.020523
GO:0005681_spliceosome	-0.442422	-0.044621	-0.333282	-0.877732	-0.753844	-0.095717	-0.288634	-0.178198	-0.228767	-0.00077	-0.099206
GO:0050865_regulation_of_cell_activation	-0.442422	-0.174286	-0.078438	-0.118263	-0.501297	-0.43981	-0.796175	-0.302532	-0.228767	-0.53119	-0.297658
GO:0008015_circulation	-0.439985	-0.326589	-0.023783	-0.049752	-0.168933	-0.356508	-0.566879	-0.064267	-0.334514	-3.53935	-0.716477
GO:0030003_cation_homeostasis	-0.436436	-0.689214	-0.078553	-0.098723	-0.76074	-1.82034	-0.786164	-0.874438	-0.330549	-4.8347	-0.568054
GO:0042277_peptide_binding	-0.436436	-0.485372	-0.128371	-1.05233	-0.104781	-0.136727	-0.000542	-0.094691	-0.330549	-1.10221	-0.205949
GO:0000226_microtubule_cytoskeleton_organization_and_biogenesis	-0.436098	-0.38822	-0.522308	-0.026173	-0.151825	-0.881562	-1.24124	-0.645559	-0.644585	-0.356993	-0.168564
GO:0004497_monooxygenase_activity	-0.436098	-0.700207	-0.169602	0	-0.064701	-0.881562	-0.396803	-0.888853	-0.644585	-0.049036	-0.091426
GO:0007565_female_pregnancy	-0.423868	-1.04443	-1.76702	-1.18991	-1.66649	-1.1649	-0.345956	-0.253311	-0.621973	-0.639879	-0.757225
GO:0016053_organic_acid_biosynthetic_process	-0.423868	-0.364803	-0.152456	0	-0.262569	-0.329592	-0.345956	-0.253311	-0.621973	-0.136714	-0.145701
GO:0046394_carboxylic_acid_biosynthetic_process	-0.423868	-0.364803	-0.152456	0	-0.262569	-0.329592	-0.345956	-0.253311	-0.621973	-0.136714	-0.145701
GO:0015631_tubulin_binding	-0.423868	-0.038941	-0.065091	-0.023525	-0.016834	-0.329592	-0.041774	-0.399622	-0.621973	-0.004669	-0.013394
GO:0008238_exopeptidase_activity	-0.417953	-0.150381	-1.32943	-0.784558	-1.61764	-0.14183	-0.213185	-0.778954	-0.209844	-0.731771	-0.721142
GO:0031965_nuclear_membrane	-0.417953	-0.645645	-0.461777	-0.784558	-0.250128	-0.298416	-0.322736	-1.33891	-0.209844	-0.244827	-0.957993
GO:0019838_growth_factor_binding	-0.417953	-0.353666	-0.276856	-0.479508	-0.422505	-0.408107	-0.131353	-0.55874	-0.209844	-0.335144	-0.357498
GO:0043229_intracellular_organelle	-0.412493	-0.578727	-2.75789	-2.23876	-0.333895	-0.418884	-1.06746	-2.73284	-0.865572	-9.1e-05	-1.67873
GO:0050776_regulation_of_immune_response	-0.406499	-0.332463	-0.425245	-0.232604	-1.52435	-0.111203	-0.110414	-0.340118	-0.590024	-0.466973	-0.875007
GO:0005342_organic_acid_transporter_activity	-0.406499	-0.332463	-0.425245	-0.232604	-1.16869	-0.111203	-0.061058	-0.506955	-0.590024	-0.933923	-0.653598
GO:0046943_carboxylic_acid_transporter_activity	-0.406499	-0.332463	-0.425245	-0.232604	-1.16869	-0.111203	-0.061058	-0.506955	-0.590024	-0.933923	-0.653598
GO:0046467_membrane_lipid_biosynthetic_process	-0.406499	-0.139739	-0.015858	-0.742041	-0.387704	-0.000789	-0.061058	-0.118893	-0.590024	-1e-05	-0.116623
GO:0006576_biogenic_amine_metabolic_process	-0.406499	-0.139739	-0.425245	-0.450222	-0.387704	-0.069599	-0.56244	-0.340118	-0.590024	-0.600241	-0.653598
GO:0043226_organelle	-0.404631	-0.556313	-2.78599	-2.30775	-0.340727	-0.446218	-1.03893	-2.91364	-0.84755	-0.000116	-1.727
GO:0006873_cell_ion_homeostasis	-0.402779	-0.588427	-0.053181	-0.074611	-0.76789	-1.92744	-0.558757	-0.673265	-0.293489	-4.31282	-0.628297
GO:0001816_cytokine_production	-0.400952	-0.32237	-0.122991	-0.087213	-0.216065	-0.700174	-0.709066	-0.199006	-0.579863	-0.111414	-0.055323
GO:0016798_hydrolase_activity__acting_on_glycosyl_bonds	-0.400952	-0.032516	-0.408033	-0.436283	-0.108528	-0.219216	-0.168538	-0.053932	-0.19693	-0.111414	-0.024254
GO:0019538_protein_metabolic_process	-0.398525	-0.370391	-2.85691	-2.44516	-0.653379	-0.367239	-0.93887	-2.32161	-0.614283	-0.124844	-1.08136
GO:0016740_transferase_activity	-0.396251	-0.244274	-0.554587	-0.431908	-0.155673	-0.091457	-0.053536	-0.208384	-0.502695	-0.000265	-0.134527
GO:0009309_amine_biosynthetic_process	-0.395518	-0.580036	-0.391486	-0.083508	-0.355636	-0.197087	-0.242853	-0.651925	-0.569932	-0.021887	-0.17582
GO:0030141_secretory_granule	-0.395518	-0.129876	-0.11652	-0.422788	-0.355636	-0.086418	-0.050078	-0.103559	-0.192846	-0.202532	-0.022003
GO:0002682_regulation_of_immune_system_process	-0.390196	-0.564789	-0.375578	-0.208511	-1.7713	-0.118806	-0.225803	-0.288746	-0.560225	-0.564211	-0.996705
GO:0048471_perinuclear_region_of_cytoplasm	-0.390196	-0.303138	-1.13942	-0.409723	-0.773931	-0.940336	-0.225803	-0.846663	-0.188866	-0.710029	-0.562882
GO:0009314_response_to_radiation	-0.390196	0	-0.012694	-0.208511	-0.195839	-0.176858	-0.143536	-0.046033	-0.188866	-0.564211	-0.264795
GO:0002252_immune_effector_process	-0.384981	-1.76184	-0.104531	-0.397071	-3.07302	-0.227932	-0.209801	-0.595783	-1.06191	-0.297078	-0.728242
GO:0008168_methyltransferase_activity	-0.384981	-0.549971	-0.360283	-0.076566	-0.091551	-0.158401	-0.312432	-0.273244	-0.184986	-0.003768	-0.375778
GO:0009117_nucleotide_metabolic_process	-0.381057	-0.964119	-0.596633	-0.195317	-0.291606	-0.957028	-0.350615	-0.683163	-0.109797	-0.346295	-0.507962
GO:0042625_ATPase_activity__coupled_to_transmembrane_movement_of_ions	-0.37987	-1.72773	-0.199298	-0.974271	-0.086473	-0.816279	-0.292093	-1.02562	-0.181203	-1.09108	-0.695186
GO:0031301_integral_to_organelle_membrane	-0.37987	-0.027182	-1.07127	-0.646104	-0.009073	-0.018792	-0.006892	-0.03922	-0.181203	-0.191413	-0.355429
GO:0016051_carbohydrate_biosynthetic_process	-0.37987	-0.2851	-0.098984	-0.384817	-0.312184	-0.287203	-0.017173	-0.395959	-0.181203	-0.058907	-0.695186
GO:0043285_biopolymer_catabolic_process	-0.378068	-0.95121	-0.91413	-0.798931	-0.505765	-0.056028	-0.725355	-0.256571	-0.108257	-0.525977	-0.238768
GO:0007154_cell_communication	-0.377099	-0.002721	-1.6e-05	-0.001433	-0.001005	-0.412311	-0.00064	-8e-06	-0.009687	-4.1442	-0.000929
GO:0009966_regulation_of_signal_transduction	-0.376249	-0.067269	-0.088881	-0.16509	-0.487715	-0.292743	-0.258556	-0.07267	-0.069463	-0.269443	-0.159769
GO:0008021_synaptic_vesicle	-0.374859	-0.025995	-0.093715	-0.18693	-0.031392	-0.007994	-0.180725	-0.003983	-0.177514	-0.531322	-0.220043
GO:0015075_ion_transporter_activity	-0.373671	-0.377486	-0.038558	-0.015101	-0.00047	-0.905755	-0.074931	-0.001437	-0.471734	-7.06209	-0.09273
GO:0006950_response_to_stress	-0.370617	-0.188002	-0.10774	-0.36016	-0.545785	-0.210547	-0.192946	-1.31143	-0.09843	-0.915938	-0.204845
GO:0043062_extracellular_structure_organization_and_biogenesis	-0.369945	-0.507952	-0.501032	-0.361449	-1.97446	-2.0677	-1.9258	-0.949542	-0.173915	-3.46364	-1.34812
GO:0016741_transferase_activity__transferring_one-carbon_groups	-0.369945	-0.507952	-0.317843	-0.067221	-0.077102	-0.16645	-0.367095	-0.358063	-0.173915	-0.003812	-0.459368
GO:0050789_regulation_of_biological_process	-0.367161	-0.050884	-0.077684	-0.095163	-0.165584	-1.04511	-0.221567	-0.003244	-0.109743	-2.32927	-0.992985
GO:0044420_extracellular_matrix_part	-0.365126	-0.260102	-0.304771	-0.350308	-3.82254	-0.395625	-0.344647	-4.97363	-0.170404	-0.849451	-2.27418
GO:0051082_unfolded_protein_binding	-0.365126	-0.023778	-0.482621	-0.594851	-1.54319	-0.063659	-1.85253	-1.79811	-0.514786	-0.002997	-0.603856
GO:0006790_sulfur_metabolic_process	-0.365126	-0.804915	-0.304771	-0.064367	-0.904162	-0.295584	-0.094701	-0.340358	-1.0016	-0.332782	-1.29816
GO:0031300_intrinsic_to_organelle_membrane	-0.365126	-0.104364	-1.29041	-0.594851	-0.02746	-0.011427	-0.004673	-0.067742	-0.170404	-0.181156	-0.300079
GO:0016810_hydrolase_activity__acting_on_carbon-nitrogen_(but_not_peptide)_bonds	-0.365126	-0.494712	-0.706796	-0.350308	-0.273739	-0.149336	-0.237762	-0.68738	-0.514786	-0.332782	-1.03487
GO:0051248_negative_regulation_of_protein_metabolic_process	-0.360399	-0.25228	-0.946797	-0.167581	-0.068695	-0.761486	-0.221702	-0.658986	-0.506274	-0.94805	-1.24989
GO:0001664_G-protein-coupled_receptor_binding	-0.360399	-0.786349	-0.030442	-0.012469	-0.145283	-0.608051	-0.784542	-0.20636	-0.166978	-0.94805	-0.058016
GO:0009893_positive_regulation_of_metabolic_process	-0.356213	-0.229644	-0.189015	-0.090057	-0.019695	-0.82287	-0.095413	-0.130028	-0.27437	-0.748255	-0.423194
GO:0007606_sensory_perception_of_chemical_stimulus	-0.355761	-0.097047	-0.156959	-0.161584	-0.024003	-7.2e-05	-0.001123	-0.002612	-0.163635	-0.71358	-0.170818
GO:0016779_nucleotidyltransferase_activity	-0.355761	-0.244698	-0.156959	-0.329051	-0.405759	-0.174351	-0.303253	-0.194894	-0.49794	-0.000127	-0.053529
GO:0007611_learning_and_or_memory	-0.351209	-0.02081	-0.006977	0	-0.061156	-0.521471	-0.12282	-0.054466	-0.16037	-0.3145	-0.008915
GO:0003714_transcription_corepressor_activity	-0.346741	-0.090249	-0.617045	-1.5693	-0.563379	-0.763694	-1.07591	-1.01594	-0.157183	-0.369046	-0.353739
GO:0004197_cysteine-type_endopeptidase_activity	-0.346741	-0.230224	-0.41514	-1.16667	-0.374949	-0.060927	-0.11342	-0.173652	-0.157183	-0.595523	-0.23811
GO:0044463_cell_projection_part	-0.342354	-0.087032	-0.006001	-0.051805	-0.118647	-2.29976	-0.354821	-0.093116	-0.154071	-2.76234	-0.335373
GO:0017038_protein_import	-0.342354	-0.223316	-1.80539	-1.14099	-0.0544	-0.445151	-0.484877	-1.24062	-0.154071	-0.131999	-1.93813
GO:0015293_symporter_activity	-0.342354	-0.433717	-0.596351	-0.010104	-0.0544	-0.568941	-0.249151	-0.020294	-0.932595	-1.18393	-0.224494
GO:0009968_negative_regulation_of_signal_transduction	-0.342354	-0.019044	-0.135753	-0.051805	-0.118647	-0.126498	-0.032697	-0.262983	-0.154071	-0.131999	-0.335373
GO:0006461_protein_complex_assembly	-0.341599	-0.797207	-0.708327	-0.340073	-0.030811	-1.27238	-0.668922	-0.702699	-0.090119	-0.368325	-0.251056
GO:0051246_regulation_of_protein_metabolic_process	-0.338967	-0.274671	-1.04109	-0.137981	-0.190583	-0.755272	-0.299727	-0.454233	-0.718853	-0.24248	-0.592018
GO:0065007_biological_regulation	-0.338429	-0.073726	-0.040189	-0.072748	-0.200163	-1.60244	-0.274359	-0.012876	-0.13114	-3.33994	-0.926755
GO:0007519_striated_muscle_development	-0.338047	-0.216618	-0.236277	-0.290321	-1.30798	-1.40943	-0.333825	-1.4856	-0.151032	-4.47206	-1.03191
GO:0008324_cation_transporter_activity	-0.338016	-0.155225	-0.018382	-0.026327	-6.5e-05	-1.00016	-0.052681	-0.000464	-0.269967	-6.05586	-0.072464
GO:0046483_heterocycle_metabolic_process	-0.333817	-1.88531	-0.785889	-0.134637	-1.60669	-0.48865	-0.433256	-1.15865	-0.148063	-0.563324	-1.51361
GO:0051094_positive_regulation_of_developmental_process	-0.333817	-0.210123	-0.12313	-0.490819	-0.976668	-0.378133	-0.940158	-0.910158	-0.148063	-0.696258	-0.430494
GO:0006886_intracellular_protein_transport	-0.331223	-0.19048	-1.70832	-1.6979	-0.255313	-0.277392	-0.224744	-2.25246	-0.053714	-0.064101	-1.30165
GO:0007200_G-protein_signaling__coupled_to_IP3_second_messenger_(phospholipase_C_activating)	-0.329661	-0.203824	-0.019323	-0.045469	-0.1916	-0.347832	-0.011224	-0.037526	-0.145162	-1.53922	-0.187642
GO:0015399_primary_active_transporter_activity	-0.329661	-1.39908	-0.117235	-0.74342	-0.04557	-0.87611	-0.547446	-0.877164	-0.145162	-0.780662	-0.562408
GO:0015405_P-P-bond-hydrolysis-driven_transporter_activity	-0.329661	-1.39908	-0.117235	-0.74342	-0.04557	-0.87611	-0.547446	-0.877164	-0.145162	-0.780662	-0.562408
GO:0000166_nucleotide_binding	-0.328263	-0.398724	-0.566506	-1.15817	-0.191158	-0.54425	-0.981751	-0.229097	-0.105605	-0.001969	-0.485176
GO:0031974_membrane-enclosed_lumen	-0.326024	-0.19891	-0.205634	-1.22785	-0.031495	-0.088761	-0.14582	-0.499144	-0.150131	-0.002646	-0.619956
GO:0043233_organelle_lumen	-0.326024	-0.19891	-0.205634	-1.22785	-0.031495	-0.088761	-0.14582	-0.499144	-0.150131	-0.002646	-0.619956
GO:0043005_neuron_projection	-0.318724	-0.004358	-0.007052	-0.012891	-0.0209	-2.84841	-0.005078	-0.001486	-0.079381	-5.11493	-0.095977
GO:0042445_hormone_metabolic_process	-0.317625	-0.942527	-0.485171	-0.998946	-0.63249	-1.05377	-1.43814	-0.590533	-0.85788	-0.225544	-0.489878
GO:0016323_basolateral_plasma_membrane	-0.31375	-2.7432	-0.915198	-0.427888	-0.612014	-0.992221	-0.934467	-1.81178	-0.134202	-0.680819	-1.84196
GO:0050804_regulation_of_synaptic_transmission	-0.31375	0	-0.003527	-0.112113	-0.03588	-0.992221	-0.441559	-0.011139	-0.134202	-1.36535	-0.228426
GO:0003774_motor_activity	-0.31375	-0.180465	-0.042765	-0.006999	-0.082631	-1.18088	-1.14684	-0.011139	-0.423341	-0.047561	-0.02316
GO:0016705_oxidoreductase_activity__acting_on_paired_donors__with_incorporation_or_reduction_of_molecular_oxygen	-0.306195	-2.14142	-0.282764	-0.006303	-0.074382	-1.24407	-0.525645	-0.908761	-1.34766	-0.053243	-0.425559
GO:0051240_positive_regulation_of_multicellular_organismal_process	-0.306195	-0.342652	-0.038115	-0.035004	-1.04784	-0.204614	-0.083566	-0.161997	-0.41011	-1.18954	-0.752404
GO:0044271_nitrogen_compound_biosynthetic_process	-0.306195	-0.886062	-0.630809	-0.642032	-0.392683	-0.362795	-0.133301	-0.908761	-0.41011	-0.113715	-0.956524
GO:0048193_Golgi_vesicle_transport	-0.302512	-0.868043	-1.74817	-3.65004	-0.139009	-0.253167	-0.817897	-1.10963	-0.126608	-0.01046	-0.4058
GO:0051969_regulation_of_transmission_of_nerve_impulse	-0.302512	0	-0.002805	-0.100409	-0.029925	-0.991231	-0.373945	-0.008558	-0.126608	-1.29762	-0.192565
GO:0044267_cellular_protein_metabolic_process	-0.296252	-0.178093	-2.64701	-2.75798	-0.848556	-0.199772	-0.777188	-1.81268	-0.636905	-0.099304	-1.06394
GO:0006644_phospholipid_metabolic_process	-0.295326	-0.833146	-0.251376	-0.875136	-0.963569	-0.029304	-0.333876	-0.136967	-0.391183	-0.00704	-0.258092
GO:0007268_synaptic_transmission	-0.293535	-0.027966	-3.4e-05	-0.006191	-0.00071	-0.363668	-0.001832	-0.000129	-0.103345	-3.66596	-0.010884
GO:0022607_cellular_component_assembly	-0.293535	-0.836388	-0.526097	-0.168653	-0.214217	-0.897296	-0.790638	-0.657271	-0.103345	-0.192376	-0.802844
GO:0030424_axon	-0.288372	0	-0.067525	-0.086632	-0.056975	-0.934148	-0.210815	-0.015894	-0.117237	-2.01466	-0.152404
GO:0042626_ATPase_activity__coupled_to_transmembrane_movement_of_substances	-0.288372	-1.13877	-0.067525	-0.568189	-0.203859	-0.513852	-0.142872	-1.47827	-0.117237	-0.283332	-0.613277
GO:0044445_cytosolic_part	-0.284979	-0.292888	-1.90186	-0.554459	-1.14749	-0.077982	-0.382992	-1.17387	-0.373289	-0.012034	-0.761046
GO:0016820_hydrolase_activity__acting_on_acid_anhydrides__catalyzing_transmembrane_movement_of_substances	-0.284979	-1.5067	-0.064149	-0.554459	-0.195503	-0.595876	-0.197774	-1.72429	-0.115019	-0.255382	-0.588273
GO:0043492_ATPase_activity__coupled_to_movement_of_substances	-0.284979	-1.11783	-0.064149	-0.554459	-0.314449	-0.478585	-0.133223	-1.43547	-0.115019	-0.329408	-0.588273
GO:0016044_membrane_organization_and_biogenesis	-0.284348	-0.570626	-1.62469	-1.20713	-0.360108	-0.132917	-0.715356	-1.10892	-0.888541	-0.449359	-0.903396
GO:0051704_multi-organism_process	-0.281639	-0.767651	-1.86056	-1.47239	-1.40913	-1.57893	-0.362704	-0.108931	-0.367541	-0.58408	-0.421292
GO:0006511_ubiquitin-dependent_protein_catabolic_process	-0.281639	-0.285321	-1.51989	-0.333969	-0.45319	-0.02836	-0.185423	-0.53461	-0.112848	-0.379701	-0.421292
GO:0030554_adenyl_nucleotide_binding	-0.281233	-0.631617	-0.720186	-1.20092	-0.054204	-1.05048	-1.15626	-0.291841	-0.151607	-0.005825	-0.179776
GO:0019941_modification-dependent_protein_catabolic_process	-0.278352	-0.277948	-1.48475	-0.527968	-0.438079	-0.024819	-0.249128	-0.513943	-0.110724	-0.345319	-0.402452
GO:0043632_modification-dependent_macromolecule_catabolic_process	-0.278352	-0.277948	-1.48475	-0.527968	-0.438079	-0.024819	-0.249128	-0.513943	-0.110724	-0.345319	-0.402452
GO:0050877_neurological_process	-0.275875	-0.009456	-6e-06	-0.001609	-9.4e-05	-0.092536	-9.4e-05	-2e-06	-0.070973	-5.79063	-0.00956
GO:0005789_endoplasmic_reticulum_membrane	-0.275116	-0.045284	-2.5368	-3.24898	-0.095258	-0.298157	-0.434609	-1.06803	-0.73007	-0.030721	-0.384334
GO:0019842_vitamin_binding	-0.275116	-1.05744	-1.15358	-0.074691	-1.342	-1.04715	-0.564828	-0.849418	-2.43804	-0.030721	-1.55862
GO:0006575_amino_acid_derivative_metabolic_process	-0.275116	-0.270762	-0.472819	-0.169874	-0.423423	-0.226075	-0.564828	-0.493968	-0.356353	-0.313436	-1.30119
GO:0005516_calmodulin_binding	-0.275116	-0.045284	-0.19789	-0.074691	-0.018273	-1.04715	-0.324805	-0.053682	-0.356353	-1.02599	-0.384334
GO:0008565_protein_transporter_activity	-0.27193	-0.722016	-2.48738	-0.750113	-0.582584	-0.274998	-1.04091	-1.54213	-0.106609	-0.026136	-0.496735
GO:0031644_regulation_of_neurological_process	-0.27193	0	-0.001402	-0.071963	-0.017164	-1.16584	-0.307131	-0.010569	-0.106609	-1.94285	-0.176296
GO:0005911_intercellular_junction	-0.27193	-1.03808	-0.867274	-0.502711	-0.043411	-0.356246	-0.412717	-0.634333	-0.106609	-1.12123	-0.496735
GO:0050878_regulation_of_body_fluids	-0.27193	-0.722016	-0.190053	-0.307358	-0.090782	-0.356246	-0.412717	-0.151782	-0.106609	-0.009729	-0.176296
GO:0044260_cellular_macromolecule_metabolic_process	-0.271071	-0.140225	-2.43195	-2.49152	-0.741699	-0.209471	-0.747974	-1.73052	-0.57672	-0.088815	-0.920925
GO:0030955_potassium_ion_binding	-0.268793	-0.256933	-0.001297	-0.021604	-0.0001	-2.7671	-0.092909	-0.000211	-0.104616	-3.20219	-0.105817
GO:0043025_cell_soma	-0.268793	-0.12139	-0.006188	-0.159386	-0.260307	-1.71361	-0.008508	-0.009728	-0.104616	-3.20219	-0.062556
GO:0051603_proteolysis_involved_in_cellular_protein_catabolic_process	-0.268793	-0.256933	-1.38393	-0.490526	-0.395424	-0.027436	-0.290265	-0.456018	-0.104616	-0.413429	-0.475842
GO:0001653_peptide_receptor_activity	-0.268793	-0.256933	-0.001297	-0.069331	-0.000982	-0.043683	-3.3e-05	-3e-05	-0.104616	-0.891202	-0.002647
GO:0008528_peptide_receptor_activity__G-protein_coupled	-0.268793	-0.256933	-0.001297	-0.069331	-0.000982	-0.043683	-3.3e-05	-3e-05	-0.104616	-0.891202	-0.002647
GO:0006417_regulation_of_translation	-0.268793	-0.12139	-0.44301	-0.159386	-0.158176	-0.189757	-0.290265	-0.143894	-0.345561	-0.075798	-0.166671
GO:0008509_anion_transporter_activity	-0.265704	-0.442236	-0.42875	-0.154377	-0.151532	-0.606361	-0.625509	-0.043994	-1.16994	-2.20991	-0.455697
GO:0048015_phosphoinositide-mediated_signaling	-0.265704	-0.442236	-0.097189	-0.066793	-0.151532	-0.305248	-0.01588	-0.081102	-0.102664	-1.5207	-0.235107
GO:0007601_visual_perception	-0.265704	-0.007556	-0.005778	-0.066793	-0.082399	-0.125528	-0.195072	-0.021294	-0.340308	-1.5207	-0.05837
GO:0050953_sensory_perception_of_light_stimulus	-0.265704	-0.007556	-0.005778	-0.066793	-0.082399	-0.125528	-0.195072	-0.021294	-0.340308	-1.5207	-0.05837
GO:0005635_nuclear_envelope	-0.265704	-0.693133	-0.607484	-0.717768	-0.547376	-0.233023	-0.195072	-1.45769	-0.102664	-0.377593	-0.455697
GO:0008234_cysteine-type_peptidase_activity	-0.265704	-0.117729	-0.175213	-0.717768	-0.151532	-0.024058	-0.052748	-0.136367	-0.102664	-0.46959	-0.099406
GO:0008380_RNA_splicing	-0.262663	-0.114175	-0.092796	-0.467006	-0.241105	-0.053069	-0.080022	-0.299327	-0.335147	-0.000168	-0.318611
GO:0006887_exocytosis	-0.259667	-0.110726	-0.088584	-0.144804	-0.00077	-0.531847	-0.442581	-0.00262	-0.330076	-0.594259	-0.211864
GO:0048523_negative_regulation_of_cellular_process	-0.256027	-0.081837	-0.209616	-0.263777	-0.449557	-1.43324	-0.913291	-0.344874	-0.072115	-2.11065	-1.05173
GO:0005856_cytoskeleton	-0.254232	-0.202112	-0.055222	-0.05558	-0.006878	-0.385816	-0.161686	-0.098046	-0.175313	-0.56492	-0.188571
GO:0006979_response_to_oxidative_stress	-0.253808	-0.403451	-0.246096	-0.260092	-1.12981	-0.001038	-0.020868	-1.56286	-0.320197	-1.18748	-1.03444
GO:0051234_establishment_of_localization	-0.252488	-0.651905	-1.08944	-0.856326	-0.091344	-1.44711	-0.351023	-1.68856	-0.350074	-3.23913	-1.30598
GO:0015698_inorganic_anion_transport	-0.250944	-0.394289	-0.142575	-0.131497	-1.68387	-0.343822	-0.380361	-1.52116	-1.10488	-1.89904	-1.00046
GO:0006260_DNA_replication	-0.248122	-0.097915	-0.228494	-0.245935	-0.309972	-0.6167	-0.361301	-0.158028	-0.091773	-0.118836	-0.778834
GO:0020037_heme_binding	-0.245341	-0.376569	-0.131134	-0.015165	-0.299214	-0.471043	-0.88584	-2.32678	-0.306006	-0.035783	-0.162164
GO:0046906_tetrapyrrole_binding	-0.245341	-0.376569	-0.131134	-0.015165	-0.299214	-0.471043	-0.88584	-2.32678	-0.306006	-0.035783	-0.162164
GO:0005386_carrier_activity	-0.242936	-1.20631	-1.01112	-0.21137	-0.07189	-2.19505	-0.823908	-0.837229	-0.752682	-1.99927	-0.445649
GO:0006725_aromatic_compound_metabolic_process	-0.2426	-1.56395	-0.658542	-0.601455	-2.24984	-0.273904	-0.239631	-2.6099	-0.088431	-0.651857	-1.84655
GO:0007420_brain_development	-0.237236	-0.192318	-0.115518	-0.373882	-0.169418	-1.74526	-0.785755	-0.128694	-0.292524	-1.25321	-0.204659
GO:0016192_vesicle-mediated_transport	-0.236342	-0.574641	-1.28313	-3.53	-0.59814	-0.645054	-1.00114	-1.41395	-0.855776	-0.214713	-1.08355
GO:0007600_sensory_perception	-0.235821	-0.059947	-0.004807	-0.020125	-0.012897	-0.01375	-0.008046	-0.000394	-0.128237	-3.5105	-0.088022
GO:0046907_intracellular_transport	-0.235105	-0.388271	-1.94475	-3.09817	-0.276565	-0.288392	-0.878244	-2.40373	-0.040691	-0.003013	-0.843356
GO:0051336_regulation_of_hydrolase_activity	-0.234612	-0.187293	-0.435272	-0.364699	-0.093348	-0.118845	-0.060233	-0.189064	-0.28818	-0.16272	-0.19447
GO:0005515_protein_binding	-0.233966	-0.046805	-0.004706	-0.258294	-0.15282	-1.46354	-0.52167	-0.082935	-0.011781	-0.45336	-0.846867
GO:0031326_regulation_of_cellular_biosynthetic_process	-0.232024	-0.08135	-0.42202	-0.104809	-0.156347	-0.198871	-0.189958	-0.264883	-0.601533	-0.055695	-0.122812
GO:0015672_monovalent_inorganic_cation_transport	-0.230633	-0.170225	-0.008616	-0.018389	-0.000148	-1.97037	-0.087827	-6e-06	-0.12374	-4.32643	-0.077539
GO:0008150_biological_process	-0.230316	-0.143862	-0.628923	-0.721182	-0.487765	-0.311826	-0.145753	-0.691678	-0.315187	-2.52759	-0.432536
GO:0001584_rhodopsin-like_receptor_activity	-0.227243	-0.164095	-4e-06	-0.000725	-0.000131	-0.016884	-7.4e-05	-1e-06	-0.042017	-2.86294	-7.9e-05
GO:0046849_bone_remodeling	-0.226958	-0.172962	-0.168778	-0.039385	-0.495928	-0.554877	-0.819116	-1.18757	-0.079181	-1.47788	-0.580022
GO:0000902_cell_morphogenesis	-0.226597	-0.156437	-0.015507	-0.308272	-0.105204	-0.51079	-0.693309	-0.17269	-0.064863	-1.77183	-0.038629
GO:0032989_cellular_structure_morphogenesis	-0.226597	-0.156437	-0.015507	-0.308272	-0.105204	-0.51079	-0.693309	-0.17269	-0.064863	-1.77183	-0.038629
GO:0007243_protein_kinase_cascade	-0.223907	-0.009889	-0.100727	-0.170294	-0.049585	-0.420449	-0.1605	-0.004277	-0.117982	-0.012452	-0.159971
GO:0019226_transmission_of_nerve_impulse	-0.222544	-0.019379	-1.9e-05	-0.003463	-0.000724	-0.361758	-0.00069	-5e-05	-0.062754	-3.77718	-0.005383
GO:0017076_purine_nucleotide_binding	-0.222432	-0.622074	-0.8124	-1.45859	-0.203631	-0.485098	-1.19247	-0.38676	-0.107709	-0.001916	-0.456808
GO:0005524_ATP_binding	-0.220099	-0.618748	-0.352349	-0.888472	-0.044531	-1.42795	-1.0959	-0.218549	-0.151409	-0.012389	-0.156081
GO:0007155_cell_adhesion	-0.213366	-0.134176	-0.060027	-0.19719	-0.305981	-1.59514	-0.314233	-0.985422	-0.021412	-6.6657	-0.712468
GO:0022610_biological_adhesion	-0.213366	-0.134176	-0.060027	-0.19719	-0.305981	-1.59514	-0.314233	-0.985422	-0.021412	-6.6657	-0.712468
GO:0006800_oxygen_and_reactive_oxygen_species_metabolic_process	-0.212577	-0.460471	-0.328184	-0.291061	-1.48056	-0.00115	-0.029482	-1.7095	-0.252167	-1.19384	-1.32401
GO:0003702_RNA_polymerase_II_transcription_factor_activity	-0.212577	-0.460471	-0.074807	-0.928688	-0.286191	-0.069783	-0.405057	-1.00204	-0.252167	-0.370686	-0.347956
GO:0006397_mRNA_processing	-0.212577	-0.063416	-0.133568	-0.67301	-0.569543	-0.179826	-0.310294	-0.370925	-0.252167	-0.001245	-0.347956
GO:0004871_signal_transducer_activity	-0.212383	-0.035826	-1.8e-05	-0.002786	-0.004625	-0.220923	-0.015079	-0.00324	-0.020132	-2.98703	-0.001395
GO:0060089_molecular_transducer_activity	-0.212383	-0.035826	-1.8e-05	-0.002786	-0.004625	-0.220923	-0.015079	-0.00324	-0.020132	-2.98703	-0.001395
GO:0005488_binding	-0.210625	-0.159252	-0.00369	-0.107201	-0.001282	-0.948328	-0.416678	-0.159437	-0.06091	-0.432146	-0.448912
GO:0003924_GTPase_activity	-0.210293	-0.451097	-0.816609	-0.911667	-2.06303	-0.006452	-1.28849	-1.94377	-0.248483	-0.04915	-1.5162
GO:0006643_membrane_lipid_metabolic_process	-0.210293	-0.451097	-0.071553	-0.659494	-0.945276	-0.001917	-0.15726	-0.040441	-0.248483	-0.005644	-0.114119
GO:0048468_cell_development	-0.209688	-0.192716	-0.017074	-0.233232	-0.128259	-1.53797	-0.962844	-0.170577	-0.030969	-2.94493	-0.408276
GO:0051049_regulation_of_transport	-0.205815	-0.017448	-0.195173	-0.269773	-0.377069	-0.571548	-0.351261	-0.104486	-0.241292	-0.523285	-0.53054
GO:0007242_intracellular_signaling_cascade	-0.203751	-0.019564	-0.087658	-0.265498	-0.048468	-0.478793	-0.038566	-0.000383	-0.052694	-0.989586	-0.03231
GO:0006810_transport	-0.203382	-0.678606	-1.39681	-1.01907	-0.133685	-1.5476	-0.431955	-1.85637	-0.341198	-3.52458	-1.51666
GO:0048771_tissue_remodeling	-0.201456	-0.128855	-0.181621	-0.068232	-0.66245	-0.507247	-0.649086	-0.866806	-0.064833	-2.10803	-0.626553
GO:0048519_negative_regulation_of_biological_process	-0.199892	-0.054046	-0.126854	-0.272737	-0.514319	-1.43185	-0.681588	-0.343961	-0.044885	-2.03551	-1.27177
GO:0007517_muscle_development	-0.19513	-0.231217	-0.052127	-0.0617	-0.612086	-1.15378	-0.359418	-0.793288	-0.061424	-2.73105	-0.706435
GO:0042060_wound_healing	-0.193075	-0.115646	-0.049783	-0.12736	-0.210027	-0.4832	-0.063534	-0.35708	-0.060331	-0.574299	-0.234479
GO:0006820_anion_transport	-0.185118	-0.351874	-0.214328	-0.11323	-1.94208	-0.241155	-0.367395	-1.24004	-1.24601	-1.77842	-1.28637
GO:0006813_potassium_ion_transport	-0.181289	-0.039484	0	-0.00054	-4e-06	-2.23867	-0.064383	0	-0.054189	-3.46212	-0.050291
GO:0009889_regulation_of_biosynthetic_process	-0.181289	-0.195969	-0.29912	-0.198205	-0.104324	-0.264968	-0.190735	-0.28417	-0.452102	-0.06347	-0.435955
GO:0031325_positive_regulation_of_cellular_metabolic_process	-0.179655	-0.089138	-0.09086	-0.029499	-0.016375	-0.532042	-0.093537	-0.087714	-0.183929	-0.633905	-0.249324
GO:0050794_regulation_of_cellular_process	-0.175802	-0.094327	-0.084762	-0.108178	-0.184549	-0.292787	-0.185907	-0.011214	-0.029059	-0.839633	-0.533912
GO:0005216_ion_channel_activity	-0.175768	-0.010017	0	-3.1e-05	-1e-06	-0.536674	-0.007294	-2e-06	-0.025486	-3.31814	-0.008174
GO:0006897_endocytosis	-0.175724	-0.316941	-1.63273	-0.900609	-0.802001	-0.598396	-1.38051	-1.52752	-0.435881	-0.705083	-1.12159
GO:0010324_membrane_invagination	-0.175724	-0.316941	-1.63273	-0.900609	-0.802001	-0.598396	-1.38051	-1.52752	-0.435881	-0.705083	-1.12159
GO:0007017_microtubule-based_process	-0.175724	-0.182461	-0.014598	-0.003749	-0.01113	-0.270861	-0.586642	-0.584584	-0.194033	-0.009099	-0.024022
GO:0008092_cytoskeletal_protein_binding	-0.174492	-0.045512	-0.288614	-0.049154	-0.013978	-1.01316	-0.496502	-0.519316	-0.176487	-0.196699	-0.404374
GO:0043170_macromolecule_metabolic_process	-0.173828	-0.209722	-2.78999	-1.87908	-0.16505	-0.189064	-0.515136	-0.627898	-0.073026	-0.013738	-0.195772
GO:0046872_metal_ion_binding	-0.17382	-0.460618	-0.023098	-0.00925	-0.00012	-0.859017	-0.581757	-1.35064	-0.281078	-2.01117	-0.189123
GO:0006811_ion_transport	-0.1723	-0.533543	-0.002682	-0.001966	-0.069493	-1.42875	-0.160996	-0.052677	-0.386099	-7.09671	-0.248963
GO:0006457_protein_folding	-0.170364	-0.083267	-0.836424	-2.51828	-1.97152	-0.71196	-2.65052	-3.4664	-0.420295	-0.042141	-1.65221
GO:0030005_di-__tri-valent_inorganic_cation_homeostasis	-0.16862	-0.459994	-0.095979	-0.038259	-0.418308	-1.72833	-0.399793	-0.2973	-0.183179	-4.89337	-0.549616
GO:0030054_cell_junction	-0.16862	-0.926398	-0.817811	-0.4279	-0.299486	-0.478165	-0.500452	-0.983217	-0.047849	-0.982807	-1.00259
GO:0015290_electrochemical_potential-driven_transporter_activity	-0.166898	-0.16186	-0.799558	-0.036955	-0.126514	-1.31326	-0.382862	-0.034757	-0.730874	-2.08404	-0.238957
GO:0015291_porter_activity	-0.166898	-0.16186	-0.799558	-0.036955	-0.126514	-1.31326	-0.382862	-0.034757	-0.730874	-2.08404	-0.238957
GO:0016071_mRNA_metabolic_process	-0.166898	-0.16186	-0.232916	-0.603903	-0.54731	-0.189804	-0.382862	-0.383447	-0.180568	-0.001373	-0.238957
GO:0007267_cell-cell_signaling	-0.163364	-0.002095	-1.9e-05	-0.000704	-0.000864	-0.809074	-0.005598	-0.000264	-0.01923	-3.96892	-0.003323
GO:0000074_regulation_of_progression_through_cell_cycle	-0.158751	-0.251674	-0.557482	-0.315496	-1.10764	-0.730957	-0.62506	-0.201171	-0.066971	-0.077793	-0.344374
GO:0006875_metal_ion_homeostasis	-0.156995	-0.403055	-0.07276	-0.029969	-0.468001	-1.84285	-0.374078	-0.310132	-0.165698	-4.76468	-0.543621
GO:0045595_regulation_of_cell_differentiation	-0.156995	-0.000886	-0.000803	-0.029969	-0.343042	-0.313324	-0.576094	-0.310132	-0.042282	-0.466948	-0.333173
GO:0051726_regulation_of_cell_cycle	-0.156463	-0.244139	-0.538455	-0.305737	-1.24204	-0.681587	-0.593303	-0.240139	-0.065356	-0.081443	-0.392724
GO:0007169_transmembrane_receptor_protein_tyrosine_kinase_signaling_pathway	-0.155413	-0.818426	-0.069888	-0.067875	-0.155337	-1.7769	-0.673289	-0.642969	-0.163348	-0.704715	-0.123629
GO:0016564_transcriptional_repressor_activity	-0.155413	-0.136632	-0.521677	-1.54703	-0.233531	-0.437087	-0.358331	-0.39615	-0.041544	-0.037439	-0.032893
GO:0004674_protein_serine_threonine_kinase_activity	-0.150892	-0.005535	-0.244121	-0.38211	-0.01898	-0.124736	-0.116695	-0.163859	-0.018825	-0.199885	-0.086157
GO:0008283_cell_proliferation	-0.149962	-0.333642	-0.167562	-0.171229	-1.3434	-1.08208	-0.878912	-0.524549	-0.005584	-0.983926	-1.35726
GO:0006357_regulation_of_transcription_from_RNA_polymerase_II_promoter	-0.149802	-0.317662	-0.064851	-0.277962	-0.099573	-0.371918	-0.968275	-0.991298	-0.141869	-0.294114	-0.402336
GO:0004930_G-protein_coupled_receptor_activity	-0.148721	-0.052464	0	-0.000267	-3.3e-05	-0.021147	-0.00046	0	-0.059994	-3.6512	-3.4e-05
GO:0065003_macromolecular_complex_assembly	-0.148721	-0.726399	-0.581355	-0.273545	-0.23998	-0.827221	-0.743087	-0.451585	-0.059994	-0.125342	-0.844308
GO:0006974_response_to_DNA_damage_stimulus	-0.147777	-0.220811	-0.056987	-0.479669	-0.288036	-0.210711	-0.120845	-0.051549	-0.152106	-0.008742	-0.063684
GO:0043167_ion_binding	-0.147342	-0.396518	-0.015317	-0.008461	-0.000268	-0.635595	-0.446374	-1.26266	-0.228453	-1.7649	-0.138888
GO:0005578_proteinaceous_extracellular_matrix	-0.146303	-0.020004	-0.013352	-0.056383	-3.05233	-0.734658	-0.438989	-3.29172	-0.037387	-3.77312	-0.962806
GO:0007049_cell_cycle	-0.145849	-0.112362	-0.444029	-0.141612	-0.675787	-0.535944	-0.256929	-0.094594	-0.066822	-0.021741	-0.250243
GO:0015268_alpha-type_channel_activity	-0.145524	-0.011909	0	-0.000236	-1e-06	-0.599198	-0.015397	-5e-06	-0.017509	-4.18381	-0.026339
GO:0008047_enzyme_activator_activity	-0.144846	-0.115091	-0.31841	-0.865236	-0.186459	-0.286673	-0.631758	-0.408572	-0.147837	-0.042533	-0.178617
GO:0009987_cellular_process	-0.142566	-0.243257	-0.206	-0.538631	-0.274236	-0.106609	-0.319556	-0.768785	-0.14441	-0.341241	-0.405001
GO:0015267_channel_or_pore_class_transporter_activity	-0.142398	-0.011009	0	-0.000209	0	-0.675889	-0.026056	-4e-06	-0.016762	-4.31906	-0.032905
GO:0003723_RNA_binding	-0.142398	-0.131442	-1.38061	-0.576839	-0.430547	-0.923895	-1.04129	-0.393544	-0.252837	-0.001743	-0.55793
GO:0031012_extracellular_matrix	-0.141983	-0.018123	-0.011437	-0.051339	-3.28395	-0.634398	-0.388821	-3.45925	-0.035473	-3.66295	-0.886565
GO:0042623_ATPase_activity__coupled	-0.135106	-1.80957	-0.26099	-0.771676	-0.219671	-0.900363	-0.48865	-0.663271	-0.587531	-0.034884	-0.321149
GO:0015629_actin_cytoskeleton	-0.135106	-0.460729	-0.26099	-0.267015	-0.055452	-0.676304	-0.48865	-0.663271	-0.133847	-0.827576	-0.411451
GO:0009628_response_to_abiotic_stimulus	-0.135106	-0.000459	-0.070005	-0.16396	-0.219671	-0.676304	-0.24636	-0.323865	-0.032505	-0.827576	-0.321149
GO:0003779_actin_binding	-0.132464	-0.092002	-0.345294	-0.041148	-0.087016	-0.367667	-0.664893	-0.76854	-0.130106	-0.55282	-0.871631
GO:0009059_macromolecule_biosynthetic_process	-0.131527	-0.055958	-0.575472	-0.346424	-0.164289	-0.016192	-0.057513	-0.429917	-0.471106	-1.3e-05	-0.568033
GO:0005506_iron_ion_binding	-0.127355	-1.68792	-1.30386	-0.036202	-0.481621	-1.03263	-1.27456	-3.51812	-1.28543	-0.359689	-1.09206
GO:0000278_mitotic_cell_cycle	-0.126113	-0.081104	-0.090249	-0.074611	-0.352276	-0.332774	-0.231663	-0.186627	-0.028773	-0.118401	-0.133368
GO:0030001_metal_ion_transport	-0.125933	-0.152138	-0.003398	-4e-06	-0.000958	-1.62173	-0.136056	-4.1e-05	-0.110161	-5.7274	-0.043233
GO:0016043_cellular_component_organization_and_biogenesis	-0.125813	-0.631096	-0.399393	-1.24625	-0.082281	-1.35802	-3.03132	-1.2275	-0.02985	-0.451163	-0.390569
GO:0006605_protein_targeting	-0.122469	-0.145534	-1.9661	-1.99985	-0.160418	-0.993901	-0.988652	-1.07925	-0.027311	-0.144042	-1.74096
GO:0003712_transcription_cofactor_activity	-0.121281	-0.243597	-0.270497	-0.849914	-0.875636	-0.836152	-1.63392	-0.888644	-0.11455	-0.248971	-0.557052
GO:0048513_organ_development	-0.120968	-0.06832	-0.007326	-0.199305	-0.028935	-1.43277	-0.829181	-0.160726	-0.057852	-4.75143	-0.646589
GO:0006259_DNA_metabolic_process	-0.119729	-0.202192	-0.340987	-0.830203	-0.059503	-1.04915	-1.1981	-0.019536	-0.041402	-0.0413	-0.257052
GO:0006512_ubiquitin_cycle	-0.115534	-0.509432	-0.438934	-0.786621	-0.375307	-0.151897	-0.490324	-0.418588	-0.10674	-0.133544	-0.844905
GO:0007417_central_nervous_system_development	-0.114422	-0.124322	-0.035379	-0.418245	-0.1276	-1.2202	-0.386368	-0.086235	-0.105244	-2.09703	-0.221074
GO:0006464_protein_modification_process	-0.10658	-0.067135	-1.4816	-0.631404	-0.046067	-0.331506	-0.256959	-0.269555	-0.079133	-0.101219	-0.323382
GO:0043065_positive_regulation_of_apoptosis	-0.102947	-0.419003	-0.022142	-0.481357	-0.2743	-0.513304	-0.311883	-0.370785	-0.090119	-0.664365	-1.0121
GO:0043068_positive_regulation_of_programmed_cell_death	-0.101969	-0.412161	-0.021196	-0.473079	-0.267026	-0.569715	-0.371236	-0.359748	-0.088857	-0.71743	-1.14643
GO:0004872_receptor_activity	-0.097635	-0.011945	0	-0.000307	-0.004655	-0.075955	-0.005348	-0.002961	-0.019466	-4.24196	-0.00165
GO:0022414_reproductive_process	-0.093616	-1.43842	-0.577591	-0.939503	-0.626346	-1.23331	-0.398714	-0.440262	-0.203451	-1.29819	-0.455105
GO:0005525_GTP_binding	-0.092736	-0.228287	-1.2483	-1.15752	-1.30939	-0.044048	-0.89372	-0.5301	-0.077174	-0.03919	-1.57096
GO:0043412_biopolymer_modification	-0.091947	-0.062828	-1.62857	-0.665242	-0.051694	-0.377469	-0.269666	-0.276854	-0.101895	-0.061946	-0.275588
GO:0006396_RNA_processing	-0.090148	-0.069492	-0.041366	-0.100949	-0.128657	-0.080297	-0.173148	-0.092849	-0.194069	-2e-06	-0.146892
GO:0004713_protein-tyrosine_kinase_activity	-0.088467	-0.123893	-0.064295	-0.36296	-0.049041	-0.991635	-0.319594	-0.121553	-0.01518	-0.167848	-0.098564
GO:0005102_receptor_binding	-0.086058	-0.333109	-0.001149	-5e-05	-0.002802	-0.46314	-0.180109	-0.058474	-0.010096	-0.063912	-0.002136
GO:0006366_transcription_from_RNA_polymerase_II_promoter	-0.085932	-0.097197	-0.070283	-0.155255	-0.02159	-0.146581	-0.427903	-0.484767	-0.131699	-0.177105	-0.283468
GO:0019001_guanyl_nucleotide_binding	-0.085206	-0.192642	-1.07664	-1.02965	-1.12876	-0.027314	-0.802311	-0.415576	-0.067976	-0.035079	-1.30643
GO:0045202_synapse	-0.084412	-0.189005	-0.000164	-0.002743	-0.000993	-0.344251	-0.009344	-0.002878	-0.067024	-2.81181	-0.008605
GO:0006812_cation_transport	-0.082888	-0.275399	-0.011381	-0.001191	-0.003919	-1.63212	-0.133717	-0.00051	-0.058727	-5.40657	-0.135805
GO:0004888_transmembrane_receptor_activity	-0.082393	-0.038639	0	-0.000649	-0.001267	-0.123096	-0.001352	-4e-06	-0.009254	-3.58314	-0.000238
GO:0004672_protein_kinase_activity	-0.082292	-0.031197	-0.114996	-0.140414	-0.017702	-0.108365	-0.083914	-0.205448	-0.005461	-0.222496	-0.081748
GO:0003674_molecular_function	-0.077954	-0.006593	-0.202724	-0.127727	-0.18083	-0.250689	-0.30031	-0.254651	-0.079792	-0.854114	-0.206015
GO:0022402_cell_cycle_process	-0.077675	-0.118361	-0.502239	-0.17389	-0.908416	-0.658748	-0.395659	-0.104481	-0.019309	-0.087041	-0.129114
GO:0007167_enzyme_linked_receptor_protein_signaling_pathway	-0.076894	-0.247801	-0.061672	-0.065967	-0.112367	-1.24905	-0.410369	-0.382211	-0.058198	-0.681487	-0.099215
GO:0016477_cell_migration	-0.076183	-0.685223	-0.093152	-0.385076	-0.220589	-2.26931	-0.767194	-0.675658	-0.011532	-4.13383	-0.528408
GO:0019899_enzyme_binding	-0.074092	-1.62514	-2.349	-3.16736	-0.203763	-0.598557	-0.430762	-0.341702	-0.054999	-0.186097	-1.583
GO:0042127_regulation_of_cell_proliferation	-0.073314	-0.066524	-0.142352	-0.152925	-0.940694	-0.761224	-0.703526	-0.863195	-0.004293	-1.45083	-2.20521
GO:0019932_second-messenger-mediated_signaling	-0.072732	-0.039576	-0.003932	-0.028689	-0.037118	-0.297205	-0.004541	-0.000173	-0.053465	-2.78206	-0.036542
GO:0050793_regulation_of_developmental_process	-0.068179	-0.001258	-0.000412	-0.023358	-0.22055	-0.3433	-0.382707	-0.262999	-0.048421	-0.734558	-0.144648
GO:0007165_signal_transduction	-0.068151	-0.005631	-3.9e-05	-0.003518	-0.003119	-0.195049	-0.003971	-1.5e-05	-0.00062	-2.34857	-0.000754
GO:0008134_transcription_factor_binding	-0.065114	-0.396946	-0.414349	-1.32004	-0.55223	-1.14411	-2.25808	-0.899787	-0.045107	-0.074693	-0.92142
GO:0031324_negative_regulation_of_cellular_metabolic_process	-0.065114	-0.059947	-0.790648	-1.08922	-0.095512	-1.81573	-0.850127	-0.362431	-0.268599	-1.11392	-0.324146
GO:0007166_cell_surface_receptor_linked_signal_transduction	-0.065076	-0.012894	-4e-06	-0.001007	-0.013098	-0.230924	-0.004095	-0.000109	-0.003639	-3.70913	-0.007311
GO:0046914_transition_metal_ion_binding	-0.064932	-1.11037	-0.121874	-0.072506	-0.001512	-0.050225	-0.671972	-2.03897	-0.396081	-0.029062	-0.14707
GO:0006468_protein_amino_acid_phosphorylation	-0.064364	-0.04807	-0.482455	-0.29128	-0.008781	-0.383336	-0.189709	-0.245521	-0.013749	-0.158422	-0.071285
GO:0030154_cell_differentiation	-0.064267	-0.040704	-0.001612	-0.075509	-0.017981	-1.33146	-0.652004	-0.077937	-0.005184	-3.41978	-0.264611
GO:0048869_cellular_developmental_process	-0.064267	-0.040704	-0.001612	-0.075509	-0.017981	-1.33146	-0.652004	-0.077937	-0.005184	-3.41978	-0.264611
GO:0005887_integral_to_plasma_membrane	-0.063915	-0.103356	-0.000455	-0.008881	-0.000487	-0.75798	-0.00315	-0.003361	-0.002532	-6.73862	-0.207135
GO:0030529_ribonucleoprotein_complex	-0.05996	-0.003053	-1.53967	-0.468657	-0.701416	-0.040091	-0.087464	-0.170052	-0.115201	-0.000421	-1.14297
GO:0007264_small_GTPase_mediated_signal_transduction	-0.05996	-0.23719	-0.342048	-0.615092	-0.701416	-0.383884	-0.668194	-0.282346	-0.115201	-0.403729	-0.192676
GO:0031226_intrinsic_to_plasma_membrane	-0.059659	-0.089021	-0.000499	-0.006914	-0.00086	-0.720207	-0.003171	-0.003009	-0.002175	-6.6911	-0.216797
GO:0016772_transferase_activity__transferring_phosphorus-containing_groups	-0.059439	-0.025242	-0.20809	-0.145622	-0.06862	-0.086094	-0.024366	-0.048041	-0.014012	-0.013067	-0.025227
GO:0043169_cation_binding	-0.05871	-0.372882	-0.020028	-0.006429	-8.7e-05	-0.686478	-0.356306	-0.905276	-0.104656	-2.10137	-0.133902
GO:0009653_anatomical_structure_morphogenesis	-0.054388	-0.520446	-0.009902	-0.278319	-0.057583	-0.672572	-0.522775	-0.331313	-0.001772	-2.74436	-0.133379
GO:0016773_phosphotransferase_activity__alcohol_group_as_acceptor	-0.052531	-0.047621	-0.308581	-0.261782	-0.020763	-0.08695	-0.020889	-0.075884	-0.00948	-0.15764	-0.034471
GO:0008270_zinc_ion_binding	-0.049549	-0.377948	-0.009277	-0.086042	-0.000155	-0.007989	-0.171115	-0.425519	-0.047242	-0.044207	-0.02763
GO:0009892_negative_regulation_of_metabolic_process	-0.046919	-0.090917	-0.897086	-1.06183	-0.045734	-1.817	-0.755057	-0.486467	-0.185836	-1.20341	-0.545549
GO:0007186_G-protein_coupled_receptor_protein_signaling_pathway	-0.046413	-0.002407	0	-6e-06	-0.000446	-0.017328	-9e-05	0	-0.007541	-3.19415	-0.000144
GO:0006996_organelle_organization_and_biogenesis	-0.045162	-0.38728	-0.77573	-0.541106	-0.100785	-0.538285	-1.46246	-0.31401	-0.146759	-0.025258	-0.04448
GO:0043228_non-membrane-bound_organelle	-0.037531	-0.152478	-0.120015	-0.080904	-0.007157	-0.215172	-0.078999	-0.008431	-0.057746	-0.092308	-0.657079
GO:0043232_intracellular_non-membrane-bound_organelle	-0.037531	-0.152478	-0.120015	-0.080904	-0.007157	-0.215172	-0.078999	-0.008431	-0.057746	-0.092308	-0.657079
GO:0016310_phosphorylation	-0.036992	-0.081602	-1.04875	-0.386471	-0.006806	-0.561745	-0.280258	-0.236105	-0.086026	-0.231573	-0.130821
GO:0006412_translation	-0.036151	-0.140816	-0.562053	-0.187425	-0.22955	-0.009799	-0.125446	-0.357589	-0.262204	-0.000116	-0.610469
GO:0009887_organ_morphogenesis	-0.035829	-0.546363	-0.164191	-0.750471	-0.124889	-1.21719	-0.993715	-0.594323	-0.017509	-2.868	-0.906211
GO:0050790_regulation_of_catalytic_activity	-0.032765	-0.070826	-0.092197	-0.063954	-0.465811	-0.230551	-0.101713	-0.173188	-0.122464	-0.402368	-0.182433
GO:0044428_nuclear_part	-0.032643	-0.186506	-0.024737	-0.316605	-0.07872	-0.041862	-0.07077	-0.106565	-0.003905	-0.000716	-0.099974
GO:0016301_kinase_activity	-0.031461	-0.021812	-0.264553	-0.129871	-0.052122	-0.092394	-0.022941	-0.044479	-0.003642	-0.127181	-0.032846
GO:0019222_regulation_of_metabolic_process	-0.030371	-0.279801	-0.177004	-0.146474	-0.017249	-0.275399	-0.111526	-0.016171	-0.058199	-0.800398	-0.229436
GO:0007010_cytoskeleton_organization_and_biogenesis	-0.029703	-0.095629	-0.134691	-0.028613	-0.012061	-0.861747	-0.785756	-1.51114	-0.044614	-0.430727	-0.014021
GO:0065009_regulation_of_a_molecular_function	-0.028663	-0.208372	-0.122194	-0.04576	-0.635845	-0.33108	-0.139971	-0.228459	-0.206669	-0.50513	-0.222393
GO:0000003_reproduction	-0.027415	-0.80316	-0.1956	-0.518756	-0.398233	-0.874574	-0.419348	-0.368263	-0.339483	-1.49287	-0.409275
GO:0031323_regulation_of_cellular_metabolic_process	-0.019813	-0.198798	-0.063284	-0.0528	-0.007979	-0.093631	-0.073385	-0.003578	-0.062774	-0.46523	-0.078713
GO:0016788_hydrolase_activity__acting_on_ester_bonds	-0.017593	-0.03056	-1.0332	-0.13806	-0.057039	-0.144687	-0.355892	-0.573689	-0.005379	-0.210793	-0.613424
GO:0006793_phosphorus_metabolic_process	-0.017198	-0.083106	-1.84059	-0.447596	-0.024544	-0.675981	-0.340033	-0.217851	-0.031724	-0.287158	-0.212095
GO:0006796_phosphate_metabolic_process	-0.017198	-0.083106	-1.84059	-0.447596	-0.024544	-0.675981	-0.340033	-0.217851	-0.031724	-0.287158	-0.212095
GO:0005198_structural_molecule_activity	-0.017132	-0.015115	-0.07623	-0.002472	-0.608793	-0.104989	-0.137223	-0.818142	-0.020334	-2.13965	-0.948593
GO:0043687_post-translational_protein_modification	-0.016699	-0.102837	-1.05717	-0.47245	-0.035566	-0.239832	-0.092335	-0.166457	-0.022706	-0.11348	-0.203205
GO:0005634_nucleus	-0.011883	-0.026218	-0.031473	-0.135322	-0.0161	-0.021362	-0.307466	-0.005107	-0.00399	-0.000842	-0.046714
GO:0030234_enzyme_regulator_activity	-0.010911	-0.430628	-1.04522	-1.15661	-2.93469	-1.72438	-1.82998	-1.18592	-0.031151	-1.32395	-1.08356
GO:0006139_nucleobase__nucleoside__nucleotide_and_nucleic_acid_metabolic_process	-0.005899	-0.30548	-0.060204	-0.089104	-0.004268	-0.054131	-0.189174	-0.00151	-0.000591	-0.00344	-0.040031
GO:0043283_biopolymer_metabolic_process	-0.004831	-0.052375	-0.382705	-0.307001	-0.002256	-0.034311	-0.162709	-0.000581	-0.000838	-0.002605	-0.007024
GO:0006350_transcription	-0.004473	-0.092119	-0.008173	-0.017175	-0.002246	-0.016546	-0.062819	-0.001159	-0.00781	-0.353805	-0.034833
GO:0006355_regulation_of_transcription__DNA-dependent	-0.002736	-0.105802	-0.012661	-0.018407	-0.005743	-0.039927	-0.07414	-0.002475	-0.002259	-0.56907	-0.020351
GO:0006351_transcription__DNA-dependent	-0.001948	-0.086985	-0.012066	-0.012983	-0.003679	-0.019842	-0.070471	-0.001411	-0.003809	-0.396813	-0.010896
GO:0032774_RNA_biosynthetic_process	-0.001901	-0.083944	-0.011217	-0.012291	-0.004893	-0.017053	-0.064762	-0.001783	-0.003681	-0.390605	-0.012678
GO:0016070_RNA_metabolic_process	-0.001539	-0.100647	-0.002385	-0.014755	-0.002351	-0.001584	-0.034599	-0.001714	-0.001703	-0.002726	-0.004585
GO:0045449_regulation_of_transcription	-0.001381	-0.095999	-0.011482	-0.028865	-0.002333	-0.041479	-0.067004	-0.001609	-0.002343	-0.610862	-0.054167
GO:0030528_transcription_regulator_activity	-0.001032	-0.080046	-0.022341	-0.338647	-0.005446	-0.029236	-0.082203	-0.007547	-0.010285	-0.550401	-0.027477
GO:0019219_regulation_of_nucleobase__nucleoside__nucleotide_and_nucleic_acid_metabolic_process	-0.000984	-0.176356	-0.015157	-0.04171	-0.006548	-0.054044	-0.088591	-0.003536	-0.001438	-0.551374	-0.082225
GO:0003676_nucleic_acid_binding	-2.5e-05	-0.167525	-0.066233	-0.335403	-0.000679	-0.069466	-0.178075	-4.7e-05	-0.006126	-6.4e-05	-0.072431
GO:0051187_cofactor_catabolic_process	0	-1.54845	-7.06239	-0.383719	-0.361872	-0.479776	-0.6435	-2.32488	0	-0.518008	-1.44649
GO:0006099_tricarboxylic_acid_cycle	0	-0.657382	-6.73522	-0.546453	-0.261412	-0.54016	-0.269534	-2.63627	0	-0.512583	-0.779601
GO:0046356_acetyl-CoA_catabolic_process	0	-0.627394	-6.46768	-0.518492	-0.241472	-0.466976	-0.442669	-2.48859	0	-0.426848	-1.09849
GO:0009109_coenzyme_catabolic_process	0	-1.15487	-6.2186	-0.492344	-0.223193	-0.403081	-0.398272	-3.00589	0	-0.544135	-1.01993
GO:0045333_cellular_respiration	0	-0.360343	-5.70311	-0.592769	-0.231455	-0.438443	-0.207408	-1.65596	-0.357541	-0.525916	-0.247996
GO:0015980_energy_derivation_by_oxidation_of_organic_compounds	0	-0.230224	-4.82392	-0.81994	-0.124844	-0.612895	-0.178996	-0.579994	-0.157183	-0.47348	-0.23811
GO:0006084_acetyl-CoA_metabolic_process	0	-0.717985	-4.74745	-0.263335	-0.429198	-1.00545	-0.502422	-3.09498	0	-0.840205	-0.618413
GO:0019439_aromatic_compound_catabolic_process	0	-0.368549	0	-0.311661	-2.48585	-0.449059	-0.714112	-4.44308	0	-1.49771	-2.25222
GO:0022008_neurogenesis	0	-0.01392	-0.00126	-0.002948	-0.019695	-1.82372	-0.331969	-0.05186	-0.00308	-4.33337	-0.024059
GO:0005244_voltage-gated_ion_channel_activity	0	-0.005883	0	0	-9e-05	-0.766307	-0.010621	-1.7e-05	0	-4.31758	-0.004278
GO:0019864_IgG_binding	0	0	0	0	-4.27235	-0.116634	0	-2.17614	0	-1.59374	-1.99458
GO:0005261_cation_channel_activity	0	-0.002155	0	-7.4e-05	-1.3e-05	-0.863632	-0.013321	0	0	-4.22699	-0.014873
GO:0002504_antigen_processing_and_presentation_of_peptide_or_polysaccharide_antigen_via_MHC_class_II	0	-1.19783	0	0	-4.22081	-0.444681	-1.67466	-3.3451	0	-1.26442	-2.99938
GO:0005201_extracellular_matrix_structural_constituent	0	-0.194834	-0.030735	0	-4.18748	-0.579141	-0.712577	-2.14805	0	-2.68344	-2.89297
GO:0048699_generation_of_neurons	0	-0.028844	-0.000406	-0.000948	-0.020667	-1.63018	-0.237242	-0.05626	-0.005064	-4.14803	-0.030942
GO:0006874_calcium_ion_homeostasis	0	-0.071846	-0.001893	-0.010151	-0.21628	-1.15538	-0.149198	-0.054861	0	-4.10877	-0.411353
GO:0030182_neuron_differentiation	0	-0.00117	-0.001015	-0.001006	-0.001586	-1.0275	-0.239049	-0.007698	-0.00907	-4.03401	-0.008817
GO:0019935_cyclic-nucleotide-mediated_signaling	0	-0.016201	-0.000168	-0.00677	-0.048653	-0.265692	-0.123349	-0.000985	-0.064833	-3.99126	-0.017659
GO:0008201_heparin_binding	0	-0.499722	-0.258695	-0.160753	-3.96484	-0.231256	-0.322195	-2.96772	0	-0.275909	-0.924692
GO:0006635_fatty_acid_beta-oxidation	0	-0.627394	-0.566299	-0.168766	-2.05794	-2.32286	-3.21055	-3.93048	0	-0.003298	-0.20712
GO:0009986_cell_surface	0	-0.040763	-0.039434	-0.018133	-1.09915	-0.524479	-0.269254	-0.823887	0	-3.89302	-1.46696
GO:0004300_enoyl-CoA_hydratase_activity	0	0	-0.393729	-0.575714	-1.05963	-3.11056	-3.02067	-3.83108	0	-0.020797	0
GO:0030867_rough_endoplasmic_reticulum_membrane	0	0	0	-0.575714	-1.05963	-0.582061	-1.12164	-3.83108	0	-0.115612	-0.221862
GO:0019233_sensory_perception_of_pain	0	-0.108896	0	0	-0.019194	-1.10263	-0.207408	-0.027014	0	-3.80076	-0.425825
GO:0006805_xenobiotic_metabolic_process	0	-1.11005	-0.881926	-0.467847	-1.86547	-0.542196	-0.187504	-2.85112	0	-0.458069	-3.73262
GO:0005784_translocon_complex	0	0	0	-0.730464	-1.40762	-0.450842	-0.822302	-3.64937	0	-0.280481	-0.340031
GO:0017048_Rho_GTPase_binding	0	-0.285312	-3.62605	-1.29739	-0.106712	-0.6309	-0.43652	-0.0497	0	-0.703617	-0.356444
GO:0000062_acyl-CoA_binding	0	-0.303421	-1.42407	-0.250834	-0.393869	-1.56163	-0.83854	-3.59079	0	-0.326346	-1.19263
GO:0016645_oxidoreductase_activity__acting_on_the_CH-NH_group_of_donors	0	-3.56883	-1.52052	-1.43993	-0.880854	-0.146974	-0.556962	-2.20376	0	-0.04131	-0.818193
GO:0000502_proteasome_complex_(sensu_Eukaryota)	0	-0.085523	-3.5516	-0.48838	-2.80117	-0.238355	-0.364168	-0.053677	-0.315546	-0.366554	-0.163119
GO:0060047_heart_contraction	0	0	-0.006324	0	-0.005356	-0.523177	-0.095352	0	0	-3.54384	-0.03115
GO:0009410_response_to_xenobiotic_stimulus	0	-1.06767	-0.83373	-0.444855	-1.77806	-0.473368	-0.165989	-2.70657	0	-0.384326	-3.53977
GO:0015103_inorganic_anion_transporter_activity	0	-0.502004	-1.68894	-0.820663	-0.163694	-2.26049	-1.38971	-0.180604	-1.14651	-3.47477	-0.761133
GO:0007187_G-protein_signaling__coupled_to_cyclic_nucleotide_second_messenger	0	-0.028169	-5.2e-05	-0.013271	-0.097646	-0.130407	-0.150243	-0.003806	-0.085223	-3.42789	-0.014125
GO:0019933_cAMP-mediated_signaling	0	-0.006342	-0.000879	-0.017322	-0.031102	-0.46474	-0.299664	-0.006388	-0.095254	-3.39125	-0.077036
GO:0005583_fibrillar_collagen	0	0	0	0	-3.36885	-0.017094	-0.300459	-2.6476	0	-1.00504	-1.55486
GO:0019884_antigen_processing_and_presentation_of_exogenous_antigen	0	-1.05529	-0.584126	-1.70724	-1.82033	-0.121926	-0.811012	-2.79638	0	-0.476537	-3.33542
GO:0005885_Arp2_3_protein_complex	0	-0.585544	-0.343745	-1.35125	-0.331745	-0.443194	-0.435206	-3.33342	0	-1.01851	-0.585138
GO:0050920_regulation_of_chemotaxis	0	-1.28278	-0.267741	0	0	-3.33023	-1.90698	-1.05818	0	-1.00504	-0.126639
GO:0030304_trypsin_inhibitor_activity	0	-2.28925	-3.25107	0	-0.627793	-0.179214	-1.06895	-1.38374	-1.31656	-0.454091	-1.26421
GO:0005749_mitochondrial_respiratory_chain_complex_II	0	-2.28925	-3.25107	0	0	0	0	-0.488898	0	-1.19518	-0.434776
GO:0045257_succinate_dehydrogenase_complex_(ubiquinone)	0	-2.28925	-3.25107	0	0	0	0	-0.488898	0	-1.19518	-0.434776
GO:0045273_respiratory_chain_complex_II	0	-2.28925	-3.25107	0	0	0	0	-0.488898	0	-1.19518	-0.434776
GO:0045281_succinate_dehydrogenase_complex	0	-2.28925	-3.25107	0	0	0	0	-0.488898	0	-1.19518	-0.434776
GO:0045283_fumarate_reductase_complex	0	-2.28925	-3.25107	0	0	0	0	-0.488898	0	-1.19518	-0.434776
GO:0008177_succinate_dehydrogenase_(ubiquinone)_activity	0	-0.917647	-3.25107	0	0	0	0	-1.38374	0	-1.19518	-0.434776
GO:0016635_oxidoreductase_activity__acting_on_the_CH-CH_group_of_donors__quinone_or_related_compound_as_acceptor	0	-0.917647	-3.25107	0	0	0	0	-1.38374	0	-1.19518	-0.434776
GO:0006122_mitochondrial_electron_transport__ubiquinol_to_cytochrome_c	0	0	-3.25107	0	0	-0.179214	0	0	0	-0.454091	0
GO:0008307_structural_constituent_of_muscle	0	-0.253256	-0.093694	0	-0.087277	-1.05128	-0.342918	-0.037729	0	-3.20385	-0.556473
GO:0004165_dodecenoyl-CoA_delta-isomerase_activity	0	0	-0.642285	0	-3.20341	-1.55472	-0.348465	-2.73645	0	-0.105861	-1.26421
GO:0051539_4_iron__4_sulfur_cluster_binding	0	-0.9394	-0.987109	0	-0.145782	-0.072774	-0.324535	-3.19538	0	-0.51362	-0.498241
GO:0046653_tetrahydrofolate_metabolic_process	0	-3.16053	-0.455683	-0.644271	-0.442479	-0.07782	0	-0.933462	0	-0.035231	-0.272491
GO:0042613_MHC_class_II_protein_complex	0	-0.643621	0	0	-3.15749	-0.582061	-1.12164	-2.56235	0	-1.38992	-2.32569
GO:0035094_response_to_nicotine	0	-1.1226	-1.25127	-0.990216	-1.21186	-0.356403	-0.052002	-1.4388	0	-3.14098	-1.90616
GO:0008016_regulation_of_heart_contraction	0	0	-0.010693	0	0	-0.3653	-0.042226	0	0	-3.13578	-0.020287
GO:0007416_synaptogenesis	0	-0.657382	-0.077407	0	-0.574641	-1.54621	-0.491989	-0.126269	0	-3.08938	-0.779601
GO:0043292_contractile_fiber	0	-0.116407	-0.345577	-0.193862	-0.1774	-0.3879	-0.292093	-0.569387	0	-3.0807	-1.16771
GO:0044449_contractile_fiber_part	0	-0.167958	-0.522308	-0.279245	-0.151825	-0.400106	-0.396803	-0.888853	0	-3.07774	-1.09609
GO:0030016_myofibril	0	-0.156015	-0.481157	-0.259533	-0.262569	-0.234301	-0.4923	-0.814094	0	-3.07554	-1.60222
GO:0005539_glycosaminoglycan_binding	0	-0.549971	-0.104531	-0.076566	-3.07302	-0.423461	-0.312432	-2.43384	0	-0.802772	-0.535239
GO:0009055_electron_carrier_activity	0	-0.285265	-1.76712	-1.37792	-1.11687	-0.028438	-0.084953	-3.01025	-0.180568	-0.14568	-1.15701
GO:0019395_fatty_acid_oxidation	0	-0.406918	-0.56939	-0.31704	-1.28947	-1.44763	-2.14928	-3.00543	-0.386749	-0.003983	-0.165669
GO:0003727_single-stranded_RNA_binding	0	0	0	0	-0.616662	-1.08679	-2.99782	-0.117604	0	-0.331357	-0.089542
GO:0008320_protein_carrier_activity	0	0	-0.455683	0	-0.442479	-0.320028	-0.65382	-2.99504	0	-0.499211	-0.272491
GO:0007188_G-protein_signaling__coupled_to_cAMP_nucleotide_second_messenger	0	-0.011721	-0.0003	-0.032074	-0.0669	-0.308274	-0.353435	-0.020198	-0.124188	-2.98838	-0.066075
GO:0008045_motor_axon_guidance	0	-0.801775	-0.535102	0	0	-2.07321	-2.98234	-0.390167	0	-0.280481	-1.00559
GO:0008143_poly(A)_binding	0	0	0	0	-0.521265	-1.06465	-2.98234	0	0	-0.280481	-0.340031
GO:0000904_cellular_morphogenesis_during_differentiation	0	-0.057903	-0.102169	-0.209129	-0.047083	-1.53079	-1.14619	-0.086183	-0.038723	-2.9794	-0.025461
GO:0006637_acyl-CoA_metabolic_process	0	-0.323164	-0.449789	0	-1.4691	-0.862395	-0.28172	-2.97062	0	-1.02516	-0.445036
GO:0015114_phosphate_transporter_activity	0	-0.424077	-2.94029	-0.990216	-0.202858	-2.33695	-0.923683	-0.400243	-0.780171	-2.23241	-0.707825
GO:0016653_oxidoreductase_activity__acting_on_NADH_or_NADPH__heme_protein_as_acceptor	0	-0.713866	-2.30625	-2.93547	0	-0.320028	0	-0.318858	0	-0.178808	-0.272491
GO:0030165_PDZ_domain_binding	0	-0.295868	-0.013918	-0.059037	-0.012142	-2.15341	-0.364168	-0.257321	0	-2.93068	-0.706049
GO:0004866_endopeptidase_inhibitor_activity	0	-0.923293	-1.87459	-0.977126	-2.53825	-1.61668	-2.9238	-1.50328	-0.423341	-2.35196	-0.467569
GO:0005504_fatty_acid_binding	0	-0.154834	-2.18945	-0.786862	-0.668023	-0.959748	-0.6435	-2.923	0	-0.34927	-1.04396
GO:0009396_folic_acid_and_derivative_biosynthetic_process	0	-2.87323	-0.393729	-0.575714	-0.381137	-0.231356	0	-0.793018	0	-0.342021	-0.221862
GO:0005267_potassium_channel_activity	0	-0.004094	0	0	-2.6e-05	-1.45926	-0.047791	0	0	-2.86963	-0.039303
GO:0030247_polysaccharide_binding	0	-0.507952	-0.088712	-0.180245	-2.86666	-0.430854	-0.367095	-2.62642	-0.173915	-0.608428	-0.633044
GO:0050921_positive_regulation_of_chemotaxis	0	-1.37992	-0.302454	0	0	-2.85996	-1.40329	-1.19404	0	-1.3053	-0.151622
GO:0050660_FAD_binding	0	-0.607186	-2.83366	-1.80901	-0.565167	-0.209679	-0.980598	-1.24846	0	-0.085468	-0.44443
GO:0002478_antigen_processing_and_presentation_of_exogenous_peptide_antigen	0	-0.585544	0	0	-2.81999	-0.036014	-0.435206	-2.23859	0	-0.53902	-2.00917
GO:0050764_regulation_of_phagocytosis	0	0	0	-0.336455	-1.82033	-0.036797	-0.432413	-2.79638	0	-0.476537	-2.4662
GO:0004091_carboxylesterase_activity	0	-0.239008	-1.11179	-0.576418	-0.615385	-0.224458	-0.546854	-2.79584	0	-0.394614	-0.257044
GO:0004759_serine_esterase_activity	0	-0.239008	-1.11179	-0.576418	-0.615385	-0.224458	-0.546854	-2.79584	0	-0.394614	-0.257044
GO:0016339_calcium-dependent_cell-cell_adhesion	0	-0.456861	0	0	-0.227817	-1.94845	-0.581467	0	0	-2.78092	-0.372191
GO:0007216_metabotropic_glutamate_receptor_signaling_pathway	0	-0.456861	-0.238164	0	-0.679967	-0.807265	-0.25159	0	0	-2.78092	-0.372191
GO:0045665_negative_regulation_of_neuron_differentiation	0	0	0	0	-0.227817	-0.444681	-1.05596	-0.454009	0	-2.78092	-0.372191
GO:0045078_positive_regulation_of_interferon-gamma_biosynthetic_process	0	-2.75409	-0.800354	-1.00978	0	-0.288494	-0.485076	-0.63817	0	-0.19408	-0.579842
GO:0042564_NLS-dependent_protein_nuclear_import_complex	0	-2.75409	-2.16678	-1.00978	-0.785187	0	0	0	0	0	0
GO:0046654_tetrahydrofolate_biosynthetic_process	0	-2.75409	-0.800354	-1.00978	-0.785187	0	0	-0.63817	0	-0.19408	0
GO:0031575_G1_S_transition_checkpoint	0	-2.75409	-0.800354	-1.00978	-0.785187	-0.288494	-0.485076	0	0	0	0
GO:0000104_succinate_dehydrogenase_activity	0	-2.75409	-2.16678	0	0	0	0	0	0	-0.796708	0
GO:0016211_ammonia_ligase_activity	0	-2.75409	0	0	-0.785187	-1.03636	-0.485076	-0.63817	0	0	0
GO:0016880_acid-ammonia_(or_amide)_ligase_activity	0	-2.75409	0	0	-0.785187	-1.03636	-0.485076	-0.63817	0	0	0
GO:0016155_formyltetrahydrofolate_dehydrogenase_activity	0	-2.75409	0	0	0	-0.288494	0	-1.82392	0	-0.19408	-0.579842
GO:0015674_di-__tri-valent_inorganic_cation_transport	0	-0.046288	-0.022281	0	-0.038172	-0.454714	-0.089819	-0.072261	0	-2.74992	-0.157738
GO:0016508_long-chain-enoyl-CoA_hydratase_activity	0	0	-0.642285	-0.84459	-0.627793	-1.55472	-2.23639	-2.73645	0	0	0
GO:0003994_aconitate_hydratase_activity	0	-0.917647	-0.642285	0	0	-1.55472	-2.23639	-2.73645	0	-0.105861	0
GO:0006564_L-serine_biosynthetic_process	0	0	0	0	-1.68338	-0.179214	-0.348465	-2.73645	0	-0.454091	-1.26421
GO:0051051_negative_regulation_of_transport	0	-0.213481	-0.257368	0	-0.537011	-2.32286	-0.238909	-0.025101	0	-2.72636	-0.717778
GO:0006776_vitamin_A_metabolic_process	0	-1.36374	-0.691496	-2.6981	-0.6596	-0.460675	-1.90679	-0.706589	0	-0.291553	-0.556473
GO:0030017_sarcomere	0	-0.056106	-0.232897	-0.147201	-0.211332	-0.383331	-0.415251	-0.858142	0	-2.68281	-0.834661
GO:0005544_calcium-dependent_phospholipid_binding	0	0	-0.381313	-0.234105	-2.67768	-0.205593	-0.212739	-0.835537	0	-0.445792	-0.673275
GO:0001871_pattern_binding	0	-0.768244	-0.075171	-0.161584	-2.6753	-0.43808	-0.424674	-2.41165	-0.163635	-0.71358	-0.549009
GO:0004859_phospholipase_inhibitor_activity	0	0	-0.302454	-0.47174	-1.59747	-0.124179	-0.795022	-1.98156	0	-1.3053	-2.66238
GO:0019748_secondary_metabolic_process	0	-2.66162	-1.17433	-1.17004	-1.96139	-0.461518	-0.813056	-1.43303	-0.286783	-0.295582	-1.40733
GO:0010003_gastrulation_(sensu_Mammalia)	0	-2.29101	-0.778292	-0.430929	-1.44942	-0.988055	-1.2132	-2.6476	0	-0.286881	-1.55486
GO:0016646_oxidoreductase_activity__acting_on_the_CH-NH_group_of_donors__NAD_or_NADP_as_acceptor	0	-2.6439	-0.343745	-0.519297	-0.938175	-0.168998	-0.124695	-1.35761	0	-0.01236	-0.182662
GO:0006936_muscle_contraction	0	0	-0.008361	-0.000666	-0.036341	-0.427547	-0.173006	-5e-06	0	-2.63508	-0.214009
GO:0004867_serine-type_endopeptidase_inhibitor_activity	0	-0.825668	-1.34003	-1.46089	-2.6214	-1.37363	-2.41965	-1.87937	-0.71966	-1.64775	-0.834661
GO:0007215_glutamate_signaling_pathway	0	-0.171905	-0.048643	0	-0.176781	-0.876299	-0.289627	0	0	-2.62132	-0.134571
GO:0001942_hair_follicle_development	0	0	-0.113878	-0.234105	0	-0.381993	-0.752694	0	0	-2.60636	-0.356444
GO:0022404_molting_cycle_process	0	0	-0.113878	-0.234105	0	-0.381993	-0.752694	0	0	-2.60636	-0.356444
GO:0022405_hair_cycle_process	0	0	-0.113878	-0.234105	0	-0.381993	-0.752694	0	0	-2.60636	-0.356444
GO:0042303_molting_cycle	0	0	-0.113878	-0.234105	0	-0.381993	-0.752694	0	0	-2.60636	-0.356444
GO:0042633_hair_cycle	0	0	-0.113878	-0.234105	0	-0.381993	-0.752694	0	0	-2.60636	-0.356444
GO:0001501_skeletal_development	0	-0.033543	-0.026325	-0.131029	-0.333951	-0.241397	-0.426105	-0.314403	0	-2.60435	-1.3661
GO:0008113_protein-methionine-S-oxide_reductase_activity	0	-1.08461	0	-2.60062	-0.785187	-0.288494	-0.485076	0	-1.48912	-0.19408	-0.579842
GO:0003958_NADPH-hemoprotein_reductase_activity	0	0	-2.16678	-2.60062	0	-1.03636	0	0	0	-0.19408	0
GO:0021700_developmental_maturation	0	-0.090249	-0.142506	-0.309084	-0.057685	-0.277335	-0.178996	-0.173652	0	-2.5943	-0.498575
GO:0005802_trans-Golgi_network	0	-0.171905	-0.048643	-0.423242	-0.176781	-0.618277	-1.09586	-2.57124	0	-0.321259	-0.818558
GO:0048010_vascular_endothelial_growth_factor_receptor_signaling_pathway	0	-1.62683	-0.393729	0	-1.98814	-0.052695	-0.157602	-2.56235	0	-0.748022	-1.39167
GO:0003857_3-hydroxyacyl-CoA_dehydrogenase_activity	0	0	-0.393729	0	-0.381137	-1.94	-1.94031	-2.56235	-1.02605	-0.020797	-0.221862
GO:0045294_alpha-catenin_binding	0	-2.28925	-1.71419	-2.1382	-0.627793	-0.657286	-0.348465	-1.38374	0	-1.19518	-2.54801
GO:0008195_phosphatidate_phosphatase_activity	0	-0.917647	-0.642285	0	-1.68338	-0.179214	-1.06895	-0.488898	0	-0.454091	-2.54801
GO:0004293_tissue_kallikrein_activity	0	0	0	0	0	-1.52086	-2.5465	0	0	-1.72788	-1.19603
GO:0001702_gastrulation_with_mouth_forming_second	0	-2.53835	-0.449789	-0.269172	-1.4691	-1.27587	-0.935335	-1.54334	0	-0.673484	-1.89648
GO:0048276_gastrulation_(sensu_Vertebrata)	0	-2.53835	-0.449789	-0.269172	-1.4691	-1.27587	-0.935335	-1.54334	0	-0.673484	-1.89648
GO:0006888_ER_to_Golgi_vesicle-mediated_transport	0	-0.454221	-0.939937	-2.50385	-0.200056	-0.100932	-0.386592	-0.577335	0	-0.002459	-0.240579
GO:0005200_structural_constituent_of_cytoskeleton	0	0	-0.028568	-0.030731	-0.078535	-0.391857	-0.485344	-1.67865	0	-2.49652	-0.506338
GO:0006913_nucleocytoplasmic_transport	0	-0.237475	-1.93171	-1.66547	-0.356525	-0.936738	-0.570573	-0.715354	0	-0.39394	-2.49206
GO:0016303_1-phosphatidylinositol-3-kinase_activity	0	-2.45345	-1.6399	-2.23648	-0.291025	-0.024762	-0.099451	-0.187948	0	-0.007373	-0.151622
GO:0009225_nucleotide-sugar_metabolic_process	0	-2.45345	-0.864025	-1.24068	-0.291025	-0.340427	-0.360475	-0.591914	0	-0.048964	-0.500177
GO:0015988_energy_coupled_proton_transport__against_electrochemical_gradient	0	-2.45345	-0.302454	-0.47174	0	-0.698866	-0.795022	-0.591914	0	-0.392453	-0.151622
GO:0001523_retinoid_metabolic_process	0	-2.42787	-1.42407	-2.15457	-1.3737	-0.250472	-0.83854	-0.910212	0	-0.326346	-1.19263
GO:0016101_diterpenoid_metabolic_process	0	-2.42787	-1.42407	-2.15457	-1.3737	-0.250472	-0.83854	-0.910212	0	-0.326346	-1.19263
GO:0030662_coated_vesicle_membrane	0	-0.64885	-2.42474	-0.887255	-0.364451	-0.102625	-0.246015	-1.01426	0	-0.124474	-1.38738
GO:0009636_response_to_toxin	0	-2.1428	-0.32492	-0.204725	-2.40117	-0.137571	-0.160816	-2.2687	0	-0.732869	-1.92364
GO:0004860_protein_kinase_inhibitor_activity	0	0	-0.221086	-0.467847	-1.86547	-2.39664	-0.904089	-1.18955	0	-0.674331	-0.609218
GO:0001666_response_to_hypoxia	0	-0.668543	-0.05371	-0.129804	-0.101727	-0.574418	-0.409241	-2.39642	0	-0.638218	-0.285157
GO:0050918_positive_chemotaxis	0	-1.4928	-0.343745	0	0	-2.39595	-0.939249	-1.35761	0	-1.01851	0
GO:0050926_regulation_of_positive_chemotaxis	0	-1.4928	-0.343745	0	0	-2.39595	-0.939249	-1.35761	0	-1.01851	0
GO:0050927_positive_regulation_of_positive_chemotaxis	0	-1.4928	-0.343745	0	0	-2.39595	-0.939249	-1.35761	0	-1.01851	0
GO:0008625_induction_of_apoptosis_via_death_domain_receptors	0	0	0	0	0	-2.39595	-0.939249	-0.222129	0	-1.01851	-0.182662
GO:0006119_oxidative_phosphorylation	0	-0.400533	-2.39566	-0.877732	-0.160477	-0.43981	-0.184022	-0.677162	-0.656315	-0.68369	-0.875575
GO:0016863_intramolecular_oxidoreductase_activity__transposing_C=C_bonds	0	-1.19783	-1.36281	-1.06319	-2.13267	-0.807265	-0.25159	-2.39249	-1.96057	-0.020665	-1.38354
GO:0016328_lateral_plasma_membrane	0	-2.14972	-0.704601	-1.06319	-1.32241	-1.94845	-0.581467	-2.39249	0	-0.78115	-0.800504
GO:0043271_negative_regulation_of_ion_transport	0	0	0	0	-0.381137	-1.13637	-0.530059	0	0	-2.39109	-0.690669
GO:0006809_nitric_oxide_biosynthetic_process	0	-0.689394	-0.646398	-1.79812	-0.283203	-0.624011	-0.046694	-0.650697	0	-0.897695	-2.38991
GO:0046209_nitric_oxide_metabolic_process	0	-0.689394	-0.646398	-1.79812	-0.283203	-0.624011	-0.046694	-0.650697	0	-0.897695	-2.38991
GO:0000077_DNA_damage_checkpoint	0	-0.344778	-0.4897	-2.37963	-0.468244	-0.642574	-0.324535	-0.075811	0	-0.142641	-0.498241
GO:0031570_DNA_integrity_checkpoint	0	-0.344778	-0.4897	-2.37963	-0.468244	-0.642574	-0.324535	-0.075811	0	-0.142641	-0.498241
GO:0008285_negative_regulation_of_cell_proliferation	0	-0.127169	-0.161847	-0.426079	-1.16895	-1.0001	-0.590586	-1.10801	0	-2.37096	-1.33876
GO:0001776_leukocyte_homeostasis	0	0	-0.171223	-0.311661	-0.162351	-2.36163	-1.16997	-0.087556	0	-0.642284	-0.245615
GO:0048872_homeostasis_of_number_of_cells	0	0	-0.171223	-0.311661	-0.162351	-2.36163	-1.16997	-0.087556	0	-0.642284	-0.245615
GO:0005604_basement_membrane	0	-0.263532	-0.552709	-0.776458	-1.15031	-0.51111	-0.091218	-2.35899	0	-0.340238	-0.837676
GO:0004062_aryl_sulfotransferase_activity	0	-1.79078	0	-0.644271	-1.21085	-1.49479	-2.35065	-0.318858	0	-0.499211	-0.825552
GO:0006268_DNA_unwinding_during_replication	0	0	0	-0.644271	0	-0.776202	-2.35065	0	0	-0.499211	-0.825552
GO:0032392_DNA_geometric_change	0	0	0	-0.644271	0	-0.776202	-2.35065	0	0	-0.499211	-0.825552
GO:0032508_DNA_duplex_unwinding	0	0	0	-0.644271	0	-0.776202	-2.35065	0	0	-0.499211	-0.825552
GO:0006606_protein_import_into_nucleus	0	-0.312599	-1.93171	-1.04966	-0.102563	-0.815853	-0.356798	-1.15035	0	-0.488435	-2.34402
GO:0006200_ATP_catabolic_process	0	-0.493944	-0.267741	0	-0.256863	-2.3395	-0.678047	-0.160021	0	-0.575534	0
GO:0009203_ribonucleoside_triphosphate_catabolic_process	0	-0.493944	-0.267741	0	-0.256863	-2.3395	-0.678047	-0.160021	0	-0.575534	0
GO:0009207_purine_ribonucleoside_triphosphate_catabolic_process	0	-0.493944	-0.267741	0	-0.256863	-2.3395	-0.678047	-0.160021	0	-0.575534	0
GO:0042345_regulation_of_NF-kappaB_import_into_nucleus	0	0	-1.0877	-0.575714	-1.05963	-0.582061	-0.530059	-0.793018	0	-1.38992	-2.32569
GO:0042348_NF-kappaB_import_into_nucleus	0	0	-1.0877	-0.575714	-1.05963	-0.582061	-0.530059	-0.793018	0	-1.38992	-2.32569
GO:0046530_photoreceptor_cell_differentiation	0	-0.303421	-0.125786	-0.250834	-0.11822	-0.737602	-1.28142	-0.221304	0	-2.31706	-0.039401
GO:0045664_regulation_of_neuron_differentiation	0	0	0	0	-0.564973	-0.486158	-0.743853	-0.269884	0	-2.30951	-0.344534
GO:0006816_calcium_ion_transport	0	-0.086546	-0.010209	0	-0.050129	-0.70601	-0.064966	-0.022042	0	-2.30725	-0.137434
GO:0005436_sodium:phosphate_symporter_activity	0	0	-2.30625	-0.644271	0	-1.49479	-0.201419	0	-1.10174	-1.06193	-0.272491
GO:0030126_COPI_vesicle_coat	0	0	-2.30625	-0.644271	-0.442479	-0.07782	-0.201419	-0.318858	0	-0.499211	-0.272491
GO:0050808_synapse_organization_and_biogenesis	0	-0.796422	-0.113703	-0.08751	-0.505898	-2.06116	-0.906469	-0.230181	0	-2.29851	-0.752567
GO:0042572_retinol_metabolic_process	0	-2.29101	-0.778292	-1.14585	-0.752822	-0.262783	-0.300459	-0.517073	0	-0.286881	-0.430383
GO:0005942_phosphoinositide_3-kinase_complex	0	-2.29101	-1.49083	-2.07671	-0.256863	-0.017094	-0.079789	-0.160021	0	-0.004409	-0.126639
GO:0035004_phosphoinositide_3-kinase_activity	0	-2.29101	-1.49083	-2.07671	-0.256863	-0.017094	-0.079789	-0.160021	0	-0.004409	-0.126639
GO:0006011_UDP-glucose_metabolic_process	0	-2.28925	-0.642285	-0.84459	-0.627793	-1.55472	-1.06895	-0.488898	0	-0.105861	-0.434776
GO:0031995_insulin-like_growth_factor_II_binding	0	-2.28925	-0.642285	0	0	-0.657286	-1.06895	-1.38374	0	-0.105861	0
GO:0045502_dynein_binding	0	-2.28925	0	0	-1.68338	-0.657286	-0.348465	-0.488898	0	-0.105861	0
GO:0031074_nucleocytoplasmic_shuttling_complex	0	-2.28925	-1.71419	-0.84459	-0.627793	0	0	0	0	0	0
GO:0035254_glutamate_receptor_binding	0	-2.28925	-0.642285	0	-0.627793	-0.657286	-0.348465	0	0	-0.105861	0
GO:0035256_metabotropic_glutatmate_receptor_binding	0	-2.28925	-0.642285	0	-0.627793	-0.657286	-0.348465	0	0	-0.105861	0
GO:0030900_forebrain_development	0	-0.098786	-0.43695	-0.949613	-0.203925	-2.22827	-1.25484	-0.167077	0	-2.28695	-1.16374
GO:0015909_long-chain_fatty_acid_transport	0	-1.4928	-0.965362	-0.519297	-0.938175	-0.443194	-0.435206	0	-2.27761	-0.075187	0
GO:0030659_cytoplasmic_vesicle_membrane	0	-0.68147	-2.26923	-1.67715	-0.698217	-0.072831	-0.370619	-0.615327	0	-0.040612	-0.794941
GO:0051170_nuclear_import	0	-0.303138	-1.88088	-1.02385	-0.09691	-0.940336	-0.469894	-1.40452	0	-0.439186	-2.26726
GO:0010008_endosome_membrane	0	-0.713866	-0.455683	-0.644271	-2.26071	0	0	-0.933462	0	-0.178808	-0.825552
GO:0044440_endosomal_part	0	-0.713866	-0.455683	-0.644271	-2.26071	0	0	-0.933462	0	-0.178808	-0.825552
GO:0019763_immunoglobulin_receptor_activity	0	0	0	0	-2.26071	-0.320028	-0.201419	-0.933462	0	-1.06193	-0.825552
GO:0019210_kinase_inhibitor_activity	0	0	-0.176661	-0.402896	-1.6183	-2.26049	-1.01415	-1.40055	0	-0.604464	-0.477175
GO:0048589_developmental_growth	0	-0.025995	-0.093715	-0.372948	-0.031392	-0.938062	-0.180725	-0.078172	0	-2.23974	-0.073602
GO:0051480_cytosolic_calcium_ion_homeostasis	0	-0.025995	-0.001437	-0.014604	-0.031392	-0.603207	-0.180725	-0.013753	0	-2.23974	-0.336057
GO:0003756_protein_disulfide_isomerase_activity	0	0	-0.343745	-1.35125	-0.938175	-1.52086	-1.6386	-2.23859	0	-0.237022	-0.182662
GO:0016864_intramolecular_oxidoreductase_activity__transposing_S-S_bonds	0	0	-0.343745	-1.35125	-0.938175	-1.52086	-1.6386	-2.23859	0	-0.237022	-0.182662
GO:0015035_protein_disulfide_oxidoreductase_activity	0	-0.585544	0	0	-0.331745	-0.036014	-0.124695	-2.23859	0	-1.01851	-0.585138
GO:0008630_DNA_damage_response__signal_transduction_resulting_in_induction_of_apoptosis	0	-1.37992	-1.6399	-2.23648	-0.837705	-1.21835	-1.40329	-0.591914	0	-0.164951	-1.03888
GO:0008486_diphosphoinositol-polyphosphate_diphosphatase_activity	0	0	-1.71419	-0.84459	-0.627793	-0.657286	-2.23639	-0.488898	0	-1.19518	-1.26421
GO:0001758_retinal_dehydrogenase_activity	0	0	-0.642285	-2.1382	0	-1.55472	-2.23639	-0.488898	0	-0.105861	-0.434776
GO:0030296_protein_tyrosine_kinase_activator_activity	0	0	0	0	-0.627793	-1.55472	-2.23639	-0.488898	0	-1.19518	-0.434776
GO:0006721_terpenoid_metabolic_process	0	-2.23107	-1.88302	-1.96337	-1.20681	-0.320546	-0.67626	-1.222	-0.590197	-0.204297	-1.00299
GO:0016874_ligase_activity	0	-2.22642	-0.592925	-1.02965	-0.636628	-0.305381	-0.171213	-1.20133	-0.014171	-0.002021	-0.414165
GO:0016702_oxidoreductase_activity__acting_on_single_donors_with_incorporation_of_molecular_oxygen__incorporation_of_two_atoms_of_oxygen	0	-1.84133	-0.23847	-0.492344	-0.502185	-0.241163	-1.38465	-0.847177	-2.22533	-0.214295	-0.661159
GO:0051213_dioxygenase_activity	0	-1.84133	-0.23847	-0.492344	-0.502185	-0.241163	-1.38465	-0.847177	-2.22533	-0.214295	-0.661159
GO:0007204_elevation_of_cytosolic_calcium_ion_concentration	0	-0.028424	-0.00171	-0.016231	-0.035861	-0.552209	-0.209801	-0.016527	0	-2.22483	-0.375778
GO:0015036_disulfide_oxidoreductase_activity	0	-0.323164	-0.916407	-0.269172	-0.429087	-0.056049	-0.28172	-2.20376	0	-0.673484	-0.818193
GO:0048666_neuron_development	0	-0.008384	-0.003309	-0.002546	-0.000217	-0.808957	-0.181409	-0.005631	-0.023773	-2.19994	-0.001669
GO:0015116_sulfate_transporter_activity	0	-0.536357	0	-0.47174	-0.291025	-0.698866	-2.19005	-0.591914	-0.908087	-2.07337	0
GO:0008299_isoprenoid_biosynthetic_process	0	-0.456861	-2.18951	-0.39542	-0.679967	-0.444681	-0.064303	-1.59177	-0.818111	-0.020665	-1.38354
GO:0006720_isoprenoid_metabolic_process	0	-1.54845	-2.18945	-1.3081	-2.1036	-0.18727	-0.408865	-1.32226	-0.431664	-0.033471	-1.44649
GO:0051169_nuclear_transport	0	-0.154979	-1.34037	-1.58571	-0.063427	-1.67189	-1.13554	-0.817238	0	-0.20362	-2.18519
GO:0030120_vesicle_coat	0	-0.743013	-2.18185	-0.592769	-0.453318	-0.026668	-0.207408	-1.2441	0	-0.094629	-1.29833
GO:0004622_lysophospholipase_activity	0	-0.801775	-1.4375	-0.730464	-1.40762	-0.450842	-0.822302	-2.17614	0	-0.747761	-1.00559
GO:0008131_amine_oxidase_activity	0	0	-0.535102	-0.730464	-1.40762	-0.450842	-0.261615	-2.17614	0	-0.280481	-1.00559
GO:0004301_epoxide_hydrolase_activity	0	-0.801775	0	0	-1.40762	-0.116634	-0.822302	-2.17614	0	-0.280481	-1.00559
GO:0004463_leukotriene-A4_hydrolase_activity	0	-0.801775	0	0	-1.40762	-0.116634	-0.822302	-2.17614	0	-0.280481	-1.00559
GO:0001660_fever	0	-0.801775	0	0	-0.521265	-0.116634	-0.261615	-2.17614	0	-0.280481	-1.00559
GO:0000038_very-long-chain_fatty_acid_metabolic_process	0	0	0	0	-0.521265	-1.06465	-0.261615	-2.17614	0	-0.060398	-0.340031
GO:0016701_oxidoreductase_activity__acting_on_single_donors_with_incorporation_of_molecular_oxygen	0	-1.77643	-0.497516	-0.467847	-0.469897	-0.347304	-1.72463	-1.18955	-2.1725	-0.173216	-0.609218
GO:0005862_muscle_thin_filament_tropomyosin	0	0	-2.16678	-1.00978	-0.785187	-1.03636	-1.49068	-0.63817	0	-0.796708	-1.69835
GO:0016108_tetraterpenoid_metabolic_process	0	-1.08461	-2.16678	-1.00978	0	-1.03636	0	-1.82392	-1.48912	-0.19408	-0.579842
GO:0016109_tetraterpenoid_biosynthetic_process	0	-1.08461	-2.16678	-1.00978	0	-1.03636	0	-1.82392	-1.48912	-0.19408	-0.579842
GO:0016116_carotenoid_metabolic_process	0	-1.08461	-2.16678	-1.00978	0	-1.03636	0	-1.82392	-1.48912	-0.19408	-0.579842
GO:0016117_carotenoid_biosynthetic_process	0	-1.08461	-2.16678	-1.00978	0	-1.03636	0	-1.82392	-1.48912	-0.19408	-0.579842
GO:0050775_positive_regulation_of_dendrite_morphogenesis	0	0	-2.16678	-1.00978	0	-1.03636	-1.49068	-0.63817	0	-0.796708	0
GO:0043495_protein_anchor	0	-1.08461	-2.16678	-1.00978	0	-0.288494	-0.485076	-0.63817	0	-0.796708	-0.579842
GO:0004178_leucyl_aminopeptidase_activity	0	0	-1.71419	-2.1382	0	-0.657286	-1.06895	0	0	-0.454091	-1.26421
GO:0001865_NK_T_cell_differentiation	0	-0.917647	-0.642285	-2.1382	0	-0.179214	-0.348465	-1.38374	0	-0.105861	-1.26421
GO:0002475_antigen_processing_and_presentation_via_MHC_class_Ib	0	-0.917647	-0.642285	-2.1382	0	-0.179214	-0.348465	-1.38374	0	-0.105861	-1.26421
GO:0048003_antigen_processing_and_presentation_of_lipid_antigen_via_MHC_class_Ib	0	-0.917647	-0.642285	-2.1382	0	-0.179214	-0.348465	-1.38374	0	-0.105861	-1.26421
GO:0048007_antigen_processing_and_presentation__exogenous_lipid_antigen_via_MHC_class_Ib	0	-0.917647	-0.642285	-2.1382	0	-0.179214	-0.348465	-1.38374	0	-0.105861	-1.26421
GO:0051136_regulation_of_NK_T_cell_differentiation	0	-0.917647	-0.642285	-2.1382	0	-0.179214	-0.348465	-1.38374	0	-0.105861	-1.26421
GO:0051138_positive_regulation_of_NK_T_cell_differentiation	0	-0.917647	-0.642285	-2.1382	0	-0.179214	-0.348465	-1.38374	0	-0.105861	-1.26421
GO:0043022_ribosome_binding	0	0	-1.71419	-2.1382	-0.627793	-0.657286	-1.06895	-0.488898	0	-0.105861	0
GO:0006545_glycine_biosynthetic_process	0	-0.917647	-1.71419	-2.1382	-0.627793	-0.179214	-0.348465	0	0	-0.105861	-0.434776
GO:0005584_collagen_type_I	0	0	0	0	-2.13503	0	0	-1.82392	0	-0.796708	-1.69835
GO:0006982_response_to_lipid_hydroperoxide	0	0	0	0	-2.13503	0	0	-1.82392	0	-0.796708	-1.69835
GO:0033194_response_to_hydroperoxide	0	0	0	0	-2.13503	0	0	-1.82392	0	-0.796708	-1.69835
GO:0019770_IgG_receptor_activity	0	0	0	0	-2.13503	-0.288494	0	-0.63817	0	-0.796708	-0.579842
GO:0005055_laminin_receptor_activity	0	0	0	0	-2.13503	-0.288494	-0.485076	-0.63817	0	0	0
GO:0042773_ATP_synthesis_coupled_electron_transport	0	0	-2.1343	-0.168766	-0.065032	-0.073733	-0.033436	-0.286793	-0.516501	-0.426848	-0.420165
GO:0042775_organelle_ATP_synthesis_coupled_electron_transport	0	0	-2.1343	-0.168766	-0.065032	-0.073733	-0.033436	-0.286793	-0.516501	-0.426848	-0.420165
GO:0005021_vascular_endothelial_growth_factor_receptor_activity	0	-0.456861	-0.238164	-0.39542	-2.13267	-0.067562	-0.064303	-1.59177	0	-0.436552	-0.800504
GO:0019865_immunoglobulin_binding	0	0	-0.238164	0	-2.13267	-0.067562	-0.064303	-0.943195	0	-0.436552	-0.800504
GO:0006100_tricarboxylic_acid_cycle_intermediate_metabolic_process	0	-0.239008	-0.085123	-0.191775	-1.62283	-0.922079	-0.304027	-2.12929	0	-0.897695	-0.506475
GO:0048646_anatomical_structure_formation	0	-2.12865	-0.435517	-0.964828	-0.880434	-1.15416	-1.77452	-1.67463	-0.055165	-1.51204	-1.46696
GO:0000159_protein_phosphatase_type_2A_complex	0	0	-0.704601	0	-0.227817	-0.444681	-0.25159	-0.136914	0	-0.436552	-2.11623
GO:0005793_ER-Golgi_intermediate_compartment	0	0	-2.11571	-1.36576	-0.11822	-1.105	-1.28142	-1.42547	0	-0.326346	0
GO:0007162_negative_regulation_of_cell_adhesion	0	0	-0.171223	-0.311661	-0.162351	-0.7642	-0.374301	0	0	-2.11374	-0.55878
GO:0005540_hyaluronic_acid_binding	0	-0.368549	0	0	-0.162351	-0.449059	-0.150254	-0.313879	0	-2.11374	-0.064104
GO:0000270_peptidoglycan_metabolic_process	0	0	0	0	0	-0.229319	-0.150254	0	0	-2.11374	0
GO:0050906_detection_of_stimulus_during_sensory_perception	0	0	0	-0.047378	-0.045261	-0.022674	-0.037383	-0.00136	0	-2.10474	-0.01807
GO:0051052_regulation_of_DNA_metabolic_process	0	-0.599243	-0.93347	-0.9764	-0.502185	-2.10069	-0.398272	-0.510158	0	-0.354211	-0.661159
GO:0006939_smooth_muscle_contraction	0	0	0	0	-0.036743	-0.479776	-0.233703	0	0	-2.09983	-0.108377
GO:0009069_serine_family_amino_acid_metabolic_process	0	-0.213481	-0.566299	-1.02143	-1.45425	-0.073733	-0.238909	-1.35455	-0.516501	-0.075151	-2.09842
GO:0048514_blood_vessel_morphogenesis	0	-1.72971	-0.308442	-0.964828	-0.880434	-1.67975	-1.55294	-1.43184	-0.055165	-2.09379	-1.46696
GO:0005901_caveola	0	-0.181289	0	0	-0.439915	-0.982584	-2.08915	-0.434697	0	-0.816574	-0.880522
GO:0031279_regulation_of_cyclase_activity	0	0	0	0	-0.191424	-0.305998	-0.15343	-0.064882	0	-2.08677	-0.193121
GO:0051339_regulation_of_lyase_activity	0	0	0	0	-0.191424	-0.305998	-0.15343	-0.064882	0	-2.08677	-0.193121
GO:0009582_detection_of_abiotic_stimulus	0	0	0	-0.082657	-0.096173	-0.214377	-0.228969	-0.005083	0	-2.0836	-0.05615
GO:0006544_glycine_metabolic_process	0	-0.493944	-0.778292	-2.07671	-0.256863	-0.091534	-0.300459	-0.160021	0	-0.03185	-1.55486
GO:0004027_alcohol_sulfotransferase_activity	0	0	0	-0.730464	-0.521265	-2.07321	-1.69712	-0.390167	0	-0.747761	-1.00559
GO:0005315_inorganic_phosphate_transporter_activity	0	0	-1.4375	-0.730464	0	-2.07321	-0.261615	0	0	-1.59374	-0.340031
GO:0030898_actin-dependent_ATPase_activity	0	0	-0.535102	0	0	-2.07321	-0.261615	0	0	-1.59374	0
GO:0004971_alpha-amino-3-hydroxy-5-methyl-4-isoxazole_propionate_selective_glutamate_receptor_activity	0	0	0	0	0	-2.07321	-0.261615	0	0	-0.747761	0
GO:0010226_response_to_lithium_ion	0	0	0	0	0	-2.07321	-0.261615	0	0	-0.747761	0
GO:0048592_eye_morphogenesis	0	-0.268645	-0.103234	-0.643271	-0.096451	-1.19865	-2.07103	-0.417765	0	-1.24342	-0.127224
GO:0006775_fat-soluble_vitamin_metabolic_process	0	-1.65664	-0.438036	-2.07101	-0.412033	-0.618277	-1.49287	-0.685012	0	-0.321259	-1.19139
GO:0008624_induction_of_apoptosis_by_extracellular_signals	0	-0.154834	-0.040543	-0.117053	-0.036743	-2.06806	-0.233703	-0.05845	-0.431664	-1.30745	-0.240792
GO:0033157_regulation_of_intracellular_protein_transport	0	0	-0.4897	-0.289352	-0.95061	-0.369968	-0.126964	-1.08541	0	-0.825924	-2.06386
GO:0042306_regulation_of_protein_import_into_nucleus	0	0	-0.4897	-0.289352	-0.95061	-0.369968	-0.126964	-1.08541	0	-0.825924	-2.06386
GO:0016651_oxidoreductase_activity__acting_on_NADH_or_NADPH	0	-0.253647	-2.06111	-1.66753	-0.130918	-0.08375	-0.037383	-0.340264	-0.286783	-0.046875	-0.01807
GO:0005249_voltage-gated_potassium_channel_activity	0	-0.015267	0	0	-0.000388	-2.05703	-0.069135	-1.5e-05	0	-2.05687	-0.055621
GO:0009888_tissue_development	0	-0.000756	-0.006585	-0.015323	-0.001969	-0.162652	-0.414142	-0.011737	0	-2.05188	-0.112459
GO:0051020_GTPase_binding	0	-0.759989	-2.04183	-1.8422	-0.024676	-0.391857	-0.21676	-0.016684	-0.239046	-0.131023	-0.963696
GO:0004448_isocitrate_dehydrogenase_activity	0	0	-2.03262	-0.575714	-0.381137	-0.231356	0	-1.55979	0	-0.342021	-1.39167
GO:0016234_inclusion_body	0	-0.643621	-2.03262	-0.575714	-1.05963	-0.231356	-0.530059	-0.793018	0	0	0
GO:0030663_COPI_coated_vesicle_membrane	0	0	-2.03262	-0.575714	-0.381137	-0.052695	-0.157602	-0.264675	0	-0.342021	-0.221862
GO:0006760_folic_acid_and_derivative_metabolic_process	0	-2.02501	-0.640477	-0.364182	-0.616662	-0.356403	-0.211385	-0.844479	0	-0.331357	-0.32312
GO:0030258_lipid_modification	0	-0.424077	-2.02219	-1.816	-1.96645	-0.157489	-0.500673	-0.400243	0	-0.331357	-0.707825
GO:0008146_sulfotransferase_activity	0	-0.657382	-0.077407	-1.06939	-1.00275	-2.02115	-1.62215	-0.314814	-0.533355	-0.761378	-1.18383
GO:0006334_nucleosome_assembly	0	-0.460968	-1.06508	-0.754804	-2.01614	-1.15388	-1.20505	-0.150164	0	-0.442565	-1.80882
GO:0006878_copper_ion_homeostasis	0	-0.585544	-0.965362	-0.519297	-1.77341	-0.885166	-0.435206	-1.35761	0	-1.01851	-2.00917
GO:0017144_drug_metabolic_process	0	-0.585544	-0.965362	-0.519297	-0.938175	-0.885166	-0.939249	-0.222129	-0.962598	-1.01851	-2.00917
GO:0045429_positive_regulation_of_nitric_oxide_biosynthetic_process	0	-0.585544	-0.343745	-1.35125	-0.331745	-0.443194	-0.124695	-0.682096	0	-0.53902	-2.00917
GO:0008081_phosphoric_diester_hydrolase_activity	0	-0.042637	-0.022927	-0.026173	-0.003111	-0.534976	-0.051652	-0.002801	0	-2.00238	-0.168564
GO:0006909_phagocytosis	0	0	0	-0.179822	-1.53552	-0.036439	-0.791668	-2.00076	0	-0.323322	-1.67095
GO:0005534_galactose_binding	0	-2.00045	-1.4375	-0.730464	-0.521265	-1.06465	-0.822302	-0.390167	-1.19514	-0.747761	-1.00559
GO:0012507_ER_to_Golgi_transport_vesicle_membrane	0	-2.00045	-1.4375	-1.8518	-0.521265	-0.116634	-0.261615	-1.11922	0	-0.280481	-1.99458
GO:0030127_COPII_vesicle_coat	0	-2.00045	-1.4375	-1.8518	-0.521265	-0.116634	-0.261615	-1.11922	0	-0.280481	-1.99458
GO:0043368_positive_T_cell_selection	0	-2.00045	-0.535102	-0.730464	-0.521265	-0.450842	-0.261615	-0.390167	0	-0.747761	-1.00559
GO:0045059_positive_thymic_T_cell_selection	0	-2.00045	-0.535102	-0.730464	-0.521265	-0.450842	-0.261615	-0.390167	0	-0.747761	-1.00559
GO:0035014_phosphoinositide_3-kinase_regulator_activity	0	-2.00045	-0.535102	-0.730464	-0.521265	-0.116634	-0.261615	0	0	-0.280481	-0.340031
GO:0006548_histidine_catabolic_process	0	-2.00045	0	0	-0.521265	-0.450842	-0.261615	-1.11922	0	0	-0.340031
GO:0009077_histidine_family_amino_acid_catabolic_process	0	-2.00045	0	0	-0.521265	-0.450842	-0.261615	-1.11922	0	0	-0.340031
GO:0002483_antigen_processing_and_presentation_of_endogenous_peptide_antigen	0	-0.801775	-1.4375	-1.8518	0	-0.116634	-0.261615	-1.11922	0	-0.280481	-1.99458
GO:0019883_antigen_processing_and_presentation_of_endogenous_antigen	0	-0.801775	-1.4375	-1.8518	0	-0.116634	-0.261615	-1.11922	0	-0.280481	-1.99458
GO:0019885_antigen_processing_and_presentation_of_endogenous_peptide_antigen_via_MHC_class_I	0	-0.801775	-1.4375	-1.8518	0	-0.116634	-0.261615	-1.11922	0	-0.280481	-1.99458
GO:0030507_spectrin_binding	0	0	-0.535102	-0.730464	-0.521265	-1.06465	-0.822302	-0.390167	0	-1.59374	-1.99458
GO:0018205_peptidyl-lysine_modification	0	-0.801775	-0.535102	-0.730464	0	-0.450842	-0.822302	-0.390167	-1.19514	-0.060398	-1.99458
GO:0031403_lithium_ion_binding	0	-0.801775	-0.535102	0	-0.521265	-0.450842	-0.261615	-0.390167	0	-0.747761	-1.99458
GO:0031646_positive_regulation_of_neurological_process	0	0	0	0	0	-1.99364	-0.432413	0	0	-1.82075	-0.628042
GO:0051971_positive_regulation_of_transmission_of_nerve_impulse	0	0	0	0	0	-1.99364	-0.432413	0	0	-1.82075	-0.628042
GO:0009154_purine_ribonucleotide_catabolic_process	0	-0.394832	-0.190573	0	-0.181228	-1.99364	-0.432413	-0.101341	0	-0.476537	-0.075668
GO:0043034_costamere	0	-0.713866	-1.23981	-0.644271	0	-0.07782	-0.201419	-1.81966	0	-1.99237	-1.64488
GO:0006927_transformed_cell_apoptosis	0	0	0	0	-0.442479	-0.776202	-0.201419	-0.318858	0	-1.99237	-0.825552
GO:0045214_sarcomere_organization	0	0	0	0	0	-0.320028	0	-0.933462	0	-1.99237	-0.272491
GO:0042384_cilium_biogenesis	0	0	0	0	0	-0.320028	-0.65382	0	0	-1.99237	-0.272491
GO:0045104_intermediate_filament_cytoskeleton_organization_and_biogenesis	0	0	0	0	0	-0.320028	0	0	0	-1.99237	0
GO:0002495_antigen_processing_and_presentation_of_peptide_antigen_via_MHC_class_II	0	-0.643621	0	0	-1.98814	-0.052695	-0.530059	-1.55979	0	-0.342021	-1.39167
GO:0019886_antigen_processing_and_presentation_of_exogenous_peptide_antigen_via_MHC_class_II	0	-0.643621	0	0	-1.98814	-0.052695	-0.530059	-1.55979	0	-0.342021	-1.39167
GO:0004457_lactate_dehydrogenase_activity	0	-0.643621	-0.393729	-0.575714	-1.98814	-0.582061	-0.530059	-0.264675	0	-0.115612	-0.221862
GO:0004459_L-lactate_dehydrogenase_activity	0	-0.643621	-0.393729	-0.575714	-1.98814	-0.582061	-0.530059	-0.264675	0	-0.115612	-0.221862
GO:0005684_U2-dependent_spliceosome	0	-0.643621	-0.393729	-0.575714	-1.98814	-0.052695	-0.157602	-0.264675	0	-0.342021	-0.221862
GO:0005838_proteasome_regulatory_particle_(sensu_Eukaryota)	0	0	-1.0877	0	-1.98814	-0.052695	-0.530059	0	0	-0.115612	-0.221862
GO:0003995_acyl-CoA_dehydrogenase_activity	0	-0.394832	-0.584126	-0.336455	-1.11453	-0.545131	-1.93929	-1.9865	0	-0.111196	-0.281375
GO:0051270_regulation_of_cell_motility	0	-0.342891	-0.44315	-0.464625	-0.404749	-1.48388	-0.43353	-1.98551	0	-0.519788	-0.686622
GO:0016878_acid-thiol_ligase_activity	0	-0.536357	-0.864025	-0.47174	-1.59747	-0.340427	-0.360475	-1.98156	0	-0.164951	-1.75929
GO:0016840_carbon-nitrogen_lyase_activity	0	-1.37992	-0.302454	-0.47174	-0.837705	-0.698866	-0.360475	-1.98156	0	-0.048964	-1.03888
GO:0000307_cyclin-dependent_protein_kinase_holoenzyme_complex	0	-0.536357	0	0	-1.59747	-0.124179	0	-1.98156	0	-0.048964	-0.500177
GO:0044236_multicellular_organismal_metabolic_process	0	0	0	0	0	-0.093403	-0.076936	0	0	-1.98117	0
GO:0015908_fatty_acid_transport	0	-1.19783	-1.36281	-0.39542	-0.679967	-0.444681	-0.25159	0	-1.96057	-0.079713	0
GO:0030117_membrane_coat	0	-0.670959	-1.95942	-0.52738	-0.384844	-0.014312	-0.269264	-1.43713	0	-0.149161	-1.4594
GO:0048475_coated_membrane	0	-0.670959	-1.95942	-0.52738	-0.384844	-0.014312	-0.269264	-1.43713	0	-0.149161	-1.4594
GO:0017016_Ras_GTPase_binding	0	-0.319916	-1.95942	-1.40064	-0.014577	-0.621688	-0.269264	-0.019352	0	-0.342617	-0.795741
GO:0030036_actin_cytoskeleton_organization_and_biogenesis	0	-0.12698	-1.23351	-0.693513	-0.086282	-1.41907	-1.01552	-1.95845	-0.039409	-0.899719	-0.212361
GO:0019904_protein_domain_specific_binding	0	-0.529147	-0.094857	-0.199288	-0.021983	-1.95752	-0.210398	-0.32269	-0.149956	-0.562295	-0.333169
GO:0050806_positive_regulation_of_synaptic_transmission	0	0	0	0	0	-1.94845	-0.581467	0	0	-1.91444	-0.800504
GO:0050868_negative_regulation_of_T_cell_activation	0	-0.456861	-0.238164	0	-0.227817	-1.94845	-1.05596	0	0	-0.436552	-0.106284
GO:0009143_nucleoside_triphosphate_catabolic_process	0	-0.456861	-0.238164	0	-0.227817	-1.94845	-0.581467	-0.136914	0	-0.78115	0
GO:0009146_purine_nucleoside_triphosphate_catabolic_process	0	-0.456861	-0.238164	0	-0.227817	-1.94845	-0.581467	-0.136914	0	-0.78115	0
GO:0048503_GPI_anchor_binding	0	0	-0.007532	0	-0.424471	-0.629825	-0.02578	-0.027332	-0.267512	-1.94681	-0.461792
GO:0005242_inward_rectifier_potassium_channel_activity	0	0	0	0	0	-1.94209	-0.342918	0	0	-1.45818	-0.556473
GO:0050930_induction_of_positive_chemotaxis	0	-1.62683	-0.393729	0	0	-1.94	-1.12164	-1.55979	0	-0.748022	0
GO:0006465_signal_peptide_processing	0	0	-1.0877	-1.48293	0	-1.94	-0.530059	-1.55979	0	-0.115612	-0.221862
GO:0001754_eye_photoreceptor_cell_differentiation	0	-0.394832	-0.190573	-0.336455	-0.181228	-1.38957	-1.93929	-0.35398	0	-1.82075	-0.075668
GO:0042113_B_cell_activation	0	-0.693987	-0.43695	-0.548203	-1.93873	-0.226698	-0.463947	-0.527408	0	-0.109263	-0.209993
GO:0051606_detection_of_stimulus	0	-0.028424	-0.00171	-0.076566	-0.035861	-0.011384	-0.019258	-0.004908	0	-1.92775	-0.018076
GO:0001525_angiogenesis	0	-1.92769	-0.307139	-0.823511	-0.55854	-0.992215	-1.58063	-1.86503	-0.085223	-1.43419	-1.2527
GO:0019207_kinase_regulator_activity	0	-0.494712	-0.17277	-0.173798	-1.92417	-1.43455	-0.824677	-0.68738	0	-0.691073	-0.300079
GO:0006752_group_transfer_coenzyme_metabolic_process	0	-1.92274	-0.754833	-1.10354	-0.704365	-0.689688	-0.512906	-0.987965	0	-0.585375	-1.28083
GO:0030030_cell_projection_organization_and_biogenesis	0	-0.085983	-0.033426	-0.070206	-0.02488	-0.830089	-0.392096	-0.132879	-0.018346	-1.91456	-0.007976
GO:0032990_cell_part_morphogenesis	0	-0.085983	-0.033426	-0.070206	-0.02488	-0.830089	-0.392096	-0.132879	-0.018346	-1.91456	-0.007976
GO:0048858_cell_projection_morphogenesis	0	-0.085983	-0.033426	-0.070206	-0.02488	-0.830089	-0.392096	-0.132879	-0.018346	-1.91456	-0.007976
GO:0048806_genitalia_development	0	-1.19783	-0.238164	-1.06319	-0.679967	-0.807265	-0.25159	-0.943195	0	-1.91444	-0.372191
GO:0031016_pancreas_development	0	-0.424077	-1.25127	-0.364182	-0.202858	-1.63997	-0.923683	-0.117604	0	-1.53707	-1.90616
GO:0042991_transcription_factor_import_into_nucleus	0	0	-1.25127	-0.990216	-0.616662	-1.08679	-0.500673	-0.844479	0	-1.00533	-1.90616
GO:0046631_alpha-beta_T_cell_activation	0	-0.424077	-0.212694	-0.990216	-0.202858	-0.356403	-1.47969	-0.844479	0	-0.055128	-1.90616
GO:0045428_regulation_of_nitric_oxide_biosynthetic_process	0	-0.424077	-0.212694	-0.990216	-0.202858	-0.356403	-0.052002	-0.400243	0	-0.60976	-1.90616
GO:0044427_chromosomal_part	0	-0.805802	-0.179784	-0.353759	-0.149999	-1.90355	-0.778969	-0.011148	0	-0.405029	-0.632019
GO:0001503_ossification	0	-0.050503	-0.064149	-0.083484	-0.314449	-0.595876	-0.817162	-0.40604	0	-1.90172	-0.761046
GO:0031214_biomineral_formation	0	-0.050503	-0.064149	-0.083484	-0.314449	-0.595876	-0.817162	-0.40604	0	-1.90172	-0.761046
GO:0009584_detection_of_visible_light	0	0	0	-0.158518	-0.223193	-0.241163	-0.211697	-0.021938	0	-1.89975	-0.066902
GO:0016620_oxidoreductase_activity__acting_on_the_aldehyde_or_oxo_group_of_donors__NAD_or_NADP_as_acceptor	0	-0.888986	-0.916407	-0.765443	-0.429087	-0.862395	-1.41609	-1.54334	0	-0.410002	-1.89648
GO:0032386_regulation_of_intracellular_transport	0	0	-0.449789	-0.269172	-0.880854	-0.304607	-0.107383	-0.993059	0	-0.673484	-1.89648
GO:0045761_regulation_of_adenylate_cyclase_activity	0	0	0	0	-0.203925	-0.226698	-0.169788	-0.071298	0	-1.89453	-0.209993
GO:0009581_detection_of_external_stimulus	0	-0.098786	-0.018136	-0.251559	-0.076706	-0.138893	-0.169788	-0.021633	0	-1.89453	-0.102947
GO:0008154_actin_polymerization_and_or_depolymerization	0	-0.64885	-1.89135	-1.35855	-0.06598	-1.26316	-1.10967	-1.78086	0	-1.26004	-1.38738
GO:0008064_regulation_of_actin_polymerization_and_or_depolymerization	0	-0.502004	-1.17457	-0.820663	-0.163694	-0.545055	-0.700641	-1.88863	0	-0.843413	-1.11508
GO:0030832_regulation_of_actin_filament_length	0	-0.502004	-1.17457	-0.820663	-0.163694	-0.545055	-0.700641	-1.88863	0	-0.843413	-1.11508
GO:0051536_iron-sulfur_cluster_binding	0	-0.502004	-1.17457	-0.124228	-0.163694	-0.059282	-0.129836	-1.88863	-0.444165	-0.413752	-1.11508
GO:0051540_metal_cluster_binding	0	-0.502004	-1.17457	-0.124228	-0.163694	-0.059282	-0.129836	-1.88863	-0.444165	-0.413752	-1.11508
GO:0048029_monosaccharide_binding	0	-1.42504	-1.88302	-1.23411	-0.333252	-0.320546	-0.67626	-0.417765	-1.46603	-0.204297	-0.319449
GO:0004869_cysteine_protease_inhibitor_activity	0	-0.760408	-1.88302	-0.218789	-0.707706	-1.19865	-1.51923	-0.417765	0	-1.24342	-0.319449
GO:0007346_regulation_of_progression_through_mitotic_cell_cycle	0	-0.627394	0	0	-0.241472	-0.28438	-0.442669	-1.88186	0	-0.075151	-0.420165
GO:0031418_L-ascorbic_acid_binding	0	-1.1226	0	0	0	-1.08679	-0.923683	-0.400243	-1.87806	-0.055128	-0.707825
GO:0042255_ribosome_assembly	0	0	-1.4375	-1.8518	-1.40762	-0.450842	-0.822302	-0.390167	0	-0.747761	-1.00559
GO:0016671_oxidoreductase_activity__acting_on_sulfur_group_of_donors__disulfide_as_acceptor	0	-0.801775	0	-1.8518	-0.521265	-0.116634	-0.822302	-0.390167	-1.19514	-0.280481	-1.00559
GO:0048365_Rac_GTPase_binding	0	0	-1.4375	-1.8518	-0.521265	-0.450842	-0.822302	0	0	-0.747761	-0.340031
GO:0045088_regulation_of_innate_immune_response	0	-0.801775	-1.4375	-1.8518	0	-0.116634	-0.261615	-0.390167	0	-0.280481	-1.00559
GO:0001832_blastocyst_growth	0	-0.801775	-1.4375	-1.8518	-0.521265	-0.116634	-0.261615	-0.390167	0	-0.060398	-0.340031
GO:0007252_I-kappaB_phosphorylation	0	0	-1.4375	-1.8518	-0.521265	-1.06465	0	0	0	-0.747761	0
GO:0016514_SWI_SNF_complex	0	0	-0.535102	-1.8518	0	-0.450842	-0.822302	-0.390167	0	-0.280481	-1.00559
GO:0004128_cytochrome-b5_reductase_activity	0	-0.801775	-1.4375	-1.8518	0	-0.116634	0	-0.390167	0	-0.060398	-0.340031
GO:0003916_DNA_topoisomerase_activity	0	0	-0.535102	-1.8518	0	-0.116634	-0.261615	0	0	-0.280481	-1.00559
GO:0003918_DNA_topoisomerase_(ATP-hydrolyzing)_activity	0	0	-0.535102	-1.8518	0	-0.116634	-0.261615	0	0	-0.280481	-1.00559
GO:0048667_neuron_morphogenesis_during_differentiation	0	-0.009609	-0.013835	-0.014877	-0.003826	-0.915621	-0.454213	-0.01243	-0.050465	-1.84238	-0.005837
GO:0048812_neurite_morphogenesis	0	-0.009609	-0.013835	-0.014877	-0.003826	-0.915621	-0.454213	-0.01243	-0.050465	-1.84238	-0.005837
GO:0004714_transmembrane_receptor_protein_tyrosine_kinase_activity	0	-1.83575	-0.113522	-0.038119	-0.646987	-1.47509	-0.852543	-0.899469	0	-1.4937	-0.276478
GO:0045934_negative_regulation_of_nucleobase__nucleoside__nucleotide_and_nucleic_acid_metabolic_process	0	-0.076429	-0.722359	-1.43208	-0.145559	-1.83199	-1.05497	-0.440262	-0.07827	-0.838233	-0.226553
GO:0001914_regulation_of_T_cell_mediated_cytotoxicity	0	-1.08461	-0.800354	-1.00978	-0.785187	0	0	-1.82392	0	-0.796708	-1.69835
GO:0005093_Rab_GDP-dissociation_inhibitor_activity	0	0	0	-1.00978	0	-1.03636	-1.49068	-1.82392	-1.48912	0	-0.579842
GO:0051599_response_to_hydrostatic_pressure	0	0	-0.800354	-1.00978	-0.785187	-0.288494	-0.485076	-1.82392	0	-0.796708	-0.579842
GO:0007035_vacuolar_acidification	0	-1.08461	0	-1.00978	-0.785187	-0.288494	-1.49068	-1.82392	0	0	0
GO:0030350_iron-responsive_element_binding	0	-1.08461	-0.800354	0	0	-1.03636	-1.49068	-1.82392	0	-0.19408	0
GO:0019166_trans-2-enoyl-CoA_reductase_(NADPH)_activity	0	-1.08461	0	0	-0.785187	-1.03636	-1.49068	-1.82392	0	0	0
GO:0009804_coumarin_metabolic_process	0	-1.08461	0	0	-0.785187	-1.03636	-0.485076	-1.82392	0	-0.19408	-0.579842
GO:0006208_pyrimidine_base_catabolic_process	0	0	0	0	-0.785187	-0.288494	-0.485076	-1.82392	0	-0.19408	-1.69835
GO:0009448_gamma-aminobutyric_acid_metabolic_process	0	0	0	0	-0.785187	0	0	-1.82392	0	-0.796708	-1.69835
GO:0009450_gamma-aminobutyric_acid_catabolic_process	0	0	0	0	-0.785187	0	0	-1.82392	0	-0.796708	-1.69835
GO:0019605_butyrate_metabolic_process	0	0	0	0	-0.785187	0	0	-1.82392	0	-0.796708	-1.69835
GO:0019626_short-chain_fatty_acid_catabolic_process	0	0	0	0	-0.785187	0	0	-1.82392	0	-0.796708	-1.69835
GO:0046359_butyrate_catabolic_process	0	0	0	0	-0.785187	0	0	-1.82392	0	-0.796708	-1.69835
GO:0046459_short-chain_fatty_acid_metabolic_process	0	0	0	0	-0.785187	0	0	-1.82392	0	-0.796708	-1.69835
GO:0000213_tRNA-intron_endonuclease_activity	0	-1.08461	0	0	0	-1.03636	-0.485076	-1.82392	0	0	-0.579842
GO:0000214_tRNA-intron_endonuclease_complex	0	-1.08461	0	0	0	-1.03636	-0.485076	-1.82392	0	0	-0.579842
GO:0000394_RNA_splicing__via_endonucleolytic_cleavage_and_ligation	0	-1.08461	0	0	0	-1.03636	-0.485076	-1.82392	0	0	-0.579842
GO:0006388_tRNA_splicing	0	-1.08461	0	0	0	-1.03636	-0.485076	-1.82392	0	0	-0.579842
GO:0016507_fatty_acid_beta-oxidation_multienzyme_complex	0	0	0	0	0	-1.03636	-1.49068	-1.82392	0	0	0
GO:0016509_long-chain-3-hydroxyacyl-CoA_dehydrogenase_activity	0	0	0	0	0	-1.03636	-1.49068	-1.82392	0	0	0
GO:0005498_sterol_carrier_activity	0	0	0	0	-0.785187	-0.288494	-0.485076	-1.82392	0	-0.19408	-0.579842
GO:0004473_malate_dehydrogenase_(oxaloacetate-decarboxylating)_(NADP+)_activity	0	0	0	0	-0.785187	0	-0.485076	-1.82392	0	-0.796708	0
GO:0046950_ketone_body_metabolic_process	0	-1.08461	0	0	0	-0.288494	-0.485076	-1.82392	0	-0.19408	0
GO:0046951_ketone_body_biosynthetic_process	0	-1.08461	0	0	0	-0.288494	-0.485076	-1.82392	0	-0.19408	0
GO:0004465_lipoprotein_lipase_activity	0	0	-0.800354	0	-0.785187	-0.288494	0	-1.82392	0	0	0
GO:0005150_interleukin-1__Type_I_receptor_binding	0	0	0	0	-0.785187	-0.288494	0	-1.82392	0	-0.19408	-0.579842
GO:0016628_oxidoreductase_activity__acting_on_the_CH-CH_group_of_donors__NAD_or_NADP_as_acceptor	0	-0.368549	-1.74407	-0.311661	-1.6905	-0.7642	-0.714112	-1.82105	-0.714498	-0.02597	-1.00103
GO:0051262_protein_tetramerization	0	-0.994566	-0.171223	-0.311661	-0.162351	-0.229319	-0.374301	-1.82105	0	-1.01304	-0.55878
GO:0001708_cell_fate_specification	0	-0.394832	-0.584126	-0.925149	-0.181228	-0.545131	-0.811012	-0.101341	0	-1.82075	-1.11121
GO:0042136_neurotransmitter_biosynthetic_process	0	0	0	0	0	-0.545131	-0.042168	0	0	-1.82075	0
GO:0016599_caveolar_membrane	0	-0.303421	0	0	-0.817678	-0.737602	-1.82051	-0.50661	0	-0.849586	-1.19263
GO:0004185_serine_carboxypeptidase_activity	0	-0.713866	-0.455683	-0.644271	-1.21085	0	-0.201419	-1.81966	0	-0.499211	-1.64488
GO:0045540_regulation_of_cholesterol_biosynthetic_process	0	0	-1.23981	0	-1.21085	-0.776202	-0.201419	-1.81966	-1.10174	-0.035231	-0.272491
GO:0008147_structural_constituent_of_bone	0	0	-0.455683	0	-1.21085	-0.07782	-0.201419	-1.81966	0	-1.06193	-0.825552
GO:0016803_ether_hydrolase_activity	0	-0.713866	0	0	-1.21085	-0.07782	-0.65382	-1.81966	0	-0.178808	-0.825552
GO:0004576_oligosaccharyl_transferase_activity	0	0	-0.455683	-0.644271	-0.442479	-0.07782	-0.65382	-1.81966	0	-0.499211	-0.272491
GO:0004579_dolichyl-diphosphooligosaccharide-protein_glycotransferase_activity	0	0	-0.455683	-0.644271	-0.442479	-0.07782	-0.65382	-1.81966	0	-0.499211	-0.272491
GO:0008250_oligosaccharyl_transferase_complex	0	0	-0.455683	-0.644271	-0.442479	-0.07782	-0.65382	-1.81966	0	-0.499211	-0.272491
GO:0016742_hydroxymethyl-__formyl-_and_related_transferase_activity	0	-1.79078	0	0	-0.442479	-0.07782	-0.65382	-1.81966	0	-0.035231	0
GO:0004298_threonine_endopeptidase_activity	0	0	-1.2551	0	-1.81856	-0.025205	-0.012381	-0.043283	0	-0.204297	0
GO:0005839_proteasome_core_complex_(sensu_Eukaryota)	0	0	-1.2551	0	-1.81856	-0.025205	-0.012381	-0.043283	0	-0.204297	0
GO:0051537_2_iron__2_sulfur_cluster_binding	0	0	-1.81686	-0.519297	-0.331745	-0.443194	-0.124695	-0.682096	-0.962598	-1.72788	-1.19603
GO:0008139_nuclear_localization_sequence_binding	0	0	-1.81686	-1.35125	0	-0.885166	-0.939249	-0.222129	0	-0.53902	-1.19603
GO:0016879_ligase_activity__forming_carbon-nitrogen_bonds	0	-1.79974	-0.636087	-0.53765	-0.293088	-0.518791	-0.235578	-0.442273	-0.058205	-0.100545	-0.505458
GO:0016857_racemase_and_epimerase_activity__acting_on_carbohydrates_and_derivatives	0	-1.79078	-0.455683	-0.644271	0	-0.07782	-0.201419	-0.933462	0	-0.499211	-0.825552
GO:0008198_ferrous_iron_binding	0	-1.79078	-0.455683	0	0	-0.320028	0	-0.318858	-1.10174	-0.178808	-0.272491
GO:0006547_histidine_metabolic_process	0	-1.79078	0	0	-0.442479	-0.320028	-0.201419	-0.933462	0	0	-0.272491
GO:0009075_histidine_family_amino_acid_metabolic_process	0	-1.79078	0	0	-0.442479	-0.320028	-0.201419	-0.933462	0	0	-0.272491
GO:0005172_vascular_endothelial_growth_factor_receptor_binding	0	-1.79078	-0.455683	0	0	-0.320028	-0.201419	-0.933462	0	-0.035231	0
GO:0004304_estrone_sulfotransferase_activity	0	0	-1.08309	-1.2998	-1.06723	-0.518119	-0.74522	-0.911769	-1.78661	-0.398314	0
GO:0000334_3-hydroxyanthranilate_3_4-dioxygenase_activity	0	-1.37644	-1.08309	0	0	-0.518119	-0.74522	-0.911769	-1.78661	-0.398314	0
GO:0008987_quinolinate_synthetase_A_activity	0	-1.37644	-1.08309	0	0	-0.518119	-0.74522	-0.911769	-1.78661	-0.398314	0
GO:0043508_negative_regulation_of_JNK_activity	0	-1.37644	-1.08309	0	0	0	-0.74522	-0.911769	-1.78661	-0.398314	0
GO:0017185_peptidyl-lysine_hydroxylation	0	-1.37644	0	0	0	-0.518119	0	-0.911769	-1.78661	0	-0.849012
GO:0008398_sterol_14-demethylase_activity	0	0	-1.08309	0	-1.06723	-0.518119	0	-0.911769	-1.78661	0	0
GO:0050747_positive_regulation_of_lipoprotein_metabolic_process	0	0	-1.08309	0	-1.06723	0	0	0	-1.78661	0	-0.849012
GO:0000318_protein-methionine-R-oxide_reductase_activity	0	0	0	-1.2998	0	0	-0.74522	0	-1.78661	0	-0.849012
GO:0030091_protein_repair	0	0	0	-1.2998	0	0	-0.74522	0	-1.78661	0	-0.849012
GO:0018114_threonine_racemase_activity	0	0	-1.08309	0	-1.06723	-0.518119	0	0	-1.78661	0	0
GO:0030378_serine_racemase_activity	0	0	-1.08309	0	-1.06723	-0.518119	0	0	-1.78661	0	0
GO:0004452_isopentenyl-diphosphate_delta-isomerase_activity	0	0	-1.08309	0	0	-0.518119	0	-0.911769	-1.78661	0	0
GO:0001522_pseudouridine_synthesis	0	0	-1.08309	0	0	-0.518119	0	0	-1.78661	-0.398314	0
GO:0001579_medium-chain_fatty_acid_transport	0	0	-1.08309	0	0	-0.518119	0	0	-1.78661	-0.398314	0
GO:0004313_[acyl-carrier-protein]_S-acetyltransferase_activity	0	0	-1.08309	0	0	-0.518119	0	0	-1.78661	-0.398314	0
GO:0004314_[acyl-carrier-protein]_S-malonyltransferase_activity	0	0	-1.08309	0	0	-0.518119	0	0	-1.78661	-0.398314	0
GO:0004315_3-oxoacyl-[acyl-carrier-protein]_synthase_activity	0	0	-1.08309	0	0	-0.518119	0	0	-1.78661	-0.398314	0
GO:0004316_3-oxoacyl-[acyl-carrier-protein]_reductase_activity	0	0	-1.08309	0	0	-0.518119	0	0	-1.78661	-0.398314	0
GO:0004317_3-hydroxypalmitoyl-[acyl-carrier-protein]_dehydratase_activity	0	0	-1.08309	0	0	-0.518119	0	0	-1.78661	-0.398314	0
GO:0004319_enoyl-[acyl-carrier-protein]_reductase_(NADPH__B-specific)_activity	0	0	-1.08309	0	0	-0.518119	0	0	-1.78661	-0.398314	0
GO:0005477_pyruvate_carrier_activity	0	0	-1.08309	0	0	-0.518119	0	0	-1.78661	-0.398314	0
GO:0006848_pyruvate_transport	0	0	-1.08309	0	0	-0.518119	0	0	-1.78661	-0.398314	0
GO:0008458_carnitine_O-octanoyltransferase_activity	0	0	-1.08309	0	0	-0.518119	0	0	-1.78661	-0.398314	0
GO:0016414_O-octanoyltransferase_activity	0	0	-1.08309	0	0	-0.518119	0	0	-1.78661	-0.398314	0
GO:0016415_octanoyltransferase_activity	0	0	-1.08309	0	0	-0.518119	0	0	-1.78661	-0.398314	0
GO:0016419_S-malonyltransferase_activity	0	0	-1.08309	0	0	-0.518119	0	0	-1.78661	-0.398314	0
GO:0016420_malonyltransferase_activity	0	0	-1.08309	0	0	-0.518119	0	0	-1.78661	-0.398314	0
GO:0016631_enoyl-[acyl-carrier-protein]_reductase_activity	0	0	-1.08309	0	0	-0.518119	0	0	-1.78661	-0.398314	0
GO:0019171_3-hydroxyacyl-[acyl-carrier-protein]_dehydratase_activity	0	0	-1.08309	0	0	-0.518119	0	0	-1.78661	-0.398314	0
GO:0030349_syntaxin-13_binding	0	0	-1.08309	0	0	-0.518119	0	0	-1.78661	-0.398314	0
GO:0031119_tRNA_pseudouridine_synthesis	0	0	-1.08309	0	0	-0.518119	0	0	-1.78661	-0.398314	0
GO:0050833_pyruvate_transporter_activity	0	0	-1.08309	0	0	-0.518119	0	0	-1.78661	-0.398314	0
GO:0047750_cholestenol_delta-isomerase_activity	0	0	0	0	0	0	0	0	-1.78661	0	-0.849012
GO:0040009_regulation_of_growth_rate	0	0	0	0	0	0	-0.74522	0	-1.78661	0	0
GO:0050353_trimethyllysine_dioxygenase_activity	0	0	0	0	0	0	-0.74522	0	-1.78661	0	0
GO:0001764_neuron_migration	0	-0.627607	-0.013918	0	-0.061193	-1.78445	-0.364168	-0.257321	0	-0.683863	-0.007335
GO:0051258_protein_polymerization	0	-0.307624	-0.664616	-0.887255	-0.06598	-0.560712	-1.10967	-1.78086	0	-0.421622	-0.507547
GO:0051271_negative_regulation_of_cell_motility	0	-0.268645	-0.351794	-0.218789	-0.333252	-1.64712	-0.386835	-1.77434	0	-0.58178	-0.127224
GO:0043550_regulation_of_lipid_kinase_activity	0	0	-0.965362	-0.519297	-1.77341	-1.52086	-1.6386	-0.682096	0	-0.237022	0
GO:0015020_glucuronosyltransferase_activity	0	0	-0.965362	-0.519297	-1.77341	-0.443194	-0.124695	-0.682096	-0.962598	-0.075187	-0.585138
GO:0016634_oxidoreductase_activity__acting_on_the_CH-CH_group_of_donors__oxygen_as_acceptor	0	-0.585544	-0.343745	0	-1.77341	-0.885166	-0.435206	-1.35761	0	-0.075187	-0.182662
GO:0009062_fatty_acid_catabolic_process	0	0	-0.343745	0	-1.77341	-0.168998	0	-1.35761	0	-0.53902	-1.19603
GO:0004861_cyclin-dependent_protein_kinase_inhibitor_activity	0	0	-0.343745	-0.519297	-1.77341	-0.443194	-0.124695	-0.682096	0	-0.53902	-0.182662
GO:0005912_adherens_junction	0	-1.26292	-1.40562	-0.974271	-0.995658	-0.816279	-0.747082	-1.02562	0	-0.586345	-1.77131
GO:0006940_regulation_of_smooth_muscle_contraction	0	0	0	0	-0.145782	-0.642574	-0.324535	0	0	-1.76161	-0.498241
GO:0035270_endocrine_system_development	0	0	-0.4897	0	0	-0.183739	-0.126964	0	0	-1.76161	-0.214809
GO:0009071_serine_family_amino_acid_catabolic_process	0	0	-0.302454	-0.47174	-0.291025	-0.024762	-0.099451	-0.591914	0	-0.164951	-1.75929
GO:0030042_actin_filament_depolymerization	0	-0.368549	-1.74407	-0.866645	-0.162351	-0.229319	-0.374301	-0.683767	0	-1.01304	-1.56684
GO:0007015_actin_filament_organization	0	-0.074192	-0.05502	-0.435804	-0.513701	-1.73813	-1.1424	-0.827228	0	-0.631467	-0.12617
GO:0006090_pyruvate_metabolic_process	0	-0.375127	-0.023664	0	-0.478852	-0.127054	-0.004321	-1.73667	0	-0.603077	-0.458052
GO:0030029_actin_filament-based_process	0	-0.10954	-1.09951	-0.623663	-0.067983	-1.26029	-0.985059	-1.73397	-0.035473	-0.838527	-0.223798
GO:0008066_glutamate_receptor_activity	0	0	-0.013918	-0.059037	0	-0.355702	-0.124962	0	0	-1.73364	-0.028616
GO:0008271_sulfate_porter_activity	0	-0.585544	0	0	0	-0.885166	-1.6386	-0.222129	-0.962598	-1.72788	0
GO:0043403_skeletal_muscle_regeneration	0	0	-0.343745	-0.519297	-0.331745	-1.52086	-0.435206	-0.682096	0	-1.72788	-0.182662
GO:0016202_regulation_of_striated_muscle_development	0	0	0	0	-0.331745	-0.168998	-0.124695	-0.222129	0	-1.72788	-0.585138
GO:0008601_protein_phosphatase_type_2A_regulator_activity	0	0	-1.15295	0	-1.11453	-0.285913	-0.178053	-0.758794	0	-0.476537	-1.72501
GO:0051168_nuclear_export	0	0	-0.05847	-0.934026	-0.206411	-0.79252	-1.72463	-0.090697	0	-0.017748	-0.609218
GO:0043198_dendritic_shaft	0	-0.303421	-0.125786	-0.250834	-0.11822	-1.56163	-0.090877	-0.221304	0	-1.72327	-0.398065
GO:0019902_phosphatase_binding	0	-1.72196	-0.1542	-0.813679	-0.468244	-0.183739	-0.324535	-0.27891	0	-0.017677	-0.214809
GO:0004174_electron-transferring-flavoprotein_dehydrogenase_activity	0	-0.917647	-1.71419	-0.84459	-0.627793	0	-0.348465	-1.38374	0	-0.454091	-1.26421
GO:0016649_oxidoreductase_activity__acting_on_the_CH-NH_group_of_donors__quinone_or_similar_compound_as_acceptor	0	-0.917647	-1.71419	-0.84459	-0.627793	0	-0.348465	-1.38374	0	-0.454091	-1.26421
GO:0016114_terpenoid_biosynthetic_process	0	-0.917647	-1.71419	-0.84459	0	-0.657286	0	-1.38374	-1.31656	-0.105861	-0.434776
GO:0008670_2_4-dienoyl-CoA_reductase_(NADPH)_activity	0	0	-1.71419	-0.84459	-1.68338	-0.657286	-0.348465	-1.38374	0	-0.105861	-0.434776
GO:0006097_glyoxylate_cycle	0	0	-1.71419	0	-0.627793	-0.179214	0	-1.38374	0	-0.454091	-1.26421
GO:0030027_lamellipodium	0	-0.568641	-0.853771	-1.71309	-0.800302	-1.14389	-1.1424	-1.49647	0	-1.04584	-0.837676
GO:0006195_purine_nucleotide_catabolic_process	0	-0.368549	-0.171223	0	-0.162351	-1.71163	-0.374301	-0.087556	0	-0.642284	-0.064104
GO:0016331_morphogenesis_of_embryonic_epithelium	0	-1.54845	-0.040543	-0.383719	-0.151623	-1.64481	-1.70899	-0.342443	0	-0.731819	-0.240792
GO:0005741_mitochondrial_outer_membrane	0	-0.824948	-1.35455	-0.667879	-0.534565	-1.44763	-1.70464	-0.719201	0	-0.170297	-0.165669
GO:0005246_calcium_channel_regulator_activity	0	-0.268645	-0.351794	0	-0.333252	-1.64712	-0.386835	-0.176423	0	-1.69853	-1.00299
GO:0050768_negative_regulation_of_neurogenesis	0	0	0	-0.218789	-0.707706	-0.320546	-0.184961	-0.176423	0	-1.69853	-1.00299
GO:0035249_synaptic_transmission__glutamatergic	0	0	0	-0.218789	0	-0.539367	-0.67626	0	0	-1.69853	-0.319449
GO:0042307_positive_regulation_of_protein_import_into_nucleus	0	0	-0.800354	-1.00978	-0.785187	-0.288494	-1.49068	-0.63817	0	-0.796708	-1.69835
GO:0042346_positive_regulation_of_NF-kappaB_import_into_nucleus	0	0	-0.800354	-1.00978	-0.785187	-0.288494	-1.49068	-0.63817	0	-0.796708	-1.69835
GO:0042993_positive_regulation_of_transcription_factor_import_into_nucleus	0	0	-0.800354	-1.00978	-0.785187	-0.288494	-1.49068	-0.63817	0	-0.796708	-1.69835
GO:0046824_positive_regulation_of_nucleocytoplasmic_transport	0	0	-0.800354	-1.00978	-0.785187	-0.288494	-1.49068	-0.63817	0	-0.796708	-1.69835
GO:0001967_suckling_behavior	0	0	-0.800354	-1.00978	-0.785187	-1.03636	-0.485076	-0.63817	0	-0.796708	-1.69835
GO:0004854_xanthine_dehydrogenase_activity	0	0	-0.800354	-1.00978	-0.785187	-0.288494	-0.485076	-0.63817	0	-0.796708	-1.69835
GO:0016726_oxidoreductase_activity__acting_on_CH2_groups__NAD_or_NADP_as_acceptor	0	0	-0.800354	-1.00978	-0.785187	-0.288494	-0.485076	-0.63817	0	-0.796708	-1.69835
GO:0000247_C-8_sterol_isomerase_activity	0	-1.08461	-0.800354	-1.00978	0	0	0	0	-1.48912	-0.19408	-1.69835
GO:0005138_interleukin-6_receptor_binding	0	0	-0.800354	-1.00978	0	-1.03636	-1.49068	0	0	-0.19408	-1.69835
GO:0030837_negative_regulation_of_actin_filament_polymerization	0	-1.08461	0	-1.00978	0	-0.288494	-0.485076	-0.63817	0	-0.796708	-1.69835
GO:0042989_sequestering_of_actin_monomers	0	-1.08461	0	-1.00978	0	-0.288494	-0.485076	-0.63817	0	-0.796708	-1.69835
GO:0005094_Rho_GDP-dissociation_inhibitor_activity	0	0	-0.800354	-1.00978	-0.785187	-0.288494	-0.485076	0	0	-0.796708	-1.69835
GO:0017177_alpha-glucosidase_II_complex	0	0	-0.800354	-1.00978	0	-1.03636	-0.485076	0	0	-0.796708	-1.69835
GO:0003827_alpha-1_3-mannosylglycoprotein_2-beta-N-acetylglucosaminyltransferase_activity	0	0	-0.800354	0	0	-1.03636	-1.49068	0	0	-0.19408	-1.69835
GO:0048172_regulation_of_short-term_neuronal_synaptic_plasticity	0	0	0	0	0	-1.03636	-1.49068	0	0	-0.796708	-1.69835
GO:0042074_cell_migration_involved_in_gastrulation	0	0	0	0	-0.785187	-0.288494	-0.485076	-0.63817	0	-0.796708	-1.69835
GO:0001866_NK_T_cell_proliferation	0	0	0	0	-0.785187	-0.288494	-0.485076	-0.63817	0	-0.19408	-1.69835
GO:0031997_N-terminal_myristoylation_domain_binding	0	0	0	0	0	0	0	-0.63817	0	-0.796708	-1.69835
GO:0043516_regulation_of_DNA_damage_response__signal_transduction_by_p53_class_mediator	0	0	0	0	-0.785187	0	0	0	0	-0.19408	-1.69835
GO:0045620_negative_regulation_of_lymphocyte_differentiation	0	-0.801775	0	0	-0.521265	-1.06465	-1.69712	0	0	-0.747761	-0.340031
GO:0045179_apical_cortex	0	-0.801775	0	0	0	-0.450842	-1.69712	0	0	-0.060398	0
GO:0045786_negative_regulation_of_progression_through_cell_cycle	0	-1.07718	-0.488391	-0.783896	-1.69452	-0.246242	-0.748521	-0.168701	-0.110724	-0.153949	-0.288181
GO:0030326_embryonic_limb_morphogenesis	0	-0.126332	-0.028285	-0.09268	-0.111865	-0.4302	-0.456718	-0.03764	0	-1.68875	-0.317474
GO:0035113_embryonic_appendage_morphogenesis	0	-0.126332	-0.028285	-0.09268	-0.111865	-0.4302	-0.456718	-0.03764	0	-1.68875	-0.317474
GO:0001675_acrosome_formation	0	-0.917647	0	0	-1.68338	-0.657286	-1.06895	-1.38374	0	-0.454091	-0.434776
GO:0005587_collagen_type_IV	0	0	-0.642285	0	-1.68338	-0.179214	0	-1.38374	0	-1.19518	-1.26421
GO:0019834_phospholipase_A2_inhibitor_activity	0	0	0	0	-1.68338	0	-0.348465	-1.38374	0	-1.19518	-1.26421
GO:0002698_negative_regulation_of_immune_effector_process	0	-0.917647	0	0	-1.68338	-0.657286	-0.348465	-0.488898	0	-0.454091	-1.26421
GO:0003987_acetate-CoA_ligase_activity	0	-0.917647	-0.642285	0	-1.68338	0	-0.348465	-0.488898	0	-0.105861	-1.26421
GO:0001786_phosphatidylserine_binding	0	0	0	0	-1.68338	-0.179214	-0.348465	-1.38374	0	-0.454091	-1.26421
GO:0006089_lactate_metabolic_process	0	-0.917647	-0.642285	-0.84459	-1.68338	-0.179214	-0.348465	-0.488898	0	-0.105861	0
GO:0017129_triglyceride_binding	0	0	-0.642285	-0.84459	-1.68338	-0.657286	-0.348465	-0.488898	0	-0.105861	0
GO:0006551_leucine_metabolic_process	0	0	0	-0.84459	-1.68338	0	-0.348465	-1.38374	0	0	-0.434776
GO:0042405_nuclear_inclusion_body	0	-0.917647	-0.642285	-0.84459	-1.68338	0	0	-0.488898	0	0	0
GO:0009404_toxin_metabolic_process	0	0	0	0	-1.68338	-0.179214	0	-0.488898	0	-0.454091	-1.26421
GO:0003865_3-oxo-5-alpha-steroid_4-dehydrogenase_activity	0	0	-0.642285	0	-1.68338	-0.657286	0	-0.488898	0	-0.105861	-0.434776
GO:0005588_collagen_type_V	0	0	0	0	-1.68338	0	0	-1.38374	0	-0.105861	-0.434776
GO:0004332_fructose-bisphosphate_aldolase_activity	0	0	0	0	-1.68338	-0.179214	0	-0.488898	0	-0.454091	-0.434776
GO:0019887_protein_kinase_regulator_activity	0	-0.038941	-0.152456	-0.103773	-1.28661	-1.68153	-0.880918	-0.814094	0	-0.99606	-0.379176
GO:0005626_insoluble_fraction	0	-0.139738	-0.633869	-0.348521	-0.318198	-0.369812	-0.188116	-0.81445	0	-1.68093	-0.915601
GO:0043197_dendritic_spine	0	0	0	0	-0.03048	-1.36208	-0.033453	-0.046915	0	-1.68093	-0.027189
GO:0040012_regulation_of_locomotion	0	-0.293975	-0.360283	-0.397071	-0.326081	-1.07337	-0.312432	-1.68048	0	-0.645824	-0.535239
GO:0007602_phototransduction	0	0	0	-0.168766	-0.241472	-0.155701	-0.105557	-0.025101	0	-1.67467	-0.076053
GO:0050908_detection_of_light_stimulus_during_visual_perception	0	0	0	-0.168766	-0.241472	-0.155701	-0.105557	-0.025101	0	-1.67467	-0.076053
GO:0050962_detection_of_light_stimulus_during_sensory_perception	0	0	0	-0.168766	-0.241472	-0.155701	-0.105557	-0.025101	0	-1.67467	-0.076053
GO:0008272_sulfate_transport	0	-0.456861	0	-0.39542	-0.227817	-0.444681	-1.67466	-0.454009	-0.818111	-1.26442	0
GO:0042573_retinoic_acid_metabolic_process	0	0	0	-1.06319	-0.227817	-0.203351	-1.67466	-0.454009	0	-0.209751	-0.372191
GO:0014013_regulation_of_gliogenesis	0	0	0	0	-0.227817	-0.807265	-1.67466	-0.136914	0	-0.436552	-0.800504
GO:0045685_regulation_of_glial_cell_differentiation	0	0	0	0	-0.227817	-0.807265	-1.67466	-0.136914	0	-0.436552	-0.800504
GO:0030833_regulation_of_actin_filament_polymerization	0	-0.344778	-0.4897	-0.813679	-0.145782	-1.00904	-1.045	-1.67439	0	-0.51362	-0.498241
GO:0006081_aldehyde_metabolic_process	0	0	-1.62663	-0.289352	-0.468244	-0.369968	-0.630148	-1.67439	0	-0.289784	-0.904077
GO:0047485_protein_N-terminus_binding	0	-0.171905	-1.23432	-0.423242	-0.176781	-0.876299	-0.146853	-0.401415	0	-1.67161	-1.19139
GO:0050770_regulation_of_axonogenesis	0	0	0	0	-0.176781	-0.412596	-0.059781	-0.072804	-0.457253	-1.67161	-0.134571
GO:0030018_Z_disc	0	-0.191305	-0.497516	-0.149003	-0.206411	-0.204024	-0.023904	-1.669	0	-1.6712	-0.947476
GO:0009583_detection_of_light_stimulus	0	0	0	-0.149003	-0.206411	-0.204024	-0.187504	-0.019182	0	-1.6712	-0.058852
GO:0030041_actin_filament_polymerization	0	-0.572764	-1.36534	-1.52527	-0.053648	-1.4698	-1.28035	-1.669	0	-0.674331	-0.947476
GO:0003729_mRNA_binding	0	-0.390635	-0.539844	-0.08751	-1.23351	-1.66889	-0.636436	-0.420329	0	-0.689735	-0.492625
GO:0031267_small_GTPase_binding	0	-0.253647	-1.58935	-1.66753	-0.008434	-0.626804	-0.261419	-0.036583	-0.286783	-0.295582	-1.07719
GO:0005925_focal_adhesion	0	-0.360343	-0.485541	-0.275729	-0.754013	-0.438443	-0.351606	-1.65596	0	-0.249964	-0.951462
GO:0006749_glutathione_metabolic_process	0	-0.253256	-0.32492	-0.204725	-0.6596	-0.019202	-0.055156	-1.65585	-0.570094	-0.732869	-0.921421
GO:0040013_negative_regulation_of_locomotion	0	-0.253256	-0.32492	-0.204725	-0.307065	-1.45743	-0.342918	-1.65585	0	-0.732869	-0.111815
GO:0050767_regulation_of_neurogenesis	0	-0.056106	-0.035567	-0.147201	-0.620083	-0.270167	-0.169923	-0.404438	-0.255617	-1.64775	-0.600094
GO:0019717_synaptosome	0	-0.468852	-0.006324	-0.147201	-0.211332	-0.181768	-0.020019	-0.247183	0	-1.64775	-0.834661
GO:0005092_GDP-dissociation_inhibitor_activity	0	0	-0.455683	-1.64452	-0.442479	-0.776202	-1.36128	-0.933462	-1.10174	-0.178808	-1.64488
GO:0008653_lipopolysaccharide_metabolic_process	0	-0.713866	-0.455683	-0.644271	-0.442479	-0.07782	-0.201419	-0.933462	0	-0.499211	-1.64488
GO:0009103_lipopolysaccharide_biosynthetic_process	0	-0.713866	-0.455683	-0.644271	-0.442479	-0.07782	-0.201419	-0.933462	0	-0.499211	-1.64488
GO:0043295_glutathione_binding	0	0	-0.455683	0	-1.21085	0	0	-0.933462	0	-0.499211	-1.64488
GO:0014015_positive_regulation_of_gliogenesis	0	0	0	0	-0.442479	-0.776202	-1.36128	0	0	-0.499211	-1.64488
GO:0045687_positive_regulation_of_glial_cell_differentiation	0	0	0	0	-0.442479	-0.776202	-1.36128	0	0	-0.499211	-1.64488
GO:0046902_regulation_of_mitochondrial_membrane_permeability	0	0	-0.455683	-0.644271	0	-0.07782	-0.201419	-0.318858	0	-0.499211	-1.64488
GO:0045494_photoreceptor_cell_maintenance	0	0	0	-0.644271	0	-0.776202	-0.201419	0	0	-0.499211	-1.64488
GO:0006110_regulation_of_glycolysis	0	-0.713866	-0.455683	-1.64452	-0.442479	-0.776202	-0.65382	-0.318858	0	-0.499211	-0.272491
GO:0008538_proteasome_activator_activity	0	0	-1.23981	-1.64452	0	-0.776202	-0.65382	0	0	-0.178808	-0.825552
GO:0004239_methionyl_aminopeptidase_activity	0	0	-1.23981	-1.64452	0	-0.320028	-0.65382	0	0	-0.178808	-0.825552
GO:0002260_lymphocyte_homeostasis	0	0	-0.212694	-0.364182	-0.202858	-1.63997	-0.923683	-0.117604	0	-0.60976	-0.089542
GO:0030169_low-density_lipoprotein_binding	0	0	-0.343745	-0.519297	-0.331745	-1.52086	-1.6386	-0.222129	0	-1.01851	-0.585138
GO:0015288_porin_activity	0	-0.585544	0	0	0	-0.885166	-1.6386	0	0	-0.075187	-0.182662
GO:0001727_lipid_kinase_activity	0	-1.63851	-0.916407	-1.43993	-0.429087	-0.146974	-0.107383	-0.065762	0	-0.002255	-0.046272
GO:0044433_cytoplasmic_vesicle_part	0	-0.469307	-1.56173	-1.63507	-0.405759	-0.048825	-0.303253	-0.30727	0	-0.138987	-0.549009
GO:0006333_chromatin_assembly_or_disassembly	0	-0.759989	-1.21082	-0.31177	-0.813857	-1.63183	-1.43805	-0.04798	0	-0.277255	-0.714828
GO:0030134_ER_to_Golgi_transport_vesicle	0	-1.62683	-1.0877	-1.48293	-0.381137	-0.231356	-0.530059	-0.793018	0	-0.115612	-1.39167
GO:0006012_galactose_metabolic_process	0	-1.62683	-1.0877	-0.575714	-0.381137	-0.582061	-0.530059	-0.264675	-1.02605	-0.342021	-0.690669
GO:0045072_regulation_of_interferon-gamma_biosynthetic_process	0	-1.62683	-0.393729	-0.575714	0	-0.582061	-0.530059	-0.264675	0	-0.342021	-0.221862
GO:0043560_insulin_receptor_substrate_binding	0	-1.62683	-0.393729	-0.575714	-0.381137	-0.052695	-0.157602	-0.793018	0	-0.020797	0
GO:0043548_phosphoinositide_3-kinase_binding	0	-1.62683	0	0	0	-0.582061	-0.530059	-0.264675	0	0	0
GO:0001725_stress_fiber	0	-0.344778	-1.62663	-0.813679	-0.145782	-1.00904	-0.630148	-1.08541	0	-0.289784	-0.498241
GO:0040011_locomotion	0	-0.2851	-0.345577	-0.384817	-0.312184	-1.00385	-0.292093	-1.62518	0	-0.586345	-0.508805
GO:0051128_regulation_of_cellular_component_organization_and_biogenesis	0	-0.144959	-0.674392	-0.241248	-0.121456	-1.01282	-0.120482	-1.61877	0	-0.663384	-0.686622
GO:0016830_carbon-carbon_lyase_activity	0	-0.989451	-0.176661	-0.124228	-1.6183	-0.358966	-0.260237	-0.638598	0	-0.604464	-0.761133
GO:0048469_cell_maturation	0	-0.139739	-0.129803	-0.232604	-0.046695	-0.33825	-0.061058	-0.211488	0	-1.61461	-0.20111
GO:0030155_regulation_of_cell_adhesion	0	-0.06755	-0.008973	-0.17562	-0.122862	-0.97089	-0.033062	-0.180003	0	-1.61218	-0.339573
GO:0051092_activation_of_NF-kappaB_transcription_factor	0	-0.368549	-0.53421	-1.60944	-1.02804	-0.229319	-0.150254	-0.683767	0	-0.37207	-1.56684
GO:0030667_secretory_granule_membrane	0	-0.368549	-0.53421	-1.60944	-0.511984	-0.027116	-0.150254	-0.087556	0	-0.02597	-0.064104
GO:0005840_ribosome	0	-0.006846	-1.35577	-0.241339	-0.806879	-0.097454	-0.176471	-0.423491	-0.168084	-0.034299	-1.60826
GO:0030539_male_genitalia_development	0	-1.28278	-0.267741	-1.14585	-0.752822	-0.988055	-0.300459	-1.05818	0	-1.60479	-0.126639
GO:0060048_cardiac_muscle_contraction	0	0	-0.267741	0	-0.256863	-0.988055	-1.2132	0	0	-1.60479	-0.909324
GO:0030901_midbrain_development	0	0	-0.267741	-0.430929	0	-0.988055	-1.2132	0	0	-1.60479	-0.430383
GO:0048820_hair_follicle_maturation	0	0	-0.267741	-0.430929	0	-0.262783	-0.678047	0	0	-1.60479	-0.909324
GO:0005863_striated_muscle_thick_filament	0	0	0	0	-0.256863	-0.556181	-1.2132	0	0	-1.60479	-0.430383
GO:0032982_myosin_filament	0	0	0	0	-0.256863	-0.556181	-1.2132	0	0	-1.60479	-0.430383
GO:0031069_hair_follicle_morphogenesis	0	0	0	0	0	-0.556181	-0.678047	0	0	-1.60479	-0.126639
GO:0045103_intermediate_filament-based_process	0	0	0	0	-0.256863	-0.262783	0	-0.160021	0	-1.60479	-0.126639
GO:0005771_multivesicular_body	0	-1.37992	0	-0.47174	-1.59747	-0.698866	-0.360475	-0.187948	0	-1.3053	-1.03888
GO:0046686_response_to_cadmium_ion	0	-0.536357	-0.864025	-0.47174	-1.59747	-0.340427	-0.360475	-1.19404	0	-0.048964	-0.500177
GO:0002683_negative_regulation_of_immune_system_process	0	-0.536357	-0.302454	0	-1.59747	-0.124179	-0.099451	-0.591914	0	-0.761894	-1.03888
GO:0045736_negative_regulation_of_cyclin-dependent_protein_kinase_activity	0	0	-0.864025	-0.47174	-1.59747	-0.340427	-0.099451	-0.591914	0	-0.761894	-0.151622
GO:0002697_regulation_of_immune_effector_process	0	-0.536357	0	0	-1.59747	-0.340427	-0.360475	-0.591914	0	-0.392453	-1.03888
GO:0009100_glycoprotein_metabolic_process	0	0	-1.59496	-0.452036	-0.17497	-0.495098	-0.364569	-0.446745	-0.139557	-0.252505	-0.513099
GO:0004620_phospholipase_activity	0	-0.263532	-0.05502	-0.050044	-0.139492	-1.14389	-0.284296	-0.102461	0	-1.59489	-0.589397
GO:0016311_dephosphorylation	0	-0.037743	-1.59486	-0.455657	-0.514088	-0.531847	-0.334062	-0.403794	0	-0.313233	-0.417563
GO:0031175_neurite_development	0	-0.01873	-0.012045	-0.006913	-0.001115	-1.02212	-0.321747	-0.025547	-0.0361	-1.59437	-0.005498
GO:0008076_voltage-gated_potassium_channel_complex	0	0	0	0	-0.002371	-1.58007	-0.037511	0	0	-1.59429	-0.135354
GO:0009954_proximal_distal_pattern_formation	0	-0.801775	-0.535102	-0.730464	-0.521265	-1.06465	-0.822302	-0.390167	0	-1.59374	-1.00559
GO:0004630_phospholipase_D_activity	0	-0.801775	0	0	-0.521265	-1.06465	-0.822302	0	0	-1.59374	-0.340031
GO:0001937_negative_regulation_of_endothelial_cell_proliferation	0	-0.801775	0	0	0	-0.450842	-0.822302	-0.390167	0	-1.59374	-1.00559
GO:0001773_myeloid_dendritic_cell_activation	0	0	0	0	0	-1.06465	-0.261615	0	0	-1.59374	-0.340031
GO:0043267_negative_regulation_of_potassium_ion_transport	0	0	0	0	0	-1.06465	-0.261615	0	0	-1.59374	-0.340031
GO:0043679_nerve_terminal	0	0	-0.535102	0	0	-0.450842	-0.261615	0	0	-1.59374	-0.340031
GO:0045780_positive_regulation_of_bone_resorption	0	0	0	0	0	-0.450842	0	-0.390167	0	-1.59374	0
GO:0048630_skeletal_muscle_growth	0	0	0	0	0	-0.450842	0	0	0	-1.59374	0
GO:0001642_group_III_metabotropic_glutamate_receptor_activity	0	0	0	0	0	-0.116634	-0.261615	0	0	-1.59374	0
GO:0007196_metabotropic_glutamate_receptor__adenylate_cyclase_inhibiting_pathway	0	0	0	0	0	-0.116634	-0.261615	0	0	-1.59374	0
GO:0006825_copper_ion_transport	0	-1.19783	-1.36281	-0.39542	-1.32241	-0.444681	-1.05596	-1.59177	0	-0.209751	-0.372191
GO:0050766_positive_regulation_of_phagocytosis	0	0	0	-0.39542	-0.679967	-0.011832	-0.25159	-1.59177	0	-0.209751	-1.38354
GO:0015934_large_ribosomal_subunit	0	-0.070787	-1.58935	-0.047378	-0.277656	-0.461518	-0.588963	-0.537599	-0.286783	-0.132066	-0.792742
GO:0007409_axonogenesis	0	-0.016813	-0.001069	-0.007083	-0.009681	-1.04858	-0.432089	-0.017088	-0.066014	-1.58629	-0.009433
GO:0008286_insulin_receptor_signaling_pathway	0	-1.40426	-0.600688	-0.332349	-0.120668	-1.58332	-1.04526	-0.483116	0	-0.470828	-0.078148
GO:0015297_antiporter_activity	0	-0.132839	-0.320694	-0.332349	-0.298482	-1.58332	-0.49785	-0.483116	0	-0.661892	-0.078148
GO:0007050_cell_cycle_arrest	0	-0.516011	-0.754833	-1.58085	-1.0245	-0.374493	-1.24125	-0.079857	0	-0.316893	-0.186916
GO:0005924_cell-substrate_adherens_junction	0	-0.34624	-0.460578	-0.263335	-0.718422	-0.556399	-0.502422	-1.5793	0	-0.318582	-1.22916
GO:0007189_G-protein_signaling__adenylate_cyclase_activating_pathway	0	0	-0.012746	-0.209916	-0.158333	-0.130335	-0.335536	-0.013833	-0.307994	-1.57798	-0.069743
GO:0031497_chromatin_assembly	0	-0.743013	-1.1915	-0.592769	-1.57572	-1.10263	-1.07721	-0.196193	0	-0.371121	-1.29833
GO:0015108_chloride_transporter_activity	0	0	-0.267741	-0.430929	-0.256863	-1.57442	-0.678047	0	0	-0.575534	-0.430383
GO:0031103_axon_regeneration	0	0	0	0	0	-1.57442	-0.678047	0	0	-0.286881	0
GO:0042100_B_cell_proliferation	0	0	-0.4897	-0.289352	-1.57414	-0.072774	-0.630148	-0.617604	0	-0.142641	-0.498241
GO:0000299_integral_to_membrane_of_membrane_fraction	0	-0.344778	-0.4897	0	-1.57414	-0.183739	-0.126964	-0.27891	0	-0.51362	-0.214809
GO:0006471_protein_amino_acid_ADP-ribosylation	0	-0.303421	-0.852298	-0.721296	-0.11822	-0.117313	-0.090877	0	-1.56235	-0.079364	-0.039401
GO:0005830_cytosolic_ribosome_(sensu_Eukaryota)	0	0	-0.724546	0	-0.98585	-0.150845	-0.478292	-0.674043	0	-0.024568	-1.5618
GO:0051250_negative_regulation_of_lymphocyte_activation	0	-0.303421	-0.125786	0	-0.393869	-1.56163	-0.83854	-0.057133	0	-0.849586	-0.165001
GO:0001931_uropod	0	0	-1.0877	-1.48293	-1.05963	-0.582061	-1.12164	-1.55979	0	-0.115612	-0.221862
GO:0031254_trailing_edge	0	0	-1.0877	-1.48293	-1.05963	-0.582061	-1.12164	-1.55979	0	-0.115612	-0.221862
GO:0050811_GABA_receptor_binding	0	-0.643621	-0.393729	-0.575714	-1.05963	-0.231356	-0.530059	-1.55979	0	-0.342021	-0.221862
GO:0045261_proton-transporting_ATP_synthase_complex__catalytic_core_F(1)	0	0	-0.393729	-0.575714	-1.05963	-0.231356	0	-1.55979	0	-0.342021	-0.690669
GO:0005782_peroxisomal_matrix	0	0	0	0	0	-1.13637	-1.12164	-1.55979	0	-0.020797	-0.221862
GO:0018196_peptidyl-asparagine_modification	0	0	-0.393729	-0.575714	-0.381137	-0.052695	-0.530059	-1.55979	0	-0.342021	-0.221862
GO:0018279_protein_amino_acid_N-linked_glycosylation_via_asparagine	0	0	-0.393729	-0.575714	-0.381137	-0.052695	-0.530059	-1.55979	0	-0.342021	-0.221862
GO:0006559_L-phenylalanine_catabolic_process	0	0	0	-0.575714	-0.381137	-0.231356	-0.530059	-1.55979	0	-0.115612	-0.221862
GO:0005149_interleukin-1_receptor_binding	0	0	0	0	-0.381137	-0.582061	-0.157602	-1.55979	0	-0.020797	-0.221862
GO:0000786_nucleosome	0	-0.213481	-0.257368	-0.168766	-0.537011	-0.708415	-1.0724	0	0	-0.644464	-1.5596
GO:0033177_proton-transporting_two-sector_ATPase_complex__proton-transporting_domain	0	0	-1.49083	-1.14585	0	-0.262783	-0.678047	-0.160021	0	-1.00504	-1.55486
GO:0045263_proton-transporting_ATP_synthase_complex__coupling_factor_F(o)	0	0	-1.49083	-1.14585	0	-0.262783	-0.678047	-0.160021	0	-1.00504	-1.55486
GO:0009798_axis_specification	0	-0.493944	-0.778292	-0.430929	-0.256863	-0.556181	-0.300459	-0.160021	0	-1.00504	-1.55486
GO:0006516_glycoprotein_catabolic_process	0	0	-0.267741	0	-0.752822	-0.091534	0	-0.517073	-0.860406	-0.286881	-1.55486
GO:0042632_cholesterol_homeostasis	0	0	0	0	-0.752822	-0.262783	-0.079789	-1.05818	0	-0.286881	-1.55486
GO:0015721_bile_acid_and_bile_salt_transport	0	0	0	0	-0.256863	-0.017094	-0.300459	-1.05818	0	-0.286881	-1.55486
GO:0051293_establishment_of_spindle_localization	0	-0.917647	-0.642285	-0.84459	-0.627793	-1.55472	-1.06895	-1.38374	0	-0.105861	-0.434776
GO:0051653_spindle_localization	0	-0.917647	-0.642285	-0.84459	-0.627793	-1.55472	-1.06895	-1.38374	0	-0.105861	-0.434776
GO:0006198_cAMP_catabolic_process	0	-0.917647	0	0	0	-1.55472	-1.06895	-0.488898	0	-0.454091	-0.434776
GO:0015349_thyroid_hormone_transporter_activity	0	0	-0.642285	0	-0.627793	-1.55472	-1.06895	0	0	-0.454091	-0.434776
GO:0004723_calcium-dependent_protein_serine_threonine_phosphatase_activity	0	0	-0.642285	0	0	-1.55472	-0.348465	-0.488898	0	-0.454091	-1.26421
GO:0016274_protein-arginine_N-methyltransferase_activity	0	-0.917647	0	0	0	-1.55472	-1.06895	-0.488898	0	-0.105861	-0.434776
GO:0019919_peptidyl-arginine_methylation__to_asymmetrical-dimethyl_arginine	0	-0.917647	0	0	0	-1.55472	-1.06895	-0.488898	0	-0.105861	-0.434776
GO:0035241_protein-arginine_omega-N_monomethyltransferase_activity	0	-0.917647	0	0	0	-1.55472	-1.06895	-0.488898	0	-0.105861	-0.434776
GO:0035242_protein-arginine_omega-N_asymmetric_methyltransferase_activity	0	-0.917647	0	0	0	-1.55472	-1.06895	-0.488898	0	-0.105861	-0.434776
GO:0035247_peptidyl-arginine_omega-N-methylation	0	-0.917647	0	0	0	-1.55472	-1.06895	-0.488898	0	-0.105861	-0.434776
GO:0051124_synaptic_growth_at_neuromuscular_junction	0	0	0	0	-0.627793	-1.55472	0	-0.488898	0	-1.19518	-0.434776
GO:0004558_alpha-glucosidase_activity	0	0	0	0	0	-1.55472	-1.06895	0	0	-1.19518	-0.434776
GO:0006925_inflammatory_cell_apoptosis	0	0	0	0	0	-1.55472	-1.06895	0	0	-1.19518	-0.434776
GO:0015701_bicarbonate_transport	0	-0.917647	0	0	0	-1.55472	-0.348465	-0.488898	0	-0.454091	-0.434776
GO:0018445_prothoracicotrophic_hormone_activity	0	0	-0.642285	0	0	-1.55472	-1.06895	-0.488898	0	-0.105861	0
GO:0002027_cardiac_chronotropy	0	0	0	0	0	-1.55472	-0.348465	0	0	-1.19518	0
GO:0046625_sphingolipid_binding	0	0	0	0	0	-1.55472	-0.348465	0	0	-1.19518	0
GO:0004995_tachykinin_receptor_activity	0	0	0	0	0	-1.55472	0	0	0	-1.19518	0
GO:0046325_negative_regulation_of_glucose_import	0	0	0	0	0	-1.55472	0	0	0	-1.19518	0
GO:0001897_cytolysis_by_symbiont_of_host_cells	0	0	0	0	0	-1.55472	-0.348465	0	0	-0.454091	0
GO:0001907_killing_by_symbiont_of_host_cells	0	0	0	0	0	-1.55472	-0.348465	0	0	-0.454091	0
GO:0006271_DNA_strand_elongation_during_DNA_replication	0	0	0	0	0	-1.55472	-0.348465	0	0	-0.454091	0
GO:0019836_hemolysis_by_symbiont_of_host_red_blood_cells	0	0	0	0	0	-1.55472	-0.348465	0	0	-0.454091	0
GO:0022616_DNA_strand_elongation	0	0	0	0	0	-1.55472	-0.348465	0	0	-0.454091	0
GO:0031640_killing_of_cells_of_another_organism	0	0	0	0	0	-1.55472	-0.348465	0	0	-0.454091	0
GO:0044003_modification_of_host_morphology_or_physiology	0	0	0	0	0	-1.55472	-0.348465	0	0	-0.454091	0
GO:0044004_disruption_by_symbiont_of_host_cells	0	0	0	0	0	-1.55472	-0.348465	0	0	-0.454091	0
GO:0051715_cytolysis_of_cells_of_another_organism	0	0	0	0	0	-1.55472	-0.348465	0	0	-0.454091	0
GO:0051801_cytolysis_of_cells_in_other_organism_during_symbiotic_interaction	0	0	0	0	0	-1.55472	-0.348465	0	0	-0.454091	0
GO:0051817_modification_of_morphology_or_physiology_of_other_organism_during_symbiotic_interaction	0	0	0	0	0	-1.55472	-0.348465	0	0	-0.454091	0
GO:0051818_disruption_of_cells_of_other_organism_during_symbiotic_interaction	0	0	0	0	0	-1.55472	-0.348465	0	0	-0.454091	0
GO:0051883_killing_of_cells_in_other_organism_during_symbiotic_interaction	0	0	0	0	0	-1.55472	-0.348465	0	0	-0.454091	0
GO:0052025_modification_by_symbiont_of_host_cell_membrane	0	0	0	0	0	-1.55472	-0.348465	0	0	-0.454091	0
GO:0052043_modification_by_symbiont_of_host_cellular_component	0	0	0	0	0	-1.55472	-0.348465	0	0	-0.454091	0
GO:0052111_modification_by_symbiont_of_host_structure	0	0	0	0	0	-1.55472	-0.348465	0	0	-0.454091	0
GO:0052185_modification_of_structure_of_other_organism_during_symbiotic_interaction	0	0	0	0	0	-1.55472	-0.348465	0	0	-0.454091	0
GO:0052188_modification_of_cellular_component_in_other_organism_during_symbiotic_interaction	0	0	0	0	0	-1.55472	-0.348465	0	0	-0.454091	0
GO:0052331_hemolysis_by_organism_of_red_blood_cells_in_other_organism_during_symbiotic_interaction	0	0	0	0	0	-1.55472	-0.348465	0	0	-0.454091	0
GO:0052332_modification_by_organism_of_cell_membrane_in_other_organism_during_symbiotic_interaction	0	0	0	0	0	-1.55472	-0.348465	0	0	-0.454091	0
GO:0043425_bHLH_transcription_factor_binding	0	0	0	0	0	-1.55472	0	-0.488898	0	-0.105861	0
GO:0030913_paranodal_junction_assembly	0	0	0	0	0	-1.55472	-0.348465	0	0	-0.105861	0
GO:0032288_myelin_formation	0	0	0	0	0	-1.55472	-0.348465	0	0	-0.105861	0
GO:0051298_centrosome_duplication	0	0	0	0	0	-1.55472	0	0	0	0	0
GO:0007270_nerve-nerve_synaptic_transmission	0	-0.098786	0	-0.069776	0	-1.49011	-1.25484	-0.021633	0	-1.54566	-0.102947
GO:0051966_regulation_of_synaptic_transmission__glutamatergic	0	0	0	-0.364182	0	-0.662529	-0.923683	0	0	-1.53707	-0.707825
GO:0048663_neuron_fate_commitment	0	0	0	0	0	-0.662529	-0.500673	0	0	-1.53707	-0.089542
GO:0030574_collagen_catabolic_process	0	0	0	0	0	-0.157489	-0.211385	0	0	-1.53707	0
GO:0032963_collagen_metabolic_process	0	0	0	0	0	-0.157489	-0.211385	0	0	-1.53707	0
GO:0044254_multicellular_organismal_protein_catabolic_process	0	0	0	0	0	-0.157489	-0.211385	0	0	-1.53707	0
GO:0044256_protein_digestion	0	0	0	0	0	-0.157489	-0.211385	0	0	-1.53707	0
GO:0044259_multicellular_organismal_macromolecule_metabolic_process	0	0	0	0	0	-0.157489	-0.211385	0	0	-1.53707	0
GO:0044266_multicellular_organismal_macromolecule_catabolic_process	0	0	0	0	0	-0.157489	-0.211385	0	0	-1.53707	0
GO:0044268_multicellular_organismal_protein_metabolic_process	0	0	0	0	0	-0.157489	-0.211385	0	0	-1.53707	0
GO:0000785_chromatin	0	-0.351731	-0.091489	-0.036567	-0.152492	-1.53447	-1.10033	-0.101404	0	-0.178582	-0.601031
GO:0042098_T_cell_proliferation	0	-0.094127	-0.016602	0	-0.071141	-1.08356	-1.52318	-0.296312	0	-0.08988	-0.093471
GO:0051053_negative_regulation_of_DNA_metabolic_process	0	0	-0.965362	-0.519297	-0.331745	-1.52086	-0.435206	-0.682096	0	-1.01851	-0.585138
GO:0016892_endoribonuclease_activity__producing_3'-phosphomonoesters	0	-0.585544	0	0	0	-1.52086	-0.939249	-1.35761	0	-0.075187	-0.182662
GO:0007213_acetylcholine_receptor_signaling__muscarinic_pathway	0	0	0	0	-0.331745	-1.52086	-0.939249	0	0	-1.01851	-0.585138
GO:0015301_anion:anion_antiporter_activity	0	0	-0.343745	-0.519297	-0.331745	-1.52086	-0.435206	0	0	-0.53902	-0.585138
GO:0043028_caspase_regulator_activity	0	0	-0.343745	-0.519297	0	-1.52086	-0.124695	-0.222129	0	-0.237022	0
GO:0006612_protein_targeting_to_membrane	0	0	-0.987109	-1.52079	-0.145782	-0.369968	-1.045	-0.617604	0	-0.05781	-0.214809
GO:0032432_actin_filament_bundle	0	-0.323164	-1.52052	-0.765443	-0.131166	-0.862395	-0.556962	-0.993059	0	-0.224877	-0.445036
GO:0042165_neurotransmitter_binding	0	-0.005095	-0.000594	-0.002103	-0.000435	-0.103095	-0.006308	-6.8e-05	0	-1.51926	-0.015338
GO:0035107_appendage_morphogenesis	0	-0.120189	-0.025869	-0.08751	-0.103717	-0.38	-0.418799	-0.033706	0	-1.51594	-0.292469
GO:0035108_limb_morphogenesis	0	-0.120189	-0.025869	-0.08751	-0.103717	-0.38	-0.418799	-0.033706	0	-1.51594	-0.292469
GO:0048736_appendage_development	0	-0.120189	-0.025869	-0.08751	-0.103717	-0.38	-0.418799	-0.033706	0	-1.51594	-0.292469
GO:0016706_oxidoreductase_activity__acting_on_paired_donors__with_incorporation_or_reduction_of_molecular_oxygen__2-oxoglutarate_as_one_donor__and_incorporation_of_one_atom_each_of_oxygen_into_both_donors	0	-1.49085	0	0	-0.106712	-0.205593	-0.43652	-0.4598	-1.51259	-0.058657	-0.356444
GO:0030055_cell-matrix_junction	0	-0.332777	-0.43695	-0.251559	-0.684614	-0.498765	-0.463947	-1.50644	0	-0.272496	-1.16374
GO:0008034_lipoprotein_binding	0	0	-0.53421	-0.866645	-0.511984	-0.7642	-0.714112	-0.683767	0	-1.49771	-1.00103
GO:0048169_regulation_of_long-term_neuronal_synaptic_plasticity	0	0	-0.171223	-0.311661	-0.162351	-0.7642	-0.374301	-0.087556	0	-1.49771	-0.245615
GO:0031672_A_band	0	0	0	0	-0.162351	-0.449059	-0.714112	0	0	-1.49771	-0.55878
GO:0003697_single-stranded_DNA_binding	0	0	-1.47774	-1.21511	-0.318198	-1.04287	-1.49723	-0.292188	0	-0.042986	-0.373826
GO:0051093_negative_regulation_of_developmental_process	0	-0.019907	-0.006471	-0.054106	-0.229297	-1.12744	-0.512582	-0.173652	0	-1.49546	-0.353739
GO:0006882_zinc_ion_homeostasis	0	-0.713866	-0.455683	0	0	-1.49479	-0.65382	-0.318858	-1.10174	-1.06193	0
GO:0006491_N-glycan_processing	0	0	-0.455683	-0.644271	0	-1.49479	-0.201419	0	0	-1.06193	-0.825552
GO:0043383_negative_T_cell_selection	0	-0.713866	0	0	-0.442479	-1.49479	-0.65382	0	0	-0.499211	-0.825552
GO:0045060_negative_thymic_T_cell_selection	0	-0.713866	0	0	-0.442479	-1.49479	-0.65382	0	0	-0.499211	-0.825552
GO:0000018_regulation_of_DNA_recombination	0	0	-0.455683	-0.644271	0	-1.49479	-1.36128	-0.318858	0	-0.035231	-0.272491
GO:0018195_peptidyl-arginine_modification	0	-0.713866	0	0	0	-1.49479	-0.65382	-0.318858	0	-0.178808	-0.272491
GO:0007340_acrosome_reaction	0	0	0	0	0	-1.49479	0	-0.318858	0	-1.06193	0
GO:0050780_dopamine_receptor_binding	0	0	0	0	0	-1.49479	-0.201419	0	0	-0.499211	0
GO:0019841_retinol_binding	0	-1.4928	-0.965362	-0.519297	-0.938175	-0.443194	-0.939249	-0.222129	0	-0.237022	-0.182662
GO:0015991_ATP_hydrolysis_coupled_proton_transport	0	-1.4928	-0.343745	-0.519297	0	-0.443194	-0.435206	-0.222129	0	-0.53902	-0.182662
GO:0004372_glycine_hydroxymethyltransferase_activity	0	-1.4928	0	0	-0.331745	-0.036014	-0.435206	-1.35761	0	-0.01236	-0.182662
GO:0030658_transport_vesicle_membrane	0	-1.49085	-1.33596	-1.29739	-0.106712	-0.205593	-0.752694	-1.31886	0	-0.058657	-1.09298
GO:0046839_phospholipid_dephosphorylation	0	0	-1.49083	-1.14585	-1.44942	-0.262783	-0.678047	-0.517073	0	-0.575534	-0.909324
GO:0006473_protein_amino_acid_acetylation	0	-0.493944	-1.49083	-1.14585	-0.752822	-0.988055	-0.300459	-0.160021	0	-0.575534	-0.909324
GO:0016573_histone_acetylation	0	-0.493944	-1.49083	-1.14585	-0.752822	-0.988055	-0.300459	-0.160021	0	-0.575534	-0.909324
GO:0019098_reproductive_behavior	0	-0.493944	-1.49083	-1.14585	-0.752822	-0.988055	-0.300459	-0.160021	0	-1.00504	-0.430383
GO:0031462_Cul2-RING_ubiquitin_ligase_complex	0	-1.08461	-0.800354	-1.00978	0	-1.03636	-1.49068	-0.63817	0	-0.796708	-0.579842
GO:0031466_Cul5-RING_ubiquitin_ligase_complex	0	-1.08461	-0.800354	-1.00978	0	-1.03636	-1.49068	-0.63817	0	-0.796708	-0.579842
GO:0045581_negative_regulation_of_T_cell_differentiation	0	-1.08461	0	0	-0.785187	-1.03636	-1.49068	0	0	-0.796708	-0.579842
GO:0030805_regulation_of_cyclic_nucleotide_catabolic_process	0	-1.08461	0	0	0	-1.03636	-1.49068	-0.63817	0	-0.19408	-0.579842
GO:0030811_regulation_of_nucleotide_catabolic_process	0	-1.08461	0	0	0	-1.03636	-1.49068	-0.63817	0	-0.19408	-0.579842
GO:0030820_regulation_of_cAMP_catabolic_process	0	-1.08461	0	0	0	-1.03636	-1.49068	-0.63817	0	-0.19408	-0.579842
GO:0001972_retinoic_acid_binding	0	-1.08461	0	0	-0.785187	-0.288494	-1.49068	-0.63817	0	-0.19408	0
GO:0001730_2'-5'-oligoadenylate_synthetase_activity	0	0	0	-1.00978	-0.785187	-0.288494	-1.49068	-0.63817	0	-0.19408	0
GO:0008054_cyclin_catabolic_process	0	0	-0.800354	-1.00978	0	-0.288494	-1.49068	0	0	-0.19408	-0.579842
GO:0017176_phosphatidylinositol_N-acetylglucosaminyltransferase_activity	0	0	0	-1.00978	0	-0.288494	-1.49068	-0.63817	0	0	-0.579842
GO:0035058_sensory_cilium_biogenesis	0	0	0	0	0	-1.03636	-1.49068	0	0	-0.796708	-0.579842
GO:0043353_enucleate_erythrocyte_differentiation	0	-1.08461	0	0	0	-1.03636	-1.49068	0	0	-0.19408	0
GO:0003986_acetyl-CoA_hydrolase_activity	0	0	0	0	-0.785187	0	-1.49068	-0.63817	0	-0.19408	-0.579842
GO:0010107_potassium_ion_import	0	-1.08461	0	0	0	-0.288494	-1.49068	0	0	0	-0.579842
GO:0031444_striated_slow_muscle_contraction	0	0	0	0	0	-1.03636	-1.49068	0	0	-0.796708	0
GO:0050686_negative_regulation_of_mRNA_processing	0	0	0	0	0	-1.03636	-1.49068	0	0	-0.19408	-0.579842
GO:0051253_negative_regulation_of_RNA_metabolic_process	0	0	0	0	0	-1.03636	-1.49068	0	0	-0.19408	-0.579842
GO:0046691_intracellular_canaliculus	0	0	0	0	0	-0.288494	-1.49068	-0.63817	0	-0.19408	-0.579842
GO:0032020_ISG15-protein_conjugation	0	0	0	-1.00978	0	0	-1.49068	0	0	0	0
GO:0045622_regulation_of_T-helper_cell_differentiation	0	0	0	0	0	-0.288494	-1.49068	0	0	0	-0.579842
GO:0045624_positive_regulation_of_T-helper_cell_differentiation	0	0	0	0	0	-0.288494	-1.49068	0	0	0	-0.579842
GO:0004572_mannosyl-oligosaccharide_1_3-1_6-alpha-mannosidase_activity	0	0	0	0	0	-0.288494	-1.49068	0	0	-0.19408	0
GO:0005827_polar_microtubule	0	0	0	0	0	-0.288494	-1.49068	0	0	-0.19408	0
GO:0050779_RNA_destabilization	0	0	0	0	0	-0.288494	-1.49068	0	0	-0.19408	0
GO:0000242_pericentriolar_material	0	0	0	0	0	-0.288494	-1.49068	0	0	0	0
GO:0006937_regulation_of_muscle_contraction	0	0	-0.43695	-0.069776	-0.203925	-1.49011	-0.943765	-0.003421	0	-1.23869	-0.844637
GO:0001654_eye_development	0	-0.147058	-0.037035	-0.36562	-0.14048	-0.617833	-1.20505	-0.150164	0	-1.49	-0.097218
GO:0051091_positive_regulation_of_transcription_factor_activity	0	-0.760408	-0.351794	-1.23411	-0.707706	-0.539367	-0.67626	-0.417765	0	-0.361189	-1.48942
GO:0018126_protein_amino_acid_hydroxylation	0	-1.08461	0	0	0	-1.03636	0	-0.63817	-1.48912	0	-0.579842
GO:0003948_N4-(beta-N-acetylglucosaminyl)-L-asparaginase_activity	0	0	-0.800354	0	-0.785187	-0.288494	0	-0.63817	-1.48912	0	-0.579842
GO:0004142_diacylglycerol_cholinephosphotransferase_activity	0	0	0	-1.00978	0	-0.288494	-0.485076	-0.63817	-1.48912	0	-0.579842
GO:0004772_sterol_O-acyltransferase_activity	0	0	-0.800354	0	-0.785187	0	0	0	-1.48912	-0.19408	-0.579842
GO:0001867_complement_activation__lectin_pathway	0	0	0	-1.00978	0	0	-0.485076	0	-1.48912	0	-0.579842
GO:0016418_S-acetyltransferase_activity	0	0	-0.800354	0	0	-0.288494	0	0	-1.48912	-0.796708	0
GO:0016855_racemase_and_epimerase_activity__acting_on_amino_acids_and_derivatives	0	0	-0.800354	0	-0.785187	-0.288494	0	0	-1.48912	0	0
GO:0004605_phosphatidate_cytidylyltransferase_activity	0	0	0	-1.00978	0	0	-0.485076	0	-1.48912	0	0
GO:0004320_oleoyl-[acyl-carrier-protein]_hydrolase_activity	0	0	-0.800354	0	0	-0.288494	0	0	-1.48912	-0.19408	0
GO:0004335_galactokinase_activity	0	0	-0.800354	0	0	-0.288494	0	0	-1.48912	-0.19408	0
GO:0010281_acyl-ACP_thioesterase_activity	0	0	-0.800354	0	0	-0.288494	0	0	-1.48912	-0.19408	0
GO:0016297_acyl-[acyl-carrier-protein]_hydrolase_activity	0	0	-0.800354	0	0	-0.288494	0	0	-1.48912	-0.19408	0
GO:0001887_selenium_metabolic_process	0	0	0	0	0	-0.288494	-0.485076	0	-1.48912	-0.19408	0
GO:0006607_NLS-bearing_substrate_import_into_nucleus	0	0	-1.0877	-1.48293	0	-0.582061	-1.12164	-0.264675	0	-0.342021	-1.39167
GO:0007185_transmembrane_receptor_protein_tyrosine_phosphatase_signaling_pathway	0	0	-1.0877	-1.48293	-0.381137	-0.052695	-0.530059	-0.264675	0	-0.748022	-0.690669
GO:0006265_DNA_topological_change	0	-0.643621	-0.393729	-1.48293	0	-0.582061	-0.530059	-0.264675	0	-0.342021	-0.690669
GO:0045056_transcytosis	0	0	-0.393729	-1.48293	0	-0.231356	-0.157602	0	0	-0.342021	-1.39167
GO:0004004_ATP-dependent_RNA_helicase_activity	0	0	-0.393729	-1.48293	0	-0.231356	-0.530059	-0.264675	0	-0.020797	-0.690669
GO:0000139_Golgi_membrane	0	-0.351731	-1.48056	-0.955798	-0.033781	-0.501443	-0.55326	-0.72762	0	-0.091079	-0.601031
GO:0007051_spindle_organization_and_biogenesis	0	-0.424077	-1.25127	-0.364182	-0.202858	-1.08679	-1.47969	-0.117604	0	-0.60976	-0.707825
GO:0001569_patterning_of_blood_vessels	0	-1.1226	-0.212694	-0.364182	-0.202858	-1.08679	-1.47969	-0.400243	0	-0.153016	-0.32312
GO:0005518_collagen_binding	0	-0.424077	-0.640477	-0.364182	0	-0.049876	-1.47969	-0.117604	0	-0.331357	-0.089542
GO:0007405_neuroblast_proliferation	0	-0.9394	0	0	-0.468244	-1.47573	-0.630148	-1.08541	0	-0.825924	-0.214809
GO:0008038_neuron_recognition	0	0	0	0	-0.145782	-1.47573	-0.630148	-0.075811	0	-1.23773	-0.498241
GO:0009261_ribonucleotide_catabolic_process	0	-0.344778	-0.1542	0	-0.145782	-1.47573	-0.324535	-0.075811	0	-0.51362	-0.054417
GO:0007212_dopamine_receptor_signaling_pathway	0	-0.344778	0	0	-0.145782	-1.47573	-0.324535	-0.075811	0	-0.51362	-0.054417
GO:0001659_thermoregulation	0	-0.323164	0	0	-0.131166	-1.27587	-0.556962	-0.558917	0	-1.47501	-1.30346
GO:0048730_epidermis_morphogenesis	0	0	0	0	0	-0.540554	-0.556962	0	0	-1.47501	-0.188152
GO:0048041_focal_adhesion_formation	0	0	-0.139149	0	-0.429087	-0.304607	-0.107383	-0.248266	0	-1.47501	-0.046272
GO:0046873_metal_ion_transporter_activity	0	-0.898053	-0.481566	-0.042485	-0.445215	-0.061515	-0.512906	-0.987965	-0.273737	-1.47389	-0.709626
GO:0007005_mitochondrion_organization_and_biogenesis	0	-0.094127	-1.47278	-1.40064	-0.384844	-0.119554	-0.15343	-0.019352	0	-0.025623	-0.5422
GO:0043623_cellular_protein_complex_assembly	0	-0.094127	-1.47278	-0.917799	-0.014577	-0.621688	-0.428204	-0.064882	0	-0.050189	-0.093471
GO:0016782_transferase_activity__transferring_sulfur-containing_groups	0	-0.572764	-0.05847	-0.934026	-0.839662	-1.4698	-1.28035	-0.238243	-0.485382	-0.458069	-0.947476
GO:0009166_nucleotide_catabolic_process	0	-0.572764	-0.221086	0	-0.053648	-1.4698	-0.358265	-0.238243	0	-0.945973	-0.16697
GO:0042383_sarcolemma	0	0	-0.053317	-0.140154	-0.439915	-0.298645	-0.165989	-0.735007	0	-1.46975	-1.27338
GO:0042391_regulation_of_membrane_potential	0	0	0	0	-0.04877	-0.298645	-0.020197	0	0	-1.46975	-0.318066
GO:0031252_leading_edge	0	-0.260102	-0.976524	-1.27576	-0.438908	-0.515287	-0.63729	-1.46948	0	-0.691073	-0.300079
GO:0009953_dorsal_ventral_pattern_formation	0	-0.285312	-0.381313	-0.680715	-0.106712	-0.381993	-0.43652	-0.0497	0	-1.46297	-0.144834
GO:0007193_G-protein_signaling__adenylate_cyclase_inhibiting_pathway	0	0	0	0	-0.059048	-0.403081	-0.398272	0	0	-1.46271	-0.066902
GO:0008067_metabotropic_glutamate__GABA-B-like_receptor_activity	0	0	0	0	0	-0.187188	-0.006777	0	0	-1.45855	-0.017889
GO:0051101_regulation_of_DNA_binding	0	-1.28278	-0.778292	0	-1.44942	-0.988055	-0.300459	-0.160021	-0.860406	-1.00504	-0.909324
GO:0009070_serine_family_amino_acid_biosynthetic_process	0	-0.493944	-0.778292	-1.14585	-1.44942	-0.262783	-0.678047	-1.05818	0	-0.286881	-0.909324
GO:0016054_organic_acid_catabolic_process	0	0	-0.778292	0	-1.44942	-0.556181	-0.079789	-1.05818	0	-0.286881	-0.909324
GO:0046395_carboxylic_acid_catabolic_process	0	0	-0.778292	0	-1.44942	-0.556181	-0.079789	-1.05818	0	-0.286881	-0.909324
GO:0030888_regulation_of_B_cell_proliferation	0	0	-0.778292	-0.430929	-1.44942	-0.091534	-1.2132	-0.517073	0	-0.114806	-0.430383
GO:0004602_glutathione_peroxidase_activity	0	-0.493944	0	0	-1.44942	-0.017094	-0.079789	-1.05818	0	-0.286881	-0.430383
GO:0030532_small_nuclear_ribonucleoprotein_complex	0	-0.493944	-0.267741	-0.430929	-1.44942	-0.017094	-0.079789	-0.517073	0	-0.286881	-0.126639
GO:0016504_protease_activator_activity	0	-0.424077	-0.212694	-0.364182	-0.616662	-1.08679	0	-1.4388	0	-0.60976	-0.707825
GO:0019079_viral_genome_replication	0	-0.424077	0	-0.364182	-0.202858	-0.662529	-0.923683	-1.4388	0	-0.60976	-0.32312
GO:0007052_mitotic_spindle_organization_and_biogenesis	0	-0.801775	-1.4375	0	-0.521265	-1.06465	-0.822302	0	0	-0.747761	-0.340031
GO:0004067_asparaginase_activity	0	0	-1.4375	0	-0.521265	-0.450842	0	-0.390167	-1.19514	-0.280481	-1.00559
GO:0004450_isocitrate_dehydrogenase_(NADP+)_activity	0	0	-1.4375	0	-0.521265	-0.116634	0	-1.11922	0	-0.280481	-1.00559
GO:0046487_glyoxylate_metabolic_process	0	0	-1.4375	0	-0.521265	-0.116634	0	-1.11922	0	-0.280481	-1.00559
GO:0004030_aldehyde_dehydrogenase_[NAD(P)+]_activity	0	-0.801775	-1.4375	0	0	-0.116634	0	-1.11922	0	-0.280481	-0.340031
GO:0016417_S-acyltransferase_activity	0	0	-1.4375	0	0	-0.450842	0	0	-1.19514	-0.280481	0
GO:0015321_sodium-dependent_phosphate_transporter_activity	0	0	-1.4375	0	0	-0.450842	-0.261615	0	0	-0.747761	-0.340031
GO:0043588_skin_development	0	0	-1.4375	-0.730464	-0.521265	-0.116634	0	0	0	-0.280481	0
GO:0045259_proton-transporting_ATP_synthase_complex	0	0	-0.987109	-0.813679	-0.468244	-0.183739	-0.324535	-0.617604	0	-0.825924	-1.42738
GO:0030032_lamellipodium_biogenesis	0	-0.842683	-0.852298	-1.36576	-0.817678	-0.454606	-0.492866	-1.42547	0	-0.849586	-0.398065
GO:0046034_ATP_metabolic_process	0	-0.978122	-0.552709	-0.776458	-0.293186	-1.42331	-0.630692	-0.568793	0	-0.822472	-0.38873
GO:0008374_O-acyltransferase_activity	0	-1.36374	-0.691496	0	-1.13336	-0.268513	-0.342918	-0.706589	-1.42232	-0.031417	-0.111815
GO:0000041_transition_metal_ion_transport	0	-0.360343	-1.1915	-0.275729	-0.453318	-0.294757	-1.41843	-1.2441	-0.357541	-0.525916	-0.425825
GO:0045638_negative_regulation_of_myeloid_cell_differentiation	0	-0.323164	-0.449789	-0.269172	-0.131166	-0.862395	-1.41609	-0.558917	0	-0.10671	-0.188152
GO:0008375_acetylglucosaminyltransferase_activity	0	-0.323164	-0.139149	-0.269172	0	-1.27587	-1.41609	-0.065762	0	-0.10671	-0.445036
GO:0030384_phosphoinositide_metabolic_process	0	-0.171905	-0.78859	-1.41091	-0.412033	-0.412596	-0.494145	-0.014681	0	-0.009406	-0.134571
GO:0043489_RNA_stabilization	0	-0.801775	-0.535102	0	-1.40762	-0.450842	-0.822302	-0.390167	0	-0.747761	-1.00559
GO:0048255_mRNA_stabilization	0	-0.801775	-0.535102	0	-1.40762	-0.450842	-0.822302	-0.390167	0	-0.747761	-1.00559
GO:0043551_regulation_of_phosphoinositide_3-kinase_activity	0	0	-0.535102	0	-1.40762	-1.06465	-0.822302	-1.11922	0	-0.747761	0
GO:0043552_positive_regulation_of_phosphoinositide_3-kinase_activity	0	0	-0.535102	0	-1.40762	-1.06465	-0.822302	-1.11922	0	-0.747761	0
GO:0042769_DNA_damage_response__detection_of_DNA_damage	0	0	-0.535102	0	-1.40762	-0.116634	-0.261615	-0.390167	-1.19514	-0.747761	-1.00559
GO:0030935_sheet-forming_collagen	0	0	-0.535102	0	-1.40762	-0.450842	0	-1.11922	0	-0.747761	-1.00559
GO:0005686_snRNP_U2	0	-0.801775	-0.535102	-0.730464	-1.40762	-0.116634	-0.261615	-0.390167	0	-0.280481	-0.340031
GO:0019642_anaerobic_glycolysis	0	-0.801775	-0.535102	-0.730464	-1.40762	-0.450842	-0.261615	-0.390167	0	-0.060398	0
GO:0004470_malic_enzyme_activity	0	0	0	0	-1.40762	-0.116634	-0.822302	-1.11922	0	-0.747761	-0.340031
GO:0006108_malate_metabolic_process	0	0	0	0	-1.40762	-0.116634	-0.822302	-1.11922	0	-0.747761	-0.340031
GO:0030890_positive_regulation_of_B_cell_proliferation	0	0	-0.535102	-0.730464	-1.40762	-0.116634	-0.261615	-0.390167	0	-0.060398	-0.340031
GO:0030675_Rac_GTPase_activator_activity	0	0	-0.535102	0	-1.40762	-0.116634	0	-0.390167	0	-0.747761	-0.340031
GO:0016832_aldehyde-lyase_activity	0	0	0	0	-1.40762	-0.116634	0	-0.390167	0	-0.280481	-0.340031
GO:0046632_alpha-beta_T_cell_differentiation	0	-0.536357	-0.302454	-1.24068	0	-0.340427	-1.40329	-0.591914	0	-0.048964	-1.03888
GO:0048565_gut_development	0	-0.536357	0	0	0	-0.698866	-1.40329	-0.591914	0	-0.761894	-1.03888
GO:0016481_negative_regulation_of_transcription	0	-0.052335	-0.612079	-1.40234	-0.152665	-1.31747	-0.757602	-0.327174	-0.095347	-0.724414	-0.167356
GO:0046661_male_sex_differentiation	0	-0.989451	-0.411288	-0.820663	-1.11989	-0.780816	-0.260237	-1.40055	0	-0.26746	-0.264231
GO:0050954_sensory_perception_of_mechanical_stimulus	0	-0.319916	-0.208937	-0.240361	-0.191424	-0.198129	-0.076459	-0.019352	0	-1.39644	-1.10182
GO:0035115_embryonic_forelimb_morphogenesis	0	-0.643621	-0.393729	-0.575714	-1.05963	-0.582061	-1.12164	-0.793018	0	-1.38992	-1.39167
GO:0035136_forelimb_morphogenesis	0	-0.643621	-0.393729	-0.575714	-1.05963	-0.582061	-1.12164	-0.793018	0	-1.38992	-1.39167
GO:0035116_embryonic_hindlimb_morphogenesis	0	-0.643621	-0.393729	-0.575714	-1.05963	-0.582061	-0.530059	-0.793018	0	-0.748022	-1.39167
GO:0006911_phagocytosis__engulfment	0	0	0	-0.575714	-1.05963	-0.231356	-0.530059	-0.793018	0	-0.748022	-1.39167
GO:0006910_phagocytosis__recognition	0	0	0	-0.575714	-1.05963	-0.582061	-0.530059	-0.793018	0	-0.342021	-1.39167
GO:0005753_mitochondrial_proton-transporting_ATP_synthase_complex	0	0	-1.0877	-0.575714	-0.381137	-0.052695	-0.157602	-0.264675	0	-0.748022	-1.39167
GO:0030235_nitric-oxide_synthase_regulator_activity	0	0	0	0	-1.05963	-0.231356	0	-0.793018	0	-0.342021	-1.39167
GO:0015125_bile_acid_transporter_activity	0	0	0	0	-0.381137	0	0	-0.793018	0	-0.342021	-1.39167
GO:0051607_defense_response_to_virus	0	0	0	0	-0.381137	-0.231356	-0.157602	-0.264675	0	-0.115612	-1.39167
GO:0010035_response_to_inorganic_substance	0	-0.364803	-0.01979	-0.023525	-0.954397	-0.103506	-0.041774	-1.39046	0	-0.497501	-0.549604
GO:0007263_nitric_oxide_mediated_signal_transduction	0	0	-1.0877	-0.575714	0	-0.231356	-0.157602	-0.793018	0	-1.38992	-0.690669
GO:0016615_malate_dehydrogenase_activity	0	0	-0.393729	0	-1.05963	-0.231356	-0.530059	-0.793018	0	-1.38992	-0.221862
GO:0050854_regulation_of_antigen_receptor-mediated_signaling_pathway	0	0	-0.393729	0	-0.381137	-0.052695	-0.157602	-0.264675	0	-1.38992	-0.690669
GO:0015279_store-operated_calcium_channel_activity	0	0	-0.393729	0	0	-1.13637	-0.157602	0	0	-1.38992	0
GO:0043266_regulation_of_potassium_ion_transport	0	0	0	0	0	-1.13637	-0.157602	0	0	-1.38992	-0.221862
GO:0005003_ephrin_receptor_activity	0	0	0	0	-0.381137	-0.582061	-0.157602	0	0	-1.38992	-0.221862
GO:0051930_regulation_of_sensory_perception_of_pain	0	0	0	0	0	-0.231356	0	-0.264675	0	-1.38992	-0.221862
GO:0051931_regulation_of_sensory_perception	0	0	0	0	0	-0.231356	0	-0.264675	0	-1.38992	-0.221862
GO:0019911_structural_constituent_of_myelin_sheath	0	0	0	0	0	-0.231356	-0.157602	0	0	-1.38992	-0.221862
GO:0048384_retinoic_acid_receptor_signaling_pathway	0	0	0	0	0	-0.231356	-0.157602	0	0	-1.38992	-0.221862
GO:0001640_adenylate_cyclase_inhibiting_metabotropic_glutamate_receptor_activity	0	0	0	0	0	-0.231356	-0.157602	0	0	-1.38992	0
GO:0042069_regulation_of_catecholamine_metabolic_process	0	0	0	0	0	-0.052695	0	0	0	-1.38992	-0.221862
GO:0045823_positive_regulation_of_heart_contraction	0	0	0	0	0	-0.052695	0	0	0	-1.38992	0
GO:0007286_spermatid_development	0	-0.502004	0	0	-0.163694	-1.06854	-1.38971	-0.982829	0	-0.26746	-0.120781
GO:0048515_spermatid_differentiation	0	-0.502004	0	0	-0.163694	-1.06854	-1.38971	-0.982829	0	-0.26746	-0.120781
GO:0015238_drug_transporter_activity	0	0	-0.190573	0	-0.181228	-1.38957	-0.178053	-0.758794	0	-0.251104	-0.628042
GO:0048678_response_to_axon_injury	0	0	0	0	0	-1.38957	-0.811012	0	0	-0.251104	0
GO:0012506_vesicle_membrane	0	-0.380449	-1.26303	-1.38877	-0.454251	-0.071295	-0.260041	-0.614969	0	-0.252505	-0.882535
GO:0004187_carboxypeptidase_D_activity	0	-0.917647	-0.642285	-0.84459	-0.627793	0	-0.348465	-1.38374	0	-0.454091	-1.26421
GO:0001913_T_cell_mediated_cytotoxicity	0	-0.917647	-0.642285	-0.84459	-0.627793	0	0	-1.38374	0	-0.454091	-1.26421
GO:0045600_positive_regulation_of_fat_cell_differentiation	0	0	-0.642285	-0.84459	-0.627793	-0.657286	-1.06895	-1.38374	0	-0.105861	-0.434776
GO:0030220_platelet_formation	0	0	-0.642285	-0.84459	0	-0.657286	-1.06895	-1.38374	0	-0.454091	-0.434776
GO:0006415_translational_termination	0	0	0	-0.84459	0	-0.657286	-1.06895	-1.38374	0	-0.105861	-0.434776
GO:0006188_IMP_biosynthetic_process	0	-0.917647	0	0	-0.627793	-0.657286	-0.348465	-1.38374	0	-0.105861	-0.434776
GO:0006189_'de_novo'_IMP_biosynthetic_process	0	-0.917647	0	0	-0.627793	-0.657286	-0.348465	-1.38374	0	-0.105861	-0.434776
GO:0046040_IMP_metabolic_process	0	-0.917647	0	0	-0.627793	-0.657286	-0.348465	-1.38374	0	-0.105861	-0.434776
GO:0004774_succinate-CoA_ligase_activity	0	0	-0.642285	-0.84459	0	-0.657286	-0.348465	-1.38374	0	-0.105861	-0.434776
GO:0001667_ameboidal_cell_migration	0	-0.917647	0	0	0	-0.657286	-1.06895	-1.38374	0	-0.105861	0
GO:0004176_ATP-dependent_peptidase_activity	0	0	-0.642285	-0.84459	0	-0.657286	-0.348465	-1.38374	0	-0.105861	0
GO:0046113_nucleobase_catabolic_process	0	0	0	0	-0.627793	-0.179214	-0.348465	-1.38374	0	-0.105861	-1.26421
GO:0006591_ornithine_metabolic_process	0	0	0	0	0	-0.657286	0	-1.38374	0	0	-1.26421
GO:0008074_guanylate_cyclase_complex__soluble	0	0	-0.642285	0	0	-0.179214	0	-1.38374	0	-0.454091	-0.434776
GO:0005072_transforming_growth_factor_beta_receptor__cytoplasmic_mediator_activity	0	0	0	0	-0.627793	-0.179214	0	-1.38374	0	-0.454091	0
GO:0045647_negative_regulation_of_erythrocyte_differentiation	0	0	0	0	0	-0.179214	-1.06895	-1.38374	0	0	0
GO:0006030_chitin_metabolic_process	0	0	0	0	0	-0.657286	-0.348465	-1.38374	0	0	0
GO:0042990_regulation_of_transcription_factor_import_into_nucleus	0	0	-0.704601	-0.39542	-0.679967	-0.807265	-0.25159	-0.454009	0	-0.78115	-1.38354
GO:0006206_pyrimidine_base_metabolic_process	0	0	-0.704601	-0.39542	-0.227817	-0.203351	-0.25159	-0.454009	0	-0.079713	-1.38354
GO:0005217_intracellular_ligand-gated_ion_channel_activity	0	0	0	-0.39542	0	-0.203351	-0.25159	-0.136914	0	-0.78115	-1.38354
GO:0009612_response_to_mechanical_stimulus	0	0	-0.070447	0	-0.065032	-1.38076	-0.442669	-0.910201	0	-0.92185	-0.420165
GO:0014069_postsynaptic_density	0	-0.627394	-0.070447	0	0	-1.38076	-0.105557	-0.113052	-0.516501	-0.149153	-0.076053
GO:0042593_glucose_homeostasis	0	-0.213481	-0.566299	0	-0.065032	-1.38076	-0.105557	-0.025101	0	-0.26382	-0.076053
GO:0016500_protein-hormone_receptor_activity	0	-1.37992	-0.302454	-0.47174	-0.291025	-0.698866	-0.795022	-0.591914	0	-0.761894	-1.03888
GO:0019915_sequestering_of_lipid	0	-1.37992	-0.302454	-1.24068	-0.837705	-0.124179	-0.795022	-0.187948	-0.908087	-0.048964	-0.151622
GO:0016854_racemase_and_epimerase_activity	0	-1.37992	-0.864025	-0.47174	-0.837705	-0.124179	-0.099451	-0.591914	-0.908087	-0.164951	-0.500177
GO:0001909_leukocyte_mediated_cytotoxicity	0	-1.37992	-0.302454	-0.47174	-0.837705	-0.024762	-0.360475	-1.19404	0	-0.164951	-1.03888
GO:0006536_glutamate_metabolic_process	0	-1.37992	0	0	-0.291025	-0.698866	-0.360475	-1.19404	0	-0.164951	-0.151622
GO:0032609_interferon-gamma_production	0	-1.37992	-0.302454	-0.47174	0	-0.698866	-0.360475	-0.591914	0	-0.164951	-0.151622
GO:0042095_interferon-gamma_biosynthetic_process	0	-1.37992	-0.302454	-0.47174	0	-0.698866	-0.360475	-0.591914	0	-0.164951	-0.151622
GO:0006555_methionine_metabolic_process	0	-1.37992	-0.302454	-0.47174	-0.291025	-0.698866	-0.099451	-0.187948	0	-0.048964	-0.151622
GO:0030111_regulation_of_Wnt_receptor_signaling_pathway	0	-0.253256	-0.691496	-0.204725	-0.6596	-0.720178	-0.160816	-0.706589	0	-0.47988	-1.37825
GO:0001711_endodermal_cell_fate_commitment	0	-1.37644	-1.08309	-1.2998	-1.06723	-0.518119	-0.74522	-0.911769	0	-0.398314	-0.849012
GO:0030858_positive_regulation_of_epithelial_cell_differentiation	0	-1.37644	-1.08309	-1.2998	-1.06723	-0.518119	-0.74522	-0.911769	0	-0.398314	-0.849012
GO:0008108_UDP-glucose:hexose-1-phosphate_uridylyltransferase_activity	0	-1.37644	-1.08309	-1.2998	-1.06723	-0.518119	-0.74522	0	0	-0.398314	-0.849012
GO:0009227_nucleotide-sugar_catabolic_process	0	-1.37644	-1.08309	-1.2998	-1.06723	-0.518119	-0.74522	0	0	-0.398314	-0.849012
GO:0019691_UDP-glucose_conversion	0	-1.37644	-1.08309	-1.2998	-1.06723	-0.518119	-0.74522	0	0	-0.398314	-0.849012
GO:0019788_NEDD8_ligase_activity	0	-1.37644	-1.08309	-1.2998	0	-0.518119	-0.74522	-0.911769	0	-0.398314	-0.849012
GO:0031464_Cul4A-RING_ubiquitin_ligase_complex	0	-1.37644	-1.08309	-1.2998	0	-0.518119	-0.74522	-0.911769	0	-0.398314	-0.849012
GO:0031465_Cul4B-RING_ubiquitin_ligase_complex	0	-1.37644	-1.08309	-1.2998	0	-0.518119	-0.74522	-0.911769	0	-0.398314	-0.849012
GO:0031467_Cul7-RING_ubiquitin_ligase_complex	0	-1.37644	-1.08309	-1.2998	0	-0.518119	-0.74522	-0.911769	0	-0.398314	-0.849012
GO:0015132_prostaglandin_transporter_activity	0	-1.37644	-1.08309	-1.2998	-1.06723	-0.518119	-0.74522	-0.911769	0	0	0
GO:0000250_lanosterol_synthase_activity	0	-1.37644	-1.08309	-1.2998	-1.06723	0	0	-0.911769	0	-0.398314	-0.849012
GO:0016843_amine-lyase_activity	0	-1.37644	-1.08309	-1.2998	-1.06723	0	0	-0.911769	0	-0.398314	-0.849012
GO:0016844_strictosidine_synthase_activity	0	-1.37644	-1.08309	-1.2998	-1.06723	0	0	-0.911769	0	-0.398314	-0.849012
GO:0031559_oxidosqualene_cyclase_activity	0	-1.37644	-1.08309	-1.2998	-1.06723	0	0	-0.911769	0	-0.398314	-0.849012
GO:0003834_beta-carotene_15_15'-monooxygenase_activity	0	-1.37644	-1.08309	-1.2998	-1.06723	0	-0.74522	0	0	-0.398314	-0.849012
GO:0005550_pheromone_binding	0	-1.37644	-1.08309	-1.2998	0	-0.518119	-0.74522	-0.911769	0	0	-0.849012
GO:0017080_sodium_channel_regulator_activity	0	-1.37644	0	-1.2998	-1.06723	0	-0.74522	-0.911769	0	-0.398314	-0.849012
GO:0030161_calpain_inhibitor_activity	0	-1.37644	-1.08309	0	-1.06723	-0.518119	-0.74522	-0.911769	0	0	-0.849012
GO:0051786_all-trans-retinol_13_14-reductase_activity	0	-1.37644	-1.08309	-1.2998	0	-0.518119	0	-0.911769	0	-0.398314	-0.849012
GO:0003804_coagulation_factor_Xa_activity	0	-1.37644	-1.08309	-1.2998	0	-0.518119	0	-0.911769	0	0	-0.849012
GO:0030567_prothrombin_activator_activity	0	-1.37644	-1.08309	-1.2998	0	-0.518119	0	-0.911769	0	0	-0.849012
GO:0001916_positive_regulation_of_T_cell_mediated_cytotoxicity	0	-1.37644	-1.08309	-1.2998	0	0	0	-0.911769	0	-0.398314	-0.849012
GO:0003955_NAD(P)H_dehydrogenase_(quinone)_activity	0	-1.37644	-1.08309	-1.2998	0	0	0	-0.911769	0	-0.398314	-0.849012
GO:0006054_N-acetylneuraminate_metabolic_process	0	-1.37644	-1.08309	-1.2998	0	0	0	-0.911769	0	-0.398314	-0.849012
GO:0008761_UDP-N-acetylglucosamine_2-epimerase_activity	0	-1.37644	-1.08309	-1.2998	0	0	0	-0.911769	0	-0.398314	-0.849012
GO:0030882_lipid_antigen_binding	0	-1.37644	-1.08309	-1.2998	0	0	0	-0.911769	0	-0.398314	-0.849012
GO:0030883_endogenous_lipid_antigen_binding	0	-1.37644	-1.08309	-1.2998	0	0	0	-0.911769	0	-0.398314	-0.849012
GO:0030884_exogenous_lipid_antigen_binding	0	-1.37644	-1.08309	-1.2998	0	0	0	-0.911769	0	-0.398314	-0.849012
GO:0032633_interleukin-4_production	0	-1.37644	-1.08309	-1.2998	0	0	0	-0.911769	0	-0.398314	-0.849012
GO:0042097_interleukin-4_biosynthetic_process	0	-1.37644	-1.08309	-1.2998	0	0	0	-0.911769	0	-0.398314	-0.849012
GO:0045402_regulation_of_interleukin-4_biosynthetic_process	0	-1.37644	-1.08309	-1.2998	0	0	0	-0.911769	0	-0.398314	-0.849012
GO:0045404_positive_regulation_of_interleukin-4_biosynthetic_process	0	-1.37644	-1.08309	-1.2998	0	0	0	-0.911769	0	-0.398314	-0.849012
GO:0046349_amino_sugar_biosynthetic_process	0	-1.37644	-1.08309	-1.2998	0	0	0	-0.911769	0	-0.398314	-0.849012
GO:0046380_N-acetylneuraminate_biosynthetic_process	0	-1.37644	-1.08309	-1.2998	0	0	0	-0.911769	0	-0.398314	-0.849012
GO:0048006_antigen_processing_and_presentation__endogenous_lipid_antigen_via_MHC_class_Ib	0	-1.37644	-1.08309	-1.2998	0	0	0	-0.911769	0	-0.398314	-0.849012
GO:0051132_NK_T_cell_activation	0	-1.37644	-1.08309	-1.2998	0	0	0	-0.911769	0	-0.398314	-0.849012
GO:0051133_regulation_of_NK_T_cell_activation	0	-1.37644	-1.08309	-1.2998	0	0	0	-0.911769	0	-0.398314	-0.849012
GO:0051135_positive_regulation_of_NK_T_cell_activation	0	-1.37644	-1.08309	-1.2998	0	0	0	-0.911769	0	-0.398314	-0.849012
GO:0002532_production_of_molecular_mediator_of_acute_inflammatory_response	0	-1.37644	0	0	-1.06723	-0.518119	-0.74522	-0.911769	0	-0.398314	-0.849012
GO:0002538_production_of_arachidonic_acid_metabolites_during_acute_inflammatory_response	0	-1.37644	0	0	-1.06723	-0.518119	-0.74522	-0.911769	0	-0.398314	-0.849012
GO:0002539_prostaglandin_production_during_acute_inflammatory_response	0	-1.37644	0	0	-1.06723	-0.518119	-0.74522	-0.911769	0	-0.398314	-0.849012
GO:0003869_4-nitrophenylphosphatase_activity	0	-1.37644	0	0	-1.06723	-0.518119	-0.74522	-0.911769	0	-0.398314	-0.849012
GO:0043651_linoleic_acid_metabolic_process	0	-1.37644	0	0	-1.06723	-0.518119	-0.74522	-0.911769	0	-0.398314	-0.849012
GO:0005008_hepatocyte_growth_factor_receptor_activity	0	-1.37644	-1.08309	0	0	-0.518119	-0.74522	-0.911769	0	-0.398314	0
GO:0006653_lecithin_metabolic_process	0	-1.37644	0	0	-1.06723	-0.518119	-0.74522	-0.911769	0	-0.398314	0
GO:0047173_phosphatidylcholine-retinol_O-acyltransferase_activity	0	-1.37644	0	0	-1.06723	-0.518119	-0.74522	-0.911769	0	-0.398314	0
GO:0006696_ergosterol_biosynthetic_process	0	-1.37644	-1.08309	-1.2998	0	0	0	0	0	-0.398314	-0.849012
GO:0008204_ergosterol_metabolic_process	0	-1.37644	-1.08309	-1.2998	0	0	0	0	0	-0.398314	-0.849012
GO:0002367_cytokine_production_during_immune_response	0	-1.37644	0	0	-1.06723	-0.518119	-0.74522	0	0	-0.398314	-0.849012
GO:0002700_regulation_of_production_of_molecular_mediator_of_immune_response	0	-1.37644	0	0	-1.06723	-0.518119	-0.74522	0	0	-0.398314	-0.849012
GO:0002701_negative_regulation_of_production_of_molecular_mediator_of_immune_response	0	-1.37644	0	0	-1.06723	-0.518119	-0.74522	0	0	-0.398314	-0.849012
GO:0002718_regulation_of_cytokine_production_during_immune_response	0	-1.37644	0	0	-1.06723	-0.518119	-0.74522	0	0	-0.398314	-0.849012
GO:0002719_negative_regulation_of_cytokine_production_during_immune_response	0	-1.37644	0	0	-1.06723	-0.518119	-0.74522	0	0	-0.398314	-0.849012
GO:0016536_cyclin-dependent_protein_kinase_5_activator_regulator_activity	0	-1.37644	0	0	-1.06723	-0.518119	-0.74522	0	0	-0.398314	-0.849012
GO:0031670_cellular_response_to_nutrient	0	-1.37644	0	0	-1.06723	-0.518119	-0.74522	0	0	-0.398314	-0.849012
GO:0032762_mast_cell_cytokine_production	0	-1.37644	0	0	-1.06723	-0.518119	-0.74522	0	0	-0.398314	-0.849012
GO:0032763_regulation_of_mast_cell_cytokine_production	0	-1.37644	0	0	-1.06723	-0.518119	-0.74522	0	0	-0.398314	-0.849012
GO:0032764_negative_regulation_of_mast_cell_cytokine_production	0	-1.37644	0	0	-1.06723	-0.518119	-0.74522	0	0	-0.398314	-0.849012
GO:0043301_negative_regulation_of_leukocyte_degranulation	0	-1.37644	0	0	-1.06723	-0.518119	-0.74522	0	0	-0.398314	-0.849012
GO:0043305_negative_regulation_of_mast_cell_degranulation	0	-1.37644	0	0	-1.06723	-0.518119	-0.74522	0	0	-0.398314	-0.849012
GO:0047101_2-oxoisovalerate_dehydrogenase_(acylating)_activity	0	-1.37644	0	0	-1.06723	-0.518119	-0.74522	0	0	-0.398314	-0.849012
GO:0004146_dihydrofolate_reductase_activity	0	-1.37644	-1.08309	-1.2998	-1.06723	0	0	0	0	0	0
GO:0007619_courtship_behavior	0	-1.37644	-1.08309	-1.2998	-1.06723	0	0	0	0	0	0
GO:0008049_male_courtship_behavior	0	-1.37644	-1.08309	-1.2998	-1.06723	0	0	0	0	0	0
GO:0008462_endopeptidase_Clp_activity	0	-1.37644	-1.08309	-1.2998	-1.06723	0	0	0	0	0	0
GO:0008488_gamma-glutamyl_carboxylase_activity	0	-1.37644	-1.08309	-1.2998	-1.06723	0	0	0	0	0	0
GO:0016231_beta-N-acetylglucosaminidase_activity	0	-1.37644	-1.08309	-1.2998	-1.06723	0	0	0	0	0	0
GO:0017187_peptidyl-glutamic_acid_carboxylation	0	-1.37644	-1.08309	-1.2998	-1.06723	0	0	0	0	0	0
GO:0018200_peptidyl-glutamic_acid_modification	0	-1.37644	-1.08309	-1.2998	-1.06723	0	0	0	0	0	0
GO:0018214_protein_amino_acid_carboxylation	0	-1.37644	-1.08309	-1.2998	-1.06723	0	0	0	0	0	0
GO:0035030_phosphoinositide_3-kinase_complex__class_IA	0	-1.37644	-1.08309	-1.2998	-1.06723	0	0	0	0	0	0
GO:0046452_dihydrofolate_metabolic_process	0	-1.37644	-1.08309	-1.2998	-1.06723	0	0	0	0	0	0
GO:0046834_lipid_phosphorylation	0	-1.37644	-1.08309	-1.2998	-1.06723	0	0	0	0	0	0
GO:0046854_phosphoinositide_phosphorylation	0	-1.37644	-1.08309	-1.2998	-1.06723	0	0	0	0	0	0
GO:0004034_aldose_1-epimerase_activity	0	-1.37644	0	0	0	-0.518119	-0.74522	-0.911769	0	-0.398314	-0.849012
GO:0030947_regulation_of_vascular_endothelial_growth_factor_receptor_signaling_pathway	0	-1.37644	-1.08309	0	0	-0.518119	-0.74522	-0.911769	0	0	0
GO:0030949_positive_regulation_of_vascular_endothelial_growth_factor_receptor_signaling_pathway	0	-1.37644	-1.08309	0	0	-0.518119	-0.74522	-0.911769	0	0	0
GO:0043117_positive_regulation_of_vascular_permeability	0	-1.37644	-1.08309	0	0	-0.518119	-0.74522	-0.911769	0	0	0
GO:0000132_establishment_of_mitotic_spindle_orientation	0	-1.37644	0	0	-1.06723	-0.518119	-0.74522	-0.911769	0	0	0
GO:0000235_astral_microtubule	0	-1.37644	0	0	-1.06723	-0.518119	-0.74522	-0.911769	0	0	0
GO:0004356_glutamate-ammonia_ligase_activity	0	-1.37644	0	0	-1.06723	-0.518119	-0.74522	-0.911769	0	0	0
GO:0005818_aster	0	-1.37644	0	0	-1.06723	-0.518119	-0.74522	-0.911769	0	0	0
GO:0006542_glutamine_biosynthetic_process	0	-1.37644	0	0	-1.06723	-0.518119	-0.74522	-0.911769	0	0	0
GO:0019676_ammonia_assimilation_cycle	0	-1.37644	0	0	-1.06723	-0.518119	-0.74522	-0.911769	0	0	0
GO:0045505_dynein_intermediate_chain_binding	0	-1.37644	0	0	-1.06723	-0.518119	-0.74522	-0.911769	0	0	0
GO:0051294_establishment_of_spindle_orientation	0	-1.37644	0	0	-1.06723	-0.518119	-0.74522	-0.911769	0	0	0
GO:0009054_electron_acceptor_activity	0	-1.37644	-1.08309	0	0	0	0	-0.911769	0	-0.398314	-0.849012
GO:0006642_triacylglycerol_mobilization	0	-1.37644	0	0	-1.06723	0	0	-0.911769	0	-0.398314	-0.849012
GO:0010269_response_to_selenium_ion	0	-1.37644	0	0	-1.06723	0	0	-0.911769	0	-0.398314	-0.849012
GO:0031802_type_5_metabotropic_glutamate_receptor_binding	0	-1.37644	-1.08309	0	-1.06723	-0.518119	0	0	0	-0.398314	0
GO:0005011_macrophage_colony_stimulating_factor_receptor_activity	0	-1.37644	0	0	-1.06723	-0.518119	-0.74522	0	0	-0.398314	0
GO:0043532_angiostatin_binding	0	-1.37644	0	0	0	-0.518119	-0.74522	-0.911769	0	-0.398314	0
GO:0001650_fibrillar_center	0	-1.37644	0	0	0	-0.518119	-0.74522	0	0	-0.398314	-0.849012
GO:0031088_platelet_dense_granule_membrane	0	-1.37644	0	-1.2998	-1.06723	0	0	0	0	0	0
GO:0000105_histidine_biosynthetic_process	0	-1.37644	0	0	0	-0.518119	0	-0.911769	0	0	-0.849012
GO:0004477_methenyltetrahydrofolate_cyclohydrolase_activity	0	-1.37644	0	0	0	-0.518119	0	-0.911769	0	0	-0.849012
GO:0004486_methylenetetrahydrofolate_dehydrogenase_activity	0	-1.37644	0	0	0	-0.518119	0	-0.911769	0	0	-0.849012
GO:0004488_methylenetetrahydrofolate_dehydrogenase_(NADP+)_activity	0	-1.37644	0	0	0	-0.518119	0	-0.911769	0	0	-0.849012
GO:0009076_histidine_family_amino_acid_biosynthetic_process	0	-1.37644	0	0	0	-0.518119	0	-0.911769	0	0	-0.849012
GO:0003983_UTP:glucose-1-phosphate_uridylyltransferase_activity	0	-1.37644	0	0	0	-0.518119	-0.74522	-0.911769	0	0	0
GO:0004637_phosphoribosylamine-glycine_ligase_activity	0	-1.37644	0	0	0	-0.518119	-0.74522	-0.911769	0	0	0
GO:0004641_phosphoribosylformylglycinamidine_cyclo-ligase_activity	0	-1.37644	0	0	0	-0.518119	-0.74522	-0.911769	0	0	0
GO:0004644_phosphoribosylglycinamide_formyltransferase_activity	0	-1.37644	0	0	0	-0.518119	-0.74522	-0.911769	0	0	0
GO:0004831_tyrosine-tRNA_ligase_activity	0	-1.37644	0	0	0	-0.518119	-0.74522	-0.911769	0	0	0
GO:0005009_insulin_receptor_activity	0	-1.37644	0	0	0	-0.518119	-0.74522	-0.911769	0	0	0
GO:0005153_interleukin-8_receptor_binding	0	-1.37644	0	0	0	-0.518119	-0.74522	-0.911769	0	0	0
GO:0005596_collagen_type_XIV	0	-1.37644	0	0	0	-0.518119	-0.74522	-0.911769	0	0	0
GO:0006437_tyrosyl-tRNA_aminoacylation	0	-1.37644	0	0	0	-0.518119	-0.74522	-0.911769	0	0	0
GO:0006537_glutamate_biosynthetic_process	0	-1.37644	0	0	0	-0.518119	-0.74522	-0.911769	0	0	0
GO:0006562_proline_catabolic_process	0	-1.37644	0	0	0	-0.518119	-0.74522	-0.911769	0	0	0
GO:0006867_asparagine_transport	0	-1.37644	0	0	0	-0.518119	-0.74522	-0.911769	0	0	0
GO:0007598_blood_coagulation__extrinsic_pathway	0	-1.37644	0	0	0	-0.518119	-0.74522	-0.911769	0	0	0
GO:0015182_L-asparagine_transporter_activity	0	-1.37644	0	0	0	-0.518119	-0.74522	-0.911769	0	0	0
GO:0015317_phosphate:hydrogen_symporter_activity	0	-1.37644	0	0	0	-0.518119	-0.74522	-0.911769	0	0	0
GO:0016263_glycoprotein-N-acetylgalactosamine_3-beta-galactosyltransferase_activity	0	-1.37644	0	0	0	-0.518119	-0.74522	-0.911769	0	0	0
GO:0016882_cyclo-ligase_activity	0	-1.37644	0	0	0	-0.518119	-0.74522	-0.911769	0	0	0
GO:0031994_insulin-like_growth_factor_I_binding	0	-1.37644	0	0	0	-0.518119	-0.74522	-0.911769	0	0	0
GO:0035054_embryonic_heart_tube_anterior_posterior_pattern_formation	0	-1.37644	0	0	0	-0.518119	-0.74522	-0.911769	0	0	0
GO:0047016_cholest-5-ene-3-beta_7-alpha-diol_3-beta-dehydrogenase_activity	0	-1.37644	0	0	0	-0.518119	-0.74522	-0.911769	0	0	0
GO:0051748_UDP-sugar_pyrophosphorylase_activity	0	-1.37644	0	0	0	-0.518119	-0.74522	-0.911769	0	0	0
GO:0003817_complement_factor_D_activity	0	-1.37644	0	0	-1.06723	-0.518119	0	0	0	-0.398314	0
GO:0004192_cathepsin_D_activity	0	-1.37644	0	0	0	-0.518119	-0.74522	0	0	-0.398314	0
GO:0005098_Ran_GTPase_activator_activity	0	-1.37644	0	0	0	0	-0.74522	-0.911769	0	0	0
GO:0019908_nuclear_cyclin-dependent_protein_kinase_holoenzyme_complex	0	-1.37644	0	0	-1.06723	-0.518119	0	0	0	0	0
GO:0000290_deadenylation-dependent_decapping	0	-1.37644	0	0	0	-0.518119	0	-0.911769	0	0	0
GO:0007503_fat_body_development	0	-1.37644	0	0	0	-0.518119	0	-0.911769	0	0	0
GO:0031952_regulation_of_protein_amino_acid_autophosphorylation	0	-1.37644	0	0	0	-0.518119	0	-0.911769	0	0	0
GO:0031954_positive_regulation_of_protein_amino_acid_autophosphorylation	0	-1.37644	0	0	0	-0.518119	0	-0.911769	0	0	0
GO:0043185_vascular_endothelial_growth_factor_receptor_3_binding	0	-1.37644	0	0	0	-0.518119	0	-0.911769	0	0	0
GO:0043536_positive_regulation_of_blood_vessel_endothelial_cell_migration	0	-1.37644	0	0	0	-0.518119	0	-0.911769	0	0	0
GO:0004419_hydroxymethylglutaryl-CoA_lyase_activity	0	-1.37644	0	0	0	0	0	-0.911769	0	-0.398314	0
GO:0009256_10-formyltetrahydrofolate_metabolic_process	0	-1.37644	0	0	0	0	0	-0.911769	0	-0.398314	0
[truncated: 6,204 more rows]
