# Supplementary material for: mRNA Levels in Control Rat Liver Display Strain-Specific, Hereditary, and AHR-Dependent Components
Source: PLoS One. 2011 Jul 8;6(7):e18337. doi: 10.1371/journal.pone.0018337 (PMC3132743; doi:10.1371/journal.pone.0018337)
Supplement: Table S6 — Table of all interacting loci identified. A list of the 48 ProbeSets/lines that show evidence of interaction, with the line exhibiting signal intensities outside either of its parental strains. The Gene Symbol, Name, Entrez Gene ID, and order of strains is given for each. (XLS) [file pone.0018337.s014.xls]

## Sheet: data
ProbeSet	class	Gene Symbol	Entrez Gene	Gene Title
1367783_at	LnC > HW > LE	Gabarapl2	64670	GABA(A) receptor-associated protein like 2
1367783_at	LnA > HW > LE	Gabarapl2	64670	GABA(A) receptor-associated protein like 2
1368362_a_at	LE > HW > LnC	Asgr2	29403	asialoglycoprotein receptor 2
1368362_a_at	LE > HW > LnA	Asgr2	29403	asialoglycoprotein receptor 2
1368409_at	LnC > HW > LE	Gstt2	29487	glutathione S-transferase, theta 2
1368447_x_at	LnA > HW > LE	Spink1	24833	serine protease inhibitor, Kazal type 1
1368614_at	LE > HW > LnC	Mlxipl	171078	MLX interacting protein-like
1368794_at	LnA > HW > LE	Haao	56823	3-hydroxyanthranilate 3,4-dioxygenase
1368984_at	LE > HW > LnA	Sept2	117515	septin 2
1369218_at	LE > HW > LnA	Met	24553	met proto-oncogene
1370081_a_at	LE > HW > LnA	Vegfa	83785	vascular endothelial growth factor A
1370166_at	LE > HW > LnA	Sdc2	25615	syndecan 2
1370580_a_at	HW > LE > LnC	Cyp2c37 /// LOC293989		cytochrome P450, 2c37 /// cytochrome P450-like
1370806_at	HW > LE > LnA	Retsat	246298	all-trans-13,14-dihydroretinol saturase
1370906_at	LnA > HW > LE	Bckdhb	29711	branched chain keto acid dehydrogenase E1, beta polypeptide
1371251_at	LnC > LE > HW	Galt	298003	galactose-1-phosphate uridyl transferase
1371251_at	LnA > LE > HW	Galt	298003	galactose-1-phosphate uridyl transferase
1371445_at	LnA > LE > HW	Lrrc59	287633	leucine rich repeat containing 59
1371702_at	LE > HW > LnA	Tm4sf2	363447	transmembrane 4 superfamily member 2
1371817_at	LnC > HW > LE	LOC290651	290651	similar to myo-inositol 1-phosphate synthase A1
1371965_at	LnA > LE > HW	RGD1303272	362134	similar to RIKEN cDNA 2010311D03
1372342_at	LnA > HW > LE	Mrvldc1	309375	MARVEL (membrane-associating) domain containing 1
1373067_at	LnC > LE > HW	Ctnnb1	84353	Catenin (cadherin associated protein), beta 1
1373067_at	LnA > LE > HW	Ctnnb1	84353	Catenin (cadherin associated protein), beta 1
1373270_at	LnA > LE > HW	Wipi1_predicted	303630	WD repeat domain, phosphoinositide interacting 1 (predicted)
1373514_at	HW > LE > LnA	LOC688296	688296	similar to chromosome 17 open reading frame 27
1374558_at	LE > HW > LnC	---		Transcribed locus
1374558_at	LE > HW > LnA	---		Transcribed locus
1375289_at	LnC > HW > LE	---		Transcribed locus
1376627_at	LE > HW > LnA	---		Transcribed locus
1376659_at	LnA > HW > LE	Nubpl_predicted	299008	nucleotide binding protein-like (predicted)
1377013_at	LE > HW > LnC	---		---
1385243_at	LE > HW > LnA	---		Transcribed locus
1385871_at	LnA > LE > HW	Dhx36_predicted	310461	DEAH (Asp-Glu-Ala-His) box polypeptide 36 (predicted)
1386817_at	LE > HW > LnA	Pctk3	289019	PCTAIRE-motif protein kinase 3
1387193_a_at	LnA > HW > LE	Spink1	24833	serine protease inhibitor, Kazal type 1
1387314_at	LnC > HW > LE	Sult1b1	64305	sulfotransferase family 1B, member 1
1387492_at	LE > HW > LnC	Slco2a1	24546	solute carrier organic anion transporter family, member 2a1
1387492_at	LE > HW > LnA	Slco2a1	24546	solute carrier organic anion transporter family, member 2a1
1388611_at	LnA > LE > HW	Tcea3	298559	transcription elongation factor A (SII), 3
1389023_at	LnC > LE > HW	RGD1311563	363160	similar to Oligosaccharyl transferase 3 CG7748-PA
1389023_at	LnA > LE > HW	RGD1311563	363160	similar to Oligosaccharyl transferase 3 CG7748-PA
1389277_at	LnA > HW > LE	RGD1306148_predicted	313196	similar to KIAA0368 (predicted)
1389334_at	LnA > LE > HW	LOC316632 /// LOC678759 /// Ndufa10		NADH dehydrogenase (ubiquinone) 1 alpha subcomplex 10 /// NADH dehydrogenase 1 alpha subcomplex 10-like protein /// hypothetical protein LOC678759
1390023_at	LnC > HW > LE	LOC680039 /// LOC682082		hypothetical protein LOC680039 /// hypothetical protein LOC682082
1390852_x_at	LnC > HW > LE	RGD1561961_predicted	289181	Similar to IQ motif and WD repeats 1 (predicted)
1399090_at	LnC > LE > HW	---		Transcribed locus
1399090_at	LnA > LE > HW	---		Transcribed locus
