# Supplementary material for: mRNA Levels in Control Rat Liver Display Strain-Specific, Hereditary, and AHR-Dependent Components
Source: PLoS One. 2011 Jul 8;6(7):e18337. doi: 10.1371/journal.pone.0018337 (PMC3132743; doi:10.1371/journal.pone.0018337)
Supplement: Table S7 — List of all primer and probe sequences used in real-time PCR experiments. (XLS) [file pone.0018337.s015.xls]

## Sheet: data
Supplementary Table 1. Sequences of primers and probes used for real-time RT-PCR
Gene Symbol	Accession Number	Forward Primer	Reverse Primer	Probe	Size (bp)
5’fluorogenic probe
Actb	NM_031144	GACCCAGATCATGTTTGAGACCTTC	GGAGTCCATCACAATGCCAGTG	ACGACCAGAGGCATACAGGGACAACACAG	110
Aldh3a2	NM_031731	ATGCACTTCACTGTTAATTCTTTGC	CGAAACTGTATTTGCCATGATAAGC	CATTCCACTGGCACCCACACCTCCAAAG	82
At1a	NM_030985	TGTCTCAGCATCGACCGCTA	AGT ATA CAT TTC GGT GGA TGA CAG CT	CCA TCG TCC ACC CAA TGA AGT CTC GCC TTC	151
Chk	NM_017127	GTCATCAGGGGTGGTCTCAGTA	CCATACAGTCGCAAGAGCACTT	TGCTGTTCCAGTGTTCCTTGCCAGACT	104
Crip2	NM_022501	GCTGGTTCCTACATCTACGAGAAG	CACTAGAGGCTTTGCTGGGAC	CCGCTGGTCTTCCGCTCTTCAGTTCGTA	133
Cyp17a1	NM_012753	ACGATGAGAATGAATGGGACCAG	AGTAACTCTGCGTGGGTGTAATG	TCATGCCTGAACGCTTCTTAGATCCAACGG	96
Cyp1a1	NM_012540	GAATGCCAATGTCCAGCTCTCA	TACCAGGTACATGAGGCTCCAA	AGCAGTTGTGATTGTGTCAAACCCAGCTCC	115
Cyp2c12	NM_031572	CATCACTTACATCAGTGCTGCATG	CCTCTCCCACACATTTCCGTTT	ATTCCCCAACCCAGAGATGTTTGACCCAGG	150
Cyp7a1	NM_012942	ATCTACCCAGACCCTTTGACTTTC	CACTTCAGCTTGTTTCCATTACTGTA	AGGTGGTCTTTGCTTTCCCGCTTTCATCA	98
H3137C07	XM_341643	ATGTGCTGGAAGAGGAGCAGAA	CTCAGTCTGGTTTCCACTGCATC	TGCAACTGGGCCAGGCAGAGAAGAGGAAA	97
Mt1a	NM_138826	ACCCCAACTGCTCCTGCT	AGGCACCTTTGCAGACACA	(no probe; SYBR Green I assay)	156
Nfe2l2	NM_031789	TGGATGAAGAGACCGGAGAATTC	ATGTGGGCAACCTGGGAGTA	AGCCCAGCACATCCAGACAGACACCA	97
Nrep	NM_178096	AGGAAATGGAGGGAGGTCTTACTAA	GAATCAGCGAGGCAGCGATG	TCCATCTTCTTGCGGTTCACTTCCTTAGGC	96
Per2	NM_031678	GGCAGCCAAAGGCACCTC	CGCCCAGGAGGAGGTTGA	AACATGCAGTGAGCCCTCAGACACCCA	99
Prkaa2	NM_023991	GTGTCTGGAGGTGAATTGTTCGAC	AACACGTTCTCTGGCTTCAGGT	AAACACGGGAGGGTTGAAGAGGTGGAAGCT	152
Selenbp2	NW_047626	AATGCCTGGTTTGATCACCGA	TAGAGATGTCATACTGCCGAATGT	TCTTGCTGTCCCTGGATGACCGCTT	101
Tgfb1i4	NM_013043	TCGTCTTTGCTGGGAACTGAAA	CACCAGATCCATAGCTTGCTCTAT	TGTCGATAGCTACCACACTTGCACCAGA	105
Thrsp	NM_012703	AGAGCATCTGTGTAGAAGTAGACCA	TGTTTCAGCAGCCTCATTCTCAG	CTCACTGCCTTCATTGCCTGCCACCTTG	107
ABI: gene expression assays Assay ID			Size (bp)
Elovl6	NM_134383	Rn00592815_m1	67
Gapdh	NM_017008	Rn99999916_s1	87
Klf10	NM_031135	Rn00579697_m1	78
Pik3r1	NM_013005	Rn00564547_m1	97
Thrsp	NM_012703	Rn00562280_s1	76
Trib3	NM_144755	Rn00595314_m1	87
